# Supplementary material for: An integrated modeling, verification, and code generation for uncrewed aerial systems: less cost and more efficiency
Source: PeerJ Comput Sci. 2025 Jan 9;11:e2575. doi: 10.7717/peerj-cs.2575 (PMC11784798; doi:10.7717/peerj-cs.2575)
Supplement: Supplemental Information 1 [file peerj-cs-11-2575-s001.zip]

Archive with 216 entries (197 files):
- ┤·┬δ/.aadlbin-gen/
- ┤·┬δ/.aadlbin-gen/.anti_interference_device.aadlbin
- ┤·┬δ/.aadlbin-gen/.CORTEX.aadlbin
- ┤·┬δ/.aadlbin-gen/.DataTypes.aadlbin
- ┤·┬δ/.aadlbin-gen/.HardWare.aadlbin
- ┤·┬δ/.aadlbin-gen/.Hardware_IO.aadlbin
- ┤·┬δ/.aadlbin-gen/.test.aadlbin
- ┤·┬δ/.aadlbin-gen/.try.aadlbin
- ┤·┬δ/.aadlbin-gen/.UAS.aadlbin
- ┤·┬δ/.aadlbin-gen/.UAV.aadlbin
- ┤·┬δ/.aadlbin-gen/agree/
- ┤·┬δ/.aadlbin-gen/agree/.AGREE_CONSTS.aadlbin
- ┤·┬δ/.aadlbin-gen/agree/.AGREE_LIB.aadlbin
- ┤·┬δ/.aadlbin-gen/properties/
- ┤·┬δ/.aadlbin-gen/properties/.gps_property.aadlbin
- ┤·┬δ/.aadlbin-gen/properties/.px4_sys.aadlbin
- ┤·┬δ/.aadlbin-gen/resolute/
- ┤·┬δ/.aadlbin-gen/resolute/.Com_encrypt.aadlbin
- ┤·┬δ/.aadlbin-gen/resolute/.GNSS_jam.aadlbin
- ┤·┬δ/.aadlbin-gen/resolute/.GNSS_spoof.aadlbin
- ┤·┬δ/.aadlbin-gen/software/
- ┤·┬δ/.aadlbin-gen/software/.CSW.aadlbin
- ┤·┬δ/.aadlbin-gen/software/.demo.aadlbin
- ┤·┬δ/.aadlbin-gen/software/.drivers.aadlbin
- ┤·┬δ/.aadlbin-gen/software/.feature_group.aadlbin
- ┤·┬δ/.aadlbin-gen/software/.MBS.aadlbin
- ┤·┬δ/.aadlbin-gen/software/DataType/
- ┤·┬δ/.aadlbin-gen/software/DataType/.actuator_controls.aadlbin
- ┤·┬δ/.aadlbin-gen/software/DataType/.airspeed.aadlbin
- ┤·┬δ/.aadlbin-gen/software/DataType/.battery_status.aadlbin
- ┤·┬δ/.aadlbin-gen/software/DataType/.commander_state.aadlbin
- ┤·┬δ/.aadlbin-gen/software/DataType/.differential_pressure.aadlbin
- ┤·┬δ/.aadlbin-gen/software/DataType/.ekf2_innovations.aadlbin
- ┤·┬δ/.aadlbin-gen/software/DataType/.estimator_status.aadlbin
- ┤·┬δ/.aadlbin-gen/software/DataType/.geofence_result.aadlbin
- ┤·┬δ/.aadlbin-gen/software/DataType/.home_position.aadlbin
- ┤·┬δ/.aadlbin-gen/software/DataType/.input_rc.aadlbin
- ┤·┬δ/.aadlbin-gen/software/DataType/.landing_gear.aadlbin
- ┤·┬δ/.aadlbin-gen/software/DataType/.landing_target_pose.aadlbin
- ┤·┬δ/.aadlbin-gen/software/DataType/.manual_control_setpoint.aadlbin
- ┤·┬δ/.aadlbin-gen/software/DataType/.mission_result.aadlbin
- ┤·┬δ/.aadlbin-gen/software/DataType/.multirotor_motor_limits.aadlbin
- ┤·┬δ/.aadlbin-gen/software/DataType/.optical_flow.aadlbin
- ┤·┬δ/.aadlbin-gen/software/DataType/.parameter_update.aadlbin
- ┤·┬δ/.aadlbin-gen/software/DataType/.sensor_accel.aadlbin
- ┤·┬δ/.aadlbin-gen/software/DataType/.sensor_baro.aadlbin
- ┤·┬δ/.aadlbin-gen/software/DataType/.sensor_bias.aadlbin
- ┤·┬δ/.aadlbin-gen/software/DataType/.sensor_combined.aadlbin
- ┤·┬δ/.aadlbin-gen/software/DataType/.sensor_correction.aadlbin
- ┤·┬δ/.aadlbin-gen/software/DataType/.sensor_gyro.aadlbin
- ┤·┬δ/.aadlbin-gen/software/DataType/.sensor_gyro_control.aadlbin
- ┤·┬δ/.aadlbin-gen/software/DataType/.sensor_mag.aadlbin
- ┤·┬δ/.aadlbin-gen/software/DataType/.sensor_preflight.aadlbin
- ┤·┬δ/.aadlbin-gen/software/DataType/.sensor_selection.aadlbin
- ┤·┬δ/.aadlbin-gen/software/DataType/.vehicle_acceleration.aadlbin
- ┤·┬δ/.aadlbin-gen/software/DataType/.vehicle_air_data.aadlbin
- ┤·┬δ/.aadlbin-gen/software/DataType/.vehicle_angular_velocity.aadlbin
- ┤·┬δ/.aadlbin-gen/software/DataType/.vehicle_attitude.aadlbin
- ┤·┬δ/.aadlbin-gen/software/DataType/.vehicle_attitude_setpoint.aadlbin
- ┤·┬δ/.aadlbin-gen/software/DataType/.vehicle_command.aadlbin
- ┤·┬δ/.aadlbin-gen/software/DataType/.vehicle_control_mode.aadlbin
- ┤·┬δ/.aadlbin-gen/software/DataType/.vehicle_global_position.aadlbin
- ┤·┬δ/.aadlbin-gen/software/DataType/.vehicle_gps_position.aadlbin
- ┤·┬δ/.aadlbin-gen/software/DataType/.vehicle_land_detected.aadlbin
- ┤·┬δ/.aadlbin-gen/software/DataType/.vehicle_local_position.aadlbin
- ┤·┬δ/.aadlbin-gen/software/DataType/.vehicle_magnetometer.aadlbin
- ┤·┬δ/.aadlbin-gen/software/DataType/.vehicle_rates_setpoint.aadlbin
- ┤·┬δ/.aadlbin-gen/software/DataType/.vehicle_status.aadlbin
- ┤·┬δ/.aadlbin-gen/software/Modules/
- ┤·┬δ/.aadlbin-gen/software/Modules/.att_control.aadlbin
- ┤·┬δ/.aadlbin-gen/software/Modules/.command.aadlbin
- ┤·┬δ/.aadlbin-gen/software/Modules/.control.aadlbin
- ┤·┬δ/.aadlbin-gen/software/Modules/.dataman.aadlbin
- ┤·┬δ/.aadlbin-gen/software/Modules/.ekf2.aadlbin
- ┤·┬δ/.aadlbin-gen/software/Modules/.events.aadlbin
- ┤·┬δ/.aadlbin-gen/software/Modules/.gps_module.aadlbin
- ┤·┬δ/.aadlbin-gen/software/Modules/.jk_communication.aadlbin
- ┤·┬δ/.aadlbin-gen/software/Modules/.land_detector.aadlbin
- ┤·┬δ/.aadlbin-gen/software/Modules/.load_mon.aadlbin
- ┤·┬δ/.aadlbin-gen/software/Modules/.logger.aadlbin
- ┤·┬δ/.aadlbin-gen/software/Modules/.mavlink.aadlbin
- ┤·┬δ/.aadlbin-gen/software/Modules/.micrortps_bridge.aadlbin
- ┤·┬δ/.aadlbin-gen/software/Modules/.mission_dg.aadlbin
- ┤·┬δ/.aadlbin-gen/software/Modules/.mixer.aadlbin
- ┤·┬δ/.aadlbin-gen/software/Modules/.navigator.aadlbin
- ┤·┬δ/.aadlbin-gen/software/Modules/.pos_control.aadlbin
- ┤·┬δ/.aadlbin-gen/software/Modules/.px4iofirmware.aadlbin
- ┤·┬δ/.aadlbin-gen/software/Modules/.sensors.aadlbin
- ┤·┬δ/.aadlbin-gen/software/Modules/.sih.aadlbin
- ┤·┬δ/.aadlbin-gen/software/Modules/.systemlib.aadlbin
- ┤·┬δ/.aadlbin-gen/software/Modules/.uorb.aadlbin
- ┤·┬δ/.aadlbin-gen/software/Modules/.wind_estimator.aadlbin
- ┤·┬δ/.aadlbin-gen/software/uORB/
- ┤·┬δ/.aadlbin-gen/software/uORB/.Subscription.aadlbin
- ┤·┬δ/.gitignore
- ┤·┬δ/.project
- ┤·┬δ/agree/
- ┤·┬δ/agree/AGREE_CONSTS.aadl
- ┤·┬δ/agree/AGREE_LIB.aadl
- ┤·┬δ/anti_interference_device.aadl
- ┤·┬δ/CORTEX.aadl
- ┤·┬δ/DataTypes.aadl
- ┤·┬δ/diagrams/
- ┤·┬δ/diagrams/command_commander_impl.aadl_diagram
- ┤·┬δ/diagrams/CORTEX_STM32F765_Impl.aadl_diagram
- ┤·┬δ/diagrams/CORTEX_STM32F765_Impl2.aadl_diagram
- ┤·┬δ/diagrams/CORTEX_STM32F765_Impl3.aadl_diagram
- ┤·┬δ/diagrams/CSW_CSW_Impl.aadl_diagram
- ┤·┬δ/diagrams/HardWare_hardware_fmu_imp.aadl_diagram
- ┤·┬δ/diagrams/HardWare_HardWare_Impl(2).aadl_diagram
- ┤·┬δ/diagrams/HardWare_HardWare_Impl.aadl_diagram
- ┤·┬δ/diagrams/HardWare_HardWare_Impl2.aadl_diagram
- ┤·┬δ/diagrams/Hardware_IO_PX4IO.aadl_diagram
- ┤·┬δ/diagrams/Hardware_IO_PX4IO_Impl.aadl_diagram
- ┤·┬δ/diagrams/sensors_Sensors_impl.aadl_diagram
- ┤·┬δ/diagrams/UAS_RC_Controller.aadl_diagram
- ┤·┬δ/diagrams/UAS_UAS_impl(2).aadl_diagram
- ┤·┬δ/diagrams/UAS_UAS_impl.aadl_diagram
- ┤·┬δ/diagrams/UAV_UAV_Impl.aadl_diagram
- ┤·┬δ/HardWare.aadl
- ┤·┬δ/Hardware_IO.aadl
- ┤·┬δ/instances/
- ┤·┬δ/instances/HardWare_HardWare_Impl_Instance.aaxl2
- ┤·┬δ/instances/Hardware_IO_PX4IO_Impl_Instance.aaxl2
- ┤·┬δ/instances/UAS_UAS_impl_Instance.aaxl2
- ┤·┬δ/instances/UAV_UAV_Impl_Instance.aaxl2
- ┤·┬δ/properties/
- ┤·┬δ/properties/gps_property.aadl
- ┤·┬δ/properties/px4_sys.aadl
- ┤·┬δ/resolute/
- ┤·┬δ/resolute/Com_encrypt.aadl
- ┤·┬δ/resolute/GNSS_jam.aadl
- ┤·┬δ/resolute/GNSS_spoof.aadl
- ┤·┬δ/software/
- ┤·┬δ/software/CSW.aadl
- ┤·┬δ/software/DataType/
- ┤·┬δ/software/DataType/actuator_controls.aadl
- ┤·┬δ/software/DataType/airspeed.aadl
- ┤·┬δ/software/DataType/battery_status.aadl
- ┤·┬δ/software/DataType/commander_state.aadl
- ┤·┬δ/software/DataType/differential_pressure.aadl
- ┤·┬δ/software/DataType/ekf2_innovations.aadl
- ┤·┬δ/software/DataType/estimator_status.aadl
- ┤·┬δ/software/DataType/geofence_result.aadl
- ┤·┬δ/software/DataType/home_position.aadl
- ┤·┬δ/software/DataType/input_rc.aadl
- ┤·┬δ/software/DataType/landing_gear.aadl
- ┤·┬δ/software/DataType/landing_target_pose.aadl
- ┤·┬δ/software/DataType/manual_control_setpoint.aadl
- ┤·┬δ/software/DataType/mission_result.aadl
- ┤·┬δ/software/DataType/multirotor_motor_limits.aadl
- ┤·┬δ/software/DataType/optical_flow.aadl
- ┤·┬δ/software/DataType/parameter_update.aadl
- ┤·┬δ/software/DataType/sensor_accel.aadl
- ┤·┬δ/software/DataType/sensor_baro.aadl
- ┤·┬δ/software/DataType/sensor_bias.aadl
- ┤·┬δ/software/DataType/sensor_combined.aadl
- ┤·┬δ/software/DataType/sensor_correction.aadl
- ┤·┬δ/software/DataType/sensor_gyro.aadl
- ┤·┬δ/software/DataType/sensor_gyro_control.aadl
- ┤·┬δ/software/DataType/sensor_mag.aadl
- ┤·┬δ/software/DataType/sensor_preflight.aadl
- ┤·┬δ/software/DataType/sensor_selection.aadl
- ┤·┬δ/software/DataType/vehicle_acceleration.aadl
- ┤·┬δ/software/DataType/vehicle_air_data.aadl
- ┤·┬δ/software/DataType/vehicle_angular_velocity.aadl
- ┤·┬δ/software/DataType/vehicle_attitude.aadl
- ┤·┬δ/software/DataType/vehicle_attitude_setpoint.aadl
- ┤·┬δ/software/DataType/vehicle_command.aadl
- ┤·┬δ/software/DataType/vehicle_control_mode.aadl
- ┤·┬δ/software/DataType/vehicle_global_position.aadl
- ┤·┬δ/software/DataType/vehicle_gps_position.aadl
- ┤·┬δ/software/DataType/vehicle_land_detected.aadl
- ┤·┬δ/software/DataType/vehicle_local_position.aadl
- ┤·┬δ/software/DataType/vehicle_magnetometer.aadl
- ┤·┬δ/software/DataType/vehicle_rates_setpoint.aadl
- ┤·┬δ/software/DataType/vehicle_status.aadl
- ┤·┬δ/software/demo.aadl
- ┤·┬δ/software/drivers.aadl
- ┤·┬δ/software/feature_group.aadl
- ┤·┬δ/software/instances/
- ┤·┬δ/software/instances/CSW_9d2b0c8e_ad8f_4432_92e2_6306900dc359_mc_att_control_v1_wrapper_Instance.aaxl2
- ┤·┬δ/software/instances/CSW_CSW_Impl_Instance.aaxl2
- ┤·┬δ/software/MBS.aadl
- ┤·┬δ/software/Modules/
- ┤·┬δ/software/Modules/att_control.aadl
- ┤·┬δ/software/Modules/command.aadl
- ┤·┬δ/software/Modules/control.aadl
- ┤·┬δ/software/Modules/dataman.aadl
- ┤·┬δ/software/Modules/ekf2.aadl
- ┤·┬δ/software/Modules/events.aadl
- ┤·┬δ/software/Modules/gps_module.aadl
- ┤·┬δ/software/Modules/instances/
- ┤·┬δ/software/Modules/instances/pos_control_mc_pos_control_impl_Instance.aaxl2
- ┤·┬δ/software/Modules/jk_communication.aadl
- ┤·┬δ/software/Modules/land_detector.aadl
- ┤·┬δ/software/Modules/load_mon.aadl
- ┤·┬δ/software/Modules/logger.aadl
- ┤·┬δ/software/Modules/mavlink.aadl
- ┤·┬δ/software/Modules/micrortps_bridge.aadl
- ┤·┬δ/software/Modules/mission_dg.aadl
- ┤·┬δ/software/Modules/mixer.aadl
- ┤·┬δ/software/Modules/navigator.aadl
- ┤·┬δ/software/Modules/pos_control.aadl
- ┤·┬δ/software/Modules/px4iofirmware.aadl
- ┤·┬δ/software/Modules/sensors.aadl
- ┤·┬δ/software/Modules/sih.aadl
- ┤·┬δ/software/Modules/systemlib.aadl
- ┤·┬δ/software/Modules/uorb.aadl
- ┤·┬δ/software/Modules/wind_estimator.aadl
- ┤·┬δ/software/uORB/
- ┤·┬δ/software/uORB/Subscription.aadl
- ┤·┬δ/UAS.aadl
- ┤·┬δ/UAV.aadl
- ┤·┬δ/┤·┬δ╬─╝■╜Θ╔▄-1.jpg
- ┤·┬δ/┤·┬δ╬─╝■╜Θ╔▄-2.jpg
