# Supplementary material for: An integrated modeling, verification, and code generation for uncrewed aerial systems: less cost and more efficiency
Source: PeerJ Comput Sci. 2025 Jan 9;11:e2575. doi: 10.7717/peerj-cs.2575 (PMC11784798; doi:10.7717/peerj-cs.2575)
Supplement: Supplemental Information 1 [file peerj-cs-11-2575-s001.zip › ┤·┬δ/agree/AGREE_CONSTS.aadl]

package AGREE_CONSTS
public
	  annex agree {**
  	  const SAFE_MODE : int = 0;
      const LAND_MODE : int = 3;
      const ARMED_MODE : int = 2;
      const DISARMED_MODE : int = 1;
  **};
end AGREE_CONSTS;
