# Supplementary material for: An integrated modeling, verification, and code generation for uncrewed aerial systems: less cost and more efficiency
Source: PeerJ Comput Sci. 2025 Jan 9;11:e2575. doi: 10.7717/peerj-cs.2575 (PMC11784798; doi:10.7717/peerj-cs.2575)
Supplement: Supplemental Information 1 [file peerj-cs-11-2575-s001.zip › ┤·┬δ/agree/AGREE_LIB.aadl]

package AGREE_LIB
public
  annex agree {**
  	node min(a : real, b : real) returns (res : real);
  	let
  	  res = if (a < b) then a else b;
  	tel;
  	
  	--if the condition holds then minimum of a and b else b
  	node min_if(cond : bool, a : real, b : real) returns (res : real);
  	let
  	  res = if cond then if (a < b) then a else b else b;
  	tel;
  
  	--执行态
    node rise (clock : bool) returns (ret : bool);
  	let
  	  ret = clock -> not pre(clock) and clock;
  	tel;
  	
  	--停止态
  	node fall (clock : bool) returns (ret : bool);
  	let
  	  ret = false -> pre(clock) and not clock;
  	tel;
	**};	
end AGREE_LIB;
