# Supplementary material for: An integrated modeling, verification, and code generation for uncrewed aerial systems: less cost and more efficiency
Source: PeerJ Comput Sci. 2025 Jan 9;11:e2575. doi: 10.7717/peerj-cs.2575 (PMC11784798; doi:10.7717/peerj-cs.2575)
Supplement: Supplemental Information 1 [file peerj-cs-11-2575-s001.zip › ┤·┬δ/anti_interference_device.aadl]

package anti_interference_device
public
	with vehicle_gps_position;
	with AGREE_LIB;

------------------------------------------------------------------------------------------------
-------------------------------抗干扰高精度导航模块模型----------------------------------------------
--------------------------------------------------------------
------------------抗干扰天线模块-------------------------------
	data signal_analog --射频信号
	end signal_analog;

	data signal_analog_IF --模拟中频信号
	end signal_analog_IF;

	device module_adcm --模拟下变频模块(Analog down conversion module )
		features
			input0: in data port signal_analog;
			input1: in data port signal_analog;
			input2: in data port signal_analog;
			input3: in data port signal_analog;
			output: out data port signal_analog_IF;
	end module_adcm;

	device module_ausm --模拟上变频模块(Analog up conversion module )
		features
			input: in data port signal_analog_IF;
			output: out data port signal_analog;
--			bus_access: requires bus access;
	end module_ausm;

	device array_antenna --阵列天线
		features
			output0: out data port signal_analog;
			output1: out data port signal_analog;
			output2: out data port signal_analog;
			output3: out data port signal_analog;
			
	end array_antenna;

	processor cpu
	end cpu;

	thread convertion_analogtodigital
		features
			input: in data port signal_analog_IF;
			output: out data port signal_analog;
	end convertion_analogtodigital;

	thread algorithm_anti_interference
		features
			input: in data port;
			output: out data port;
	end algorithm_anti_interference;

	thread pretreatment
		features
			input: in data port;
			output: out data port;
	end pretreatment;

	thread convertion_digitaltoanalog
		features
			input: in data port;
			output: out data port;
	end convertion_digitaltoanalog;

	process anti_interference_process
		features
			input: in data port signal_analog_IF;
			output: out data port signal_analog_IF;
	end anti_interference_process;

	process implementation anti_interference_process.impl
		subcomponents
			convertion_a2d: thread convertion_analogtodigital;
			algorithm_anti_interference: thread algorithm_anti_interference;
			pretreatment: thread pretreatment;
			convertion_d2a: thread convertion_digitaltoanalog;
		connections
			anti_interference_process_impl_new_connection: port input -> convertion_a2d.input;
			anti_interference_process_impl_new_connection2: port convertion_a2d.output -> algorithm_anti_interference.input;
			anti_interference_process_impl_new_connection3: port algorithm_anti_interference.output -> pretreatment.input;
			anti_interference_process_impl_new_connection4: port pretreatment.output -> convertion_d2a.input;
			anti_interference_process_impl_new_connection5: port convertion_d2a.output -> output;
	end anti_interference_process.impl;

	system anti_interference_system --抗压制天线	
		features
			output: out data port signal_analog;
			anti_interference_system_new_feature: requires bus access;
	end anti_interference_system;

	system implementation anti_interference_system.impl
		subcomponents
			array_antenna: device array_antenna; --四阵列天线
			module_adcm: device module_adcm; --模拟下变频模块
			anti_cpu: processor cpu;
			anti_process: process anti_interference_process.impl;
			module_ausm: device module_ausm;
		connections
			anti_interference_system_impl_new_connection4: port module_ausm.output -> output;
			anti_interference_system_impl_new_connection5: port module_adcm.output -> anti_process.input;
			anti_interference_system_impl_new_connection2: port array_antenna.output0 -> module_adcm.input0;
			anti_interference_system_impl_new_connection9: port array_antenna.output2 -> module_adcm.input2;
			anti_interference_system_impl_new_connection10: port array_antenna.output1 -> module_adcm.input1;
			anti_interference_system_impl_new_connection11: port array_antenna.output3 -> module_adcm.input3;
			anti_interference_system_impl_new_connection: port anti_process.output -> module_ausm.input;
--			anti_interference_system_impl_new_connection3: bus access anti_interference_system_new_feature -> module_ausm.bus_access;
		properties
			Actual_Processor_Binding => (reference (anti_cpu)) applies to anti_process;
	end anti_interference_system.impl;

--------------------------------------------------------------
------------------高精度导航模块-------------------------------
	device high_accruracy_GPS
		features
			input: in data port signal_analog;
			output: out data port vehicle_gps_position::gps_ublox.impl;
			bus_access	: requires bus access;
	end high_accruracy_GPS;

--------------------------------------------------------------
------------------抗干扰高精度导航系统-------------------------------
	system anti_interference_GPS_module --抗干扰卫星导航模块
		features
			gps_data	: out  data port vehicle_gps_position::gps_ublox.impl;
			bus_access	: requires bus access;
--		annex agree {**
--			guarantee "anti_interference_GPS_module":true;
--			guarantee "GPS system output is gps u-blox protocol data" : 				
--				(gps_data.SYNC.fir_d = 265) and (gps_data.SYNC.sec_d = 142);
--			guarantee "GPS protocol data of len is positive":
--		        gps_data.len > 0;
--				 	  
----	  	  eq last_gps_send_time : real =
----	  	  	0.0 -> time;
------	  	    if event(gps_data) then time else prev(last_gps_send_time, 0.0);
----	  	    
------	  	   initially:
------	  	   time = 0.0 and  last_gps_send_time = 0.0;
----	  	  
----	  	  node rise (clock : bool) returns (ret : bool);
----		  	let
----		  	  ret = clock -> not pre(clock) and clock;
----		  	tel;
----		  	
------		  eq gpsout_clk_rise : bool = event(gps_data);	
------	  	  	    	
----	      const GPS_PERIOD : real = 200.0;
--	      
----	      guarantee "test" : gpsout_clk_rise;
--	      
----	  	  assume "not frequent ppms" : (time - pre(last_gps_send_time)) < GPS_PERIOD ; 		
----	  	  guarantee "GPS system output is " : 				
----				(time - last_gps_send_time) >= 0.0;	
--
--			**};
	end anti_interference_GPS_module;

	system implementation anti_interference_GPS_module.impl
		subcomponents
			sys: system anti_interference_system.impl;
			dev: device high_accruracy_GPS;
		connections
			anti_interference_GPS_module_impl_new_connection: port sys.output -> dev.input;
			anti_interference_GPS_module_impl_new_connection2: port dev.output -> gps_data;
--		annex agree {**
----			assert gps_data.SYNC.fir_d = 250;
--			assert gps_data.SYNC.fir_d = 265;
--			assert gps_data.SYNC.sec_d = 142;
--			assert (gps_data.len > 0) and (gps_data.len < 100);
--
--			**};
			anti_interference_GPS_module_impl_new_connection3: bus access bus_access -> dev.bus_access;
	end anti_interference_GPS_module.impl;
	
end anti_interference_device;
