# Supplementary material for: An integrated modeling, verification, and code generation for uncrewed aerial systems: less cost and more efficiency
Source: PeerJ Comput Sci. 2025 Jan 9;11:e2575. doi: 10.7717/peerj-cs.2575 (PMC11784798; doi:10.7717/peerj-cs.2575)
Supplement: Supplemental Information 1 [file peerj-cs-11-2575-s001.zip › ┤·┬δ/CORTEX.aadl]

package CORTEX
public
	with SEI;

	memory Flash
		features
			bus_access: requires bus access;
	end Flash;

	memory SRAM
		features
			bus_access: requires bus access;
	end SRAM;

	bus AHB_BUS
		features
			bus_access1: provides bus access;
	end AHB_BUS;

	bus implementation AHB_BUS.impl
	end AHB_BUS.impl;

	processor ARM_Cortex_M7
		features
			bus_access: provides bus access;
		properties
			scheduling_protocol => (rms);
	end ARM_Cortex_M7;

	system STM32F765
		features
			adc: provides bus access;
			i2c: provides bus access;
			uart1: provides bus access;
			uart2: provides bus access AHB_BUS;
			uart3: provides bus access;
			uart4: provides bus access;
			spi1: provides bus access;
			spi0: provides bus access AHB_BUS;
			otg_fs: provides bus access;
			ppm: provides bus access;
			SDIO: provides bus access;
			can1: provides bus access;
			uart7: provides bus access;
			uart8: provides bus access;
			dma: provides bus access;
			pwm: provides bus access;
			uart6: provides bus access;
		annex agree {**assume "New Assumption" : true;**};
	end STM32F765;

	system implementation STM32F765.Impl
		subcomponents
			Flash: memory Flash {Memory_Size => 512 MByte;};
			SRAM: memory SRAM {Memory_Size => 512 KByte;};
			CPU: processor ARM_Cortex_M7 {SEI::MIPSCapacity => 216.0 MIPS;};
			AHB_BUS: bus AHB_BUS;
		connections
			STM32F427_Impl_new_connection: bus access SRAM.bus_access <-> AHB_BUS;
			STM32F427_Impl_new_connection2: bus access Flash.bus_access <-> AHB_BUS;
			STM32F427_Impl_new_connection3: bus access CPU.bus_access <-> AHB_BUS;
			STM32F427_Impl_new_connection4: bus access AHB_BUS <-> uart4;
			STM32F427_Impl_new_connection5: bus access AHB_BUS <-> uart3;
			STM32F427_Impl_new_connection6: bus access AHB_BUS <-> i2c;
			STM32F427_Impl_new_connection7: bus access AHB_BUS <-> adc;
			STM32F427_Impl_new_connection8: bus access AHB_BUS <-> spi0;
			STM32F427_Impl_new_connection9: bus access AHB_BUS <-> spi1;
			STM32F427_Impl_new_connection10: bus access AHB_BUS <-> ppm;
			STM32F427_Impl_new_connection11: bus access AHB_BUS <-> otg_fs;
			STM32F427_Impl_new_connection12: bus access AHB_BUS <-> uart2;
			STM32F427_Impl_new_connection13: bus access AHB_BUS <-> uart1;
	end STM32F765.Impl;
end CORTEX;
