# Supplementary material for: An integrated modeling, verification, and code generation for uncrewed aerial systems: less cost and more efficiency
Source: PeerJ Comput Sci. 2025 Jan 9;11:e2575. doi: 10.7717/peerj-cs.2575 (PMC11784798; doi:10.7717/peerj-cs.2575)
Supplement: Supplemental Information 1 [file peerj-cs-11-2575-s001.zip › ┤·┬δ/DataTypes.aadl]

package DataTypes
public
	
	with Base_Types;

	
	data MPU6000_data
	end MPU6000_data;

	data STL3GD20_data
	end STL3GD20_data;

	data MS5611_data
	end MS5611_data;

	data SM303D_data
	end SM303D_data;
	
	data Accelerometer_data		--加速计
	end Accelerometer_data;
	
	data Gyroscope_data		--陀螺仪
	end Gyroscope_data;
	
	data Magnetometer_data		--磁力计
	end Magnetometer_data;
	
	data Barometric_data		--气压计
	end Barometric_data;
	
	data GPS_data
	end GPS_data;
	
	data Battery_data
	end Battery_data;
	
	data Mavlink_data
	end Mavlink_data;
	
	data Flight_Control_Commands
	end Flight_Control_Commands;
	
	data Servo_Commands
	end Servo_Commands;
	
	data implementation Servo_Commands.impl
		subcomponents
			dutyfactor: data Base_Types::Integer;	--占空比
	end Servo_Commands.impl;

	
	
end DataTypes;
