# Supplementary material for: An integrated modeling, verification, and code generation for uncrewed aerial systems: less cost and more efficiency
Source: PeerJ Comput Sci. 2025 Jan 9;11:e2575. doi: 10.7717/peerj-cs.2575 (PMC11784798; doi:10.7717/peerj-cs.2575)
Supplement: Supplemental Information 1 [file peerj-cs-11-2575-s001.zip › ┤·┬δ/diagrams/CORTEX_STM32F765_Impl.aadl_diagram]

<?xml version="1.0" encoding="ASCII"?>
<diagram:Diagram xmi:version="2.0" xmlns:xmi="http://www.omg.org/XMI" xmlns:diagram="http://osate.org/diagram" formatVersion="7">
  <element uuid="e52b79d9-3146-4286-8680-3bb36fc06677" manual="true">
    <element uuid="9aa86f2d-8018-4859-8495-11504916ef78">
      <bo>
        <seg>connection</seg>
        <seg>stm32f427_impl_new_connection</seg>
      </bo>
      <bendpoints>
        <point x="330.0" y="246.0"/>
      </bendpoints>
      <contentFilters/>
    </element>
    <element uuid="43f99d9a-49ed-494a-8374-748a62454629">
      <bo>
        <seg>connection</seg>
        <seg>stm32f427_impl_new_connection10</seg>
      </bo>
      <bendpoints>
        <point x="647.0" y="292.0"/>
        <point x="693.0" y="292.0"/>
        <point x="693.0" y="332.0"/>
      </bendpoints>
      <contentFilters/>
    </element>
    <element uuid="05d09f8c-14a9-4eb2-a861-283a19217b38">
      <bo>
        <seg>connection</seg>
        <seg>stm32f427_impl_new_connection11</seg>
      </bo>
      <bendpoints>
        <point x="647.0" y="312.0"/>
        <point x="673.0" y="312.0"/>
        <point x="673.0" y="432.0"/>
      </bendpoints>
      <contentFilters/>
    </element>
    <element uuid="a567a678-1477-4ff0-936b-cf6bab61f3c0">
      <bo>
        <seg>connection</seg>
        <seg>stm32f427_impl_new_connection12</seg>
      </bo>
      <bendpoints>
        <point x="643.0" y="282.0"/>
      </bendpoints>
      <contentFilters/>
    </element>
    <element uuid="dc5ea585-6bb7-408a-97be-68b42a88f845">
      <bo>
        <seg>connection</seg>
        <seg>stm32f427_impl_new_connection13</seg>
      </bo>
      <bendpoints>
        <point x="647.0" y="252.0"/>
        <point x="663.0" y="252.0"/>
        <point x="663.0" y="132.0"/>
      </bendpoints>
      <contentFilters/>
    </element>
    <element uuid="eca265fc-7da5-4470-b2b8-48c53b2f2935">
      <bo>
        <seg>connection</seg>
        <seg>stm32f427_impl_new_connection2</seg>
      </bo>
      <bendpoints>
        <point x="310.0" y="326.0"/>
        <point x="310.0" y="260.0"/>
        <point x="326.0" y="260.0"/>
      </bendpoints>
      <contentFilters/>
    </element>
    <element uuid="0b58cd10-81fa-4969-9f61-bac7c5d9d2b1">
      <bo>
        <seg>connection</seg>
        <seg>stm32f427_impl_new_connection3</seg>
      </bo>
      <bendpoints>
        <point x="320.0" y="406.0"/>
        <point x="320.0" y="274.0"/>
        <point x="326.0" y="274.0"/>
      </bendpoints>
      <contentFilters/>
    </element>
    <element uuid="15d5455a-2f80-4ff1-883c-6655a512ef4b">
      <bo>
        <seg>connection</seg>
        <seg>stm32f427_impl_new_connection4</seg>
      </bo>
      <bendpoints>
        <point x="647.0" y="332.0"/>
        <point x="653.0" y="332.0"/>
        <point x="653.0" y="532.0"/>
      </bendpoints>
      <contentFilters/>
    </element>
    <element uuid="27f5b237-f3ec-4bbb-851b-bea41535bc35">
      <bo>
        <seg>connection</seg>
        <seg>stm32f427_impl_new_connection5</seg>
      </bo>
      <bendpoints>
        <point x="647.0" y="322.0"/>
        <point x="663.0" y="322.0"/>
        <point x="663.0" y="482.0"/>
      </bendpoints>
      <contentFilters/>
    </element>
    <element uuid="64a6f0cb-a9d1-444a-b97f-c505ace9fb5b">
      <bo>
        <seg>connection</seg>
        <seg>stm32f427_impl_new_connection6</seg>
      </bo>
      <bendpoints>
        <point x="647.0" y="242.0"/>
        <point x="653.0" y="242.0"/>
        <point x="653.0" y="82.0"/>
      </bendpoints>
      <contentFilters/>
    </element>
    <element uuid="bc7aad82-8e2b-4529-affc-703c2de21a8f">
      <bo>
        <seg>connection</seg>
        <seg>stm32f427_impl_new_connection7</seg>
      </bo>
      <bendpoints>
        <point x="647.0" y="272.0"/>
        <point x="683.0" y="272.0"/>
        <point x="683.0" y="232.0"/>
      </bendpoints>
      <contentFilters/>
    </element>
    <element uuid="87c38a84-9b56-4b0b-82ee-748e37fb0666">
      <bo>
        <seg>connection</seg>
        <seg>stm32f427_impl_new_connection8</seg>
      </bo>
      <bendpoints>
        <point x="647.0" y="302.0"/>
        <point x="683.0" y="302.0"/>
        <point x="683.0" y="382.0"/>
      </bendpoints>
      <contentFilters/>
    </element>
    <element uuid="1c48b338-22e3-4ac5-ba39-01a8f6cba0ae">
      <bo>
        <seg>connection</seg>
        <seg>stm32f427_impl_new_connection9</seg>
      </bo>
      <bendpoints>
        <point x="647.0" y="262.0"/>
        <point x="673.0" y="262.0"/>
        <point x="673.0" y="182.0"/>
      </bendpoints>
      <contentFilters/>
    </element>
    <element uuid="32605e8c-5749-4cc3-8d55-8f3aeaaf1707" dockArea="right">
      <bo>
        <seg>feature</seg>
        <seg>adc</seg>
      </bo>
      <position x="719.0" y="188.0"/>
      <contentFilters/>
    </element>
    <element uuid="fe1dfde4-0ce5-4555-82e3-a6ec2682a629" dockArea="left">
      <bo>
        <seg>feature</seg>
        <seg>can1</seg>
      </bo>
      <position y="142.0"/>
      <contentFilters/>
    </element>
    <element uuid="a26f2f74-6b92-4710-8900-3fb98423ae72" dockArea="left">
      <bo>
        <seg>feature</seg>
        <seg>dma</seg>
      </bo>
      <position y="90.0"/>
      <contentFilters/>
    </element>
    <element uuid="4d844c98-1e7a-46fe-9553-4621959af755" dockArea="right">
      <bo>
        <seg>feature</seg>
        <seg>i2c</seg>
      </bo>
      <position x="723.0" y="38.0"/>
      <contentFilters/>
    </element>
    <element uuid="09e918c2-8157-4dbe-b04b-f653cc64f56c" dockArea="right">
      <bo>
        <seg>feature</seg>
        <seg>otg_fs</seg>
      </bo>
      <position x="704.0" y="388.0"/>
      <contentFilters/>
    </element>
    <element uuid="337d7609-90c2-4e12-966c-52be7a0c5dc4" dockArea="right">
      <bo>
        <seg>feature</seg>
        <seg>ppm</seg>
      </bo>
      <position x="715.0" y="288.0"/>
      <contentFilters/>
    </element>
    <element uuid="74156a6e-a0bf-42d4-82f5-1751e9dcc9a4" dockArea="left">
      <bo>
        <seg>feature</seg>
        <seg>pwm</seg>
      </bo>
      <position y="298.0"/>
      <contentFilters/>
    </element>
    <element uuid="a3d63076-4673-429b-8902-75392287dc20" dockArea="left">
      <bo>
        <seg>feature</seg>
        <seg>sdio</seg>
      </bo>
      <position y="38.0"/>
      <contentFilters/>
    </element>
    <element uuid="c9283091-fab8-4ffc-9b14-fd70b113f0ec" dockArea="right">
      <bo>
        <seg>feature</seg>
        <seg>spi0</seg>
      </bo>
      <position x="716.0" y="338.0"/>
      <contentFilters/>
    </element>
    <element uuid="2585b3a2-7d37-421c-9f7a-1a1426387e14" dockArea="right">
      <bo>
        <seg>feature</seg>
        <seg>spi1</seg>
      </bo>
      <position x="716.0" y="138.0"/>
      <contentFilters/>
    </element>
    <element uuid="fc9a0bb0-82a9-42fc-861c-f980f1747bad" dockArea="right">
      <bo>
        <seg>feature</seg>
        <seg>uart1</seg>
      </bo>
      <position x="710.0" y="88.0"/>
      <contentFilters/>
    </element>
    <element uuid="172950b9-c87a-4ecd-a2a7-58c048cf70c1" dockArea="right">
      <bo>
        <seg>feature</seg>
        <seg>uart2</seg>
      </bo>
      <position x="710.0" y="238.0"/>
      <contentFilters/>
    </element>
    <element uuid="0b252fa2-0cb8-42ca-a46a-bb8e31c3e112" dockArea="right">
      <bo>
        <seg>feature</seg>
        <seg>uart3</seg>
      </bo>
      <position x="710.0" y="438.0"/>
      <contentFilters/>
    </element>
    <element uuid="21cc20df-3ba1-446f-b0a1-a36c882bbe7b" dockArea="right">
      <bo>
        <seg>feature</seg>
        <seg>uart4</seg>
      </bo>
      <position x="710.0" y="488.0"/>
      <contentFilters/>
    </element>
    <element uuid="6bdb2ec9-5b50-45cf-ac49-90dff7982ed0" dockArea="left">
      <bo>
        <seg>feature</seg>
        <seg>uart6</seg>
      </bo>
      <position y="246.0"/>
      <contentFilters/>
    </element>
    <element uuid="1889a262-f574-4eb5-9cc4-b9a5594021eb" dockArea="left">
      <bo>
        <seg>feature</seg>
        <seg>uart7</seg>
      </bo>
      <position y="194.0"/>
      <contentFilters/>
    </element>
    <element uuid="b59f6e6e-7dac-472a-9e95-aa4148016205" dockArea="left">
      <bo>
        <seg>feature</seg>
        <seg>uart8</seg>
      </bo>
      <position y="350.0"/>
      <contentFilters/>
    </element>
    <element uuid="8e56ae74-5383-4602-ab34-80dbbe939e1e">
      <element uuid="fa85356d-f0e9-449e-8d6f-4dcb09e19370" dockArea="left">
        <bo>
          <seg>feature</seg>
          <seg>bus_access1</seg>
        </bo>
        <position y="56.0"/>
        <contentFilters/>
      </element>
      <bo>
        <seg>subcomponent</seg>
        <seg>ahb_bus</seg>
      </bo>
      <position x="318.0" y="220.0"/>
      <size width="313.0" height="110.0"/>
      <contentFilters>
        <filter>features</filter>
        <filter>internalFeatures</filter>
        <filter>processorFeatures</filter>
        <filter>connections</filter>
        <filter>flowSpecifications</filter>
      </contentFilters>
    </element>
    <element uuid="d629d85d-fc3f-4ac2-9e9c-7a2f1f4fcdd7">
      <element uuid="1a5e8d55-5a1a-4fed-99aa-7d0feb99bdd5" dockArea="right">
        <bo>
          <seg>feature</seg>
          <seg>bus_access</seg>
        </bo>
        <position x="177.0" y="8.0"/>
        <contentFilters/>
      </element>
      <bo>
        <seg>subcomponent</seg>
        <seg>cpu</seg>
      </bo>
      <position x="19.0" y="350.0"/>
      <size width="265.0" height="60.0"/>
      <contentFilters>
        <filter>features</filter>
        <filter>internalFeatures</filter>
        <filter>processorFeatures</filter>
        <filter>connections</filter>
        <filter>flowSpecifications</filter>
      </contentFilters>
    </element>
    <element uuid="0404b795-1dee-4e64-8d13-c49eb22918cf">
      <element uuid="4e6b937e-8085-4365-a8d1-aa4f8eba6a3a" dockArea="right">
        <bo>
          <seg>feature</seg>
          <seg>bus_access</seg>
        </bo>
        <position x="184.0" y="10.0"/>
        <contentFilters/>
      </element>
      <bo>
        <seg>subcomponent</seg>
        <seg>flash</seg>
      </bo>
      <position x="16.0" y="278.0"/>
      <size width="272.0" height="60.0"/>
      <contentFilters>
        <filter>features</filter>
        <filter>internalFeatures</filter>
        <filter>processorFeatures</filter>
        <filter>connections</filter>
        <filter>flowSpecifications</filter>
      </contentFilters>
    </element>
    <element uuid="f880d6d4-f77e-450d-b51c-adccc7fabe3b">
      <element uuid="a1908766-312c-4436-8c72-57aa2c4d3afb" dockArea="right">
        <bo>
          <seg>feature</seg>
          <seg>bus_access</seg>
        </bo>
        <position x="188.0" y="10.0"/>
        <contentFilters/>
      </element>
      <bo>
        <seg>subcomponent</seg>
        <seg>sram</seg>
      </bo>
      <position x="12.0" y="192.0"/>
      <size width="276.0" height="60.0"/>
      <contentFilters>
        <filter>features</filter>
        <filter>internalFeatures</filter>
        <filter>processorFeatures</filter>
        <filter>connections</filter>
        <filter>flowSpecifications</filter>
      </contentFilters>
    </element>
    <bo>
      <seg>classifier</seg>
      <seg>stm32f765.impl</seg>
    </bo>
    <position x="12.0" y="12.0"/>
    <size width="758.0" height="540.0"/>
    <contentFilters>
      <filter>features</filter>
      <filter>internalFeatures</filter>
      <filter>processorFeatures</filter>
      <filter>connections</filter>
      <filter>flowSpecifications</filter>
      <filter>subcomponents</filter>
    </contentFilters>
  </element>
  <config type="structure" connectionPrimaryLabelsVisible="false">
    <enabledAadlProperties/>
    <context>
      <seg>classifier</seg>
      <seg>cortex::stm32f765.impl</seg>
    </context>
  </config>
</diagram:Diagram>
