# Supplementary material for: An integrated modeling, verification, and code generation for uncrewed aerial systems: less cost and more efficiency
Source: PeerJ Comput Sci. 2025 Jan 9;11:e2575. doi: 10.7717/peerj-cs.2575 (PMC11784798; doi:10.7717/peerj-cs.2575)
Supplement: Supplemental Information 1 [file peerj-cs-11-2575-s001.zip › ┤·┬δ/diagrams/CORTEX_STM32F765_Impl2.aadl_diagram]

<?xml version="1.0" encoding="ASCII"?>
<diagram:Diagram xmi:version="2.0" xmlns:xmi="http://www.omg.org/XMI" xmlns:diagram="http://osate.org/diagram" formatVersion="7">
  <element uuid="8d08b6ab-ea56-4078-84e7-7ba0067c4165" manual="true">
    <element uuid="b87466a9-d7cb-4dd4-aa9f-09ea6c9c6379">
      <element uuid="59818fdc-e2b8-4c19-af8f-f01d608175c8">
        <bo>
          <seg>pvg</seg>
          <seg>communication_properties::timing</seg>
        </bo>
        <contentFilters/>
      </element>
      <bo>
        <seg>connection</seg>
        <seg>acctosensor_1</seg>
      </bo>
      <bendpoints>
        <point x="585.0" y="791.6666666666667"/>
        <point x="585.0" y="49.0"/>
        <point x="1245.0" y="49.0"/>
        <point x="1245.0" y="101.0"/>
        <point x="1783.0" y="101.0"/>
        <point x="1783.0" y="530.0"/>
      </bendpoints>
      <contentFilters/>
    </element>
    <element uuid="a115dfc2-3c01-4a0f-95aa-3ede82cf940d">
      <element uuid="379b8f5e-5eb0-48c5-a8a3-f3e0270c26d5">
        <bo>
          <seg>pvg</seg>
          <seg>communication_properties::timing</seg>
        </bo>
        <contentFilters/>
      </element>
      <bo>
        <seg>connection</seg>
        <seg>acctosensor_2</seg>
      </bo>
      <bendpoints>
        <point x="1783.0" y="658.0"/>
        <point x="1783.0" y="530.0"/>
      </bendpoints>
      <contentFilters/>
    </element>
    <element uuid="bec45a00-4473-435c-a8d8-d31b6fe3f1cc">
      <element uuid="f219f231-5de4-4dae-a3a8-f2ae89986bf3">
        <bo>
          <seg>pvg</seg>
          <seg>communication_properties::timing</seg>
        </bo>
        <contentFilters/>
      </element>
      <bo>
        <seg>connection</seg>
        <seg>barotosensor</seg>
      </bo>
      <bendpoints>
        <point x="1783.0" y="101.0"/>
        <point x="1783.0" y="530.0"/>
      </bendpoints>
      <contentFilters/>
    </element>
    <element uuid="8f4f8f3b-5679-4741-b698-5cb66144c87d">
      <element uuid="9047aeb0-8b5e-4f86-8ff7-cd0e4f70ca99">
        <bo>
          <seg>pvg</seg>
          <seg>communication_properties::timing</seg>
        </bo>
        <contentFilters/>
      </element>
      <bo>
        <seg>connection</seg>
        <seg>batterytosensor</seg>
      </bo>
      <bendpoints>
        <point x="1783.0" y="451.0"/>
        <point x="1783.0" y="530.0"/>
      </bendpoints>
      <contentFilters/>
    </element>
    <element uuid="ec7c9bc5-8375-4fda-880e-181eb46e0745">
      <element uuid="a78ffbad-cade-42c9-9376-2ecd5bd1c956">
        <bo>
          <seg>pvg</seg>
          <seg>communication_properties::timing</seg>
        </bo>
        <contentFilters/>
      </element>
      <bo>
        <seg>connection</seg>
        <seg>gpstosensor</seg>
      </bo>
      <contentFilters/>
    </element>
    <element uuid="a11e80bc-f04d-4d18-80a0-e4411ca53a30">
      <element uuid="f9ee366c-0137-4511-9b69-b69818ff5406">
        <bo>
          <seg>pvg</seg>
          <seg>communication_properties::timing</seg>
        </bo>
        <contentFilters/>
      </element>
      <bo>
        <seg>connection</seg>
        <seg>gyroscopetosensor_1</seg>
      </bo>
      <bendpoints>
        <point x="585.0" y="840.6666666666667"/>
        <point x="585.0" y="49.0"/>
        <point x="1245.0" y="49.0"/>
        <point x="1245.0" y="101.0"/>
        <point x="1783.0" y="101.0"/>
        <point x="1783.0" y="530.0"/>
      </bendpoints>
      <contentFilters/>
    </element>
    <element uuid="3c8d0a5f-585d-481f-91ab-a26b3322efed">
      <element uuid="f657af67-83c7-4d95-a44d-241109e4cd2a">
        <bo>
          <seg>pvg</seg>
          <seg>communication_properties::timing</seg>
        </bo>
        <contentFilters/>
      </element>
      <bo>
        <seg>connection</seg>
        <seg>gyroscopetosensor_2</seg>
      </bo>
      <bendpoints>
        <point x="1245.0" y="306.0"/>
        <point x="1245.0" y="101.0"/>
        <point x="1783.0" y="101.0"/>
        <point x="1783.0" y="530.0"/>
      </bendpoints>
      <contentFilters/>
    </element>
    <element uuid="0736e778-0138-4050-b089-5271b88d2653">
      <bo>
        <seg>connection</seg>
        <seg>hardware_impl_new_connection</seg>
      </bo>
      <bendpoints>
        <point x="1255.0" y="385.0"/>
        <point x="1255.0" y="112.0"/>
      </bendpoints>
      <contentFilters/>
    </element>
    <element uuid="f15a63d0-7228-4276-88a3-ac49c252b677">
      <bo>
        <seg>connection</seg>
        <seg>hardware_impl_new_connection15</seg>
      </bo>
      <bendpoints>
        <point x="1255.0" y="777.0"/>
        <point x="1255.0" y="697.0"/>
        <point x="1773.0" y="697.0"/>
        <point x="1773.0" y="875.0"/>
      </bendpoints>
      <contentFilters/>
    </element>
    <element uuid="0765080c-a4db-486c-a957-7f04658bf756">
      <bo>
        <seg>connection</seg>
        <seg>hardware_impl_new_connection16</seg>
      </bo>
      <contentFilters/>
    </element>
    <element uuid="b6b677a9-eed6-4392-99cb-c9ed47b826ff">
      <bo>
        <seg>connection</seg>
        <seg>hardware_impl_new_connection17</seg>
      </bo>
      <bendpoints>
        <point x="1365.0" y="924.0"/>
        <point x="1365.0" y="1021.0"/>
      </bendpoints>
      <contentFilters/>
    </element>
    <element uuid="0dcb7dcd-9a00-4248-8a48-479265aa278f">
      <bo>
        <seg>connection</seg>
        <seg>hardware_impl_new_connection19</seg>
      </bo>
      <bendpoints>
        <point x="1285.0" y="532.0"/>
        <point x="1285.0" y="320.0"/>
      </bendpoints>
      <contentFilters/>
    </element>
    <element uuid="1171ab46-27b5-4439-915e-51af6cc3c9f6">
      <element uuid="fee723a6-cb12-4471-975f-fb2765ea53f0">
        <bo>
          <seg>tag</seg>
          <seg>unidirectional</seg>
        </bo>
        <contentFilters/>
      </element>
      <bo>
        <seg>connection</seg>
        <seg>hardware_impl_new_connection2</seg>
      </bo>
      <bendpoints>
        <point x="1335.0" y="826.0"/>
        <point x="1335.0" y="749.0"/>
      </bendpoints>
      <contentFilters/>
    </element>
    <element uuid="dbe54238-e753-44fe-bff8-de1cd99e0128">
      <element uuid="bbb806bb-d434-497b-a56f-59ab91f5c087">
        <bo>
          <seg>tag</seg>
          <seg>unidirectional</seg>
        </bo>
        <contentFilters/>
      </element>
      <bo>
        <seg>connection</seg>
        <seg>hardware_impl_new_connection3</seg>
      </bo>
      <bendpoints>
        <point x="1345.0" y="972.0"/>
        <point x="1345.0" y="798.0"/>
      </bendpoints>
      <contentFilters/>
    </element>
    <element uuid="19726458-2240-4724-b38c-7f5d132e0aa8">
      <element uuid="e6e2ebae-d71a-4ea1-aca5-147aaccd05ff">
        <bo>
          <seg>pvg</seg>
          <seg>communication_properties::timing</seg>
        </bo>
        <contentFilters/>
      </element>
      <bo>
        <seg>connection</seg>
        <seg>hardware_impl_new_connection4</seg>
      </bo>
      <bendpoints>
        <point x="1355.0" y="1021.0"/>
        <point x="1355.0" y="847.0"/>
      </bendpoints>
      <contentFilters/>
    </element>
    <element uuid="d82c1ca8-aa43-40f9-a351-82b9c9b88b42">
      <element uuid="32e20608-58b7-4334-9c1c-218cbd9964f1">
        <bo>
          <seg>pvg</seg>
          <seg>communication_properties::timing</seg>
        </bo>
        <contentFilters/>
      </element>
      <bo>
        <seg>connection</seg>
        <seg>hardware_impl_new_connection5</seg>
      </bo>
      <bendpoints>
        <point x="1783.0" y="798.0"/>
        <point x="1783.0" y="530.0"/>
      </bendpoints>
      <contentFilters/>
    </element>
    <element uuid="1c62a3cd-0473-41aa-8384-4ea6496610ec">
      <element uuid="7ea2de88-9026-4c28-a920-f032c091879c">
        <bo>
          <seg>pvg</seg>
          <seg>communication_properties::timing</seg>
        </bo>
        <contentFilters/>
      </element>
      <bo>
        <seg>connection</seg>
        <seg>hardware_impl_new_connection6</seg>
      </bo>
      <contentFilters/>
    </element>
    <element uuid="8f29a9e2-010c-462e-a863-ed19d1bae49d">
      <element uuid="7843d439-235d-4d10-bc73-bd47145ddf5a">
        <bo>
          <seg>tag</seg>
          <seg>unidirectional</seg>
        </bo>
        <contentFilters/>
      </element>
      <bo>
        <seg>connection</seg>
        <seg>hardware_impl_new_connection7</seg>
      </bo>
      <contentFilters/>
    </element>
    <element uuid="07623f50-cbe8-4b83-bd25-392d6309837b">
      <element uuid="9c686c95-e451-4156-b9e3-f7ac8413a8cf">
        <bo>
          <seg>pvg</seg>
          <seg>communication_properties::timing</seg>
        </bo>
        <contentFilters/>
      </element>
      <bo>
        <seg>connection</seg>
        <seg>hardware_impl_new_connection8</seg>
      </bo>
      <bendpoints>
        <point x="1783.0" y="1070.0"/>
        <point x="1783.0" y="530.0"/>
      </bendpoints>
      <contentFilters/>
    </element>
    <element uuid="f98b52db-ed0f-4dfc-a2c2-8fd4a6fafd89">
      <element uuid="2a4e2a14-e2d9-48e8-9265-546e915714fa">
        <bo>
          <seg>pvg</seg>
          <seg>communication_properties::timing</seg>
        </bo>
        <contentFilters/>
      </element>
      <bo>
        <seg>connection</seg>
        <seg>magtosensor</seg>
      </bo>
      <bendpoints>
        <point x="1783.0" y="609.0"/>
        <point x="1783.0" y="530.0"/>
      </bendpoints>
      <contentFilters/>
    </element>
    <element uuid="2a4724f8-7ff8-4df2-9657-7ca05f5305f4">
      <bo>
        <seg>connection</seg>
        <seg>spitol3gd20</seg>
      </bo>
      <bendpoints>
        <point x="868.0" y="893.0"/>
        <point x="884.0" y="893.0"/>
        <point x="884.0" y="306.0"/>
      </bendpoints>
      <contentFilters/>
    </element>
    <element uuid="eaae7c25-21e2-466f-b685-9203a2e792e7">
      <bo>
        <seg>connection</seg>
        <seg>spitolsm303d</seg>
      </bo>
      <bendpoints>
        <point x="868.0" y="952.0"/>
        <point x="1325.0" y="952.0"/>
        <point x="1325.0" y="633.5"/>
      </bendpoints>
      <contentFilters/>
    </element>
    <element uuid="04071598-4f9a-4bc3-9ec9-87620e11203e">
      <bo>
        <seg>connection</seg>
        <seg>spitompu</seg>
      </bo>
      <bendpoints>
        <point x="595.0" y="889.6666666666666"/>
      </bendpoints>
      <contentFilters/>
    </element>
    <element uuid="bd433314-83ef-4172-ac2c-4f88d83b1798">
      <bo>
        <seg>connection</seg>
        <seg>spitoms5611</seg>
      </bo>
      <bendpoints>
        <point x="868.0" y="883.0"/>
        <point x="874.0" y="883.0"/>
        <point x="874.0" y="101.0"/>
      </bendpoints>
      <contentFilters/>
    </element>
    <element uuid="e6b52b6c-5d29-432e-8b33-d9d5ac843e63">
      <bo>
        <seg>connection</seg>
        <seg>spitostm32</seg>
      </bo>
      <bendpoints>
        <point x="894.0" y="934.0"/>
        <point x="894.0" y="442.16666666666663"/>
      </bendpoints>
      <contentFilters/>
    </element>
    <element uuid="abafc9d1-fbf4-4d6f-9287-849a9a07bd2d">
      <bo>
        <seg>connection</seg>
        <seg>stm32tobattery</seg>
      </bo>
      <bendpoints>
        <point x="1305.0" y="630.0"/>
        <point x="1305.0" y="451.0"/>
      </bendpoints>
      <contentFilters/>
    </element>
    <element uuid="4cc1087b-a9c0-433d-82e4-41c4961dc638">
      <bo>
        <seg>connection</seg>
        <seg>stm32toeeprom</seg>
      </bo>
      <bendpoints>
        <point x="1275.0" y="483.0"/>
        <point x="1275.0" y="292.0"/>
      </bendpoints>
      <contentFilters/>
    </element>
    <element uuid="898e648d-dd90-4cca-8d02-ea659abb6675">
      <bo>
        <seg>connection</seg>
        <seg>stm32togps</seg>
      </bo>
      <bendpoints>
        <point x="1315.0" y="679.0"/>
        <point x="1315.0" y="530.0"/>
      </bendpoints>
      <contentFilters/>
    </element>
    <element uuid="4d7e9fe2-8670-4303-af11-09451836f5c6">
      <bo>
        <seg>connection</seg>
        <seg>stm32totel</seg>
      </bo>
      <bendpoints>
        <point x="1245.0" y="728.0"/>
        <point x="1245.0" y="686.0"/>
      </bendpoints>
      <contentFilters/>
    </element>
    <element uuid="b0d433ba-76ca-4bf8-8e61-359aa225d623">
      <bo>
        <seg>connection</seg>
        <seg>stm32totf</seg>
      </bo>
      <bendpoints>
        <point x="1265.0" y="434.0"/>
        <point x="1265.0" y="164.0"/>
      </bendpoints>
      <contentFilters/>
    </element>
    <element uuid="5d655f11-ab8f-4425-9e08-9e3356c3c4af">
      <bo>
        <seg>connection</seg>
        <seg>stm32tousb</seg>
      </bo>
      <bendpoints>
        <point x="1295.0" y="581.0"/>
        <point x="1295.0" y="372.0"/>
      </bendpoints>
      <contentFilters/>
    </element>
    <element uuid="682f72fe-52ab-46e7-8b9e-93440ebffe5d" dockArea="left">
      <bo>
        <seg>feature</seg>
        <seg>can_board</seg>
      </bo>
      <position y="1137.0"/>
      <contentFilters/>
    </element>
    <element uuid="40771d83-98c9-44de-b5b9-f7658662f0bc" dockArea="left">
      <bo>
        <seg>feature</seg>
        <seg>flight_control_conmmands</seg>
      </bo>
      <position y="978.0"/>
      <contentFilters/>
    </element>
    <element uuid="b694d9b3-0c9c-4857-bd26-e9e54dbc43e5" dockArea="left">
      <bo>
        <seg>feature</seg>
        <seg>gcstocontrol_mavlink</seg>
      </bo>
      <position y="1076.0"/>
      <contentFilters/>
    </element>
    <element uuid="4a7e6f30-bb50-4862-8878-c793a5018794" dockArea="right">
      <bo>
        <seg>feature</seg>
        <seg>pwm_stm32f427_board</seg>
      </bo>
      <position x="1793.0" y="277.0"/>
      <contentFilters/>
    </element>
    <element uuid="d2f6a59d-66b9-45a9-8c4c-3566094cd8c2" dockArea="left">
      <bo>
        <seg>feature</seg>
        <seg>rc_radio</seg>
      </bo>
      <position y="929.0"/>
      <contentFilters/>
    </element>
    <element uuid="167800a1-7363-4b28-aead-b76f29d68557" dockArea="right">
      <bo>
        <seg>feature</seg>
        <seg>sensors</seg>
      </bo>
      <position x="1885.0" y="485.0"/>
      <size width="71.0" height="43.0"/>
      <contentFilters/>
    </element>
    <element uuid="ea4c69bf-7cc3-41ff-ad9d-c54a67aef89c" dockArea="right">
      <bo>
        <seg>feature</seg>
        <seg>serial_4_5_board</seg>
      </bo>
      <position x="1835.0" y="832.0"/>
      <contentFilters/>
    </element>
    <element uuid="e16ea3cf-a3ee-4011-b053-f07a5e45e7ef" dockArea="right">
      <bo>
        <seg>feature</seg>
        <seg>tel2_osd_board</seg>
      </bo>
      <position x="1838.0" y="643.0"/>
      <contentFilters/>
    </element>
    <element uuid="f1658211-e0ca-4bcd-be83-7bc03778ef44" dockArea="right">
      <bo>
        <seg>feature</seg>
        <seg>uart6_cor_to_io</seg>
      </bo>
      <position x="1847.0" y="69.0"/>
      <contentFilters/>
    </element>
    <element uuid="e7437b80-8813-4428-9ff1-fc98e92b43f9" dockArea="left">
      <bo>
        <seg>feature</seg>
        <seg>x3dr_radio</seg>
      </bo>
      <position y="1027.0"/>
      <contentFilters/>
    </element>
    <element uuid="2532d9a1-edaf-49d4-b00b-25b91c6e0c27">
      <element uuid="5095bc9c-4c0d-426f-aecb-d0ebfa71b859" dockArea="left">
        <bo>
          <seg>feature</seg>
          <seg>bus_access</seg>
        </bo>
        <position y="10.0"/>
        <contentFilters/>
      </element>
      <bo>
        <seg>subcomponent</seg>
        <seg>eeprom</seg>
      </bo>
      <position x="1363.0" y="239.0"/>
      <size width="285.0" height="59.0"/>
      <contentFilters>
        <filter>features</filter>
        <filter>internalFeatures</filter>
        <filter>processorFeatures</filter>
        <filter>connections</filter>
        <filter>flowSpecifications</filter>
      </contentFilters>
    </element>
    <element uuid="9482c2a3-e0ab-4a5a-b3fe-9fba91a44627">
      <element uuid="8693e980-f4a4-4530-9b82-f20d399cb122" dockArea="left">
        <bo>
          <seg>feature</seg>
          <seg>bus_access</seg>
        </bo>
        <position y="10.0"/>
        <contentFilters/>
      </element>
      <element uuid="f6bb1286-41b9-4b53-9393-938eab3615b1" dockArea="right">
        <bo>
          <seg>feature</seg>
          <seg>gps_data</seg>
        </bo>
        <position x="189.0" y="10.0"/>
        <contentFilters/>
      </element>
      <bo>
        <seg>subcomponent</seg>
        <seg>gps</seg>
      </bo>
      <position x="1427.0" y="477.0"/>
      <size width="260.0" height="59.0"/>
      <contentFilters>
        <filter>features</filter>
        <filter>internalFeatures</filter>
        <filter>processorFeatures</filter>
        <filter>connections</filter>
        <filter>flowSpecifications</filter>
      </contentFilters>
    </element>
    <element uuid="3188d8ff-4870-41e2-8238-fef026d1b779">
      <element uuid="78767228-1341-4778-8052-eb34430c988e" dockArea="left">
        <bo>
          <seg>feature</seg>
          <seg>bus_access</seg>
        </bo>
        <position y="10.0"/>
        <contentFilters/>
      </element>
      <element uuid="1157572d-886b-4288-a018-c379158293ed" dockArea="right">
        <bo>
          <seg>feature</seg>
          <seg>gyroscope_data</seg>
        </bo>
        <position x="214.0" y="10.0"/>
        <contentFilters/>
      </element>
      <bo>
        <seg>subcomponent</seg>
        <seg>l3gd20</seg>
      </bo>
      <position x="896.0" y="253.0"/>
      <size width="324.0" height="59.0"/>
      <contentFilters>
        <filter>features</filter>
        <filter>internalFeatures</filter>
        <filter>processorFeatures</filter>
        <filter>connections</filter>
        <filter>flowSpecifications</filter>
      </contentFilters>
    </element>
    <element uuid="f6f2efd1-7a13-45e7-825e-1634a57b5de3">
      <element uuid="6968cfd0-7da1-4774-afd6-4e19ec81eb24" dockArea="right">
        <bo>
          <seg>feature</seg>
          <seg>accelerometer_data</seg>
        </bo>
        <position x="251.0" y="59.0"/>
        <contentFilters/>
      </element>
      <element uuid="cf82626b-0d7c-421a-b7ed-94948217e978" dockArea="left">
        <bo>
          <seg>feature</seg>
          <seg>bus_access</seg>
        </bo>
        <position y="35.0"/>
        <contentFilters/>
      </element>
      <element uuid="255a6f31-0f43-49cd-92ed-7eae2a11e5af" dockArea="right">
        <bo>
          <seg>feature</seg>
          <seg>magnetometer_data</seg>
        </bo>
        <position x="252.0" y="10.0"/>
        <contentFilters/>
      </element>
      <bo>
        <seg>subcomponent</seg>
        <seg>lsm303d</seg>
      </bo>
      <position x="1363.0" y="556.0"/>
      <size width="388.0" height="108.0"/>
      <contentFilters>
        <filter>features</filter>
        <filter>internalFeatures</filter>
        <filter>processorFeatures</filter>
        <filter>connections</filter>
        <filter>flowSpecifications</filter>
      </contentFilters>
    </element>
    <element uuid="3a81e5e7-b8c1-4e94-9aa7-9a03f0e82274">
      <element uuid="2cbe6ea4-d542-43db-beef-729286fa7ff6" dockArea="right">
        <bo>
          <seg>feature</seg>
          <seg>battery_data</seg>
        </bo>
        <position x="177.0" y="10.0"/>
        <contentFilters/>
      </element>
      <element uuid="bb915285-983c-4b6e-9fdb-4bea8f339bad" dockArea="left">
        <bo>
          <seg>feature</seg>
          <seg>bus_access</seg>
        </bo>
        <position y="10.0"/>
        <contentFilters/>
      </element>
      <bo>
        <seg>subcomponent</seg>
        <seg>mon</seg>
      </bo>
      <position x="1424.0" y="398.0"/>
      <size width="267.0" height="59.0"/>
      <contentFilters>
        <filter>features</filter>
        <filter>internalFeatures</filter>
        <filter>processorFeatures</filter>
        <filter>connections</filter>
        <filter>flowSpecifications</filter>
      </contentFilters>
    </element>
    <element uuid="5f428940-ec8c-44e3-87f5-73f8a0c0117c">
      <element uuid="0675c506-8a5b-40f4-a37b-67d3055b00e7" dockArea="right">
        <bo>
          <seg>feature</seg>
          <seg>accelerometer_ata</seg>
        </bo>
        <position x="242.0" y="10.0"/>
        <contentFilters/>
      </element>
      <element uuid="7a2f12ef-c10a-46c8-9d31-edc873a97487" dockArea="right">
        <bo>
          <seg>feature</seg>
          <seg>bus_access</seg>
        </bo>
        <position x="283.0" y="108.0"/>
        <contentFilters/>
      </element>
      <element uuid="afc92ea3-1dbc-4be1-99a3-2501a7d40be4" dockArea="right">
        <bo>
          <seg>feature</seg>
          <seg>gyroscope_data</seg>
        </bo>
        <position x="261.0" y="59.0"/>
        <contentFilters/>
      </element>
      <bo>
        <seg>subcomponent</seg>
        <seg>mpu6000</seg>
      </bo>
      <position x="192.0" y="739.0"/>
      <size width="371.0" height="157.0"/>
      <contentFilters>
        <filter>features</filter>
        <filter>internalFeatures</filter>
        <filter>processorFeatures</filter>
        <filter>connections</filter>
        <filter>flowSpecifications</filter>
      </contentFilters>
    </element>
    <element uuid="aa245fef-01cf-46cf-bae7-86ac72f42f7c">
      <element uuid="b9cecbff-2779-4f4c-b4ea-15ebf47164b6" dockArea="right">
        <bo>
          <seg>feature</seg>
          <seg>barometric_data</seg>
        </bo>
        <position x="218.0" y="10.0"/>
        <contentFilters/>
      </element>
      <element uuid="8605cbaf-1469-42ed-a20f-f71379566dfe" dockArea="left">
        <bo>
          <seg>feature</seg>
          <seg>bus_access</seg>
        </bo>
        <position y="10.0"/>
        <contentFilters/>
      </element>
      <bo>
        <seg>subcomponent</seg>
        <seg>ms5611</seg>
      </bo>
      <position x="892.0" y="48.0"/>
      <size width="331.0" height="59.0"/>
      <contentFilters>
        <filter>features</filter>
        <filter>internalFeatures</filter>
        <filter>processorFeatures</filter>
        <filter>connections</filter>
        <filter>flowSpecifications</filter>
      </contentFilters>
    </element>
    <element uuid="7b23beb7-6aa6-4419-9e70-f013e845fa31">
      <element uuid="95e613d1-863b-4879-ba1f-4525548441fc" dockArea="right">
        <bo>
          <seg>feature</seg>
          <seg>commands</seg>
        </bo>
        <position x="270.0" y="59.0"/>
        <contentFilters/>
      </element>
      <element uuid="1c90ba1c-1f7e-4bac-a843-53cecf3dc9c3" dockArea="left">
        <bo>
          <seg>feature</seg>
          <seg>commands_external</seg>
        </bo>
        <position y="108.0"/>
        <contentFilters/>
      </element>
      <element uuid="ee57f0bd-48b8-4331-8eb7-ae1726c60338" dockArea="left">
        <bo>
          <seg>feature</seg>
          <seg>ppm</seg>
        </bo>
        <position y="10.0"/>
        <contentFilters/>
      </element>
      <element uuid="23329bec-d548-4ff6-9667-1a24fdf6d677" dockArea="left">
        <bo>
          <seg>feature</seg>
          <seg>rc_radio_channel</seg>
        </bo>
        <position y="59.0"/>
        <contentFilters/>
      </element>
      <bo>
        <seg>subcomponent</seg>
        <seg>rc</seg>
      </bo>
      <position x="1372.0" y="696.0"/>
      <size width="352.0" height="157.0"/>
      <contentFilters>
        <filter>features</filter>
        <filter>internalFeatures</filter>
        <filter>processorFeatures</filter>
        <filter>connections</filter>
        <filter>flowSpecifications</filter>
      </contentFilters>
    </element>
    <element uuid="b9b89ff5-921d-4415-9b91-f2c9d8900bc1">
      <element uuid="12492c57-b8db-42e1-9071-e019488f25c2" dockArea="right">
        <bo>
          <seg>feature</seg>
          <seg>bus_access</seg>
        </bo>
        <position x="181.0" y="30.0"/>
        <contentFilters/>
      </element>
      <element uuid="858fb83a-3ce9-4280-a225-06f8b3984d07" dockArea="left">
        <bo>
          <seg>feature</seg>
          <seg>bus_access1</seg>
        </bo>
        <position y="33.0"/>
        <contentFilters/>
      </element>
      <bo>
        <seg>subcomponent</seg>
        <seg>spi</seg>
      </bo>
      <position x="583.0" y="861.0"/>
      <size width="269.0" height="89.0"/>
      <contentFilters>
        <filter>features</filter>
        <filter>internalFeatures</filter>
        <filter>processorFeatures</filter>
        <filter>connections</filter>
        <filter>flowSpecifications</filter>
      </contentFilters>
    </element>
    <element uuid="9b50153c-fbd8-404a-8ca9-e6d0429bb21c">
      <element uuid="a825b55b-d2b4-4675-bc91-47a2e74b4212" dockArea="right">
        <bo>
          <seg>feature</seg>
          <seg>adc</seg>
        </bo>
        <position x="195.0" y="255.0"/>
        <contentFilters/>
      </element>
      <element uuid="7f506db9-1b8f-4ac1-a065-ffa9e7b78dbd" dockArea="left">
        <bo>
          <seg>feature</seg>
          <seg>can1</seg>
        </bo>
        <position y="280.0"/>
        <contentFilters/>
      </element>
      <element uuid="d71209a5-6682-48dc-adc5-1292fa9f25d7" dockArea="left">
        <bo>
          <seg>feature</seg>
          <seg>dma</seg>
        </bo>
        <position y="386.0"/>
        <contentFilters/>
      </element>
      <element uuid="6cd72c29-26a0-45c5-8717-a8d095cd6541" dockArea="left">
        <bo>
          <seg>feature</seg>
          <seg>i2c</seg>
        </bo>
        <position y="173.0"/>
        <contentFilters/>
      </element>
      <element uuid="399c35dd-0981-437a-a331-c00562733e70" dockArea="right">
        <bo>
          <seg>feature</seg>
          <seg>otg_fs</seg>
        </bo>
        <position x="180.0" y="206.0"/>
        <contentFilters/>
      </element>
      <element uuid="28284479-d1e9-48af-9452-88622c45656f" dockArea="right">
        <bo>
          <seg>feature</seg>
          <seg>ppm</seg>
        </bo>
        <position x="191.0" y="451.0"/>
        <contentFilters/>
      </element>
      <element uuid="79faf4f3-7e50-45b3-9778-5298b912a62f" dockArea="right">
        <bo>
          <seg>feature</seg>
          <seg>pwm</seg>
        </bo>
        <position x="188.0" y="157.0"/>
        <contentFilters/>
      </element>
      <element uuid="4bb00d10-aedb-449e-b128-a86706675d70" dockArea="right">
        <bo>
          <seg>feature</seg>
          <seg>sdio</seg>
        </bo>
        <position x="188.0" y="59.0"/>
        <contentFilters/>
      </element>
      <element uuid="586f4633-2ace-4287-b006-02d94778c1dd" dockArea="left">
        <bo>
          <seg>feature</seg>
          <seg>spi0</seg>
        </bo>
        <position y="67.0"/>
        <contentFilters/>
      </element>
      <element uuid="67bc48a7-4a1e-4571-b878-a7d1aba19367" dockArea="right">
        <bo>
          <seg>feature</seg>
          <seg>spi1</seg>
        </bo>
        <position x="192.0" y="108.0"/>
        <contentFilters/>
      </element>
      <element uuid="f9d0031d-7aa4-42db-b809-33e4b9688339" dockArea="left">
        <bo>
          <seg>feature</seg>
          <seg>uart1</seg>
        </bo>
        <position y="492.0"/>
        <contentFilters/>
      </element>
      <element uuid="054b3255-11bc-437d-bbcc-3a12d147a7b5" dockArea="right">
        <bo>
          <seg>feature</seg>
          <seg>uart2</seg>
        </bo>
        <position x="186.0" y="549.0"/>
        <contentFilters/>
      </element>
      <element uuid="0e2ce276-90a4-446f-9bc9-c1872c30a205" dockArea="right">
        <bo>
          <seg>feature</seg>
          <seg>uart3</seg>
        </bo>
        <position x="186.0" y="353.0"/>
        <contentFilters/>
      </element>
      <element uuid="a34fc679-30bf-485b-94a1-a96cab933d51" dockArea="right">
        <bo>
          <seg>feature</seg>
          <seg>uart4</seg>
        </bo>
        <position x="186.0" y="304.0"/>
        <contentFilters/>
      </element>
      <element uuid="5c39e4d3-2e7b-45d1-b48c-d9efe80044dd" dockArea="right">
        <bo>
          <seg>feature</seg>
          <seg>uart6</seg>
        </bo>
        <position x="186.0" y="10.0"/>
        <contentFilters/>
      </element>
      <element uuid="ca98f434-f6d7-4981-b294-b2f8110b814b" dockArea="right">
        <bo>
          <seg>feature</seg>
          <seg>uart7</seg>
        </bo>
        <position x="186.0" y="500.0"/>
        <contentFilters/>
      </element>
      <element uuid="d9e17cf4-5f31-4825-8a6f-73271252a01b" dockArea="right">
        <bo>
          <seg>feature</seg>
          <seg>uart8</seg>
        </bo>
        <position x="186.0" y="402.0"/>
        <contentFilters/>
      </element>
      <bo>
        <seg>subcomponent</seg>
        <seg>stm32f765</seg>
      </bo>
      <position x="982.0" y="332.0"/>
      <size width="234.0" height="598.0"/>
      <contentFilters>
        <filter>features</filter>
        <filter>internalFeatures</filter>
        <filter>processorFeatures</filter>
        <filter>connections</filter>
        <filter>flowSpecifications</filter>
      </contentFilters>
    </element>
    <element uuid="86514f99-c56d-460b-a9bc-832f54ba2452">
      <bo>
        <seg>subcomponent</seg>
        <seg>test_device</seg>
      </bo>
      <position x="192.0" y="1137.0"/>
      <size width="121.0" height="35.0"/>
      <contentFilters>
        <filter>features</filter>
        <filter>internalFeatures</filter>
        <filter>processorFeatures</filter>
        <filter>connections</filter>
        <filter>flowSpecifications</filter>
      </contentFilters>
    </element>
    <element uuid="568bd7fe-4a08-45e6-8265-54a1195eedb3">
      <element uuid="216a6d99-d585-44b6-8bd0-68b268e6d03f" dockArea="left">
        <bo>
          <seg>feature</seg>
          <seg>bus_access</seg>
        </bo>
        <position y="10.0"/>
        <contentFilters/>
      </element>
      <element uuid="ffcd058c-a3a4-4fb0-b2f3-74b9f1398f6c" dockArea="left">
        <bo>
          <seg>feature</seg>
          <seg>tf_data</seg>
        </bo>
        <position y="59.0"/>
        <contentFilters/>
      </element>
      <bo>
        <seg>subcomponent</seg>
        <seg>tf</seg>
      </bo>
      <position x="1363.0" y="111.0"/>
      <size width="249.0" height="108.0"/>
      <contentFilters>
        <filter>features</filter>
        <filter>internalFeatures</filter>
        <filter>processorFeatures</filter>
        <filter>connections</filter>
        <filter>flowSpecifications</filter>
      </contentFilters>
    </element>
    <element uuid="3437dbd1-4470-4c80-9cab-26d701dc653f">
      <element uuid="96ba7187-a0bf-475d-8afe-9016ceb7b363" dockArea="left">
        <bo>
          <seg>feature</seg>
          <seg>bus_access</seg>
        </bo>
        <position y="10.0"/>
        <contentFilters/>
      </element>
      <bo>
        <seg>subcomponent</seg>
        <seg>usb</seg>
      </bo>
      <position x="1363.0" y="319.0"/>
      <size width="260.0" height="59.0"/>
      <contentFilters>
        <filter>features</filter>
        <filter>internalFeatures</filter>
        <filter>processorFeatures</filter>
        <filter>connections</filter>
        <filter>flowSpecifications</filter>
      </contentFilters>
    </element>
    <element uuid="6a706de4-93b1-43c1-a5ec-bf00ce4c4b6f">
      <element uuid="6a04038e-5ef6-4e5b-96ef-77d62fa7b6b2" dockArea="left">
        <bo>
          <seg>feature</seg>
          <seg>bus_access</seg>
        </bo>
        <position y="10.0"/>
        <contentFilters/>
      </element>
      <element uuid="2f98dbbb-5a0b-4e87-b6af-0ed6f7fb65a8" dockArea="left">
        <bo>
          <seg>feature</seg>
          <seg>bus_x3dr_radio</seg>
        </bo>
        <position y="59.0"/>
        <contentFilters/>
      </element>
      <element uuid="ef79d41b-e8db-49e1-ba7a-87ec639bbc43" dockArea="left">
        <bo>
          <seg>feature</seg>
          <seg>mavlink_external</seg>
        </bo>
        <position y="108.0"/>
        <contentFilters/>
      </element>
      <element uuid="29299b1d-2a4b-4e5d-ad59-c5c8bc6530ef" dockArea="right">
        <bo>
          <seg>feature</seg>
          <seg>x3dr_data</seg>
        </bo>
        <position x="244.0" y="59.0"/>
        <contentFilters/>
      </element>
      <bo>
        <seg>subcomponent</seg>
        <seg>x3dr</seg>
      </bo>
      <position x="1379.0" y="968.0"/>
      <size width="324.0" height="157.0"/>
      <contentFilters>
        <filter>features</filter>
        <filter>internalFeatures</filter>
        <filter>processorFeatures</filter>
        <filter>connections</filter>
        <filter>flowSpecifications</filter>
      </contentFilters>
    </element>
    <bo>
      <seg>classifier</seg>
      <seg>hardware.impl</seg>
    </bo>
    <position x="12.0" y="12.0"/>
    <size width="1956.0" height="1188.0"/>
    <contentFilters>
      <filter>features</filter>
      <filter>internalFeatures</filter>
      <filter>processorFeatures</filter>
      <filter>connections</filter>
      <filter>flowSpecifications</filter>
      <filter>subcomponents</filter>
    </contentFilters>
  </element>
  <config type="structure" connectionPrimaryLabelsVisible="false">
    <enabledAadlProperties/>
    <context>
      <seg>classifier</seg>
      <seg>hardware::hardware.impl</seg>
    </context>
  </config>
</diagram:Diagram>
