# Supplementary material for: An integrated modeling, verification, and code generation for uncrewed aerial systems: less cost and more efficiency
Source: PeerJ Comput Sci. 2025 Jan 9;11:e2575. doi: 10.7717/peerj-cs.2575 (PMC11784798; doi:10.7717/peerj-cs.2575)
Supplement: Supplemental Information 1 [file peerj-cs-11-2575-s001.zip › ┤·┬δ/diagrams/CORTEX_STM32F765_Impl3.aadl_diagram]

<?xml version="1.0" encoding="ASCII"?>
<diagram:Diagram xmi:version="2.0" xmlns:xmi="http://www.omg.org/XMI" xmlns:diagram="http://osate.org/diagram" formatVersion="7">
  <element uuid="dbf4d2d7-4804-444f-8b22-bd3d59963303" manual="true">
    <element uuid="97e1b788-e46e-4b6a-bff7-69e2437c02c3">
      <element uuid="66fa0188-9a4c-4a93-91c3-d7750a971e59">
        <bo>
          <seg>pvg</seg>
          <seg>communication_properties::timing</seg>
        </bo>
        <contentFilters/>
      </element>
      <bo>
        <seg>connection</seg>
        <seg>acctosensor_1</seg>
      </bo>
      <bendpoints>
        <point x="622.0" y="583.6666666666667"/>
        <point x="622.0" y="1268.0"/>
        <point x="1771.0" y="1268.0"/>
        <point x="1771.0" y="944.0"/>
      </bendpoints>
      <contentFilters/>
    </element>
    <element uuid="70a2c46d-f96a-4f12-b450-359eadc96d92">
      <element uuid="86d15145-cb59-496b-8dfb-9077bcf7adb5">
        <bo>
          <seg>pvg</seg>
          <seg>communication_properties::timing</seg>
        </bo>
        <contentFilters/>
      </element>
      <bo>
        <seg>connection</seg>
        <seg>acctosensor_2</seg>
      </bo>
      <bendpoints>
        <point x="1771.0" y="502.0"/>
        <point x="1771.0" y="944.0"/>
      </bendpoints>
      <contentFilters/>
    </element>
    <element uuid="dd90a8b0-2d5b-461b-95ba-b71de981a2f9">
      <element uuid="fa0e6f5a-3c1f-41cd-9465-a8a7a08a07ba">
        <bo>
          <seg>pvg</seg>
          <seg>communication_properties::timing</seg>
        </bo>
        <contentFilters/>
      </element>
      <bo>
        <seg>connection</seg>
        <seg>barotosensor</seg>
      </bo>
      <bendpoints>
        <point x="1307.0" y="1240.0"/>
        <point x="1307.0" y="1268.0"/>
        <point x="1771.0" y="1268.0"/>
        <point x="1771.0" y="944.0"/>
      </bendpoints>
      <contentFilters/>
    </element>
    <element uuid="a52fe7f4-eb95-4d60-b5bb-7ac30d59cfe2">
      <element uuid="813e3f36-2d62-438f-9dad-25c3c45a5be7">
        <bo>
          <seg>pvg</seg>
          <seg>communication_properties::timing</seg>
        </bo>
        <contentFilters/>
      </element>
      <bo>
        <seg>connection</seg>
        <seg>batterytosensor</seg>
      </bo>
      <bendpoints>
        <point x="1771.0" y="1024.0"/>
        <point x="1771.0" y="944.0"/>
      </bendpoints>
      <contentFilters/>
    </element>
    <element uuid="0d03ac3a-a9fb-4133-ada0-0593f8b6e0bb">
      <element uuid="0eba714c-3e82-4e8c-b777-0dec1584921e">
        <bo>
          <seg>pvg</seg>
          <seg>communication_properties::timing</seg>
        </bo>
        <contentFilters/>
      </element>
      <bo>
        <seg>connection</seg>
        <seg>gpstosensor</seg>
      </bo>
      <contentFilters/>
    </element>
    <element uuid="ec2c8e3e-7aad-4acd-90e9-542d7f874c1e">
      <element uuid="631e88cb-d611-47b9-baea-287b50f38fd2">
        <bo>
          <seg>pvg</seg>
          <seg>communication_properties::timing</seg>
        </bo>
        <contentFilters/>
      </element>
      <bo>
        <seg>connection</seg>
        <seg>gyroscopetosensor_1</seg>
      </bo>
      <bendpoints>
        <point x="622.0" y="533.6666666666667"/>
        <point x="622.0" y="1268.0"/>
        <point x="1771.0" y="1268.0"/>
        <point x="1771.0" y="944.0"/>
      </bendpoints>
      <contentFilters/>
    </element>
    <element uuid="bb9e28c4-b181-4023-9fb2-a6ecaaa7c5ae">
      <element uuid="bf78fd35-989e-490c-991b-418b7b048d7c">
        <bo>
          <seg>pvg</seg>
          <seg>communication_properties::timing</seg>
        </bo>
        <contentFilters/>
      </element>
      <bo>
        <seg>connection</seg>
        <seg>gyroscopetosensor_2</seg>
      </bo>
      <bendpoints>
        <point x="1771.0" y="530.0"/>
        <point x="1771.0" y="944.0"/>
      </bendpoints>
      <contentFilters/>
    </element>
    <element uuid="dcc5dc4f-71f4-4c77-b9dd-f26d467273f5">
      <bo>
        <seg>connection</seg>
        <seg>hardware_impl_new_connection</seg>
      </bo>
      <bendpoints>
        <point x="1317.0" y="1060.0"/>
        <point x="1317.0" y="1132.0"/>
      </bendpoints>
      <contentFilters/>
    </element>
    <element uuid="63ce7c05-2560-4160-a6cc-6afe6de623ec">
      <bo>
        <seg>connection</seg>
        <seg>hardware_impl_new_connection15</seg>
      </bo>
      <bendpoints>
        <point x="1307.0" y="1110.0"/>
        <point x="1307.0" y="1182.0"/>
      </bendpoints>
      <contentFilters/>
    </element>
    <element uuid="9a47115d-3b01-4001-80d3-4fc05320b41a">
      <bo>
        <seg>connection</seg>
        <seg>hardware_impl_new_connection16</seg>
      </bo>
      <bendpoints>
        <point x="1307.0" y="1160.0"/>
        <point x="1307.0" y="1182.0"/>
      </bendpoints>
      <contentFilters/>
    </element>
    <element uuid="e94db2e2-2361-476c-8ac4-981ba1d9f680">
      <bo>
        <seg>connection</seg>
        <seg>hardware_impl_new_connection17</seg>
      </bo>
      <bendpoints>
        <point x="1307.0" y="610.0"/>
        <point x="1307.0" y="192.0"/>
      </bendpoints>
      <contentFilters/>
    </element>
    <element uuid="b72e6495-6551-4185-8bb7-9b752c47c6b2">
      <bo>
        <seg>connection</seg>
        <seg>hardware_impl_new_connection19</seg>
      </bo>
      <contentFilters/>
    </element>
    <element uuid="e5400cd1-abbb-40d3-83b8-aa5fa900a3ac">
      <element uuid="37e13b89-b8ac-4bcd-aa08-4b4e70e8e8a9">
        <bo>
          <seg>tag</seg>
          <seg>unidirectional</seg>
        </bo>
        <contentFilters/>
      </element>
      <bo>
        <seg>connection</seg>
        <seg>hardware_impl_new_connection2</seg>
      </bo>
      <bendpoints>
        <point x="1317.0" y="660.0"/>
        <point x="1317.0" y="372.0"/>
      </bendpoints>
      <contentFilters/>
    </element>
    <element uuid="4f55412e-1b13-4bba-b11e-ef4bdf45f5a3">
      <element uuid="9988deda-6c0e-42c6-bfb0-2d11793c6902">
        <bo>
          <seg>tag</seg>
          <seg>unidirectional</seg>
        </bo>
        <contentFilters/>
      </element>
      <bo>
        <seg>connection</seg>
        <seg>hardware_impl_new_connection3</seg>
      </bo>
      <contentFilters/>
    </element>
    <element uuid="b5b8ece7-fb82-4581-a79c-50fd3f8a86b7">
      <element uuid="407b4116-adad-4672-a624-814c7b41a8f4">
        <bo>
          <seg>pvg</seg>
          <seg>communication_properties::timing</seg>
        </bo>
        <contentFilters/>
      </element>
      <bo>
        <seg>connection</seg>
        <seg>hardware_impl_new_connection4</seg>
      </bo>
      <contentFilters/>
    </element>
    <element uuid="7a8456c2-0922-4fa9-86ba-e3b33d37cc37">
      <element uuid="aab03995-8fbc-408c-8c26-a493246b6a4b">
        <bo>
          <seg>pvg</seg>
          <seg>communication_properties::timing</seg>
        </bo>
        <contentFilters/>
      </element>
      <bo>
        <seg>connection</seg>
        <seg>hardware_impl_new_connection5</seg>
      </bo>
      <bendpoints>
        <point x="1771.0" y="322.0"/>
        <point x="1771.0" y="944.0"/>
      </bendpoints>
      <contentFilters/>
    </element>
    <element uuid="e85ab93d-158e-4c09-ba4c-28adc51dfa2e">
      <element uuid="a91cf2ca-bcde-48ae-8650-ba9ae4038224">
        <bo>
          <seg>pvg</seg>
          <seg>communication_properties::timing</seg>
        </bo>
        <contentFilters/>
      </element>
      <bo>
        <seg>connection</seg>
        <seg>hardware_impl_new_connection6</seg>
      </bo>
      <contentFilters/>
    </element>
    <element uuid="24062a32-6163-4a98-8d42-7958643b3cf6">
      <element uuid="53d171fc-b23b-4393-9fe4-a605fe2f076d">
        <bo>
          <seg>tag</seg>
          <seg>unidirectional</seg>
        </bo>
        <contentFilters/>
      </element>
      <bo>
        <seg>connection</seg>
        <seg>hardware_impl_new_connection7</seg>
      </bo>
      <contentFilters/>
    </element>
    <element uuid="3154b310-2e09-4344-ae18-09597b121c64">
      <element uuid="7e170630-4002-4068-8515-fc01d7d0beeb">
        <bo>
          <seg>pvg</seg>
          <seg>communication_properties::timing</seg>
        </bo>
        <contentFilters/>
      </element>
      <bo>
        <seg>connection</seg>
        <seg>hardware_impl_new_connection8</seg>
      </bo>
      <bendpoints>
        <point x="1771.0" y="142.0"/>
        <point x="1771.0" y="944.0"/>
      </bendpoints>
      <contentFilters/>
    </element>
    <element uuid="569c8c5b-3f38-4c9b-bbd2-81531ae909ef">
      <element uuid="6097a03c-3959-4be8-a67d-d78642d4bf03">
        <bo>
          <seg>pvg</seg>
          <seg>communication_properties::timing</seg>
        </bo>
        <contentFilters/>
      </element>
      <bo>
        <seg>connection</seg>
        <seg>magtosensor</seg>
      </bo>
      <bendpoints>
        <point x="1771.0" y="452.0"/>
        <point x="1771.0" y="944.0"/>
      </bendpoints>
      <contentFilters/>
    </element>
    <element uuid="8eaf0605-9fa0-48ee-b768-e32c8ecaed2f">
      <bo>
        <seg>connection</seg>
        <seg>spitol3gd20</seg>
      </bo>
      <bendpoints>
        <point x="910.0" y="487.0"/>
        <point x="936.0" y="487.0"/>
        <point x="936.0" y="530.0"/>
      </bendpoints>
      <contentFilters/>
    </element>
    <element uuid="c9c3d7d6-9149-4247-9a08-db8134ee6e92">
      <bo>
        <seg>connection</seg>
        <seg>spitolsm303d</seg>
      </bo>
      <bendpoints>
        <point x="906.0" y="477.0"/>
      </bendpoints>
      <contentFilters/>
    </element>
    <element uuid="e774cbda-32dd-4135-ae6c-a59e0e708b16">
      <bo>
        <seg>connection</seg>
        <seg>spitompu</seg>
      </bo>
      <bendpoints>
        <point x="632.0" y="483.6666666666667"/>
      </bendpoints>
      <contentFilters/>
    </element>
    <element uuid="acdc0096-a181-47c6-b627-aa8a7b6e784e">
      <bo>
        <seg>connection</seg>
        <seg>spitoms5611</seg>
      </bo>
      <bendpoints>
        <point x="910.0" y="547.0"/>
        <point x="916.0" y="547.0"/>
        <point x="916.0" y="1240.0"/>
      </bendpoints>
      <contentFilters/>
    </element>
    <element uuid="f9f9c1db-097e-4233-b9b9-ce226af8094a">
      <bo>
        <seg>connection</seg>
        <seg>spitostm32</seg>
      </bo>
      <bendpoints>
        <point x="926.0" y="529.0"/>
        <point x="926.0" y="668.3333333333334"/>
      </bendpoints>
      <contentFilters/>
    </element>
    <element uuid="512e9abb-c9eb-4a0c-a7c8-1656a57907d1">
      <bo>
        <seg>connection</seg>
        <seg>stm32tobattery</seg>
      </bo>
      <bendpoints>
        <point x="1337.0" y="960.0"/>
        <point x="1337.0" y="1024.0"/>
      </bendpoints>
      <contentFilters/>
    </element>
    <element uuid="9b6b5ceb-c581-4057-b995-84cf91a1eacd">
      <bo>
        <seg>connection</seg>
        <seg>stm32toeeprom</seg>
      </bo>
      <contentFilters/>
    </element>
    <element uuid="f4670159-3565-4b16-9581-8a7e385418ac">
      <bo>
        <seg>connection</seg>
        <seg>stm32togps</seg>
      </bo>
      <bendpoints>
        <point x="1307.0" y="910.0"/>
        <point x="1307.0" y="944.0"/>
      </bendpoints>
      <contentFilters/>
    </element>
    <element uuid="e9642e34-4f01-43a3-9b3e-66b281584237">
      <bo>
        <seg>connection</seg>
        <seg>stm32totel</seg>
      </bo>
      <bendpoints>
        <point x="1307.0" y="860.0"/>
        <point x="1307.0" y="891.0"/>
      </bendpoints>
      <contentFilters/>
    </element>
    <element uuid="197d7c69-cb66-4544-b6dd-15653acca9a4">
      <bo>
        <seg>connection</seg>
        <seg>stm32totf</seg>
      </bo>
      <bendpoints>
        <point x="1307.0" y="810.0"/>
        <point x="1307.0" y="813.0"/>
      </bendpoints>
      <contentFilters/>
    </element>
    <element uuid="22547a7d-c591-45b2-b25d-547faafda5bc">
      <bo>
        <seg>connection</seg>
        <seg>stm32tousb</seg>
      </bo>
      <bendpoints>
        <point x="1327.0" y="1010.0"/>
        <point x="1327.0" y="1104.0"/>
      </bendpoints>
      <contentFilters/>
    </element>
    <element uuid="7d5114aa-e05d-4250-93ea-fd22a5ff97d3" dockArea="left">
      <bo>
        <seg>feature</seg>
        <seg>can_board</seg>
      </bo>
      <position y="1269.0"/>
      <contentFilters/>
    </element>
    <element uuid="51d4da33-f1ec-41d6-8e74-152f2b5b18dc" dockArea="left">
      <bo>
        <seg>feature</seg>
        <seg>flight_control_conmmands</seg>
      </bo>
      <position y="228.0"/>
      <contentFilters/>
    </element>
    <element uuid="6742f30c-4dfa-4041-bfdb-81d81cc38696" dockArea="left">
      <bo>
        <seg>feature</seg>
        <seg>gcstocontrol_mavlink</seg>
      </bo>
      <position y="48.0"/>
      <contentFilters/>
    </element>
    <element uuid="030e684e-ea18-40a1-aee9-c5127580da4b" dockArea="right">
      <bo>
        <seg>feature</seg>
        <seg>pwm_stm32f427_board</seg>
      </bo>
      <position x="1781.0" y="716.0"/>
      <contentFilters/>
    </element>
    <element uuid="a4a3e1b9-9230-4e42-bad9-be30906ba755" dockArea="left">
      <bo>
        <seg>feature</seg>
        <seg>rc_radio</seg>
      </bo>
      <position y="278.0"/>
      <contentFilters/>
    </element>
    <element uuid="872bdd65-78ef-4bf6-8d85-f4daf3f32775" dockArea="right">
      <bo>
        <seg>feature</seg>
        <seg>sensors</seg>
      </bo>
      <position x="1883.0" y="898.0"/>
      <size width="73.0" height="44.0"/>
      <contentFilters/>
    </element>
    <element uuid="c386db2c-075b-4ee8-8180-fe8f71b31237" dockArea="right">
      <bo>
        <seg>feature</seg>
        <seg>serial_4_5_board</seg>
      </bo>
      <position x="1826.0" y="1138.0"/>
      <contentFilters/>
    </element>
    <element uuid="5d75e612-5b29-45a6-9df3-8a3871e855ee" dockArea="right">
      <bo>
        <seg>feature</seg>
        <seg>tel2_osd_board</seg>
      </bo>
      <position x="1828.0" y="847.0"/>
      <contentFilters/>
    </element>
    <element uuid="2f058dc3-7495-4000-8392-ab32c644315a" dockArea="right">
      <bo>
        <seg>feature</seg>
        <seg>uart6_cor_to_io</seg>
      </bo>
      <position x="1841.0" y="1088.0"/>
      <contentFilters/>
    </element>
    <element uuid="1f7e0e9d-119b-4647-971b-35dbba33b4e7" dockArea="left">
      <bo>
        <seg>feature</seg>
        <seg>x3dr_radio</seg>
      </bo>
      <position y="98.0"/>
      <contentFilters/>
    </element>
    <element uuid="db592b5a-5161-4fd2-8483-5f7afb85e6ef">
      <element uuid="4a227bc3-3c40-452a-b456-ca1593462842" dockArea="left">
        <bo>
          <seg>feature</seg>
          <seg>bus_access</seg>
        </bo>
        <position y="10.0"/>
        <contentFilters/>
      </element>
      <bo>
        <seg>subcomponent</seg>
        <seg>eeprom</seg>
      </bo>
      <position x="1335.0" y="656.0"/>
      <size width="293.0" height="60.0"/>
      <contentFilters>
        <filter>features</filter>
        <filter>internalFeatures</filter>
        <filter>processorFeatures</filter>
        <filter>connections</filter>
        <filter>flowSpecifications</filter>
      </contentFilters>
    </element>
    <element uuid="25409c42-9baa-438a-a472-15ce4a6d1ec5">
      <element uuid="4c2e25b1-e62c-49b6-bf36-2b3cce177e33" dockArea="left">
        <bo>
          <seg>feature</seg>
          <seg>bus_access</seg>
        </bo>
        <position y="10.0"/>
        <contentFilters/>
      </element>
      <element uuid="6ed40f0d-2ebe-4434-87b3-769a4749a0f3" dockArea="right">
        <bo>
          <seg>feature</seg>
          <seg>gps_data</seg>
        </bo>
        <position x="191.0" y="10.0"/>
        <contentFilters/>
      </element>
      <bo>
        <seg>subcomponent</seg>
        <seg>gps</seg>
      </bo>
      <position x="1409.0" y="890.0"/>
      <size width="266.0" height="60.0"/>
      <contentFilters>
        <filter>features</filter>
        <filter>internalFeatures</filter>
        <filter>processorFeatures</filter>
        <filter>connections</filter>
        <filter>flowSpecifications</filter>
      </contentFilters>
    </element>
    <element uuid="de293ae7-ecde-4ea5-9ee6-766a13a367cf">
      <element uuid="114dc1ec-28f9-426c-b69e-c29f434208d8" dockArea="left">
        <bo>
          <seg>feature</seg>
          <seg>bus_access</seg>
        </bo>
        <position y="10.0"/>
        <contentFilters/>
      </element>
      <element uuid="c958bc97-b4c6-4562-b9dc-56ad50621f95" dockArea="right">
        <bo>
          <seg>feature</seg>
          <seg>gyroscope_data</seg>
        </bo>
        <position x="226.0" y="10.0"/>
        <contentFilters/>
      </element>
      <bo>
        <seg>subcomponent</seg>
        <seg>l3gd20</seg>
      </bo>
      <position x="938.0" y="476.0"/>
      <size width="344.0" height="60.0"/>
      <contentFilters>
        <filter>features</filter>
        <filter>internalFeatures</filter>
        <filter>processorFeatures</filter>
        <filter>connections</filter>
        <filter>flowSpecifications</filter>
      </contentFilters>
    </element>
    <element uuid="203c9456-a910-49a1-b087-a19fec9c0bf3">
      <element uuid="5931b926-50ad-4cea-942d-38055ad1e7af" dockArea="right">
        <bo>
          <seg>feature</seg>
          <seg>accelerometer_data</seg>
        </bo>
        <position x="266.0" y="60.0"/>
        <contentFilters/>
      </element>
      <element uuid="40144cad-a326-4266-a0f1-b2f425a9aad0" dockArea="left">
        <bo>
          <seg>feature</seg>
          <seg>bus_access</seg>
        </bo>
        <position y="35.0"/>
        <contentFilters/>
      </element>
      <element uuid="25d4736b-b609-47b8-a079-8e2de9049969" dockArea="right">
        <bo>
          <seg>feature</seg>
          <seg>magnetometer_data</seg>
        </bo>
        <position x="266.0" y="10.0"/>
        <contentFilters/>
      </element>
      <bo>
        <seg>subcomponent</seg>
        <seg>lsm303d</seg>
      </bo>
      <position x="1335.0" y="398.0"/>
      <size width="414.0" height="110.0"/>
      <contentFilters>
        <filter>features</filter>
        <filter>internalFeatures</filter>
        <filter>processorFeatures</filter>
        <filter>connections</filter>
        <filter>flowSpecifications</filter>
      </contentFilters>
    </element>
    <element uuid="a805c2b9-bdca-403f-b74b-67989a12d005">
      <element uuid="6ec0c8e1-bf61-48b8-a652-04a8dbc14707" dockArea="right">
        <bo>
          <seg>feature</seg>
          <seg>battery_data</seg>
        </bo>
        <position x="187.0" y="10.0"/>
        <contentFilters/>
      </element>
      <element uuid="c917f767-989a-4421-bfa2-c97d2b1f3e54" dockArea="left">
        <bo>
          <seg>feature</seg>
          <seg>bus_access</seg>
        </bo>
        <position y="10.0"/>
        <contentFilters/>
      </element>
      <bo>
        <seg>subcomponent</seg>
        <seg>mon</seg>
      </bo>
      <position x="1400.0" y="970.0"/>
      <size width="284.0" height="60.0"/>
      <contentFilters>
        <filter>features</filter>
        <filter>internalFeatures</filter>
        <filter>processorFeatures</filter>
        <filter>connections</filter>
        <filter>flowSpecifications</filter>
      </contentFilters>
    </element>
    <element uuid="90f573ed-8a82-4b25-a1d9-c097fe90df70">
      <element uuid="8d886ca8-c3e7-400e-a8b7-6a4163f68fae" dockArea="right">
        <bo>
          <seg>feature</seg>
          <seg>accelerometer_ata</seg>
        </bo>
        <position x="255.0" y="110.0"/>
        <contentFilters/>
      </element>
      <element uuid="3b8a0772-dae6-44fb-8ade-674ec8c00fd2" dockArea="right">
        <bo>
          <seg>feature</seg>
          <seg>bus_access</seg>
        </bo>
        <position x="305.0" y="10.0"/>
        <contentFilters/>
      </element>
      <element uuid="01b1bc3a-0c26-4237-83f7-a6092e556a90" dockArea="right">
        <bo>
          <seg>feature</seg>
          <seg>gyroscope_data</seg>
        </bo>
        <position x="276.0" y="60.0"/>
        <contentFilters/>
      </element>
      <bo>
        <seg>subcomponent</seg>
        <seg>mpu6000</seg>
      </bo>
      <position x="206.0" y="430.0"/>
      <size width="394.0" height="160.0"/>
      <contentFilters>
        <filter>features</filter>
        <filter>internalFeatures</filter>
        <filter>processorFeatures</filter>
        <filter>connections</filter>
        <filter>flowSpecifications</filter>
      </contentFilters>
    </element>
    <element uuid="962016ea-5c48-480e-b97b-d765e6e7c226">
      <element uuid="57fe9932-d3e7-40a5-945e-0bf7b494d0f2" dockArea="right">
        <bo>
          <seg>feature</seg>
          <seg>barometric_data</seg>
        </bo>
        <position x="229.0" y="10.0"/>
        <contentFilters/>
      </element>
      <element uuid="f7f3ee20-7f88-4b73-9856-5480b26bcdb5" dockArea="left">
        <bo>
          <seg>feature</seg>
          <seg>bus_access</seg>
        </bo>
        <position y="10.0"/>
        <contentFilters/>
      </element>
      <bo>
        <seg>subcomponent</seg>
        <seg>ms5611</seg>
      </bo>
      <position x="934.0" y="1186.0"/>
      <size width="351.0" height="60.0"/>
      <contentFilters>
        <filter>features</filter>
        <filter>internalFeatures</filter>
        <filter>processorFeatures</filter>
        <filter>connections</filter>
        <filter>flowSpecifications</filter>
      </contentFilters>
    </element>
    <element uuid="8617c3a0-af83-4e14-9f91-32e7cc449c71">
      <element uuid="74f6ce89-2aca-4012-a6d1-87119656735b" dockArea="right">
        <bo>
          <seg>feature</seg>
          <seg>commands</seg>
        </bo>
        <position x="289.0" y="60.0"/>
        <contentFilters/>
      </element>
      <element uuid="8ba22b81-6122-4d01-bec5-1732d6fcf07a" dockArea="left">
        <bo>
          <seg>feature</seg>
          <seg>commands_external</seg>
        </bo>
        <position y="10.0"/>
        <contentFilters/>
      </element>
      <element uuid="9a86953f-24b1-4824-9f56-72d1da08aba0" dockArea="left">
        <bo>
          <seg>feature</seg>
          <seg>ppm</seg>
        </bo>
        <position y="110.0"/>
        <contentFilters/>
      </element>
      <element uuid="6ee3a457-5df5-4b62-9c3e-a7dab0f8e295" dockArea="left">
        <bo>
          <seg>feature</seg>
          <seg>rc_radio_channel</seg>
        </bo>
        <position y="60.0"/>
        <contentFilters/>
      </element>
      <bo>
        <seg>subcomponent</seg>
        <seg>rc</seg>
      </bo>
      <position x="1345.0" y="218.0"/>
      <size width="376.0" height="160.0"/>
      <contentFilters>
        <filter>features</filter>
        <filter>internalFeatures</filter>
        <filter>processorFeatures</filter>
        <filter>connections</filter>
        <filter>flowSpecifications</filter>
      </contentFilters>
    </element>
    <element uuid="67e2275c-642c-4001-8949-db610a244157">
      <element uuid="ed6e3a70-0c58-428f-84ab-3a70591c4af0" dockArea="right">
        <bo>
          <seg>feature</seg>
          <seg>bus_access</seg>
        </bo>
        <position x="185.0" y="30.0"/>
        <contentFilters/>
      </element>
      <element uuid="a32f17f3-0d8a-4c78-9075-2859999713ac" dockArea="left">
        <bo>
          <seg>feature</seg>
          <seg>bus_access1</seg>
        </bo>
        <position y="33.0"/>
        <contentFilters/>
      </element>
      <bo>
        <seg>subcomponent</seg>
        <seg>spi</seg>
      </bo>
      <position x="620.0" y="455.0"/>
      <size width="274.0" height="90.0"/>
      <contentFilters>
        <filter>features</filter>
        <filter>internalFeatures</filter>
        <filter>processorFeatures</filter>
        <filter>connections</filter>
        <filter>flowSpecifications</filter>
      </contentFilters>
    </element>
    <element uuid="64c8d401-7418-46bc-abce-70efe1ca60bb">
      <element uuid="aee4b8f4-2233-42f6-a58d-da043180da69" dockArea="right">
        <bo>
          <seg>feature</seg>
          <seg>adc</seg>
        </bo>
        <position x="200.0" y="360.0"/>
        <contentFilters/>
      </element>
      <element uuid="57a96751-ee88-436d-a51f-57199d743f31" dockArea="left">
        <bo>
          <seg>feature</seg>
          <seg>can1</seg>
        </bo>
        <position y="285.0"/>
        <contentFilters/>
      </element>
      <element uuid="08d19743-d664-4b37-b5ff-5c9c3f8b23a3" dockArea="left">
        <bo>
          <seg>feature</seg>
          <seg>dma</seg>
        </bo>
        <position y="393.0"/>
        <contentFilters/>
      </element>
      <element uuid="bf9c3804-643c-432b-857f-5253973d0cc9" dockArea="left">
        <bo>
          <seg>feature</seg>
          <seg>i2c</seg>
        </bo>
        <position y="177.0"/>
        <contentFilters/>
      </element>
      <element uuid="fc43f040-032e-4adb-ac65-ddb5283c8cd7" dockArea="right">
        <bo>
          <seg>feature</seg>
          <seg>otg_fs</seg>
        </bo>
        <position x="186.0" y="410.0"/>
        <contentFilters/>
      </element>
      <element uuid="575598e7-6539-4fb4-afa5-52fda0201b72" dockArea="right">
        <bo>
          <seg>feature</seg>
          <seg>ppm</seg>
        </bo>
        <position x="195.0" y="60.0"/>
        <contentFilters/>
      </element>
      <element uuid="3dbb8242-3cca-4d79-a132-f3e4b290506a" dockArea="right">
        <bo>
          <seg>feature</seg>
          <seg>pwm</seg>
        </bo>
        <position x="192.0" y="160.0"/>
        <contentFilters/>
      </element>
      <element uuid="a5c34a0d-02aa-4ad8-9116-ea32c06e9a08" dockArea="right">
        <bo>
          <seg>feature</seg>
          <seg>sdio</seg>
        </bo>
        <position x="191.0" y="210.0"/>
        <contentFilters/>
      </element>
      <element uuid="690ce5ee-ab82-4b05-8ff8-7a8fc006da18" dockArea="left">
        <bo>
          <seg>feature</seg>
          <seg>spi0</seg>
        </bo>
        <position y="68.0"/>
        <contentFilters/>
      </element>
      <element uuid="d9f70021-e7bc-46e7-b426-cfe6a2984986" dockArea="right">
        <bo>
          <seg>feature</seg>
          <seg>spi1</seg>
        </bo>
        <position x="198.0" y="110.0"/>
        <contentFilters/>
      </element>
      <element uuid="8763b49b-34de-4f41-9a9c-63f0d57ef979" dockArea="left">
        <bo>
          <seg>feature</seg>
          <seg>uart1</seg>
        </bo>
        <position y="502.0"/>
        <contentFilters/>
      </element>
      <element uuid="0f9c00f0-ecd5-4a5a-862e-2e4660911d94" dockArea="right">
        <bo>
          <seg>feature</seg>
          <seg>uart2</seg>
        </bo>
        <position x="191.0" y="10.0"/>
        <contentFilters/>
      </element>
      <element uuid="bee8253d-081b-4f5e-a39a-610f75e4f4c5" dockArea="right">
        <bo>
          <seg>feature</seg>
          <seg>uart3</seg>
        </bo>
        <position x="191.0" y="260.0"/>
        <contentFilters/>
      </element>
      <element uuid="cd8131b5-442c-496f-981b-e4ece650a772" dockArea="right">
        <bo>
          <seg>feature</seg>
          <seg>uart4</seg>
        </bo>
        <position x="191.0" y="310.0"/>
        <contentFilters/>
      </element>
      <element uuid="3b400f05-6cab-4993-965c-d4423af6b765" dockArea="right">
        <bo>
          <seg>feature</seg>
          <seg>uart6</seg>
        </bo>
        <position x="191.0" y="460.0"/>
        <contentFilters/>
      </element>
      <element uuid="1091f810-dbeb-410b-afc3-9b2f0540e6e6" dockArea="right">
        <bo>
          <seg>feature</seg>
          <seg>uart7</seg>
        </bo>
        <position x="191.0" y="560.0"/>
        <contentFilters/>
      </element>
      <element uuid="c607f391-779e-4986-aa57-ab0e4d473ba0" dockArea="right">
        <bo>
          <seg>feature</seg>
          <seg>uart8</seg>
        </bo>
        <position x="191.0" y="510.0"/>
        <contentFilters/>
      </element>
      <bo>
        <seg>subcomponent</seg>
        <seg>stm32f765</seg>
      </bo>
      <position x="1036.0" y="556.0"/>
      <size width="241.0" height="610.0"/>
      <contentFilters>
        <filter>features</filter>
        <filter>internalFeatures</filter>
        <filter>processorFeatures</filter>
        <filter>connections</filter>
        <filter>flowSpecifications</filter>
      </contentFilters>
    </element>
    <element uuid="7d4b095b-f902-4781-ab77-2f8b1fe6898b">
      <bo>
        <seg>subcomponent</seg>
        <seg>test_device</seg>
      </bo>
      <position x="206.0" y="1269.0"/>
      <size width="126.0" height="35.0"/>
      <contentFilters>
        <filter>features</filter>
        <filter>internalFeatures</filter>
        <filter>processorFeatures</filter>
        <filter>connections</filter>
        <filter>flowSpecifications</filter>
      </contentFilters>
    </element>
    <element uuid="da25a293-0c35-49ca-b878-5619723efafa">
      <element uuid="c5ff8ac7-eb9e-46b6-9062-ea8aeb807e4e" dockArea="left">
        <bo>
          <seg>feature</seg>
          <seg>bus_access</seg>
        </bo>
        <position y="10.0"/>
        <contentFilters/>
      </element>
      <element uuid="c932c879-2883-4bb0-8f8b-1e5f020db1b9" dockArea="left">
        <bo>
          <seg>feature</seg>
          <seg>tf_data</seg>
        </bo>
        <position y="60.0"/>
        <contentFilters/>
      </element>
      <bo>
        <seg>subcomponent</seg>
        <seg>tf</seg>
      </bo>
      <position x="1335.0" y="759.0"/>
      <size width="254.0" height="110.0"/>
      <contentFilters>
        <filter>features</filter>
        <filter>internalFeatures</filter>
        <filter>processorFeatures</filter>
        <filter>connections</filter>
        <filter>flowSpecifications</filter>
      </contentFilters>
    </element>
    <element uuid="53b2e599-ce15-4cce-ab1d-9706df9aab27">
      <element uuid="071b7e5f-dcd0-4272-9f18-bcc52e8248a3" dockArea="left">
        <bo>
          <seg>feature</seg>
          <seg>bus_access</seg>
        </bo>
        <position y="10.0"/>
        <contentFilters/>
      </element>
      <bo>
        <seg>subcomponent</seg>
        <seg>usb</seg>
      </bo>
      <position x="1335.0" y="1050.0"/>
      <size width="265.0" height="60.0"/>
      <contentFilters>
        <filter>features</filter>
        <filter>internalFeatures</filter>
        <filter>processorFeatures</filter>
        <filter>connections</filter>
        <filter>flowSpecifications</filter>
      </contentFilters>
    </element>
    <element uuid="c292750e-6098-4c5e-af4e-7416de90a7e4">
      <element uuid="3619d9a3-321e-46ca-8126-e87b7c795447" dockArea="left">
        <bo>
          <seg>feature</seg>
          <seg>bus_access</seg>
        </bo>
        <position y="110.0"/>
        <contentFilters/>
      </element>
      <element uuid="ded47458-d33f-4ead-946a-ed719857945f" dockArea="left">
        <bo>
          <seg>feature</seg>
          <seg>bus_x3dr_radio</seg>
        </bo>
        <position y="60.0"/>
        <contentFilters/>
      </element>
      <element uuid="294d9a4c-e782-4bf9-ac26-ddc233ddc11b" dockArea="left">
        <bo>
          <seg>feature</seg>
          <seg>mavlink_external</seg>
        </bo>
        <position y="10.0"/>
        <contentFilters/>
      </element>
      <element uuid="533a5730-9c04-41f9-b7e6-2f3e549226f5" dockArea="right">
        <bo>
          <seg>feature</seg>
          <seg>x3dr_data</seg>
        </bo>
        <position x="265.0" y="60.0"/>
        <contentFilters/>
      </element>
      <bo>
        <seg>subcomponent</seg>
        <seg>x3dr</seg>
      </bo>
      <position x="1351.0" y="38.0"/>
      <size width="351.0" height="160.0"/>
      <contentFilters>
        <filter>features</filter>
        <filter>internalFeatures</filter>
        <filter>processorFeatures</filter>
        <filter>connections</filter>
        <filter>flowSpecifications</filter>
      </contentFilters>
    </element>
    <bo>
      <seg>classifier</seg>
      <seg>hardware.impl</seg>
    </bo>
    <position x="12.0" y="12.0"/>
    <size width="1956.0" height="1321.0"/>
    <contentFilters>
      <filter>features</filter>
      <filter>internalFeatures</filter>
      <filter>processorFeatures</filter>
      <filter>connections</filter>
      <filter>flowSpecifications</filter>
      <filter>subcomponents</filter>
    </contentFilters>
  </element>
  <config type="structure" connectionPrimaryLabelsVisible="false">
    <enabledAadlProperties/>
    <context>
      <seg>classifier</seg>
      <seg>hardware::hardware.impl</seg>
    </context>
  </config>
</diagram:Diagram>
