# Supplementary material for: An integrated modeling, verification, and code generation for uncrewed aerial systems: less cost and more efficiency
Source: PeerJ Comput Sci. 2025 Jan 9;11:e2575. doi: 10.7717/peerj-cs.2575 (PMC11784798; doi:10.7717/peerj-cs.2575)
Supplement: Supplemental Information 1 [file peerj-cs-11-2575-s001.zip › ┤·┬δ/diagrams/CSW_CSW_Impl.aadl_diagram]

<?xml version="1.0" encoding="ASCII"?>
<diagram:Diagram xmi:version="2.0" xmlns:xmi="http://www.omg.org/XMI" xmlns:diagram="http://osate.org/diagram" formatVersion="7">
  <element uuid="9cdccc5c-9b00-4143-81fb-1f173bb2ffba" manual="true">
    <element uuid="572a5f94-54fa-402f-a970-a8d8a4579c74">
      <bo>
        <seg>connection</seg>
        <seg>conn1</seg>
      </bo>
      <bendpoints>
        <point x="258.0" y="4125.0"/>
        <point x="258.0" y="4097.0"/>
      </bendpoints>
      <contentFilters/>
    </element>
    <element uuid="81c2cb5c-ab02-4a40-bf05-ee32ba7b1a1e">
      <bo>
        <seg>connection</seg>
        <seg>conn_pos1</seg>
      </bo>
      <bendpoints>
        <point x="1033.0" y="694.0"/>
        <point x="1069.0" y="694.0"/>
        <point x="1069.0" y="642.0"/>
        <point x="1826.0" y="642.0"/>
        <point x="1826.0" y="797.0"/>
      </bendpoints>
      <contentFilters/>
    </element>
    <element uuid="683283d0-5ed8-4acf-9495-266874b14dd6">
      <element uuid="1ff6aee1-74ea-4b9e-b456-fb6a6b491ddb">
        <bo>
          <seg>tag</seg>
          <seg>unidirectional</seg>
        </bo>
        <contentFilters/>
      </element>
      <bo>
        <seg>connection</seg>
        <seg>conn_pos10</seg>
      </bo>
      <bendpoints>
        <point x="4090.0" y="997.0"/>
      </bendpoints>
      <contentFilters/>
    </element>
    <element uuid="1eefa76e-2e55-442a-9cb0-33331a6b8cca">
      <element uuid="2704413f-923a-48e5-b354-104dcea4a348">
        <bo>
          <seg>tag</seg>
          <seg>unidirectional</seg>
        </bo>
        <contentFilters/>
      </element>
      <bo>
        <seg>connection</seg>
        <seg>conn_pos11</seg>
      </bo>
      <bendpoints>
        <point x="4507.0" y="797.0"/>
        <point x="4507.0" y="1416.0"/>
        <point x="4535.0" y="1416.0"/>
      </bendpoints>
      <contentFilters/>
    </element>
    <element uuid="3bf0d3de-4320-4e21-a13c-6487e9f6b41e">
      <element uuid="9a6f1bfd-ec6d-42a1-b9e8-a699a9659167">
        <bo>
          <seg>tag</seg>
          <seg>unidirectional</seg>
        </bo>
        <contentFilters/>
      </element>
      <bo>
        <seg>connection</seg>
        <seg>conn_pos12</seg>
      </bo>
      <bendpoints>
        <point x="2457.0" y="1047.0"/>
      </bendpoints>
      <contentFilters/>
    </element>
    <element uuid="e421604e-7c53-4f4c-91d1-540d31f855a2">
      <bo>
        <seg>connection</seg>
        <seg>conn_pos2</seg>
      </bo>
      <bendpoints>
        <point x="1033.0" y="2609.0"/>
        <point x="1049.0" y="2609.0"/>
        <point x="1049.0" y="2136.0"/>
        <point x="1786.0" y="2136.0"/>
        <point x="1786.0" y="897.0"/>
      </bendpoints>
      <contentFilters/>
    </element>
    <element uuid="566afb57-0570-4640-bb81-d67f93a5bb69">
      <bo>
        <seg>connection</seg>
        <seg>conn_pos3</seg>
      </bo>
      <bendpoints>
        <point x="4523.0" y="2073.0"/>
        <point x="4487.0" y="2073.0"/>
        <point x="4487.0" y="947.0"/>
      </bendpoints>
      <contentFilters/>
    </element>
    <element uuid="1fec517d-ea94-4224-9c2c-bcc7b905be3d">
      <bo>
        <seg>connection</seg>
        <seg>conn_pos6</seg>
      </bo>
      <bendpoints>
        <point x="1780.0" y="684.0"/>
        <point x="1816.0" y="684.0"/>
        <point x="1816.0" y="847.0"/>
      </bendpoints>
      <contentFilters/>
    </element>
    <element uuid="e4e1b7ce-0a5c-4d9f-95b0-86e785742a80">
      <bo>
        <seg>connection</seg>
        <seg>conn_pos7</seg>
      </bo>
      <bendpoints>
        <point x="1778.0" y="2958.0"/>
        <point x="1816.0" y="2958.0"/>
        <point x="1816.0" y="947.0"/>
      </bendpoints>
      <contentFilters/>
    </element>
    <element uuid="271b22cd-8125-4fc6-9238-1ea865d5539e">
      <element uuid="e113a3c6-b920-4fd1-8ea8-05f27950662a">
        <bo>
          <seg>tag</seg>
          <seg>unidirectional</seg>
        </bo>
        <contentFilters/>
      </element>
      <bo>
        <seg>connection</seg>
        <seg>conn_pos8</seg>
      </bo>
      <bendpoints>
        <point x="2878.0" y="847.0"/>
      </bendpoints>
      <contentFilters/>
    </element>
    <element uuid="4b6be5a1-d476-454f-a025-88a783b241e1">
      <element uuid="d298d188-37a6-4351-a721-3cd3378b0010">
        <bo>
          <seg>tag</seg>
          <seg>unidirectional</seg>
        </bo>
        <contentFilters/>
      </element>
      <bo>
        <seg>connection</seg>
        <seg>conn_pos9</seg>
      </bo>
      <bendpoints>
        <point x="2457.0" y="897.0"/>
      </bendpoints>
      <contentFilters/>
    </element>
    <element uuid="a5a5f81f-58b1-4031-a7c5-a1a4d4cfc79a">
      <element uuid="7e8afb71-234e-4f70-95e3-b34e9bdcd818">
        <bo>
          <seg>tag</seg>
          <seg>unidirectional</seg>
        </bo>
        <contentFilters/>
      </element>
      <bo>
        <seg>connection</seg>
        <seg>csw_impl_new_connection</seg>
      </bo>
      <bendpoints>
        <point x="3622.0" y="3761.0"/>
        <point x="3622.0" y="2947.0"/>
        <point x="3645.0" y="2947.0"/>
      </bendpoints>
      <contentFilters/>
    </element>
    <element uuid="7545fdf7-4462-4f29-aa0e-6813bffd2f7d">
      <element uuid="1a87c817-424f-4357-8aa3-5890992cece5">
        <bo>
          <seg>tag</seg>
          <seg>unidirectional</seg>
        </bo>
        <contentFilters/>
      </element>
      <bo>
        <seg>connection</seg>
        <seg>csw_impl_new_connection10</seg>
      </bo>
      <bendpoints>
        <point x="1009.0" y="2907.0"/>
        <point x="1039.0" y="2907.0"/>
        <point x="1039.0" y="2896.0"/>
      </bendpoints>
      <contentFilters/>
    </element>
    <element uuid="c4159ebd-5fce-4a9b-89c1-ea27c51cb358">
      <element uuid="af43277f-177b-4a4d-98fc-e6265747a933">
        <bo>
          <seg>tag</seg>
          <seg>unidirectional</seg>
        </bo>
        <contentFilters/>
      </element>
      <bo>
        <seg>connection</seg>
        <seg>csw_impl_new_connection100</seg>
      </bo>
      <bendpoints>
        <point x="1033.0" y="674.0"/>
        <point x="1049.0" y="674.0"/>
        <point x="1049.0" y="550.0"/>
      </bendpoints>
      <contentFilters/>
    </element>
    <element uuid="6bc05ab9-a6d1-43bf-8e0f-35f53cc790bc">
      <element uuid="a2c8f75d-732b-42b5-8bd4-d114a7e7251e">
        <bo>
          <seg>tag</seg>
          <seg>unidirectional</seg>
        </bo>
        <contentFilters/>
      </element>
      <bo>
        <seg>connection</seg>
        <seg>csw_impl_new_connection101</seg>
      </bo>
      <bendpoints>
        <point x="5524.0" y="625.0"/>
      </bendpoints>
      <contentFilters/>
    </element>
    <element uuid="95d4a22c-ebf1-4d4e-90b0-f40e049b06d6">
      <element uuid="7807707b-e749-4c07-9b19-81eb9707c113">
        <bo>
          <seg>tag</seg>
          <seg>unidirectional</seg>
        </bo>
        <contentFilters/>
      </element>
      <bo>
        <seg>connection</seg>
        <seg>csw_impl_new_connection11</seg>
      </bo>
      <bendpoints>
        <point x="799.0" y="3074.0"/>
        <point x="799.0" y="2907.0"/>
        <point x="840.0" y="2907.0"/>
      </bendpoints>
      <contentFilters/>
    </element>
    <element uuid="bb36b2f9-ab3c-4371-b827-12e8c27a73ca">
      <element uuid="c978cfce-8fd7-4426-b881-44407935ada1">
        <bo>
          <seg>tag</seg>
          <seg>unidirectional</seg>
        </bo>
        <contentFilters/>
      </element>
      <bo>
        <seg>connection</seg>
        <seg>csw_impl_new_connection12</seg>
      </bo>
      <bendpoints>
        <point x="1537.0" y="2996.0"/>
        <point x="1537.0" y="2973.0"/>
        <point x="1561.0" y="2973.0"/>
      </bendpoints>
      <contentFilters/>
    </element>
    <element uuid="5831b1f9-fff9-4eba-a3cf-7bd33d1b9a4d">
      <element uuid="4f31a0d9-9f1f-4d66-b9d5-068808789cc3">
        <bo>
          <seg>tag</seg>
          <seg>unidirectional</seg>
        </bo>
        <contentFilters/>
      </element>
      <bo>
        <seg>connection</seg>
        <seg>csw_impl_new_connection13</seg>
      </bo>
      <bendpoints>
        <point x="3223.0" y="3709.0"/>
        <point x="3223.0" y="3483.0"/>
        <point x="3259.0" y="3483.0"/>
      </bendpoints>
      <contentFilters/>
    </element>
    <element uuid="d8edba81-71ff-46e0-9d62-0f1a8264249d">
      <element uuid="68d1d5cc-6603-457b-ac64-00799b830938">
        <bo>
          <seg>tag</seg>
          <seg>unidirectional</seg>
        </bo>
        <contentFilters/>
      </element>
      <bo>
        <seg>connection</seg>
        <seg>csw_impl_new_connection14</seg>
      </bo>
      <bendpoints>
        <point x="1557.0" y="2896.0"/>
      </bendpoints>
      <contentFilters/>
    </element>
    <element uuid="c229fa78-4efe-4333-aefc-489c521aa0b9">
      <element uuid="a7cfce06-c12d-458f-ad04-0919d987e894">
        <bo>
          <seg>tag</seg>
          <seg>unidirectional</seg>
        </bo>
        <contentFilters/>
      </element>
      <bo>
        <seg>connection</seg>
        <seg>csw_impl_new_connection15</seg>
      </bo>
      <contentFilters/>
    </element>
    <element uuid="16698964-8414-44cb-aa74-acd7ac0f91c6">
      <element uuid="b5b8a0e4-230c-45ca-871f-fa5d78178b5a">
        <bo>
          <seg>tag</seg>
          <seg>unidirectional</seg>
        </bo>
        <contentFilters/>
      </element>
      <bo>
        <seg>connection</seg>
        <seg>csw_impl_new_connection16</seg>
      </bo>
      <bendpoints>
        <point x="1537.0" y="2746.0"/>
        <point x="1537.0" y="2670.0"/>
        <point x="3685.0" y="2670.0"/>
      </bendpoints>
      <contentFilters/>
    </element>
    <element uuid="d3ea29e9-d53f-4538-9b86-b94d9c81f01c">
      <element uuid="83250619-1ffb-47ff-9869-d58b0c861274">
        <bo>
          <seg>tag</seg>
          <seg>unidirectional</seg>
        </bo>
        <contentFilters/>
      </element>
      <bo>
        <seg>connection</seg>
        <seg>csw_impl_new_connection17</seg>
      </bo>
      <bendpoints>
        <point x="2696.0" y="4125.0"/>
        <point x="2696.0" y="3969.0"/>
      </bendpoints>
      <contentFilters/>
    </element>
    <element uuid="48593d23-1be2-4c8c-8847-3590848c7b5e">
      <element uuid="0b015c90-9a6b-41c8-a283-506a62a6496f">
        <bo>
          <seg>tag</seg>
          <seg>unidirectional</seg>
        </bo>
        <contentFilters/>
      </element>
      <bo>
        <seg>connection</seg>
        <seg>csw_impl_new_connection18</seg>
      </bo>
      <bendpoints>
        <point x="1547.0" y="2796.0"/>
        <point x="1547.0" y="2723.0"/>
        <point x="1587.0" y="2723.0"/>
      </bendpoints>
      <contentFilters/>
    </element>
    <element uuid="4f48d63e-3cc9-4608-bd92-ea35a211ae80">
      <element uuid="a671522b-cdd1-4bac-95bc-e230ad12d9bc">
        <bo>
          <seg>tag</seg>
          <seg>unidirectional</seg>
        </bo>
        <contentFilters/>
      </element>
      <bo>
        <seg>connection</seg>
        <seg>csw_impl_new_connection19</seg>
      </bo>
      <bendpoints>
        <point x="2696.0" y="4125.0"/>
        <point x="2696.0" y="4021.0"/>
      </bendpoints>
      <contentFilters/>
    </element>
    <element uuid="7b3ce042-8b4e-49f7-97b8-8dc2d92d76fc">
      <element uuid="80261240-942d-4a44-85a9-41916bc341f7">
        <bo>
          <seg>tag</seg>
          <seg>unidirectional</seg>
        </bo>
        <contentFilters/>
      </element>
      <bo>
        <seg>connection</seg>
        <seg>csw_impl_new_connection2</seg>
      </bo>
      <bendpoints>
        <point x="1012.0" y="3224.0"/>
        <point x="1049.0" y="3224.0"/>
        <point x="1049.0" y="3096.0"/>
      </bendpoints>
      <contentFilters/>
    </element>
    <element uuid="b0661b2a-700f-42c0-b55b-5efb68c6d603">
      <element uuid="ebba8c15-232c-4fc1-8c03-ac8a4c02072b">
        <bo>
          <seg>tag</seg>
          <seg>unidirectional</seg>
        </bo>
        <contentFilters/>
      </element>
      <bo>
        <seg>connection</seg>
        <seg>csw_impl_new_connection20</seg>
      </bo>
      <bendpoints>
        <point x="2868.0" y="3196.0"/>
      </bendpoints>
      <contentFilters/>
    </element>
    <element uuid="fb0ee7ee-e063-48bf-bb93-b97175e3b586">
      <element uuid="2bba7136-a322-4d62-bdc1-9443b5459b4f">
        <bo>
          <seg>tag</seg>
          <seg>unidirectional</seg>
        </bo>
        <contentFilters/>
      </element>
      <bo>
        <seg>connection</seg>
        <seg>csw_impl_new_connection21</seg>
      </bo>
      <bendpoints>
        <point x="1537.0" y="3046.0"/>
        <point x="1537.0" y="3036.0"/>
        <point x="1553.0" y="3036.0"/>
      </bendpoints>
      <contentFilters/>
    </element>
    <element uuid="062eee00-ebeb-4130-94f9-52d11c3ac4eb">
      <element uuid="4358c4ae-6001-4c5e-ab1c-51cb6903884e">
        <bo>
          <seg>tag</seg>
          <seg>unidirectional</seg>
        </bo>
        <contentFilters/>
      </element>
      <bo>
        <seg>connection</seg>
        <seg>csw_impl_new_connection22</seg>
      </bo>
      <bendpoints>
        <point x="1557.0" y="3146.0"/>
      </bendpoints>
      <contentFilters/>
    </element>
    <element uuid="bf39e259-1b9c-482b-936a-f4c6a5b80ec4">
      <element uuid="ad8d91fe-0bc4-49c3-a925-666998cc1674">
        <bo>
          <seg>tag</seg>
          <seg>unidirectional</seg>
        </bo>
        <contentFilters/>
      </element>
      <bo>
        <seg>connection</seg>
        <seg>csw_impl_new_connection23</seg>
      </bo>
      <bendpoints>
        <point x="3710.0" y="3246.0"/>
      </bendpoints>
      <contentFilters/>
    </element>
    <element uuid="502a1050-420f-422f-af7c-d3550bf15b63">
      <element uuid="f47a1302-d99e-49c8-a83d-f5c32700a242">
        <bo>
          <seg>tag</seg>
          <seg>unidirectional</seg>
        </bo>
        <contentFilters/>
      </element>
      <bo>
        <seg>connection</seg>
        <seg>csw_impl_new_connection24</seg>
      </bo>
      <bendpoints>
        <point x="1537.0" y="3096.0"/>
        <point x="1537.0" y="3091.0"/>
        <point x="1553.0" y="3091.0"/>
      </bendpoints>
      <contentFilters/>
    </element>
    <element uuid="ad3438e5-7737-4339-aea6-d8a9827e4f4c">
      <element uuid="da0592cc-5a4d-431f-9fcf-3091dc70edce">
        <bo>
          <seg>tag</seg>
          <seg>unidirectional</seg>
        </bo>
        <contentFilters/>
      </element>
      <bo>
        <seg>connection</seg>
        <seg>csw_impl_new_connection25</seg>
      </bo>
      <bendpoints>
        <point x="2696.0" y="4125.0"/>
        <point x="2696.0" y="4073.0"/>
      </bendpoints>
      <contentFilters/>
    </element>
    <element uuid="87a62204-192d-4ccb-8d15-01f03a55b73f">
      <element uuid="f35bd57f-67b0-4509-85ef-e15caf7911db">
        <bo>
          <seg>tag</seg>
          <seg>unidirectional</seg>
        </bo>
        <contentFilters/>
      </element>
      <bo>
        <seg>connection</seg>
        <seg>csw_impl_new_connection3</seg>
      </bo>
      <bendpoints>
        <point x="841.0" y="3224.0"/>
      </bendpoints>
      <contentFilters/>
    </element>
    <element uuid="6109c463-ed24-4278-a984-48e9666b36c5">
      <element uuid="79a92acc-0cf7-4977-9764-51b0e48c3871">
        <bo>
          <seg>tag</seg>
          <seg>unidirectional</seg>
        </bo>
        <contentFilters/>
      </element>
      <bo>
        <seg>connection</seg>
        <seg>csw_impl_new_connection30</seg>
      </bo>
      <bendpoints>
        <point x="3233.0" y="3865.0"/>
        <point x="3233.0" y="3687.0"/>
        <point x="3259.0" y="3687.0"/>
      </bendpoints>
      <contentFilters/>
    </element>
    <element uuid="351621db-8f1c-4ef9-b702-fd412b3c604a">
      <element uuid="b4a6503f-cddf-4d0f-958b-d404d1b06372">
        <bo>
          <seg>tag</seg>
          <seg>unidirectional</seg>
        </bo>
        <contentFilters/>
      </element>
      <bo>
        <seg>connection</seg>
        <seg>csw_impl_new_connection33</seg>
      </bo>
      <bendpoints>
        <point x="3213.0" y="3657.0"/>
        <point x="3213.0" y="2534.0"/>
        <point x="3259.0" y="2534.0"/>
      </bendpoints>
      <contentFilters/>
    </element>
    <element uuid="0e93302d-6f29-4913-9d84-f2c22ce0c03a">
      <element uuid="720046d7-608e-4c4f-abce-2cfbeecf7ff7">
        <bo>
          <seg>tag</seg>
          <seg>unidirectional</seg>
        </bo>
        <contentFilters/>
      </element>
      <bo>
        <seg>connection</seg>
        <seg>csw_impl_new_connection35</seg>
      </bo>
      <bendpoints>
        <point x="2447.0" y="2211.0"/>
        <point x="2447.0" y="1059.0"/>
        <point x="2453.0" y="1059.0"/>
      </bendpoints>
      <contentFilters/>
    </element>
    <element uuid="33d385bb-a0c2-4080-8ff6-f51493cd94fe">
      <element uuid="3ad8b5ae-be20-43f8-932c-2817baa6e1e4">
        <bo>
          <seg>tag</seg>
          <seg>unidirectional</seg>
        </bo>
        <contentFilters/>
      </element>
      <bo>
        <seg>connection</seg>
        <seg>csw_impl_new_connection36</seg>
      </bo>
      <bendpoints>
        <point x="2447.0" y="2461.0"/>
        <point x="2447.0" y="2461.0"/>
        <point x="2871.0" y="2461.0"/>
      </bendpoints>
      <contentFilters/>
    </element>
    <element uuid="25e23bf0-b0f8-4899-87df-e0deff03dcc9">
      <element uuid="8e5fd8de-1f11-413d-b1f4-8ba9173f251c">
        <bo>
          <seg>tag</seg>
          <seg>unidirectional</seg>
        </bo>
        <contentFilters/>
      </element>
      <bo>
        <seg>connection</seg>
        <seg>csw_impl_new_connection37</seg>
      </bo>
      <bendpoints>
        <point x="2447.0" y="2411.0"/>
        <point x="2447.0" y="2406.0"/>
        <point x="2865.0" y="2406.0"/>
      </bendpoints>
      <contentFilters/>
    </element>
    <element uuid="b8067d9b-52f7-4449-9e29-5a1520f83d75">
      <element uuid="a39b5a97-e3b4-43a5-9211-5ade8966c9f4">
        <bo>
          <seg>tag</seg>
          <seg>unidirectional</seg>
        </bo>
        <contentFilters/>
      </element>
      <bo>
        <seg>connection</seg>
        <seg>csw_impl_new_connection38</seg>
      </bo>
      <bendpoints>
        <point x="5514.0" y="2611.0"/>
        <point x="5514.0" y="645.0"/>
        <point x="5520.0" y="645.0"/>
      </bendpoints>
      <contentFilters/>
    </element>
    <element uuid="7891aa56-40e0-4a64-aacf-8a14ecacabf4">
      <element uuid="3eb8581d-8d6c-467f-9f17-77a875c8bddb">
        <bo>
          <seg>tag</seg>
          <seg>unidirectional</seg>
        </bo>
        <contentFilters/>
      </element>
      <bo>
        <seg>connection</seg>
        <seg>csw_impl_new_connection39</seg>
      </bo>
      <bendpoints>
        <point x="2503.0" y="2561.0"/>
      </bendpoints>
      <contentFilters/>
    </element>
    <element uuid="9f35e148-d952-4fde-b676-c1be4f714694">
      <element uuid="95a1fd7a-2123-42dc-bcaa-86af356c4af8">
        <bo>
          <seg>tag</seg>
          <seg>unidirectional</seg>
        </bo>
        <contentFilters/>
      </element>
      <bo>
        <seg>connection</seg>
        <seg>csw_impl_new_connection4</seg>
      </bo>
      <bendpoints>
        <point x="1014.0" y="3169.0"/>
        <point x="1039.0" y="3169.0"/>
        <point x="1039.0" y="3029.0"/>
      </bendpoints>
      <contentFilters/>
    </element>
    <element uuid="5a9b974a-20bc-4a64-9877-f7c7113ccdd2">
      <element uuid="d9c925d1-645f-4e94-9312-6dafb979ede0">
        <bo>
          <seg>tag</seg>
          <seg>unidirectional</seg>
        </bo>
        <contentFilters/>
      </element>
      <bo>
        <seg>connection</seg>
        <seg>csw_impl_new_connection40</seg>
      </bo>
      <bendpoints>
        <point x="5504.0" y="1883.0"/>
        <point x="5504.0" y="635.0"/>
        <point x="5520.0" y="635.0"/>
      </bendpoints>
      <contentFilters/>
    </element>
    <element uuid="ed5f9452-8ed0-4e37-9e00-5dd2c059a055">
      <element uuid="4fd0f9a0-e440-4560-aa0d-a895ece38bb5">
        <bo>
          <seg>tag</seg>
          <seg>unidirectional</seg>
        </bo>
        <contentFilters/>
      </element>
      <bo>
        <seg>connection</seg>
        <seg>csw_impl_new_connection41</seg>
      </bo>
      <bendpoints>
        <point x="3259.0" y="3471.0"/>
        <point x="3253.0" y="3471.0"/>
        <point x="3253.0" y="3274.0"/>
      </bendpoints>
      <contentFilters/>
    </element>
    <element uuid="dafea549-e765-44e7-8e30-b937f6b51ccd">
      <bo>
        <seg>connection</seg>
        <seg>csw_impl_new_connection43</seg>
      </bo>
      <bendpoints>
        <point x="4497.0" y="1283.0"/>
        <point x="4497.0" y="1426.0"/>
        <point x="4535.0" y="1426.0"/>
      </bendpoints>
      <contentFilters/>
    </element>
    <element uuid="806bb5df-6d87-4d3b-a368-b2049ea1e922">
      <element uuid="76acec43-7517-4e0e-8a65-196c9e6e52c9">
        <bo>
          <seg>tag</seg>
          <seg>unidirectional</seg>
        </bo>
        <contentFilters/>
      </element>
      <bo>
        <seg>connection</seg>
        <seg>csw_impl_new_connection44</seg>
      </bo>
      <bendpoints>
        <point x="3887.0" y="1383.0"/>
        <point x="3887.0" y="674.0"/>
        <point x="1780.0" y="674.0"/>
      </bendpoints>
      <contentFilters/>
    </element>
    <element uuid="b7afe942-8195-442e-8708-5b402f0792b7">
      <element uuid="74d48c2e-0552-4b9e-86ee-159c1a2402df">
        <bo>
          <seg>tag</seg>
          <seg>unidirectional</seg>
        </bo>
        <contentFilters/>
      </element>
      <bo>
        <seg>connection</seg>
        <seg>csw_impl_new_connection45</seg>
      </bo>
      <bendpoints>
        <point x="3259.0" y="3675.0"/>
        <point x="3233.0" y="3675.0"/>
        <point x="3233.0" y="3324.0"/>
      </bendpoints>
      <contentFilters/>
    </element>
    <element uuid="0a96ed14-396d-4da5-80b8-160f70454604">
      <element uuid="490d2c15-5112-4d3d-9cf0-0febe2404814">
        <bo>
          <seg>tag</seg>
          <seg>unidirectional</seg>
        </bo>
        <contentFilters/>
      </element>
      <bo>
        <seg>connection</seg>
        <seg>csw_impl_new_connection46</seg>
      </bo>
      <bendpoints>
        <point x="3897.0" y="1333.0"/>
        <point x="3897.0" y="653.0"/>
        <point x="1079.0" y="653.0"/>
        <point x="1079.0" y="704.0"/>
        <point x="1033.0" y="704.0"/>
      </bendpoints>
      <contentFilters/>
    </element>
    <element uuid="c472eb99-36a8-419a-be3e-6f8d098de015">
      <element uuid="e53c4e1e-a2ac-4e94-9a63-109b7e22ad26">
        <bo>
          <seg>tag</seg>
          <seg>unidirectional</seg>
        </bo>
        <contentFilters/>
      </element>
      <bo>
        <seg>connection</seg>
        <seg>csw_impl_new_connection47</seg>
      </bo>
      <bendpoints>
        <point x="4527.0" y="2083.0"/>
      </bendpoints>
      <contentFilters/>
    </element>
    <element uuid="08ac74be-e055-4382-b087-1ea9a8eb659f">
      <element uuid="357ec36d-76b0-4447-bb20-664f50dbedc5">
        <bo>
          <seg>tag</seg>
          <seg>unidirectional</seg>
        </bo>
        <contentFilters/>
      </element>
      <bo>
        <seg>connection</seg>
        <seg>csw_impl_new_connection48</seg>
      </bo>
      <bendpoints>
        <point x="248.0" y="2846.0"/>
      </bendpoints>
      <contentFilters/>
    </element>
    <element uuid="01cea062-aea1-4328-8ae8-94bb122b9f88">
      <element uuid="e1304165-1186-4143-9ef6-1ad33427cb8c">
        <bo>
          <seg>tag</seg>
          <seg>unidirectional</seg>
        </bo>
        <contentFilters/>
      </element>
      <bo>
        <seg>connection</seg>
        <seg>csw_impl_new_connection49</seg>
      </bo>
      <bendpoints>
        <point x="4507.0" y="1683.0"/>
        <point x="4507.0" y="1850.0"/>
        <point x="4523.0" y="1850.0"/>
      </bendpoints>
      <contentFilters/>
    </element>
    <element uuid="6da17d8c-b884-4802-9bd4-24fcaea1bf3d">
      <element uuid="f759e33e-2b17-4aca-a57e-5bf232012ea6">
        <bo>
          <seg>tag</seg>
          <seg>unidirectional</seg>
        </bo>
        <contentFilters/>
      </element>
      <bo>
        <seg>connection</seg>
        <seg>csw_impl_new_connection5</seg>
      </bo>
      <bendpoints>
        <point x="809.0" y="3124.0"/>
        <point x="809.0" y="2962.0"/>
        <point x="837.0" y="2962.0"/>
      </bendpoints>
      <contentFilters/>
    </element>
    <element uuid="3de45315-0069-4d04-a12d-99752f392ff4">
      <bo>
        <seg>connection</seg>
        <seg>csw_impl_new_connection50</seg>
      </bo>
      <bendpoints>
        <point x="4527.0" y="1483.0"/>
      </bendpoints>
      <contentFilters/>
    </element>
    <element uuid="94361a27-fce9-4e31-b417-9631542ca3bc">
      <element uuid="c072d8c1-7053-4307-b728-b7317ce107ec">
        <bo>
          <seg>tag</seg>
          <seg>unidirectional</seg>
        </bo>
        <contentFilters/>
      </element>
      <bo>
        <seg>connection</seg>
        <seg>csw_impl_new_connection51</seg>
      </bo>
      <bendpoints>
        <point x="3259.0" y="2522.0"/>
        <point x="3203.0" y="2522.0"/>
        <point x="3203.0" y="209.0"/>
        <point x="779.0" y="209.0"/>
        <point x="779.0" y="2974.0"/>
      </bendpoints>
      <contentFilters/>
    </element>
    <element uuid="184ee26c-dc8f-4f7b-a9d2-5835c511d2a7">
      <element uuid="24ebfc1c-a727-49f7-ae0e-917dd3938e66">
        <bo>
          <seg>tag</seg>
          <seg>unidirectional</seg>
        </bo>
        <contentFilters/>
      </element>
      <bo>
        <seg>connection</seg>
        <seg>csw_impl_new_connection52</seg>
      </bo>
      <bendpoints>
        <point x="759.0" y="2874.0"/>
        <point x="759.0" y="123.0"/>
        <point x="3671.0" y="123.0"/>
      </bendpoints>
      <contentFilters/>
    </element>
    <element uuid="67d3b40f-446c-445e-b99b-20f3bde1da55">
      <element uuid="c6841f44-5836-4ffb-85e6-1c5e0cc83d2a">
        <bo>
          <seg>tag</seg>
          <seg>unidirectional</seg>
        </bo>
        <contentFilters/>
      </element>
      <bo>
        <seg>connection</seg>
        <seg>csw_impl_new_connection54</seg>
      </bo>
      <bendpoints>
        <point x="769.0" y="2924.0"/>
        <point x="769.0" y="185.0"/>
        <point x="3700.0" y="185.0"/>
      </bendpoints>
      <contentFilters/>
    </element>
    <element uuid="df39a197-a56d-45f3-8b10-6db0b155229e">
      <element uuid="b0045186-b62c-4100-b1c6-03af3a0d0b07">
        <bo>
          <seg>tag</seg>
          <seg>unidirectional</seg>
        </bo>
        <contentFilters/>
      </element>
      <bo>
        <seg>connection</seg>
        <seg>csw_impl_new_connection55</seg>
      </bo>
      <bendpoints>
        <point x="4813.0" y="2277.0"/>
        <point x="4813.0" y="2639.0"/>
        <point x="1033.0" y="2639.0"/>
      </bendpoints>
      <contentFilters/>
    </element>
    <element uuid="e51a2b66-28bb-4c17-8ab7-7316ae7cbc45">
      <element uuid="a265c218-605c-44be-ae18-e1081fd3dca3">
        <bo>
          <seg>tag</seg>
          <seg>unidirectional</seg>
        </bo>
        <contentFilters/>
      </element>
      <bo>
        <seg>connection</seg>
        <seg>csw_impl_new_connection56</seg>
      </bo>
      <bendpoints>
        <point x="3645.0" y="2937.0"/>
        <point x="1537.0" y="2937.0"/>
        <point x="1537.0" y="2946.0"/>
      </bendpoints>
      <contentFilters/>
    </element>
    <element uuid="c102649e-98bd-4d04-81da-627f9ed7e0a0">
      <element uuid="2139278a-0129-4800-a60c-6daaf6755980">
        <bo>
          <seg>tag</seg>
          <seg>unidirectional</seg>
        </bo>
        <contentFilters/>
      </element>
      <bo>
        <seg>connection</seg>
        <seg>csw_impl_new_connection57</seg>
      </bo>
      <bendpoints>
        <point x="3029.0" y="2461.0"/>
        <point x="3897.0" y="2461.0"/>
        <point x="3897.0" y="1583.0"/>
      </bendpoints>
      <contentFilters/>
    </element>
    <element uuid="8eb7f207-84f2-4501-884f-3d0bdafbf63d">
      <element uuid="2c29a66e-0284-454a-92e5-751deac6465e">
        <bo>
          <seg>tag</seg>
          <seg>unidirectional</seg>
        </bo>
        <contentFilters/>
      </element>
      <bo>
        <seg>connection</seg>
        <seg>csw_impl_new_connection58</seg>
      </bo>
      <bendpoints>
        <point x="3035.0" y="2406.0"/>
        <point x="3887.0" y="2406.0"/>
        <point x="3887.0" y="1533.0"/>
      </bendpoints>
      <contentFilters/>
    </element>
    <element uuid="19077d3f-a8f0-4886-aabf-d9c775f7372e">
      <element uuid="2e32c4f7-4bf3-4fcd-86f8-4b7a9faccf22">
        <bo>
          <seg>tag</seg>
          <seg>unidirectional</seg>
        </bo>
        <contentFilters/>
      </element>
      <bo>
        <seg>connection</seg>
        <seg>csw_impl_new_connection59</seg>
      </bo>
      <bendpoints>
        <point x="258.0" y="4125.0"/>
        <point x="258.0" y="2918.0"/>
      </bendpoints>
      <contentFilters/>
    </element>
    <element uuid="63846b65-0d2c-4664-9b8c-ffaec681064c">
      <element uuid="6c00f17d-7cc7-4750-861b-c15d3b57c2c9">
        <bo>
          <seg>tag</seg>
          <seg>unidirectional</seg>
        </bo>
        <contentFilters/>
      </element>
      <bo>
        <seg>connection</seg>
        <seg>csw_impl_new_connection6</seg>
      </bo>
      <bendpoints>
        <point x="2696.0" y="4125.0"/>
        <point x="2696.0" y="3865.0"/>
      </bendpoints>
      <contentFilters/>
    </element>
    <element uuid="7edf8103-ec33-47c3-83e8-a92be6949069">
      <element uuid="1f18d54d-de76-4d5e-a03d-da60438d9784">
        <bo>
          <seg>tag</seg>
          <seg>unidirectional</seg>
        </bo>
        <contentFilters/>
      </element>
      <bo>
        <seg>connection</seg>
        <seg>csw_impl_new_connection60</seg>
      </bo>
      <bendpoints>
        <point x="1033.0" y="724.0"/>
        <point x="1079.0" y="724.0"/>
        <point x="1079.0" y="2762.0"/>
      </bendpoints>
      <contentFilters/>
    </element>
    <element uuid="d239314c-3bd9-49cc-a7e6-4bb6940f4fb6">
      <element uuid="6b7dcdbe-8ab8-4df2-8222-d62e2a31510c">
        <bo>
          <seg>tag</seg>
          <seg>unidirectional</seg>
        </bo>
        <contentFilters/>
      </element>
      <bo>
        <seg>connection</seg>
        <seg>csw_impl_new_connection62</seg>
      </bo>
      <bendpoints>
        <point x="1033.0" y="714.0"/>
        <point x="1796.0" y="714.0"/>
        <point x="1796.0" y="2286.0"/>
      </bendpoints>
      <contentFilters/>
    </element>
    <element uuid="8b4ffd94-3be8-4b47-8245-b6e870afe053">
      <element uuid="5525055d-198e-4624-b11f-5aec3c3efa2b">
        <bo>
          <seg>tag</seg>
          <seg>unidirectional</seg>
        </bo>
        <contentFilters/>
      </element>
      <bo>
        <seg>connection</seg>
        <seg>csw_impl_new_connection63</seg>
      </bo>
      <bendpoints>
        <point x="4523.0" y="2093.0"/>
        <point x="4517.0" y="2093.0"/>
        <point x="4517.0" y="3374.0"/>
      </bendpoints>
      <contentFilters/>
    </element>
    <element uuid="bd06f468-e600-4561-b0e5-df9154821c2a">
      <element uuid="b7582c96-6657-40da-9c6e-6e04a7f78606">
        <bo>
          <seg>tag</seg>
          <seg>unidirectional</seg>
        </bo>
        <contentFilters/>
      </element>
      <bo>
        <seg>connection</seg>
        <seg>csw_impl_new_connection65</seg>
      </bo>
      <bendpoints>
        <point x="1033.0" y="2649.0"/>
        <point x="1039.0" y="2649.0"/>
        <point x="1039.0" y="2829.0"/>
      </bendpoints>
      <contentFilters/>
    </element>
    <element uuid="5d906991-a84a-4653-8317-0044cf429762">
      <element uuid="f5cb9b65-9d31-46f8-855c-19b8c03c5234">
        <bo>
          <seg>tag</seg>
          <seg>unidirectional</seg>
        </bo>
        <contentFilters/>
      </element>
      <bo>
        <seg>connection</seg>
        <seg>csw_impl_new_connection66</seg>
      </bo>
      <bendpoints>
        <point x="3855.0" y="200.0"/>
        <point x="3917.0" y="200.0"/>
        <point x="3917.0" y="1233.0"/>
      </bendpoints>
      <contentFilters/>
    </element>
    <element uuid="ee0ba016-6aa1-4e3d-9c3d-5fe7518024ec">
      <element uuid="c430ac04-d497-49c3-a41f-e09c4432ad76">
        <bo>
          <seg>tag</seg>
          <seg>unidirectional</seg>
        </bo>
        <contentFilters/>
      </element>
      <bo>
        <seg>connection</seg>
        <seg>csw_impl_new_connection67</seg>
      </bo>
      <bendpoints>
        <point x="789.0" y="3024.0"/>
        <point x="789.0" y="744.0"/>
        <point x="1226.0" y="744.0"/>
      </bendpoints>
      <contentFilters/>
    </element>
    <element uuid="cdf1d7a7-da41-4fc1-a389-743d12981a78">
      <element uuid="8a5ee560-875e-40f8-a099-42dffe963e9f">
        <bo>
          <seg>tag</seg>
          <seg>unidirectional</seg>
        </bo>
        <contentFilters/>
      </element>
      <bo>
        <seg>connection</seg>
        <seg>csw_impl_new_connection68</seg>
      </bo>
      <bendpoints>
        <point x="1390.0" y="744.0"/>
        <point x="3877.0" y="744.0"/>
        <point x="3877.0" y="1433.0"/>
      </bendpoints>
      <contentFilters/>
    </element>
    <element uuid="12a72643-3f89-4dc7-956a-2bbddd5cd701">
      <element uuid="ade06a33-eacb-4dcd-931d-deb55d2c81a2">
        <bo>
          <seg>tag</seg>
          <seg>unidirectional</seg>
        </bo>
        <contentFilters/>
      </element>
      <bo>
        <seg>connection</seg>
        <seg>csw_impl_new_connection69</seg>
      </bo>
      <bendpoints>
        <point x="1778.0" y="2978.0"/>
        <point x="1786.0" y="2978.0"/>
        <point x="1786.0" y="2977.0"/>
        <point x="3947.0" y="2977.0"/>
        <point x="3947.0" y="1833.0"/>
      </bendpoints>
      <contentFilters/>
    </element>
    <element uuid="5b3ff94f-2ddd-41e7-8e6b-31fe3c9f8e10">
      <element uuid="753a8ff2-f2ad-4c50-8c01-91ffcaa5779d">
        <bo>
          <seg>tag</seg>
          <seg>unidirectional</seg>
        </bo>
        <contentFilters/>
      </element>
      <bo>
        <seg>connection</seg>
        <seg>csw_impl_new_connection7</seg>
      </bo>
      <bendpoints>
        <point x="1008.0" y="2962.0"/>
      </bendpoints>
      <contentFilters/>
    </element>
    <element uuid="00901d78-ee51-443a-952a-689ac5b11b6e">
      <element uuid="d427daa2-5284-4261-93b0-0158073d06fd">
        <bo>
          <seg>tag</seg>
          <seg>unidirectional</seg>
        </bo>
        <contentFilters/>
      </element>
      <bo>
        <seg>connection</seg>
        <seg>csw_impl_new_connection70</seg>
      </bo>
      <bendpoints>
        <point x="1778.0" y="2968.0"/>
        <point x="1826.0" y="2968.0"/>
        <point x="1826.0" y="2474.0"/>
      </bendpoints>
      <contentFilters/>
    </element>
    <element uuid="e7d6cc33-404a-49d9-8b98-489c537819aa">
      <element uuid="f07d0ea7-611f-4c4a-8735-5255c48ae9f2">
        <bo>
          <seg>tag</seg>
          <seg>unidirectional</seg>
        </bo>
        <contentFilters/>
      </element>
      <bo>
        <seg>connection</seg>
        <seg>csw_impl_new_connection71</seg>
      </bo>
      <bendpoints>
        <point x="1778.0" y="2988.0"/>
        <point x="4833.0" y="2988.0"/>
        <point x="4833.0" y="2327.0"/>
      </bendpoints>
      <contentFilters/>
    </element>
    <element uuid="0445e345-f07c-4f63-80e4-7738143d69cd">
      <element uuid="b05ea119-cb96-4576-912e-5b4b223d1cca">
        <bo>
          <seg>tag</seg>
          <seg>unidirectional</seg>
        </bo>
        <contentFilters/>
      </element>
      <bo>
        <seg>connection</seg>
        <seg>csw_impl_new_connection72</seg>
      </bo>
      <bendpoints>
        <point x="1780.0" y="2901.0"/>
        <point x="3927.0" y="2901.0"/>
        <point x="3927.0" y="1733.0"/>
      </bendpoints>
      <contentFilters/>
    </element>
    <element uuid="3592073b-61ce-4390-a6c1-f68ec25aa5db">
      <element uuid="fc5842d4-b246-4d3f-9e9e-20d17b9e1558">
        <bo>
          <seg>tag</seg>
          <seg>unidirectional</seg>
        </bo>
        <contentFilters/>
      </element>
      <bo>
        <seg>connection</seg>
        <seg>csw_impl_new_connection73</seg>
      </bo>
      <bendpoints>
        <point x="1780.0" y="2890.0"/>
        <point x="1786.0" y="2890.0"/>
        <point x="1786.0" y="2411.0"/>
      </bendpoints>
      <contentFilters/>
    </element>
    <element uuid="5115e931-ec5e-4a1d-9ce9-3d69327e7ea5">
      <element uuid="365d955d-7001-4dcf-8e6e-b4e8dad1d81c">
        <bo>
          <seg>tag</seg>
          <seg>unidirectional</seg>
        </bo>
        <contentFilters/>
      </element>
      <bo>
        <seg>connection</seg>
        <seg>csw_impl_new_connection74</seg>
      </bo>
      <bendpoints>
        <point x="3856.0" y="2660.0"/>
        <point x="3917.0" y="2660.0"/>
        <point x="3917.0" y="1683.0"/>
      </bendpoints>
      <contentFilters/>
    </element>
    <element uuid="27a647a7-c20d-4ca3-939f-198c050b030c">
      <bo>
        <seg>connection</seg>
        <seg>csw_impl_new_connection75</seg>
      </bo>
      <bendpoints>
        <point x="1743.0" y="2723.0"/>
      </bendpoints>
      <contentFilters/>
    </element>
    <element uuid="24ad1e98-e1f5-48f1-8c28-a79da94784d1">
      <element uuid="241b67d2-ae23-40f5-a1c5-ea1bc537d4a5">
        <bo>
          <seg>tag</seg>
          <seg>unidirectional</seg>
        </bo>
        <contentFilters/>
      </element>
      <bo>
        <seg>connection</seg>
        <seg>csw_impl_new_connection76</seg>
      </bo>
      <bendpoints>
        <point x="3036.0" y="3196.0"/>
        <point x="3957.0" y="3196.0"/>
        <point x="3957.0" y="1883.0"/>
      </bendpoints>
      <contentFilters/>
    </element>
    <element uuid="55708569-af1c-436a-99f4-038bbd8599e5">
      <element uuid="6fb2a1f7-1e16-4312-8ba2-6d503a4e3856">
        <bo>
          <seg>tag</seg>
          <seg>unidirectional</seg>
        </bo>
        <contentFilters/>
      </element>
      <bo>
        <seg>connection</seg>
        <seg>csw_impl_new_connection77</seg>
      </bo>
      <bendpoints>
        <point x="3848.0" y="3256.0"/>
        <point x="4843.0" y="3256.0"/>
        <point x="4843.0" y="2377.0"/>
      </bendpoints>
      <contentFilters/>
    </element>
    <element uuid="d90b4dbe-a8ac-492f-af18-a8f91d67cbab">
      <element uuid="c7fee9bf-fbea-4f79-bf2f-75253b46330a">
        <bo>
          <seg>tag</seg>
          <seg>unidirectional</seg>
        </bo>
        <contentFilters/>
      </element>
      <bo>
        <seg>connection</seg>
        <seg>csw_impl_new_connection79</seg>
      </bo>
      <bendpoints>
        <point x="1537.0" y="2846.0"/>
        <point x="1537.0" y="2841.0"/>
        <point x="1553.0" y="2841.0"/>
      </bendpoints>
      <contentFilters/>
    </element>
    <element uuid="9546a097-a0ef-4177-b1e8-a5ebc9996334">
      <element uuid="c8cae89a-eab7-4391-8034-d96f73f254b7">
        <bo>
          <seg>tag</seg>
          <seg>unidirectional</seg>
        </bo>
        <contentFilters/>
      </element>
      <bo>
        <seg>connection</seg>
        <seg>csw_impl_new_connection8</seg>
      </bo>
      <bendpoints>
        <point x="258.0" y="4125.0"/>
        <point x="258.0" y="4044.0"/>
        <point x="749.0" y="4044.0"/>
        <point x="749.0" y="4125.0"/>
      </bendpoints>
      <contentFilters/>
    </element>
    <element uuid="550b8270-928b-40a1-acf0-a9315b93b88d">
      <element uuid="20794000-c7cb-45cc-966b-dbaaebdd5bb8">
        <bo>
          <seg>tag</seg>
          <seg>unidirectional</seg>
        </bo>
        <contentFilters/>
      </element>
      <bo>
        <seg>connection</seg>
        <seg>csw_impl_new_connection80</seg>
      </bo>
      <bendpoints>
        <point x="4369.0" y="997.0"/>
        <point x="4783.0" y="997.0"/>
        <point x="4783.0" y="2127.0"/>
      </bendpoints>
      <contentFilters/>
    </element>
    <element uuid="aa43108c-5ec6-4195-93df-3c2d7157ae6c">
      <bo>
        <seg>connection</seg>
        <seg>csw_impl_new_connection81</seg>
      </bo>
      <bendpoints>
        <point x="4535.0" y="1436.0"/>
        <point x="4497.0" y="1436.0"/>
        <point x="4497.0" y="2261.0"/>
      </bendpoints>
      <contentFilters/>
    </element>
    <element uuid="e852eb62-fe5d-4abf-a148-fe18a32adfd0">
      <element uuid="965cdfaa-b7df-4bbc-8a73-e4b080cb1b2d">
        <bo>
          <seg>tag</seg>
          <seg>unidirectional</seg>
        </bo>
        <contentFilters/>
      </element>
      <bo>
        <seg>connection</seg>
        <seg>csw_impl_new_connection84</seg>
      </bo>
      <bendpoints>
        <point x="749.0" y="2824.0"/>
        <point x="749.0" y="68.0"/>
        <point x="3638.0" y="68.0"/>
      </bendpoints>
      <contentFilters/>
    </element>
    <element uuid="1dbfb244-0ed3-415d-82c1-1d3149c18743">
      <element uuid="61255c61-0d8c-4dee-a60d-b0d3c53da437">
        <bo>
          <seg>tag</seg>
          <seg>unidirectional</seg>
        </bo>
        <contentFilters/>
      </element>
      <bo>
        <seg>connection</seg>
        <seg>csw_impl_new_connection86</seg>
      </bo>
      <bendpoints>
        <point x="3851.0" y="2937.0"/>
        <point x="3937.0" y="2937.0"/>
        <point x="3937.0" y="1783.0"/>
      </bendpoints>
      <contentFilters/>
    </element>
    <element uuid="50f83d09-a350-426e-81e0-b184d949c1af">
      <element uuid="be963b64-7804-4da6-971d-2d76b7140ef3">
        <bo>
          <seg>tag</seg>
          <seg>unidirectional</seg>
        </bo>
        <contentFilters/>
      </element>
      <bo>
        <seg>connection</seg>
        <seg>csw_impl_new_connection87</seg>
      </bo>
      <bendpoints>
        <point x="3848.0" y="3236.0"/>
        <point x="3967.0" y="3236.0"/>
        <point x="3967.0" y="1933.0"/>
      </bendpoints>
      <contentFilters/>
    </element>
    <element uuid="aedf3861-f3b9-4f73-9e3f-cc0930424c1d">
      <element uuid="eda2b07f-a3e6-4ddc-a69b-c04ee127f67c">
        <bo>
          <seg>tag</seg>
          <seg>unidirectional</seg>
        </bo>
        <contentFilters/>
      </element>
      <bo>
        <seg>connection</seg>
        <seg>csw_impl_new_connection88</seg>
      </bo>
      <bendpoints>
        <point x="1033.0" y="2629.0"/>
        <point x="1069.0" y="2629.0"/>
        <point x="1069.0" y="2158.0"/>
        <point x="3877.0" y="2158.0"/>
        <point x="3877.0" y="1483.0"/>
      </bendpoints>
      <contentFilters/>
    </element>
    <element uuid="77c90a5c-5bc3-4a98-a212-5ecdc9d56793">
      <element uuid="9f0f6b0c-4e7e-4dee-8139-caa6cf8ad1a6">
        <bo>
          <seg>tag</seg>
          <seg>unidirectional</seg>
        </bo>
        <contentFilters/>
      </element>
      <bo>
        <seg>connection</seg>
        <seg>csw_impl_new_connection89</seg>
      </bo>
      <bendpoints>
        <point x="2679.0" y="2546.0"/>
        <point x="2696.0" y="2546.0"/>
        <point x="2696.0" y="2499.0"/>
        <point x="3907.0" y="2499.0"/>
        <point x="3907.0" y="1633.0"/>
      </bendpoints>
      <contentFilters/>
    </element>
    <element uuid="aec10d8d-b9a8-47f0-99f4-36887be8d8bb">
      <element uuid="68b1485b-ab5c-49e8-8009-ed682a3aa24a">
        <bo>
          <seg>tag</seg>
          <seg>unidirectional</seg>
        </bo>
        <contentFilters/>
      </element>
      <bo>
        <seg>connection</seg>
        <seg>csw_impl_new_connection9</seg>
      </bo>
      <bendpoints>
        <point x="749.0" y="3174.0"/>
        <point x="749.0" y="3169.0"/>
        <point x="834.0" y="3169.0"/>
      </bendpoints>
      <contentFilters/>
    </element>
    <element uuid="44381951-8905-473b-ac50-9adf741802ba">
      <element uuid="71972dea-2ed8-4983-a98f-157c4ba5ef22">
        <bo>
          <seg>tag</seg>
          <seg>unidirectional</seg>
        </bo>
        <contentFilters/>
      </element>
      <bo>
        <seg>connection</seg>
        <seg>csw_impl_new_connection90</seg>
      </bo>
      <bendpoints>
        <point x="3854.0" y="128.0"/>
        <point x="3927.0" y="128.0"/>
        <point x="3927.0" y="1183.0"/>
      </bendpoints>
      <contentFilters/>
    </element>
    <element uuid="f87465aa-5a5a-451c-8e33-f62040011d2a">
      <element uuid="ccf6e2a8-37db-4f24-8cab-21f981e17283">
        <bo>
          <seg>tag</seg>
          <seg>unidirectional</seg>
        </bo>
        <contentFilters/>
      </element>
      <bo>
        <seg>connection</seg>
        <seg>csw_impl_new_connection91</seg>
      </bo>
      <bendpoints>
        <point x="3871.0" y="73.0"/>
        <point x="3947.0" y="73.0"/>
        <point x="3947.0" y="1133.0"/>
      </bendpoints>
      <contentFilters/>
    </element>
    <element uuid="b88f0412-84bc-4ac5-b8f2-ea54a592cdf0">
      <element uuid="7ef9535b-8ef6-4914-8a0c-bf950b53f291">
        <bo>
          <seg>tag</seg>
          <seg>unidirectional</seg>
        </bo>
        <contentFilters/>
      </element>
      <bo>
        <seg>connection</seg>
        <seg>csw_impl_new_connection92</seg>
      </bo>
      <bendpoints>
        <point x="3718.0" y="603.0"/>
      </bendpoints>
      <contentFilters/>
    </element>
    <element uuid="8426f665-d1a7-474c-ac64-5cf8b187f625">
      <element uuid="b68def66-3e72-4dfc-9347-693ebebe844f">
        <bo>
          <seg>tag</seg>
          <seg>unidirectional</seg>
        </bo>
        <contentFilters/>
      </element>
      <bo>
        <seg>connection</seg>
        <seg>csw_impl_new_connection93</seg>
      </bo>
      <bendpoints>
        <point x="3833.0" y="609.0"/>
        <point x="3907.0" y="609.0"/>
        <point x="3907.0" y="1283.0"/>
      </bendpoints>
      <contentFilters/>
    </element>
    <element uuid="d3b343fa-500f-4a29-b60c-4a23362923ba">
      <element uuid="2b7d6744-7df5-4837-b7ff-d2a39d79d4d5">
        <bo>
          <seg>tag</seg>
          <seg>unidirectional</seg>
        </bo>
        <contentFilters/>
      </element>
      <bo>
        <seg>connection</seg>
        <seg>csw_impl_new_connection94</seg>
      </bo>
      <bendpoints>
        <point x="3855.0" y="170.0"/>
        <point x="3937.0" y="170.0"/>
        <point x="3937.0" y="168.0"/>
        <point x="4843.0" y="168.0"/>
        <point x="4843.0" y="170.0"/>
      </bendpoints>
      <contentFilters/>
    </element>
    <element uuid="99226ef1-5d3e-4be1-9fa0-87aa7bf2e905">
      <element uuid="07d64201-415b-48ca-abf5-7d6c65c6a43a">
        <bo>
          <seg>tag</seg>
          <seg>unidirectional</seg>
        </bo>
        <contentFilters/>
      </element>
      <bo>
        <seg>connection</seg>
        <seg>csw_impl_new_connection95</seg>
      </bo>
      <bendpoints>
        <point x="4720.0" y="1419.0"/>
        <point x="4753.0" y="1419.0"/>
        <point x="4753.0" y="320.0"/>
      </bendpoints>
      <contentFilters/>
    </element>
    <element uuid="80eb8591-f4de-44ca-b7bd-ce0e6adec94c">
      <element uuid="e0ba7ebe-62d7-44a0-a320-aa5b1136d31f">
        <bo>
          <seg>tag</seg>
          <seg>unidirectional</seg>
        </bo>
        <contentFilters/>
      </element>
      <bo>
        <seg>connection</seg>
        <seg>csw_impl_new_connection96</seg>
      </bo>
      <bendpoints>
        <point x="1033.0" y="664.0"/>
        <point x="1039.0" y="664.0"/>
        <point x="1039.0" y="220.0"/>
      </bendpoints>
      <contentFilters/>
    </element>
    <element uuid="2c5a7e8f-91d3-4da9-b60f-edd9119330f2">
      <element uuid="9897d664-74d7-4c57-8c4e-240e2b8daa0d">
        <bo>
          <seg>tag</seg>
          <seg>unidirectional</seg>
        </bo>
        <contentFilters/>
      </element>
      <bo>
        <seg>connection</seg>
        <seg>csw_impl_new_connection97</seg>
      </bo>
      <bendpoints>
        <point x="3833.0" y="597.0"/>
        <point x="4743.0" y="597.0"/>
        <point x="4743.0" y="270.0"/>
      </bendpoints>
      <contentFilters/>
    </element>
    <element uuid="41c0a6b9-a392-43c3-b562-cc2112e8b0c6">
      <element uuid="730755dc-4905-4a6c-a915-4a4b1572763e">
        <bo>
          <seg>tag</seg>
          <seg>unidirectional</seg>
        </bo>
        <contentFilters/>
      </element>
      <bo>
        <seg>connection</seg>
        <seg>csw_impl_new_connection98</seg>
      </bo>
      <bendpoints>
        <point x="5494.0" y="320.0"/>
        <point x="5494.0" y="615.0"/>
        <point x="5520.0" y="615.0"/>
      </bendpoints>
      <contentFilters/>
    </element>
    <element uuid="c034d3a8-ed1b-4833-a70f-c7c0c49eb3a5">
      <element uuid="961e7844-5cf8-4672-804b-f8c395e370b5">
        <bo>
          <seg>tag</seg>
          <seg>unidirectional</seg>
        </bo>
        <contentFilters/>
      </element>
      <bo>
        <seg>connection</seg>
        <seg>csw_impl_new_connection99</seg>
      </bo>
      <bendpoints>
        <point x="4720.0" y="1433.0"/>
        <point x="4763.0" y="1433.0"/>
        <point x="4763.0" y="600.0"/>
      </bendpoints>
      <contentFilters/>
    </element>
    <element uuid="f4906403-2ce8-4d73-8a1e-26b076c30573">
      <element uuid="a2998c94-3a9c-4bd1-a737-23d41429133d">
        <bo>
          <seg>tag</seg>
          <seg>unidirectional</seg>
        </bo>
        <contentFilters/>
      </element>
      <bo>
        <seg>connection</seg>
        <seg>land_detec_conn1</seg>
      </bo>
      <bendpoints>
        <point x="2679.0" y="2566.0"/>
        <point x="4743.0" y="2566.0"/>
        <point x="4743.0" y="2227.0"/>
      </bendpoints>
      <contentFilters/>
    </element>
    <element uuid="b6f66711-cf4b-4dbe-a897-13370cb6ab2b">
      <element uuid="275c021a-ef74-45b3-8064-b8efacca7478">
        <bo>
          <seg>tag</seg>
          <seg>unidirectional</seg>
        </bo>
        <contentFilters/>
      </element>
      <bo>
        <seg>connection</seg>
        <seg>land_detec_conn2</seg>
      </bo>
      <bendpoints>
        <point x="4737.0" y="2090.0"/>
        <point x="4743.0" y="2090.0"/>
        <point x="4743.0" y="2177.0"/>
      </bendpoints>
      <contentFilters/>
    </element>
    <element uuid="9079a465-c957-45e0-b05b-3b4b3e797871">
      <element uuid="eb0f7c54-694b-47a8-8e43-e15d1efb1149">
        <bo>
          <seg>tag</seg>
          <seg>unidirectional</seg>
        </bo>
        <contentFilters/>
      </element>
      <bo>
        <seg>connection</seg>
        <seg>land_detec_conn3</seg>
      </bo>
      <bendpoints>
        <point x="3855.0" y="190.0"/>
        <point x="4793.0" y="190.0"/>
        <point x="4793.0" y="2077.0"/>
      </bendpoints>
      <contentFilters/>
    </element>
    <element uuid="2a6dce02-89e5-4113-91f5-adb02d2c875f">
      <element uuid="ee4fd031-2ee8-4d6e-94ad-b6e48b878b6a">
        <bo>
          <seg>tag</seg>
          <seg>unidirectional</seg>
        </bo>
        <contentFilters/>
      </element>
      <bo>
        <seg>connection</seg>
        <seg>mixer_conn1</seg>
      </bo>
      <bendpoints>
        <point x="2679.0" y="2576.0"/>
        <point x="2696.0" y="2576.0"/>
        <point x="2696.0" y="3455.0"/>
      </bendpoints>
      <contentFilters/>
    </element>
    <element uuid="6bf467cb-9169-4771-b9c5-f52ce919e1d2">
      <element uuid="342ccffc-f7d8-4d32-92b2-60952d8d4511">
        <bo>
          <seg>tag</seg>
          <seg>unidirectional</seg>
        </bo>
        <contentFilters/>
      </element>
      <bo>
        <seg>connection</seg>
        <seg>mixer_conn2</seg>
      </bo>
      <bendpoints>
        <point x="3203.0" y="3605.0"/>
        <point x="3203.0" y="3505.0"/>
      </bendpoints>
      <contentFilters/>
    </element>
    <element uuid="aa30fae9-cf35-480f-aadc-e3797a9108c7">
      <element uuid="1a538fa2-2c45-4e00-a451-4ef258afbd04">
        <bo>
          <seg>tag</seg>
          <seg>unidirectional</seg>
        </bo>
        <contentFilters/>
      </element>
      <bo>
        <seg>connection</seg>
        <seg>mixer_conn3</seg>
      </bo>
      <contentFilters/>
    </element>
    <element uuid="6191c666-578b-4645-98dd-e7a28a19fbe5">
      <element uuid="4b975e57-574a-4260-92f2-300306ba7e2b">
        <bo>
          <seg>tag</seg>
          <seg>unidirectional</seg>
        </bo>
        <contentFilters/>
      </element>
      <bo>
        <seg>connection</seg>
        <seg>mixer_conn4</seg>
      </bo>
      <bendpoints>
        <point x="3243.0" y="3455.0"/>
        <point x="3243.0" y="3449.0"/>
        <point x="3632.0" y="3449.0"/>
        <point x="3632.0" y="3505.0"/>
      </bendpoints>
      <contentFilters/>
    </element>
    <element uuid="5d1c19ab-3952-47c7-bb3f-2b1afec4eef1">
      <element uuid="030ab943-90d2-4ef8-b2a6-babf8769060c">
        <bo>
          <seg>tag</seg>
          <seg>unidirectional</seg>
        </bo>
        <contentFilters/>
      </element>
      <bo>
        <seg>connection</seg>
        <seg>mixer_conn5</seg>
      </bo>
      <bendpoints>
        <point x="3203.0" y="3555.0"/>
        <point x="3203.0" y="3505.0"/>
      </bendpoints>
      <contentFilters/>
    </element>
    <element uuid="446aa941-85e0-4e37-a12d-a56f11991013">
      <element uuid="d491d071-f160-43a5-a17f-7ceaff2f4ace">
        <bo>
          <seg>tag</seg>
          <seg>unidirectional</seg>
        </bo>
        <contentFilters/>
      </element>
      <bo>
        <seg>connection</seg>
        <seg>mixer_conn6</seg>
      </bo>
      <bendpoints>
        <point x="3243.0" y="3917.0"/>
        <point x="3243.0" y="3813.0"/>
        <point x="3632.0" y="3813.0"/>
        <point x="3632.0" y="3505.0"/>
      </bendpoints>
      <contentFilters/>
    </element>
    <element uuid="bbc639a6-a9f3-4363-9ed6-e582b10c532e">
      <element uuid="d73c8567-e7c1-4311-b478-f46e36f28a83">
        <bo>
          <seg>tag</seg>
          <seg>unidirectional</seg>
        </bo>
        <contentFilters/>
      </element>
      <bo>
        <seg>connection</seg>
        <seg>mixer_conn7</seg>
      </bo>
      <bendpoints>
        <point x="3632.0" y="3813.0"/>
        <point x="3632.0" y="3505.0"/>
      </bendpoints>
      <contentFilters/>
    </element>
    <element uuid="c3997432-9c13-40ed-8881-f68875a8892d">
      <element uuid="9d15ec0e-055e-4fe3-9575-0026893014ec">
        <bo>
          <seg>tag</seg>
          <seg>unidirectional</seg>
        </bo>
        <contentFilters/>
      </element>
      <bo>
        <seg>connection</seg>
        <seg>navigator_conn1</seg>
      </bo>
      <bendpoints>
        <point x="3645.0" y="2927.0"/>
        <point x="3622.0" y="2927.0"/>
        <point x="3622.0" y="2488.0"/>
        <point x="2447.0" y="2488.0"/>
        <point x="2447.0" y="2511.0"/>
      </bendpoints>
      <contentFilters/>
    </element>
    <element uuid="4e74354d-807d-4747-b6c4-2e3822a8a7b6">
      <element uuid="f6a03c56-f523-4165-ba01-a911d18c4e4d">
        <bo>
          <seg>tag</seg>
          <seg>unidirectional</seg>
        </bo>
        <contentFilters/>
      </element>
      <bo>
        <seg>connection</seg>
        <seg>navigator_conn2</seg>
      </bo>
      <bendpoints>
        <point x="1033.0" y="2619.0"/>
        <point x="1059.0" y="2619.0"/>
        <point x="1059.0" y="2147.0"/>
        <point x="1786.0" y="2147.0"/>
        <point x="1786.0" y="2349.0"/>
      </bendpoints>
      <contentFilters/>
    </element>
    <element uuid="4dab1856-9b88-4914-9fa5-c841faa4458a">
      <element uuid="e80942c0-cf50-4ce7-ac74-4d0944a219de">
        <bo>
          <seg>tag</seg>
          <seg>unidirectional</seg>
        </bo>
        <contentFilters/>
      </element>
      <bo>
        <seg>connection</seg>
        <seg>navigator_conn3</seg>
      </bo>
      <bendpoints>
        <point x="1780.0" y="694.0"/>
        <point x="1806.0" y="694.0"/>
        <point x="1806.0" y="2224.0"/>
      </bendpoints>
      <contentFilters/>
    </element>
    <element uuid="e88c32b1-4430-4a5b-88ac-2379d9cfa018">
      <element uuid="bee8ee46-2cac-464f-9115-4c3ee3f94450">
        <bo>
          <seg>tag</seg>
          <seg>unidirectional</seg>
        </bo>
        <contentFilters/>
      </element>
      <bo>
        <seg>connection</seg>
        <seg>navigator_conn4</seg>
      </bo>
      <bendpoints>
        <point x="4523.0" y="1862.0"/>
        <point x="4507.0" y="1862.0"/>
        <point x="4507.0" y="2311.0"/>
      </bendpoints>
      <contentFilters/>
    </element>
    <element uuid="79087ab2-8451-47ae-9756-ec65c1399de9">
      <element uuid="e4523a5d-1682-4f16-a61b-623e5adf3943">
        <bo>
          <seg>tag</seg>
          <seg>unidirectional</seg>
        </bo>
        <contentFilters/>
      </element>
      <bo>
        <seg>connection</seg>
        <seg>navigator_conn5</seg>
      </bo>
      <bendpoints>
        <point x="2457.0" y="2361.0"/>
      </bendpoints>
      <contentFilters/>
    </element>
    <element uuid="974d3128-ccae-44f7-9cb6-8879c81b02a1" dockArea="right">
      <bo>
        <seg>feature</seg>
        <seg>csw_to_px4io</seg>
      </bo>
      <position x="5721.0" y="3459.0"/>
      <size width="108.0" height="44.0"/>
      <contentFilters/>
    </element>
    <element uuid="d835895e-4113-4af9-af48-24451f15e98c" dockArea="left">
      <bo>
        <seg>feature</seg>
        <seg>mavlink_in</seg>
      </bo>
      <position y="4197.0"/>
      <contentFilters/>
    </element>
    <element uuid="7f4ad937-0ee7-4388-ac37-326123cecdd9" dockArea="left">
      <bo>
        <seg>feature</seg>
        <seg>mavlink_out</seg>
      </bo>
      <position y="4145.0"/>
      <contentFilters/>
    </element>
    <element uuid="303a486f-9047-446f-8d8e-9c6d6dec9be8" dockArea="left">
      <bo>
        <seg>feature</seg>
        <seg>ppm_in</seg>
      </bo>
      <position y="4249.0"/>
      <contentFilters/>
    </element>
    <element uuid="bdfbd196-ee12-43ba-8a1e-bbfd45e862b5" dockArea="left">
      <bo>
        <seg>feature</seg>
        <seg>sensors_data</seg>
      </bo>
      <position y="4079.0"/>
      <size width="105.0" height="44.0"/>
      <contentFilters/>
    </element>
    <element uuid="daf2c745-4980-473a-a037-8b3a747d942e">
      <bo>
        <seg>subcomponent</seg>
        <seg>actuator_controls</seg>
      </bo>
      <position x="2491.0" y="2524.0"/>
      <size width="172.0" height="50.0"/>
      <contentFilters>
        <filter>features</filter>
        <filter>internalFeatures</filter>
        <filter>processorFeatures</filter>
        <filter>connections</filter>
        <filter>flowSpecifications</filter>
      </contentFilters>
    </element>
    <element uuid="9dd90d7d-e6e9-44c6-a16c-2224c42a88a7">
      <bo>
        <seg>subcomponent</seg>
        <seg>battery_status</seg>
      </bo>
      <position x="3692.0" y="148.0"/>
      <size width="147.0" height="50.0"/>
      <contentFilters>
        <filter>features</filter>
        <filter>internalFeatures</filter>
        <filter>processorFeatures</filter>
        <filter>connections</filter>
        <filter>flowSpecifications</filter>
      </contentFilters>
    </element>
    <element uuid="d4e70830-59ed-42ae-8798-bb543b00fd33">
      <element uuid="97e628a4-a2df-4266-9980-06c15a8997f0" dockArea="left">
        <bo>
          <seg>feature</seg>
          <seg>actuator_controls</seg>
        </bo>
        <position y="510.0"/>
        <contentFilters/>
      </element>
      <element uuid="9189414e-bb9b-48b1-a577-565ce623b485" dockArea="left">
        <bo>
          <seg>feature</seg>
          <seg>battery_status</seg>
        </bo>
        <position y="110.0"/>
        <contentFilters/>
      </element>
      <element uuid="8d923f8e-f0a4-45f8-a59c-33ae790e81fe" dockArea="left">
        <bo>
          <seg>feature</seg>
          <seg>cpuload</seg>
        </bo>
        <position y="160.0"/>
        <contentFilters/>
      </element>
      <element uuid="f5e24b2b-b50e-4f4c-8f6d-169b6d428041" dockArea="left">
        <bo>
          <seg>feature</seg>
          <seg>estimator_status</seg>
        </bo>
        <position y="760.0"/>
        <contentFilters/>
      </element>
      <element uuid="b5260acf-09cc-4d89-ab50-9c10df726613" dockArea="left">
        <bo>
          <seg>feature</seg>
          <seg>geofence_result</seg>
        </bo>
        <position y="410.0"/>
        <contentFilters/>
      </element>
      <element uuid="67e26dd9-1c33-43dc-bdc0-c2515d8946b6" dockArea="left">
        <bo>
          <seg>feature</seg>
          <seg>home_position</seg>
        </bo>
        <position y="260.0"/>
        <contentFilters/>
      </element>
      <element uuid="f37328ce-f37d-47da-a55f-4f16b6bf82b3" dockArea="left">
        <bo>
          <seg>feature</seg>
          <seg>manual_control_setpoint</seg>
        </bo>
        <position y="10.0"/>
        <contentFilters/>
      </element>
      <element uuid="51907ab9-bb6f-414b-9a91-1cc5afdfa201" dockArea="left">
        <bo>
          <seg>feature</seg>
          <seg>mavlink_log</seg>
        </bo>
        <position y="1110.0"/>
        <contentFilters/>
      </element>
      <element uuid="7ff6d6d7-bb47-4396-b5d5-c7d9db4dd162" dockArea="right">
        <bo>
          <seg>feature</seg>
          <seg>mission</seg>
        </bo>
        <position x="434.0" y="560.0"/>
        <contentFilters/>
      </element>
      <element uuid="9cccf708-1474-446a-8bdc-63f5cf5d89bd" dockArea="left">
        <bo>
          <seg>feature</seg>
          <seg>mission_result</seg>
        </bo>
        <position y="460.0"/>
        <contentFilters/>
      </element>
      <element uuid="c46cf0f4-f20b-453c-92a8-b7aed736899d" dockArea="left">
        <bo>
          <seg>feature</seg>
          <seg>offboar_control_mode</seg>
        </bo>
        <position y="960.0"/>
        <contentFilters/>
      </element>
      <element uuid="add677df-89d7-43d0-be0e-b3931f1cc3c7" dockArea="left">
        <bo>
          <seg>feature</seg>
          <seg>parameter_update</seg>
        </bo>
        <position y="910.0"/>
        <contentFilters/>
      </element>
      <element uuid="d72f579d-28ac-4a75-b3c8-cdd33d9b372f" dockArea="right">
        <bo>
          <seg>feature</seg>
          <seg>power_button_state</seg>
        </bo>
        <position x="355.0" y="360.0"/>
        <contentFilters/>
      </element>
      <element uuid="b881431e-be29-4156-a42c-b39d5868219f" dockArea="left">
        <bo>
          <seg>feature</seg>
          <seg>safety</seg>
        </bo>
        <position y="1010.0"/>
        <contentFilters/>
      </element>
      <element uuid="946be8e3-a8aa-474c-a782-dde49ba61f83" dockArea="left">
        <bo>
          <seg>feature</seg>
          <seg>sensor_bias</seg>
        </bo>
        <position y="810.0"/>
        <contentFilters/>
      </element>
      <element uuid="75b49ff9-9bc9-48ce-887a-55aaf5f2715f" dockArea="left">
        <bo>
          <seg>feature</seg>
          <seg>sensor_correction</seg>
        </bo>
        <position y="60.0"/>
        <contentFilters/>
      </element>
      <element uuid="072567ac-c797-4428-bcfd-897d02db704b" dockArea="left">
        <bo>
          <seg>feature</seg>
          <seg>subsystem_info</seg>
        </bo>
        <position y="310.0"/>
        <contentFilters/>
      </element>
      <element uuid="353ff38a-3cb8-44c1-ab09-9ebc9713d9a6" dockArea="left">
        <bo>
          <seg>feature</seg>
          <seg>system_power</seg>
        </bo>
        <position y="860.0"/>
        <contentFilters/>
      </element>
      <element uuid="40ef4a20-301b-4d6a-b5f6-26ca3d8c2084" dockArea="left">
        <bo>
          <seg>feature</seg>
          <seg>telemetry_status</seg>
        </bo>
        <position y="1060.0"/>
        <contentFilters/>
      </element>
      <element uuid="6d0c1804-41f7-4480-bdbb-34a9d64252bf" dockArea="left">
        <bo>
          <seg>feature</seg>
          <seg>vehicle_attitude</seg>
        </bo>
        <position y="560.0"/>
        <contentFilters/>
      </element>
      <element uuid="76f91ac0-33c1-4465-8ada-52f9fb315670" dockArea="right">
        <bo>
          <seg>feature</seg>
          <seg>vehicle_command</seg>
        </bo>
        <position x="366.0" y="160.0"/>
        <contentFilters/>
      </element>
      <element uuid="1eb78023-0952-4f39-8df3-80d677cd78b7" dockArea="right">
        <bo>
          <seg>feature</seg>
          <seg>vehicle_command_ack</seg>
        </bo>
        <position x="333.0" y="760.0"/>
        <contentFilters/>
      </element>
      <element uuid="78264d29-5c68-4e3f-b16c-be8167ee12ca" dockArea="right">
        <bo>
          <seg>feature</seg>
          <seg>vehicle_control_mode</seg>
        </bo>
        <position x="337.0" y="960.0"/>
        <contentFilters/>
      </element>
      <element uuid="3a1b8151-37fb-43ed-aecc-ae8fd63228f9" dockArea="left">
        <bo>
          <seg>feature</seg>
          <seg>vehicle_global_position</seg>
        </bo>
        <position y="610.0"/>
        <contentFilters/>
      </element>
      <element uuid="137a0c1e-c55c-410f-98e7-256ea60e8a82" dockArea="left">
        <bo>
          <seg>feature</seg>
          <seg>vehicle_gps_position</seg>
        </bo>
        <position y="660.0"/>
        <contentFilters/>
      </element>
      <element uuid="355cfed5-3d7f-40de-8b25-1133a07f3437" dockArea="left">
        <bo>
          <seg>feature</seg>
          <seg>vehicle_land_detectoed</seg>
        </bo>
        <position y="360.0"/>
        <contentFilters/>
      </element>
      <element uuid="e939ed9a-fb97-42cc-bf4f-9e8386d05ac3" dockArea="left">
        <bo>
          <seg>feature</seg>
          <seg>vehicle_local_position</seg>
        </bo>
        <position y="710.0"/>
        <contentFilters/>
      </element>
      <element uuid="eadbf268-d931-4a1d-beb4-1e6703ad8e1f" dockArea="left">
        <bo>
          <seg>feature</seg>
          <seg>vehicle_status</seg>
        </bo>
        <position y="210.0"/>
        <contentFilters/>
      </element>
      <bo>
        <seg>subcomponent</seg>
        <seg>commander</seg>
      </bo>
      <position x="3965.0" y="1079.0"/>
      <size width="500.0" height="1160.0"/>
      <contentFilters>
        <filter>features</filter>
        <filter>internalFeatures</filter>
        <filter>processorFeatures</filter>
        <filter>connections</filter>
        <filter>flowSpecifications</filter>
      </contentFilters>
    </element>
    <element uuid="30b62c0f-ccfb-4063-85c7-f94dd03f6fc8">
      <bo>
        <seg>subcomponent</seg>
        <seg>cpuload</seg>
      </bo>
      <position x="3706.0" y="574.0"/>
      <size width="111.0" height="35.0"/>
      <contentFilters>
        <filter>features</filter>
        <filter>internalFeatures</filter>
        <filter>processorFeatures</filter>
        <filter>connections</filter>
        <filter>flowSpecifications</filter>
      </contentFilters>
    </element>
    <element uuid="d89547cc-5848-4d43-82ea-47ba223fef73">
      <bo>
        <seg>subcomponent</seg>
        <seg>dataman</seg>
      </bo>
      <position x="99.0" y="4514.0"/>
      <size width="116.0" height="35.0"/>
      <contentFilters>
        <filter>features</filter>
        <filter>internalFeatures</filter>
        <filter>processorFeatures</filter>
        <filter>connections</filter>
        <filter>flowSpecifications</filter>
      </contentFilters>
    </element>
    <element uuid="8dd73a07-4bbe-4c3b-bf68-2598d0908f65">
      <element uuid="452af919-2901-4157-ac75-4f26bf200a96" dockArea="left">
        <bo>
          <seg>feature</seg>
          <seg>actuator_control</seg>
        </bo>
        <position y="38.0"/>
        <contentFilters/>
      </element>
      <element uuid="e17105f9-b82b-473a-ab97-9bbf7804398a" dockArea="left">
        <bo>
          <seg>feature</seg>
          <seg>data_acce</seg>
        </bo>
        <position y="448.0"/>
        <contentFilters/>
      </element>
      <element uuid="a84580e1-cbb2-49bc-8b35-9bb234efd514" dockArea="left">
        <bo>
          <seg>feature</seg>
          <seg>data_baro</seg>
        </bo>
        <position y="552.0"/>
        <contentFilters/>
      </element>
      <element uuid="cafb86de-a157-4972-98dc-8d24c2971cae" dockArea="left">
        <bo>
          <seg>feature</seg>
          <seg>data_battery</seg>
        </bo>
        <position y="500.0"/>
        <contentFilters/>
      </element>
      <element uuid="4c5d407f-2515-4e62-9da7-59897bdd7b39" dockArea="left">
        <bo>
          <seg>feature</seg>
          <seg>data_gps</seg>
        </bo>
        <position y="604.0"/>
        <contentFilters/>
      </element>
      <element uuid="b2846d40-38bc-449d-87d0-1b4339cf044c" dockArea="left">
        <bo>
          <seg>feature</seg>
          <seg>data_gyro</seg>
        </bo>
        <position y="656.0"/>
        <contentFilters/>
      </element>
      <element uuid="bad5aa28-2afa-4631-875e-ce2aba13ad4d" dockArea="left">
        <bo>
          <seg>feature</seg>
          <seg>data_mag</seg>
        </bo>
        <position y="708.0"/>
        <contentFilters/>
      </element>
      <element uuid="f32cf31a-d0c4-49cf-9f18-29676b3ac7f3" dockArea="right">
        <bo>
          <seg>feature</seg>
          <seg>motor0</seg>
        </bo>
        <position x="425.0" y="188.0"/>
        <contentFilters/>
      </element>
      <element uuid="d78cd199-6dd7-4833-867e-e5074b246bfd" dockArea="right">
        <bo>
          <seg>feature</seg>
          <seg>motor1</seg>
        </bo>
        <position x="425.0" y="88.0"/>
        <contentFilters/>
      </element>
      <element uuid="8b7a24a9-614c-4c9d-8df3-08ba02fb24ff" dockArea="right">
        <bo>
          <seg>feature</seg>
          <seg>motor2</seg>
        </bo>
        <position x="425.0" y="38.0"/>
        <contentFilters/>
      </element>
      <element uuid="3f3031b1-1e09-4298-8430-45826995e280" dockArea="right">
        <bo>
          <seg>feature</seg>
          <seg>motor3</seg>
        </bo>
        <position x="425.0" y="138.0"/>
        <contentFilters/>
      </element>
      <element uuid="d55f2cf8-76ee-4fdf-8637-6a0d3bcc2812" dockArea="right">
        <bo>
          <seg>feature</seg>
          <seg>motor4</seg>
        </bo>
        <position x="425.0" y="500.0"/>
        <contentFilters/>
      </element>
      <element uuid="0ecb7649-7a4e-487b-801d-228a34335a97" dockArea="right">
        <bo>
          <seg>feature</seg>
          <seg>motor5</seg>
        </bo>
        <position x="425.0" y="396.0"/>
        <contentFilters/>
      </element>
      <element uuid="598c11ff-c267-43c9-92ef-3946d85ddd36" dockArea="right">
        <bo>
          <seg>feature</seg>
          <seg>msg_acce</seg>
        </bo>
        <position x="406.0" y="240.0"/>
        <contentFilters/>
      </element>
      <element uuid="f2065332-dfc0-43e9-8e34-c350e4dc516a" dockArea="left">
        <bo>
          <seg>feature</seg>
          <seg>msg_actuator_outputs</seg>
        </bo>
        <position y="344.0"/>
        <contentFilters/>
      </element>
      <element uuid="cf061a02-0a25-4ae7-b158-1c090c3705ac" dockArea="left">
        <bo>
          <seg>feature</seg>
          <seg>msg_adc</seg>
        </bo>
        <position y="292.0"/>
        <contentFilters/>
      </element>
      <element uuid="71102545-33c6-400e-baaa-b766c0fc3a13" dockArea="left">
        <bo>
          <seg>feature</seg>
          <seg>msg_baro</seg>
        </bo>
        <position y="240.0"/>
        <contentFilters/>
      </element>
      <element uuid="fef4b38a-27ce-4fae-a720-b25732731c8f" dockArea="left">
        <bo>
          <seg>feature</seg>
          <seg>msg_battery</seg>
        </bo>
        <position y="396.0"/>
        <contentFilters/>
      </element>
      <element uuid="7e74cafa-da0c-4255-9480-8287a78ab901" dockArea="right">
        <bo>
          <seg>feature</seg>
          <seg>msg_gyrp</seg>
        </bo>
        <position x="408.0" y="292.0"/>
        <contentFilters/>
      </element>
      <element uuid="c54cf4c2-deec-4b31-8713-6d01544b5660" dockArea="right">
        <bo>
          <seg>feature</seg>
          <seg>msg_mag</seg>
        </bo>
        <position x="408.0" y="448.0"/>
        <contentFilters/>
      </element>
      <element uuid="49ee330c-a34f-4eb9-ac18-ad90da251262" dockArea="right">
        <bo>
          <seg>feature</seg>
          <seg>msg_vehicle_gps_position</seg>
        </bo>
        <position x="295.0" y="344.0"/>
        <contentFilters/>
      </element>
      <element uuid="b1397fa9-3ace-4eef-87d6-d828500770b6">
        <bo>
          <seg>flow_specification</seg>
          <seg>drivers_new_flow_spec</seg>
        </bo>
        <bendpoints>
          <point x="2850.0" y="3455.0"/>
          <point x="2850.0" y="3605.0"/>
        </bendpoints>
        <contentFilters/>
      </element>
      <element uuid="42960434-0744-4d5d-b9b2-7518094762c0">
        <bo>
          <seg>flow_specification</seg>
          <seg>drivers_new_flow_spec2</seg>
        </bo>
        <bendpoints>
          <point x="2850.0" y="3455.0"/>
          <point x="2850.0" y="3505.0"/>
        </bendpoints>
        <contentFilters/>
      </element>
      <element uuid="44b7bdac-a989-4385-8f3d-9e5d65d2e2b8">
        <bo>
          <seg>flow_specification</seg>
          <seg>drivers_new_flow_spec3</seg>
        </bo>
        <contentFilters/>
      </element>
      <element uuid="5db7f233-bdc6-4375-bd59-eb91e7b6c63e">
        <bo>
          <seg>flow_specification</seg>
          <seg>drivers_new_flow_spec4</seg>
        </bo>
        <bendpoints>
          <point x="2850.0" y="3455.0"/>
          <point x="2850.0" y="3555.0"/>
        </bendpoints>
        <contentFilters/>
      </element>
      <bo>
        <seg>subcomponent</seg>
        <seg>drivers</seg>
      </bo>
      <position x="2694.0" y="3373.0"/>
      <size width="487.0" height="760.0"/>
      <contentFilters>
        <filter>features</filter>
        <filter>internalFeatures</filter>
        <filter>processorFeatures</filter>
        <filter>connections</filter>
        <filter>flowSpecifications</filter>
      </contentFilters>
    </element>
    <element uuid="40929193-4197-4a49-b580-6bbdeabcf7b2">
      <element uuid="c0c52102-4e18-4266-bf9a-c0b6c027bc96" dockArea="right">
        <bo>
          <seg>feature</seg>
          <seg>ekf2_innovations</seg>
        </bo>
        <position x="313.0" y="310.0"/>
        <contentFilters/>
      </element>
      <element uuid="f464890d-7bf2-4560-bd14-53601573aaf0" dockArea="right">
        <bo>
          <seg>feature</seg>
          <seg>ekf2_timestamps</seg>
        </bo>
        <position x="315.0" y="410.0"/>
        <contentFilters/>
      </element>
      <element uuid="f804c2a8-f720-425b-8286-fb60edf7555d" dockArea="right">
        <bo>
          <seg>feature</seg>
          <seg>ekf_gps_drift</seg>
        </bo>
        <position x="340.0" y="360.0"/>
        <contentFilters/>
      </element>
      <element uuid="4b98b84b-e01a-4407-8c5a-31ce90f4cfac" dockArea="right">
        <bo>
          <seg>feature</seg>
          <seg>ekf_gps_position</seg>
        </bo>
        <position x="314.0" y="110.0"/>
        <contentFilters/>
      </element>
      <element uuid="f10e9c9d-c0fc-4c88-ba76-3655a3ebd5b7" dockArea="right">
        <bo>
          <seg>feature</seg>
          <seg>estimator_status</seg>
        </bo>
        <position x="317.0" y="460.0"/>
        <contentFilters/>
      </element>
      <element uuid="25806927-633f-466d-bb1b-1230f6fc0a23" dockArea="left">
        <bo>
          <seg>feature</seg>
          <seg>landing_target_pose</seg>
        </bo>
        <position y="427.0"/>
        <contentFilters/>
      </element>
      <element uuid="5d82af3d-bd6f-40f8-8e90-306a0f56e833" dockArea="right">
        <bo>
          <seg>feature</seg>
          <seg>sensor_bias</seg>
        </bo>
        <position x="346.0" y="510.0"/>
        <contentFilters/>
      </element>
      <element uuid="9c4e9e29-e1bf-48f2-bddd-9e5f5d664227" dockArea="left">
        <bo>
          <seg>feature</seg>
          <seg>sensor_combined</seg>
        </bo>
        <position y="293.0"/>
        <contentFilters/>
      </element>
      <element uuid="9e90c91e-6a1b-4d96-a829-59415d5ccd7d" dockArea="left">
        <bo>
          <seg>feature</seg>
          <seg>sensor_selection</seg>
        </bo>
        <position y="360.0"/>
        <contentFilters/>
      </element>
      <element uuid="f6bbb48b-359c-4b92-a3c1-ec3f4d2a819a" dockArea="left">
        <bo>
          <seg>feature</seg>
          <seg>vehicle_air_data</seg>
        </bo>
        <position y="227.0"/>
        <contentFilters/>
      </element>
      <element uuid="4cd36904-106c-4921-864c-4de95b3f3bca" dockArea="right">
        <bo>
          <seg>feature</seg>
          <seg>vehicle_attitude</seg>
        </bo>
        <position x="318.0" y="10.0"/>
        <contentFilters/>
      </element>
      <element uuid="1b41b75c-b32d-4b7c-ac03-0747e7a3b893" dockArea="right">
        <bo>
          <seg>feature</seg>
          <seg>vehicle_global_position</seg>
        </bo>
        <position x="262.0" y="160.0"/>
        <contentFilters/>
      </element>
      <element uuid="9f12beb9-e9d6-4870-9287-43d2235e6122" dockArea="right">
        <bo>
          <seg>feature</seg>
          <seg>vehicle_gps_position</seg>
        </bo>
        <position x="283.0" y="210.0"/>
        <contentFilters/>
      </element>
      <element uuid="c8b85f26-79be-4f7c-afd1-c0cb57f3988b" dockArea="left">
        <bo>
          <seg>feature</seg>
          <seg>vehicle_land_detected</seg>
        </bo>
        <position y="93.0"/>
        <contentFilters/>
      </element>
      <element uuid="07c70484-bd91-4213-aa67-15453e330823" dockArea="right">
        <bo>
          <seg>feature</seg>
          <seg>vehicle_local_position</seg>
        </bo>
        <position x="272.0" y="260.0"/>
        <contentFilters/>
      </element>
      <element uuid="69d1f631-a597-4545-b6dd-f3bae8934e94" dockArea="left">
        <bo>
          <seg>feature</seg>
          <seg>vehicle_magnetometer</seg>
        </bo>
        <position y="160.0"/>
        <contentFilters/>
      </element>
      <element uuid="ddd32661-5e0a-4e1b-a7fb-6d388289b553" dockArea="left">
        <bo>
          <seg>feature</seg>
          <seg>vehicle_odometry</seg>
        </bo>
        <position y="493.0"/>
        <contentFilters/>
      </element>
      <element uuid="f9bf2ab4-a376-4e0e-b960-6db6d0522595" dockArea="left">
        <bo>
          <seg>feature</seg>
          <seg>vehicle_status</seg>
        </bo>
        <position y="27.0"/>
        <contentFilters/>
      </element>
      <element uuid="0793dc7b-236a-4464-bda5-7b9aba3f83e3" dockArea="right">
        <bo>
          <seg>feature</seg>
          <seg>wind_estimate</seg>
        </bo>
        <position x="328.0" y="60.0"/>
        <contentFilters/>
      </element>
      <bo>
        <seg>subcomponent</seg>
        <seg>ekf2</seg>
      </bo>
      <position x="1077.0" y="2692.0"/>
      <size width="438.0" height="560.0"/>
      <contentFilters>
        <filter>features</filter>
        <filter>internalFeatures</filter>
        <filter>processorFeatures</filter>
        <filter>connections</filter>
        <filter>flowSpecifications</filter>
      </contentFilters>
    </element>
    <element uuid="664a8523-0b3b-4feb-9cbc-4f60ca39af91">
      <bo>
        <seg>subcomponent</seg>
        <seg>ekf2_innovations</seg>
      </bo>
      <position x="1545.0" y="3006.0"/>
      <size width="168.0" height="35.0"/>
      <contentFilters>
        <filter>features</filter>
        <filter>internalFeatures</filter>
        <filter>processorFeatures</filter>
        <filter>connections</filter>
        <filter>flowSpecifications</filter>
      </contentFilters>
    </element>
    <element uuid="713feb9f-00e2-4a9c-beb6-bd8ee9ab2550">
      <bo>
        <seg>subcomponent</seg>
        <seg>ekf2_timestamps</seg>
      </bo>
      <position x="1545.0" y="3116.0"/>
      <size width="166.0" height="35.0"/>
      <contentFilters>
        <filter>features</filter>
        <filter>internalFeatures</filter>
        <filter>processorFeatures</filter>
        <filter>connections</filter>
        <filter>flowSpecifications</filter>
      </contentFilters>
    </element>
    <element uuid="c4db573e-4fdf-449a-84e8-0dee66057eb0">
      <bo>
        <seg>subcomponent</seg>
        <seg>ekf_gps_drift</seg>
      </bo>
      <position x="1545.0" y="3061.0"/>
      <size width="140.0" height="35.0"/>
      <contentFilters>
        <filter>features</filter>
        <filter>internalFeatures</filter>
        <filter>processorFeatures</filter>
        <filter>connections</filter>
        <filter>flowSpecifications</filter>
      </contentFilters>
    </element>
    <element uuid="8196ae0d-ea8d-4730-828f-80040f3e638d">
      <bo>
        <seg>subcomponent</seg>
        <seg>ekf_gps_position</seg>
      </bo>
      <position x="1545.0" y="2811.0"/>
      <size width="167.0" height="35.0"/>
      <contentFilters>
        <filter>features</filter>
        <filter>internalFeatures</filter>
        <filter>processorFeatures</filter>
        <filter>connections</filter>
        <filter>flowSpecifications</filter>
      </contentFilters>
    </element>
    <element uuid="d7f5cae6-8459-4b01-a56c-3c356a77d9da">
      <bo>
        <seg>subcomponent</seg>
        <seg>estimator_status</seg>
      </bo>
      <position x="2856.0" y="3166.0"/>
      <size width="164.0" height="35.0"/>
      <contentFilters>
        <filter>features</filter>
        <filter>internalFeatures</filter>
        <filter>processorFeatures</filter>
        <filter>connections</filter>
        <filter>flowSpecifications</filter>
      </contentFilters>
    </element>
    <element uuid="e826c4af-c9f1-407f-bba2-e64819c867b3">
      <element uuid="9afc68a9-2588-4d72-941c-4f5eb7984591" dockArea="left">
        <bo>
          <seg>feature</seg>
          <seg>battery_status</seg>
        </bo>
        <position y="10.0"/>
        <contentFilters/>
      </element>
      <element uuid="61e0faf4-53a9-4e82-955d-81cdf8138d13" dockArea="left">
        <bo>
          <seg>feature</seg>
          <seg>cpuload</seg>
        </bo>
        <position y="110.0"/>
        <contentFilters/>
      </element>
      <element uuid="98b0d67d-f53a-4b75-bd09-9bab69017ef5" dockArea="left">
        <bo>
          <seg>feature</seg>
          <seg>led_control</seg>
        </bo>
        <position y="260.0"/>
        <contentFilters/>
      </element>
      <element uuid="e8872b83-8979-4ce4-af22-745d6d92aa10" dockArea="left">
        <bo>
          <seg>feature</seg>
          <seg>tune_control</seg>
        </bo>
        <position y="310.0"/>
        <contentFilters/>
      </element>
      <element uuid="992338c6-384a-4d4b-a380-54d16f178588" dockArea="left">
        <bo>
          <seg>feature</seg>
          <seg>vehicle_command</seg>
        </bo>
        <position y="160.0"/>
        <contentFilters/>
      </element>
      <element uuid="b5faba48-cf1e-480f-8a41-55ff650ad30b" dockArea="right">
        <bo>
          <seg>feature</seg>
          <seg>vehicle_command_ack</seg>
        </bo>
        <position x="268.0" y="160.0"/>
        <contentFilters/>
      </element>
      <element uuid="379cd4a8-75f1-4444-83dc-b04f677e7845" dockArea="left">
        <bo>
          <seg>feature</seg>
          <seg>vehicle_status</seg>
        </bo>
        <position y="60.0"/>
        <contentFilters/>
      </element>
      <element uuid="34fec07e-6a45-43e3-ae9b-65bf4cccede2" dockArea="left">
        <bo>
          <seg>feature</seg>
          <seg>vehicle_status_flags</seg>
        </bo>
        <position y="210.0"/>
        <contentFilters/>
      </element>
      <bo>
        <seg>subcomponent</seg>
        <seg>events</seg>
      </bo>
      <position x="4886.0" y="116.0"/>
      <size width="435.0" height="360.0"/>
      <contentFilters>
        <filter>features</filter>
        <filter>internalFeatures</filter>
        <filter>processorFeatures</filter>
        <filter>connections</filter>
        <filter>flowSpecifications</filter>
      </contentFilters>
    </element>
    <element uuid="bca3c679-ee2e-4d58-9426-450f54653bba">
      <bo>
        <seg>subcomponent</seg>
        <seg>geofence_result</seg>
      </bo>
      <position x="2857.0" y="2376.0"/>
      <size width="162.0" height="35.0"/>
      <contentFilters>
        <filter>features</filter>
        <filter>internalFeatures</filter>
        <filter>processorFeatures</filter>
        <filter>connections</filter>
        <filter>flowSpecifications</filter>
      </contentFilters>
    </element>
    <element uuid="cc8a9b67-2a62-411a-b45f-629f76ea8505">
      <element uuid="5cd40147-2b44-4abc-b99f-b5760307db0a" dockArea="left">
        <bo>
          <seg>feature</seg>
          <seg>msg_gps_in</seg>
        </bo>
        <position y="10.0"/>
        <contentFilters/>
      </element>
      <element uuid="8890cd43-0527-4c11-a1ac-a1a28f9efb2a" dockArea="right">
        <bo>
          <seg>feature</seg>
          <seg>msg_gps_out</seg>
        </bo>
        <position x="242.0" y="10.0"/>
        <contentFilters/>
      </element>
      <bo>
        <seg>subcomponent</seg>
        <seg>gps_module</seg>
      </bo>
      <position x="3255.0" y="3707.0"/>
      <size width="342.0" height="60.0"/>
      <contentFilters>
        <filter>features</filter>
        <filter>internalFeatures</filter>
        <filter>processorFeatures</filter>
        <filter>connections</filter>
        <filter>flowSpecifications</filter>
      </contentFilters>
    </element>
    <element uuid="2ea07e39-28c1-48a8-bfa3-5b0e681117d3">
      <bo>
        <seg>subcomponent</seg>
        <seg>home_position</seg>
      </bo>
      <position x="1611.0" y="652.0"/>
      <size width="153.0" height="40.0"/>
      <contentFilters>
        <filter>features</filter>
        <filter>internalFeatures</filter>
        <filter>processorFeatures</filter>
        <filter>connections</filter>
        <filter>flowSpecifications</filter>
      </contentFilters>
    </element>
    <element uuid="2000f2d5-31a9-4d58-81eb-7e73a3b00053">
      <bo>
        <seg>subcomponent</seg>
        <seg>jk_communication</seg>
      </bo>
      <position x="242.0" y="4467.0"/>
      <size width="178.0" height="35.0"/>
      <contentFilters>
        <filter>features</filter>
        <filter>internalFeatures</filter>
        <filter>processorFeatures</filter>
        <filter>connections</filter>
        <filter>flowSpecifications</filter>
      </contentFilters>
    </element>
    <element uuid="153df746-1574-44e5-af99-94b399a2ec79">
      <element uuid="2fbc7d8b-c4f6-49b9-a067-7dc6ac913dec" dockArea="left">
        <bo>
          <seg>feature</seg>
          <seg>actuator_armed</seg>
        </bo>
        <position y="410.0"/>
        <contentFilters/>
      </element>
      <element uuid="a5a6b661-9664-4939-9e88-95f3d628d8ea" dockArea="left">
        <bo>
          <seg>feature</seg>
          <seg>actuator_control</seg>
        </bo>
        <position y="160.0"/>
        <contentFilters/>
      </element>
      <element uuid="dc37a324-163e-4957-bdd9-25df61eab6b2" dockArea="left">
        <bo>
          <seg>feature</seg>
          <seg>battery_status</seg>
        </bo>
        <position y="10.0"/>
        <contentFilters/>
      </element>
      <element uuid="9d8b2327-150c-4e5f-a243-daec6f5bdb00" dockArea="left">
        <bo>
          <seg>feature</seg>
          <seg>parameter_update</seg>
        </bo>
        <position y="460.0"/>
        <contentFilters/>
      </element>
      <element uuid="09553f62-13ff-43f4-a28f-ce71a62c6da3" dockArea="left">
        <bo>
          <seg>feature</seg>
          <seg>sensor_bias</seg>
        </bo>
        <position y="310.0"/>
        <contentFilters/>
      </element>
      <element uuid="260cc21d-6715-4f89-8bb1-0d6812bde297" dockArea="left">
        <bo>
          <seg>feature</seg>
          <seg>vehicle_attitude</seg>
        </bo>
        <position y="360.0"/>
        <contentFilters/>
      </element>
      <element uuid="b27250bd-6b8c-47f4-a74f-e6440841bdc3" dockArea="left">
        <bo>
          <seg>feature</seg>
          <seg>vehicle_control_mode</seg>
        </bo>
        <position y="110.0"/>
        <contentFilters/>
      </element>
      <element uuid="184a0b7a-2891-4d5b-85c4-b55baf7a4f90" dockArea="left">
        <bo>
          <seg>feature</seg>
          <seg>vehicle_land_detector</seg>
        </bo>
        <position y="210.0"/>
        <contentFilters/>
      </element>
      <element uuid="2f6af82b-df01-48f4-a6be-f81572fa76b9" dockArea="left">
        <bo>
          <seg>feature</seg>
          <seg>vehicle_local_position</seg>
        </bo>
        <position y="260.0"/>
        <contentFilters/>
      </element>
      <element uuid="79df8b17-21b1-4024-ab5e-59b2f273b95f" dockArea="left">
        <bo>
          <seg>feature</seg>
          <seg>vehicle_local_position_setpoint</seg>
        </bo>
        <position y="60.0"/>
        <contentFilters/>
      </element>
      <bo>
        <seg>subcomponent</seg>
        <seg>land_detector</seg>
      </bo>
      <position x="4851.0" y="2023.0"/>
      <size width="611.0" height="510.0"/>
      <contentFilters>
        <filter>features</filter>
        <filter>internalFeatures</filter>
        <filter>processorFeatures</filter>
        <filter>connections</filter>
        <filter>flowSpecifications</filter>
      </contentFilters>
    </element>
    <element uuid="f6529df7-60f5-4251-b6c8-2fe753490756">
      <bo>
        <seg>subcomponent</seg>
        <seg>landing_gear</seg>
      </bo>
      <position x="2866.0" y="818.0"/>
      <size width="144.0" height="35.0"/>
      <contentFilters>
        <filter>features</filter>
        <filter>internalFeatures</filter>
        <filter>processorFeatures</filter>
        <filter>connections</filter>
        <filter>flowSpecifications</filter>
      </contentFilters>
    </element>
    <element uuid="6e6e6a67-aed7-4004-87e6-568192cdd546">
      <element uuid="1eed8825-c909-4ecd-9a5c-f1f3c3b0e6dc" dockArea="right">
        <bo>
          <seg>feature</seg>
          <seg>cpuload</seg>
        </bo>
        <position x="280.0" y="10.0"/>
        <contentFilters/>
      </element>
      <element uuid="077d4bbf-fb32-4280-9a57-e70956857cda" dockArea="left">
        <bo>
          <seg>feature</seg>
          <seg>task_stack_info</seg>
        </bo>
        <position y="10.0"/>
        <contentFilters/>
      </element>
      <bo>
        <seg>subcomponent</seg>
        <seg>load_mon</seg>
      </bo>
      <position x="3251.0" y="549.0"/>
      <size width="349.0" height="60.0"/>
      <contentFilters>
        <filter>features</filter>
        <filter>internalFeatures</filter>
        <filter>processorFeatures</filter>
        <filter>connections</filter>
        <filter>flowSpecifications</filter>
      </contentFilters>
    </element>
    <element uuid="9a277a93-0de8-4518-8329-0624847f81f4">
      <element uuid="b3d5e827-b19f-4332-bdcb-051fb3c8267f" dockArea="left">
        <bo>
          <seg>feature</seg>
          <seg>log_message</seg>
        </bo>
        <position y="110.0"/>
        <contentFilters/>
      </element>
      <element uuid="55f25493-e9ac-4300-8bee-8ac6bb20f91b" dockArea="left">
        <bo>
          <seg>feature</seg>
          <seg>parameter_update</seg>
        </bo>
        <position y="160.0"/>
        <contentFilters/>
      </element>
      <element uuid="95a8f284-53b2-4df5-93d8-a9b2cd7b8b82" dockArea="left">
        <bo>
          <seg>feature</seg>
          <seg>vehicle_command</seg>
        </bo>
        <position y="60.0"/>
        <contentFilters/>
      </element>
      <element uuid="245c9d05-a4fd-4bed-aabc-76423f8aec53" dockArea="right">
        <bo>
          <seg>feature</seg>
          <seg>vehicle_command_ack</seg>
        </bo>
        <position x="268.0" y="85.0"/>
        <contentFilters/>
      </element>
      <element uuid="8a031528-473b-4e25-adeb-1c25147f503c" dockArea="left">
        <bo>
          <seg>feature</seg>
          <seg>vehicle_status</seg>
        </bo>
        <position y="10.0"/>
        <contentFilters/>
      </element>
      <bo>
        <seg>subcomponent</seg>
        <seg>logger</seg>
      </bo>
      <position x="4910.0" y="496.0"/>
      <size width="435.0" height="210.0"/>
      <contentFilters>
        <filter>features</filter>
        <filter>internalFeatures</filter>
        <filter>processorFeatures</filter>
        <filter>connections</filter>
        <filter>flowSpecifications</filter>
      </contentFilters>
    </element>
    <element uuid="26eaa8fa-26b0-4baa-add9-b8e3cb09e8f7">
      <bo>
        <seg>subcomponent</seg>
        <seg>manual_control_setpoint</seg>
      </bo>
      <position x="3630.0" y="38.0"/>
      <size width="225.0" height="35.0"/>
      <contentFilters>
        <filter>features</filter>
        <filter>internalFeatures</filter>
        <filter>processorFeatures</filter>
        <filter>connections</filter>
        <filter>flowSpecifications</filter>
      </contentFilters>
    </element>
    <element uuid="0ba419c2-132e-4f8c-b2e9-cb4dd0fb09e8">
      <element uuid="4d73e34b-a692-46c1-b90b-297e24915115" dockArea="left">
        <bo>
          <seg>feature</seg>
          <seg>mavlink_internal</seg>
        </bo>
        <position y="10.0"/>
        <contentFilters/>
      </element>
      <bo>
        <seg>subcomponent</seg>
        <seg>mavlink</seg>
      </bo>
      <position x="256.0" y="4043.0"/>
      <size width="360.0" height="60.0"/>
      <contentFilters>
        <filter>features</filter>
        <filter>internalFeatures</filter>
        <filter>processorFeatures</filter>
        <filter>connections</filter>
        <filter>flowSpecifications</filter>
      </contentFilters>
    </element>
    <element uuid="0b59f1b0-a342-4e1c-b7b4-fa975b750d7f">
      <bo>
        <seg>subcomponent</seg>
        <seg>mc_att_control</seg>
      </bo>
      <position x="4864.0" y="971.0"/>
      <size width="525.0" height="714.0"/>
      <contentFilters>
        <filter>features</filter>
        <filter>internalFeatures</filter>
        <filter>processorFeatures</filter>
        <filter>connections</filter>
        <filter>flowSpecifications</filter>
      </contentFilters>
    </element>
    <element uuid="a94cd80a-4af2-44dd-920b-eb3c9d5de6ec">
      <element uuid="1d78660c-142f-4b08-8746-16e249173abc" dockArea="left">
        <bo>
          <seg>feature</seg>
          <seg>att_sub</seg>
        </bo>
        <position y="260.0"/>
        <contentFilters/>
      </element>
      <element uuid="b6fa2eda-ccac-4e75-a81b-1a4d2d876dcd" dockArea="right">
        <bo>
          <seg>feature</seg>
          <seg>control_mode_sub</seg>
        </bo>
        <position x="466.0" y="160.0"/>
        <contentFilters/>
      </element>
      <element uuid="9a08ae96-246f-493d-b77b-d697b7fa1c38" dockArea="left">
        <bo>
          <seg>feature</seg>
          <seg>home_pos_sub</seg>
        </bo>
        <position y="60.0"/>
        <contentFilters/>
      </element>
      <element uuid="0e4110bf-f96f-4f78-bbb3-b1bdfbde1b46" dockArea="right">
        <bo>
          <seg>feature</seg>
          <seg>landing_gear_pub</seg>
        </bo>
        <position x="467.0" y="60.0"/>
        <contentFilters/>
      </element>
      <element uuid="9b748124-7014-47a4-9381-b352689d2433" dockArea="right">
        <bo>
          <seg>feature</seg>
          <seg>local_pos_sp_pub</seg>
        </bo>
        <position x="470.0" y="210.0"/>
        <contentFilters/>
      </element>
      <element uuid="a2c28d4e-2f09-4d17-a135-1ee6bab447c2" dockArea="left">
        <bo>
          <seg>feature</seg>
          <seg>local_pos_sub</seg>
        </bo>
        <position y="160.0"/>
        <contentFilters/>
      </element>
      <element uuid="b91eb8b6-3e8d-4eb2-bd94-1d59d9de65a5" dockArea="left">
        <bo>
          <seg>feature</seg>
          <seg>params_sub</seg>
        </bo>
        <position y="210.0"/>
        <contentFilters/>
      </element>
      <element uuid="57a42e62-0d82-49fb-9a85-4e929f77c3f1" dockArea="right">
        <bo>
          <seg>feature</seg>
          <seg>traj_sp_pub</seg>
        </bo>
        <position x="510.0" y="110.0"/>
        <contentFilters/>
      </element>
      <element uuid="a9a1e085-97d7-42a7-aeeb-bfe2a3be3762" dockArea="right">
        <bo>
          <seg>feature</seg>
          <seg>vehicle_attitude_setpoint_pub</seg>
        </bo>
        <position x="380.0" y="260.0"/>
        <contentFilters/>
      </element>
      <element uuid="e520f59e-920b-4641-b9d8-bacb276535dd" dockArea="right">
        <bo>
          <seg>feature</seg>
          <seg>vehicle_command_pub</seg>
        </bo>
        <position x="432.0" y="10.0"/>
        <contentFilters/>
      </element>
      <element uuid="0b1ff80e-e4ad-4e22-aa38-e3669a44f7ea" dockArea="left">
        <bo>
          <seg>feature</seg>
          <seg>vehicle_land_detected_sub</seg>
        </bo>
        <position y="110.0"/>
        <contentFilters/>
      </element>
      <element uuid="126e8094-6704-4e39-822b-98290f4f22f8" dockArea="left">
        <bo>
          <seg>feature</seg>
          <seg>vehicle_status_sub</seg>
        </bo>
        <position y="10.0"/>
        <contentFilters/>
      </element>
      <bo>
        <seg>subcomponent</seg>
        <seg>mc_pos_control</seg>
      </bo>
      <position x="1824.0" y="743.0"/>
      <size width="601.0" height="310.0"/>
      <contentFilters>
        <filter>features</filter>
        <filter>internalFeatures</filter>
        <filter>processorFeatures</filter>
        <filter>connections</filter>
        <filter>flowSpecifications</filter>
      </contentFilters>
    </element>
    <element uuid="db1d132d-c0b5-4e4d-ba13-5b5e2f881def">
      <bo>
        <seg>subcomponent</seg>
        <seg>micrortps_bridge</seg>
      </bo>
      <position x="540.0" y="4467.0"/>
      <size width="169.0" height="35.0"/>
      <contentFilters>
        <filter>features</filter>
        <filter>internalFeatures</filter>
        <filter>processorFeatures</filter>
        <filter>connections</filter>
        <filter>flowSpecifications</filter>
      </contentFilters>
    </element>
    <element uuid="aaa77b9b-f1ef-4bc9-9270-4d837bf33e67">
      <bo>
        <seg>subcomponent</seg>
        <seg>mission</seg>
      </bo>
      <position x="4515.0" y="1826.0"/>
      <size width="108.0" height="35.0"/>
      <contentFilters>
        <filter>features</filter>
        <filter>internalFeatures</filter>
        <filter>processorFeatures</filter>
        <filter>connections</filter>
        <filter>flowSpecifications</filter>
      </contentFilters>
    </element>
    <element uuid="c203cfcc-eb1c-4668-8371-4fa5442c6859">
      <bo>
        <seg>subcomponent</seg>
        <seg>mission_dg</seg>
      </bo>
      <position x="99.0" y="4467.0"/>
      <size width="131.0" height="35.0"/>
      <contentFilters>
        <filter>features</filter>
        <filter>internalFeatures</filter>
        <filter>processorFeatures</filter>
        <filter>connections</filter>
        <filter>flowSpecifications</filter>
      </contentFilters>
    </element>
    <element uuid="732cf2c4-8886-4621-bfec-7da15cdfb84c">
      <bo>
        <seg>subcomponent</seg>
        <seg>mission_result</seg>
      </bo>
      <position x="2863.0" y="2431.0"/>
      <size width="150.0" height="35.0"/>
      <contentFilters>
        <filter>features</filter>
        <filter>internalFeatures</filter>
        <filter>processorFeatures</filter>
        <filter>connections</filter>
        <filter>flowSpecifications</filter>
      </contentFilters>
    </element>
    <element uuid="a4d43679-82d6-403c-8e64-f4dcee7c3018">
      <element uuid="d4b337cc-892b-4caf-86ef-c92c894b28c8" dockArea="right">
        <bo>
          <seg>feature</seg>
          <seg>actuator_controls</seg>
        </bo>
        <position x="363.0" y="360.0"/>
        <contentFilters/>
      </element>
      <element uuid="e29fdb05-9f03-446e-afc7-2889f387cd2b" dockArea="right">
        <bo>
          <seg>feature</seg>
          <seg>geofence_result</seg>
        </bo>
        <position x="373.0" y="210.0"/>
        <contentFilters/>
      </element>
      <element uuid="fd03698b-e189-43d9-b23d-c12d37d8d3fb" dockArea="left">
        <bo>
          <seg>feature</seg>
          <seg>home_position</seg>
        </bo>
        <position y="23.0"/>
        <contentFilters/>
      </element>
      <element uuid="f0306f25-3c0e-4667-acfd-649af98068cc" dockArea="right">
        <bo>
          <seg>feature</seg>
          <seg>mission</seg>
        </bo>
        <position x="426.0" y="110.0"/>
        <contentFilters/>
      </element>
      <element uuid="ca67d060-4b12-4047-9ee3-dd543dfd8649" dockArea="right">
        <bo>
          <seg>feature</seg>
          <seg>mission_result</seg>
        </bo>
        <position x="384.0" y="260.0"/>
        <contentFilters/>
      </element>
      <element uuid="311379de-bae8-4180-8fca-213f1c1f6b86" dockArea="left">
        <bo>
          <seg>feature</seg>
          <seg>parameter_update</seg>
        </bo>
        <position y="398.0"/>
        <contentFilters/>
      </element>
      <element uuid="c2c42c2a-6c7e-4e4b-b878-9dab2cb36ce1" dockArea="right">
        <bo>
          <seg>feature</seg>
          <seg>position_setpoint_triplet</seg>
        </bo>
        <position x="313.0" y="160.0"/>
        <contentFilters/>
      </element>
      <element uuid="4b2ab4ef-098c-432c-aac9-91b1a91ce5e9" dockArea="left">
        <bo>
          <seg>feature</seg>
          <seg>transponder_report</seg>
        </bo>
        <position y="335.0"/>
        <contentFilters/>
      </element>
      <element uuid="346da58c-915b-4335-b262-3b445e90cda3" dockArea="right">
        <bo>
          <seg>feature</seg>
          <seg>vehicle_attitude_setpoint</seg>
        </bo>
        <position x="306.0" y="10.0"/>
        <contentFilters/>
      </element>
      <element uuid="474768c3-525e-4110-a89f-d56587ef76bc" dockArea="right">
        <bo>
          <seg>feature</seg>
          <seg>vehicle_command</seg>
        </bo>
        <position x="358.0" y="60.0"/>
        <contentFilters/>
      </element>
      <element uuid="86c73def-66fe-4f58-9444-2a5a160bd073" dockArea="right">
        <bo>
          <seg>feature</seg>
          <seg>vehicle_command_ack</seg>
        </bo>
        <position x="325.0" y="410.0"/>
        <contentFilters/>
      </element>
      <element uuid="201decc8-710c-44da-b821-9dd68a41540a" dockArea="left">
        <bo>
          <seg>feature</seg>
          <seg>vehicle_global_position</seg>
        </bo>
        <position y="210.0"/>
        <contentFilters/>
      </element>
      <element uuid="314fd8cd-ff6a-44b8-8a36-707f505744ad" dockArea="right">
        <bo>
          <seg>feature</seg>
          <seg>vehicle_gps_position</seg>
        </bo>
        <position x="337.0" y="310.0"/>
        <contentFilters/>
      </element>
      <element uuid="351655fb-84ea-428b-af43-460436ea5f77" dockArea="left">
        <bo>
          <seg>feature</seg>
          <seg>vehicle_land_detected</seg>
        </bo>
        <position y="148.0"/>
        <contentFilters/>
      </element>
      <element uuid="f1179cbc-6097-40a1-8ae4-ea6a6f2cc1e5" dockArea="left">
        <bo>
          <seg>feature</seg>
          <seg>vehicle_local_position</seg>
        </bo>
        <position y="273.0"/>
        <contentFilters/>
      </element>
      <element uuid="cfc14b26-4e8e-405e-8932-44a43567edf8" dockArea="left">
        <bo>
          <seg>feature</seg>
          <seg>vehicle_status</seg>
        </bo>
        <position y="85.0"/>
        <contentFilters/>
      </element>
      <element uuid="bf8adc7e-3aed-4202-87f2-b25c89acd99c">
        <bo>
          <seg>flow_specification</seg>
          <seg>navigator_new_flow_spec</seg>
        </bo>
        <contentFilters/>
      </element>
      <bo>
        <seg>subcomponent</seg>
        <seg>navigator</seg>
      </bo>
      <position x="1894.0" y="2157.0"/>
      <size width="492.0" height="460.0"/>
      <contentFilters>
        <filter>features</filter>
        <filter>internalFeatures</filter>
        <filter>processorFeatures</filter>
        <filter>connections</filter>
        <filter>flowSpecifications</filter>
      </contentFilters>
    </element>
    <element uuid="2f6a603c-d8e9-49bc-b6cd-ea74bddf0297">
      <bo>
        <seg>subcomponent</seg>
        <seg>parameter_update</seg>
      </bo>
      <position x="227.0" y="4514.0"/>
      <size width="179.0" height="35.0"/>
      <contentFilters>
        <filter>features</filter>
        <filter>internalFeatures</filter>
        <filter>processorFeatures</filter>
        <filter>connections</filter>
        <filter>flowSpecifications</filter>
      </contentFilters>
    </element>
    <element uuid="749c9c89-acd5-4969-a9d2-c6564ba92670">
      <bo>
        <seg>subcomponent</seg>
        <seg>position_setpoint_triplet</seg>
      </bo>
      <position x="2445.0" y="2332.0"/>
      <size width="222.0" height="35.0"/>
      <contentFilters>
        <filter>features</filter>
        <filter>internalFeatures</filter>
        <filter>processorFeatures</filter>
        <filter>connections</filter>
        <filter>flowSpecifications</filter>
      </contentFilters>
    </element>
    <element uuid="73847ef3-b634-4967-a252-0976ffd98baf">
      <bo>
        <seg>subcomponent</seg>
        <seg>power_button_state</seg>
      </bo>
      <position x="4515.0" y="1454.0"/>
      <size width="188.0" height="35.0"/>
      <contentFilters>
        <filter>features</filter>
        <filter>internalFeatures</filter>
        <filter>processorFeatures</filter>
        <filter>connections</filter>
        <filter>flowSpecifications</filter>
      </contentFilters>
    </element>
    <element uuid="92020733-b47f-40fb-884c-561b15ae4761">
      <element uuid="c20af93a-747f-4a19-a340-be059eb77a82" dockArea="left">
        <bo>
          <seg>feature</seg>
          <seg>actuator_controls_0</seg>
        </bo>
        <position y="10.0"/>
        <contentFilters/>
      </element>
      <element uuid="c40f53a7-69d8-44a8-9d21-51b98ad6cc4c" dockArea="left">
        <bo>
          <seg>feature</seg>
          <seg>actuator_outputs</seg>
        </bo>
        <position y="260.0"/>
        <contentFilters/>
      </element>
      <element uuid="2993b244-6c6d-4f4f-aa76-099458270297" dockArea="left">
        <bo>
          <seg>feature</seg>
          <seg>motor0</seg>
        </bo>
        <position y="60.0"/>
        <contentFilters/>
      </element>
      <element uuid="151539a8-fe53-4595-9e14-d307904be3d2" dockArea="left">
        <bo>
          <seg>feature</seg>
          <seg>motor1</seg>
        </bo>
        <position y="110.0"/>
        <contentFilters/>
      </element>
      <element uuid="dcc9d162-f8d9-4e83-a53a-b084e7bbcef7" dockArea="left">
        <bo>
          <seg>feature</seg>
          <seg>motor2</seg>
        </bo>
        <position y="160.0"/>
        <contentFilters/>
      </element>
      <element uuid="11867188-a030-479d-876b-4cbad9f21695" dockArea="left">
        <bo>
          <seg>feature</seg>
          <seg>motor3</seg>
        </bo>
        <position y="210.0"/>
        <contentFilters/>
      </element>
      <bo>
        <seg>subcomponent</seg>
        <seg>px4iofirmware</seg>
      </bo>
      <position x="189.0" y="4145.0"/>
      <size width="442.0" height="310.0"/>
      <contentFilters>
        <filter>features</filter>
        <filter>internalFeatures</filter>
        <filter>processorFeatures</filter>
        <filter>connections</filter>
        <filter>flowSpecifications</filter>
      </contentFilters>
    </element>
    <element uuid="a60c975f-0bd0-4b86-816c-cdc9e00cb47d">
      <bo>
        <seg>subcomponent</seg>
        <seg>rate_ctrl_status</seg>
      </bo>
      <position x="5512.0" y="538.0"/>
      <size width="157.0" height="35.0"/>
      <contentFilters>
        <filter>features</filter>
        <filter>internalFeatures</filter>
        <filter>processorFeatures</filter>
        <filter>connections</filter>
        <filter>flowSpecifications</filter>
      </contentFilters>
    </element>
    <element uuid="61dc2db7-7ba2-429a-952c-6bba1fa0e528">
      <bo>
        <seg>subcomponent</seg>
        <seg>sensor_acceler</seg>
      </bo>
      <position x="3251.0" y="2498.0"/>
      <size width="155.0" height="35.0"/>
      <contentFilters>
        <filter>features</filter>
        <filter>internalFeatures</filter>
        <filter>processorFeatures</filter>
        <filter>connections</filter>
        <filter>flowSpecifications</filter>
      </contentFilters>
    </element>
    <element uuid="9148330a-96ac-4898-9c60-23f99d719b08">
      <bo>
        <seg>subcomponent</seg>
        <seg>sensor_baro</seg>
      </bo>
      <position x="99.0" y="2816.0"/>
      <size width="137.0" height="35.0"/>
      <contentFilters>
        <filter>features</filter>
        <filter>internalFeatures</filter>
        <filter>processorFeatures</filter>
        <filter>connections</filter>
        <filter>flowSpecifications</filter>
      </contentFilters>
    </element>
    <element uuid="0455c1bb-f3a7-44d9-8ef6-a3d6206b36b8">
      <bo>
        <seg>subcomponent</seg>
        <seg>sensor_bias</seg>
      </bo>
      <position x="3698.0" y="3214.0"/>
      <size width="134.0" height="40.0"/>
      <contentFilters>
        <filter>features</filter>
        <filter>internalFeatures</filter>
        <filter>processorFeatures</filter>
        <filter>connections</filter>
        <filter>flowSpecifications</filter>
      </contentFilters>
    </element>
    <element uuid="592121f8-ec3c-450d-b457-ecf259351c06">
      <bo>
        <seg>subcomponent</seg>
        <seg>sensor_combined</seg>
      </bo>
      <position x="826.0" y="3139.0"/>
      <size width="172.0" height="35.0"/>
      <contentFilters>
        <filter>features</filter>
        <filter>internalFeatures</filter>
        <filter>processorFeatures</filter>
        <filter>connections</filter>
        <filter>flowSpecifications</filter>
      </contentFilters>
    </element>
    <element uuid="03477205-da17-46ad-9435-c6844870a3a8">
      <bo>
        <seg>subcomponent</seg>
        <seg>sensor_correction</seg>
      </bo>
      <position x="3663.0" y="93.0"/>
      <size width="175.0" height="35.0"/>
      <contentFilters>
        <filter>features</filter>
        <filter>internalFeatures</filter>
        <filter>processorFeatures</filter>
        <filter>connections</filter>
        <filter>flowSpecifications</filter>
      </contentFilters>
    </element>
    <element uuid="8c7a5d02-acce-49df-85ac-d5b723a0553b">
      <bo>
        <seg>subcomponent</seg>
        <seg>sensor_gyroscope</seg>
      </bo>
      <position x="3251.0" y="3448.0"/>
      <size width="175.0" height="35.0"/>
      <contentFilters>
        <filter>features</filter>
        <filter>internalFeatures</filter>
        <filter>processorFeatures</filter>
        <filter>connections</filter>
        <filter>flowSpecifications</filter>
      </contentFilters>
    </element>
    <element uuid="d4f260f3-da6b-43f3-afd9-c7dbd074410a">
      <bo>
        <seg>subcomponent</seg>
        <seg>sensor_magnetometer</seg>
      </bo>
      <position x="3251.0" y="3652.0"/>
      <size width="206.0" height="35.0"/>
      <contentFilters>
        <filter>features</filter>
        <filter>internalFeatures</filter>
        <filter>processorFeatures</filter>
        <filter>connections</filter>
        <filter>flowSpecifications</filter>
      </contentFilters>
    </element>
    <element uuid="94d70560-6184-44a3-921e-0e545290e6a2">
      <bo>
        <seg>subcomponent</seg>
        <seg>sensor_selection</seg>
      </bo>
      <position x="829.0" y="3194.0"/>
      <size width="167.0" height="35.0"/>
      <contentFilters>
        <filter>features</filter>
        <filter>internalFeatures</filter>
        <filter>processorFeatures</filter>
        <filter>connections</filter>
        <filter>flowSpecifications</filter>
      </contentFilters>
    </element>
    <element uuid="30ceeed5-2976-4f5b-8716-442cd8272d88">
      <element uuid="d16c3fa9-bfdb-4082-ab92-48b956454b16" dockArea="left">
        <bo>
          <seg>feature</seg>
          <seg>autuator_controls</seg>
        </bo>
        <position y="249.0"/>
        <contentFilters/>
      </element>
      <element uuid="46f47e11-838b-4826-83cc-cccc7e9196e3" dockArea="right">
        <bo>
          <seg>feature</seg>
          <seg>battery_status</seg>
        </bo>
        <position x="366.0" y="110.0"/>
        <contentFilters/>
      </element>
      <element uuid="de3a9842-5dc5-4763-92a0-54078e86a36c" dockArea="left">
        <bo>
          <seg>feature</seg>
          <seg>data_battery</seg>
        </bo>
        <position y="104.0"/>
        <contentFilters/>
      </element>
      <element uuid="541c0497-f531-4cdb-b13e-9bd3bf70c1f4" dockArea="left">
        <bo>
          <seg>feature</seg>
          <seg>input_rc</seg>
        </bo>
        <position y="393.0"/>
        <contentFilters/>
      </element>
      <element uuid="4f73f85e-571a-46d6-8312-111db5cf5e9d" dockArea="right">
        <bo>
          <seg>feature</seg>
          <seg>manual_control_setpoint</seg>
        </bo>
        <position x="289.0" y="10.0"/>
        <contentFilters/>
      </element>
      <element uuid="8c054859-8360-41f2-8022-150366c788b2" dockArea="left">
        <bo>
          <seg>feature</seg>
          <seg>parameter_update</seg>
        </bo>
        <position y="321.0"/>
        <contentFilters/>
      </element>
      <element uuid="a9c6188a-636d-410b-8895-2095a46138b0" dockArea="left">
        <bo>
          <seg>feature</seg>
          <seg>rc_channels</seg>
        </bo>
        <position y="538.0"/>
        <contentFilters/>
      </element>
      <element uuid="fc14ae32-ed15-4c3c-9035-f24e4496ea6d" dockArea="left">
        <bo>
          <seg>feature</seg>
          <seg>rc_parameter_map</seg>
        </bo>
        <position y="177.0"/>
        <contentFilters/>
      </element>
      <element uuid="707a59c9-7dd6-4cf2-8add-3c7454e44603" dockArea="right">
        <bo>
          <seg>feature</seg>
          <seg>sensor_accel</seg>
        </bo>
        <position x="371.0" y="160.0"/>
        <contentFilters/>
      </element>
      <element uuid="a1ccbb24-0d3a-47b1-bc67-c1c02b079cc3" dockArea="left">
        <bo>
          <seg>feature</seg>
          <seg>sensor_baro</seg>
        </bo>
        <position y="32.0"/>
        <contentFilters/>
      </element>
      <element uuid="ff130aa9-270d-44ac-8c3d-73f8a52eded6" dockArea="right">
        <bo>
          <seg>feature</seg>
          <seg>sensor_combined</seg>
        </bo>
        <position x="342.0" y="360.0"/>
        <contentFilters/>
      </element>
      <element uuid="38833b54-0862-41eb-b7e9-acc1cec08510" dockArea="right">
        <bo>
          <seg>feature</seg>
          <seg>sensor_correction</seg>
        </bo>
        <position x="339.0" y="60.0"/>
        <contentFilters/>
      </element>
      <element uuid="396ac211-0808-4550-8fac-2eb3115dd6de" dockArea="right">
        <bo>
          <seg>feature</seg>
          <seg>sensor_gyro</seg>
        </bo>
        <position x="377.0" y="460.0"/>
        <contentFilters/>
      </element>
      <element uuid="79624722-575f-4d18-ae06-7c0d4af81dde" dockArea="right">
        <bo>
          <seg>feature</seg>
          <seg>sensor_mag</seg>
        </bo>
        <position x="377.0" y="510.0"/>
        <contentFilters/>
      </element>
      <element uuid="c98f83b6-62fc-4799-90c2-f5cba5985cd5" dockArea="right">
        <bo>
          <seg>feature</seg>
          <seg>sensor_selection</seg>
        </bo>
        <position x="347.0" y="410.0"/>
        <contentFilters/>
      </element>
      <element uuid="7eece74a-fb4a-4fd9-8d83-4b377660aef9" dockArea="right">
        <bo>
          <seg>feature</seg>
          <seg>subsystem_info</seg>
        </bo>
        <position x="357.0" y="210.0"/>
        <contentFilters/>
      </element>
      <element uuid="046d0d24-82d4-4e59-95fd-43a4df371ac6" dockArea="right">
        <bo>
          <seg>feature</seg>
          <seg>vehicle_air_data</seg>
        </bo>
        <position x="347.0" y="310.0"/>
        <contentFilters/>
      </element>
      <element uuid="f6072aa4-0adf-4487-b433-086121c1f4dc" dockArea="right">
        <bo>
          <seg>feature</seg>
          <seg>vehicle_control_mode</seg>
        </bo>
        <position x="308.0" y="560.0"/>
        <contentFilters/>
      </element>
      <element uuid="90dbd5a5-524c-44ef-a768-3b8c83c7a762" dockArea="right">
        <bo>
          <seg>feature</seg>
          <seg>vehicle_magnetometer</seg>
        </bo>
        <position x="302.0" y="260.0"/>
        <contentFilters/>
      </element>
      <element uuid="e694498c-d467-48a8-be00-231fcbf144f1" dockArea="left">
        <bo>
          <seg>feature</seg>
          <seg>vehicle_status</seg>
        </bo>
        <position y="466.0"/>
        <contentFilters/>
      </element>
      <bo>
        <seg>subcomponent</seg>
        <seg>sensors</seg>
      </bo>
      <position x="256.0" y="2770.0"/>
      <size width="471.0" height="610.0"/>
      <contentFilters>
        <filter>features</filter>
        <filter>internalFeatures</filter>
        <filter>processorFeatures</filter>
        <filter>connections</filter>
        <filter>flowSpecifications</filter>
      </contentFilters>
    </element>
    <element uuid="1780d862-262c-48de-b8d4-f66e76762fda">
      <bo>
        <seg>subcomponent</seg>
        <seg>sih</seg>
      </bo>
      <position x="99.0" y="4145.0"/>
      <size width="78.0" height="35.0"/>
      <contentFilters>
        <filter>features</filter>
        <filter>internalFeatures</filter>
        <filter>processorFeatures</filter>
        <filter>connections</filter>
        <filter>flowSpecifications</filter>
      </contentFilters>
    </element>
    <element uuid="83b75be3-6635-418f-a09b-c4aae00a3886">
      <bo>
        <seg>subcomponent</seg>
        <seg>subsystem_info</seg>
      </bo>
      <position x="1218.0" y="715.0"/>
      <size width="156.0" height="35.0"/>
      <contentFilters>
        <filter>features</filter>
        <filter>internalFeatures</filter>
        <filter>processorFeatures</filter>
        <filter>connections</filter>
        <filter>flowSpecifications</filter>
      </contentFilters>
    </element>
    <element uuid="5614b7e0-757f-41af-a69f-73c5bc727f94">
      <bo>
        <seg>subcomponent</seg>
        <seg>trajectory_setpoint</seg>
      </bo>
      <position x="2445.0" y="868.0"/>
      <size width="182.0" height="35.0"/>
      <contentFilters>
        <filter>features</filter>
        <filter>internalFeatures</filter>
        <filter>processorFeatures</filter>
        <filter>connections</filter>
        <filter>flowSpecifications</filter>
      </contentFilters>
    </element>
    <element uuid="ffa6daf8-865b-4d39-b4bc-b9e87cd9a28f">
      <bo>
        <seg>subcomponent</seg>
        <seg>uorb</seg>
      </bo>
      <position x="432.0" y="4467.0"/>
      <size width="96.0" height="35.0"/>
      <contentFilters>
        <filter>features</filter>
        <filter>internalFeatures</filter>
        <filter>processorFeatures</filter>
        <filter>connections</filter>
        <filter>flowSpecifications</filter>
      </contentFilters>
    </element>
    <element uuid="b42e4b78-1d47-4167-8003-4280d2e87c68">
      <bo>
        <seg>subcomponent</seg>
        <seg>vehicle_air_data</seg>
      </bo>
      <position x="829.0" y="2933.0"/>
      <size width="167.0" height="35.0"/>
      <contentFilters>
        <filter>features</filter>
        <filter>internalFeatures</filter>
        <filter>processorFeatures</filter>
        <filter>connections</filter>
        <filter>flowSpecifications</filter>
      </contentFilters>
    </element>
    <element uuid="fc970d92-83c3-4d6e-8073-dbb2529da72a">
      <bo>
        <seg>subcomponent</seg>
        <seg>vehicle_attitude</seg>
      </bo>
      <position x="3677.0" y="2638.0"/>
      <size width="163.0" height="40.0"/>
      <contentFilters>
        <filter>features</filter>
        <filter>internalFeatures</filter>
        <filter>processorFeatures</filter>
        <filter>connections</filter>
        <filter>flowSpecifications</filter>
      </contentFilters>
    </element>
    <element uuid="36dbb6dd-a126-443d-bbad-9a3ca1cab02f">
      <bo>
        <seg>subcomponent</seg>
        <seg>vehicle_attitude_setpoint</seg>
      </bo>
      <position x="2445.0" y="1023.0"/>
      <size width="229.0" height="35.0"/>
      <contentFilters>
        <filter>features</filter>
        <filter>internalFeatures</filter>
        <filter>processorFeatures</filter>
        <filter>connections</filter>
        <filter>flowSpecifications</filter>
      </contentFilters>
    </element>
    <element uuid="7f24190f-a6d6-4bdb-9a20-e160449dbca3">
      <bo>
        <seg>subcomponent</seg>
        <seg>vehicle_command</seg>
      </bo>
      <position x="4527.0" y="1394.0"/>
      <size width="177.0" height="40.0"/>
      <contentFilters>
        <filter>features</filter>
        <filter>internalFeatures</filter>
        <filter>processorFeatures</filter>
        <filter>connections</filter>
        <filter>flowSpecifications</filter>
      </contentFilters>
    </element>
    <element uuid="6d4d1794-1b8b-4725-a97b-4abb5f9bb852">
      <bo>
        <seg>subcomponent</seg>
        <seg>vehicle_command_ack</seg>
      </bo>
      <position x="5512.0" y="593.0"/>
      <size width="210.0" height="50.0"/>
      <contentFilters>
        <filter>features</filter>
        <filter>internalFeatures</filter>
        <filter>processorFeatures</filter>
        <filter>connections</filter>
        <filter>flowSpecifications</filter>
      </contentFilters>
    </element>
    <element uuid="d4defa9a-80d5-4479-9557-dfbaa9417181">
      <bo>
        <seg>subcomponent</seg>
        <seg>vehicle_control_mode</seg>
      </bo>
      <position x="4515.0" y="2051.0"/>
      <size width="206.0" height="40.0"/>
      <contentFilters>
        <filter>features</filter>
        <filter>internalFeatures</filter>
        <filter>processorFeatures</filter>
        <filter>connections</filter>
        <filter>flowSpecifications</filter>
      </contentFilters>
    </element>
    <element uuid="436cd0ee-b06f-44f6-b299-180142b61e5b">
      <bo>
        <seg>subcomponent</seg>
        <seg>vehicle_global_position</seg>
      </bo>
      <position x="1545.0" y="2866.0"/>
      <size width="219.0" height="35.0"/>
      <contentFilters>
        <filter>features</filter>
        <filter>internalFeatures</filter>
        <filter>processorFeatures</filter>
        <filter>connections</filter>
        <filter>flowSpecifications</filter>
      </contentFilters>
    </element>
    <element uuid="b909e2b3-3dbf-4e72-b1ef-74fd342b43b1">
      <bo>
        <seg>subcomponent</seg>
        <seg>vehicle_gps_position</seg>
      </bo>
      <position x="3637.0" y="2905.0"/>
      <size width="198.0" height="40.0"/>
      <contentFilters>
        <filter>features</filter>
        <filter>internalFeatures</filter>
        <filter>processorFeatures</filter>
        <filter>connections</filter>
        <filter>flowSpecifications</filter>
      </contentFilters>
    </element>
    <element uuid="ead22f4b-143d-4406-907b-f24fff197854">
      <bo>
        <seg>subcomponent</seg>
        <seg>vehicle_land_detected</seg>
      </bo>
      <position x="807.0" y="2577.0"/>
      <size width="210.0" height="70.0"/>
      <contentFilters>
        <filter>features</filter>
        <filter>internalFeatures</filter>
        <filter>processorFeatures</filter>
        <filter>connections</filter>
        <filter>flowSpecifications</filter>
      </contentFilters>
    </element>
    <element uuid="7b24ef46-e3f3-41b0-8c50-35854f238fa2">
      <bo>
        <seg>subcomponent</seg>
        <seg>vehicle_local_position</seg>
      </bo>
      <position x="1553.0" y="2936.0"/>
      <size width="209.0" height="50.0"/>
      <contentFilters>
        <filter>features</filter>
        <filter>internalFeatures</filter>
        <filter>processorFeatures</filter>
        <filter>connections</filter>
        <filter>flowSpecifications</filter>
      </contentFilters>
    </element>
    <element uuid="6e81dfec-d189-428f-93f5-c930c359fea5">
      <bo>
        <seg>subcomponent</seg>
        <seg>vehicle_local_position_setpoint</seg>
      </bo>
      <position x="4078.0" y="968.0"/>
      <size width="275.0" height="35.0"/>
      <contentFilters>
        <filter>features</filter>
        <filter>internalFeatures</filter>
        <filter>processorFeatures</filter>
        <filter>connections</filter>
        <filter>flowSpecifications</filter>
      </contentFilters>
    </element>
    <element uuid="950cba89-50c8-444a-85ed-6d1c40abbab2">
      <bo>
        <seg>subcomponent</seg>
        <seg>vehicle_magnet</seg>
      </bo>
      <position x="832.0" y="2878.0"/>
      <size width="161.0" height="35.0"/>
      <contentFilters>
        <filter>features</filter>
        <filter>internalFeatures</filter>
        <filter>processorFeatures</filter>
        <filter>connections</filter>
        <filter>flowSpecifications</filter>
      </contentFilters>
    </element>
    <element uuid="5a4f88c4-fb2a-45c5-9a95-78eb0ec31141">
      <bo>
        <seg>subcomponent</seg>
        <seg>vehicle_odometry</seg>
      </bo>
      <position x="418.0" y="4514.0"/>
      <size width="175.0" height="35.0"/>
      <contentFilters>
        <filter>features</filter>
        <filter>internalFeatures</filter>
        <filter>processorFeatures</filter>
        <filter>connections</filter>
        <filter>flowSpecifications</filter>
      </contentFilters>
    </element>
    <element uuid="89d552c8-9a1b-49eb-966a-75ab33a20066">
      <bo>
        <seg>subcomponent</seg>
        <seg>vehicle_rates_setpoint</seg>
      </bo>
      <position x="5512.0" y="1127.0"/>
      <size width="209.0" height="35.0"/>
      <contentFilters>
        <filter>features</filter>
        <filter>internalFeatures</filter>
        <filter>processorFeatures</filter>
        <filter>connections</filter>
        <filter>flowSpecifications</filter>
      </contentFilters>
    </element>
    <element uuid="124c9c82-56cd-4df3-8b2b-bbc20b6c9077">
      <bo>
        <seg>subcomponent</seg>
        <seg>vehicle_status</seg>
      </bo>
      <position x="868.0" y="642.0"/>
      <size width="149.0" height="80.0"/>
      <contentFilters>
        <filter>features</filter>
        <filter>internalFeatures</filter>
        <filter>processorFeatures</filter>
        <filter>connections</filter>
        <filter>flowSpecifications</filter>
      </contentFilters>
    </element>
    <element uuid="fb12f6ea-d545-4ed8-ad29-f3f51a3be584">
      <bo>
        <seg>subcomponent</seg>
        <seg>wind_estimate</seg>
      </bo>
      <position x="1579.0" y="2694.0"/>
      <size width="152.0" height="35.0"/>
      <contentFilters>
        <filter>features</filter>
        <filter>internalFeatures</filter>
        <filter>processorFeatures</filter>
        <filter>connections</filter>
        <filter>flowSpecifications</filter>
      </contentFilters>
    </element>
    <element uuid="7cda26d0-b4ca-4fed-b8cc-63600b60b95f">
      <element uuid="492a26cf-ab2c-41fd-ad65-73d8c95f0c0d" dockArea="left">
        <bo>
          <seg>feature</seg>
          <seg>parameter_update</seg>
        </bo>
        <position y="160.0"/>
        <contentFilters/>
      </element>
      <element uuid="f5e3006d-2cec-4644-a268-642b31a02004" dockArea="left">
        <bo>
          <seg>feature</seg>
          <seg>vehicle_attitude</seg>
        </bo>
        <position y="110.0"/>
        <contentFilters/>
      </element>
      <element uuid="def24745-6587-45c5-b77b-d5ea88cbb4e5" dockArea="left">
        <bo>
          <seg>feature</seg>
          <seg>vehicle_local_position</seg>
        </bo>
        <position y="60.0"/>
        <contentFilters/>
      </element>
      <element uuid="d37bf494-33f1-4806-bec3-872008231d1f" dockArea="left">
        <bo>
          <seg>feature</seg>
          <seg>wind_estimate</seg>
        </bo>
        <position y="10.0"/>
        <contentFilters/>
      </element>
      <bo>
        <seg>subcomponent</seg>
        <seg>wind_estimator</seg>
      </bo>
      <position x="1824.0" y="2669.0"/>
      <size width="489.0" height="210.0"/>
      <contentFilters>
        <filter>features</filter>
        <filter>internalFeatures</filter>
        <filter>processorFeatures</filter>
        <filter>connections</filter>
        <filter>flowSpecifications</filter>
      </contentFilters>
    </element>
    <bo>
      <seg>classifier</seg>
      <seg>csw.impl</seg>
    </bo>
    <position x="12.0" y="12.0"/>
    <size width="5829.0" height="4561.0"/>
    <contentFilters>
      <filter>features</filter>
      <filter>internalFeatures</filter>
      <filter>processorFeatures</filter>
      <filter>connections</filter>
      <filter>flowSpecifications</filter>
      <filter>subcomponents</filter>
    </contentFilters>
  </element>
  <config type="structure" connectionPrimaryLabelsVisible="false">
    <enabledAadlProperties/>
    <context>
      <seg>classifier</seg>
      <seg>csw::csw.impl</seg>
    </context>
  </config>
</diagram:Diagram>
