# Supplementary material for: An integrated modeling, verification, and code generation for uncrewed aerial systems: less cost and more efficiency
Source: PeerJ Comput Sci. 2025 Jan 9;11:e2575. doi: 10.7717/peerj-cs.2575 (PMC11784798; doi:10.7717/peerj-cs.2575)
Supplement: Supplemental Information 1 [file peerj-cs-11-2575-s001.zip › ┤·┬δ/diagrams/HardWare_hardware_fmu_imp.aadl_diagram]

<?xml version="1.0" encoding="ASCII"?>
<diagram:Diagram xmi:version="2.0" xmlns:xmi="http://www.omg.org/XMI" xmlns:diagram="http://osate.org/diagram" formatVersion="7">
  <element uuid="20915c4c-c33f-40a4-ae9e-a8bf2bf4c19b" manual="true">
    <bo>
      <seg>classifier</seg>
      <seg>hardware_fmu.imp</seg>
    </bo>
    <contentFilters>
      <filter>features</filter>
      <filter>internalFeatures</filter>
      <filter>processorFeatures</filter>
      <filter>connections</filter>
      <filter>flowSpecifications</filter>
      <filter>subcomponents</filter>
    </contentFilters>
  </element>
  <config type="structure" connectionPrimaryLabelsVisible="false">
    <enabledAadlProperties/>
    <context>
      <seg>classifier</seg>
      <seg>hardware::hardware_fmu.imp</seg>
    </context>
  </config>
</diagram:Diagram>
