# Supplementary material for: An integrated modeling, verification, and code generation for uncrewed aerial systems: less cost and more efficiency
Source: PeerJ Comput Sci. 2025 Jan 9;11:e2575. doi: 10.7717/peerj-cs.2575 (PMC11784798; doi:10.7717/peerj-cs.2575)
Supplement: Supplemental Information 1 [file peerj-cs-11-2575-s001.zip › ┤·┬δ/diagrams/HardWare_HardWare_Impl(2).aadl_diagram]

<?xml version="1.0" encoding="ASCII"?>
<diagram:Diagram xmi:version="2.0" xmlns:xmi="http://www.omg.org/XMI" xmlns:diagram="http://osate.org/diagram" formatVersion="7">
  <element uuid="ed2a4cce-8f56-4f66-93e9-e06111b9e6ae" manual="true">
    <element uuid="2fb85f15-a077-4729-9af2-61c3691047d2">
      <element uuid="25e2667e-5cfa-433f-a2fc-03789738bceb">
        <bo>
          <seg>pvg</seg>
          <seg>communication_properties::timing</seg>
        </bo>
        <contentFilters/>
      </element>
      <bo>
        <seg>connection</seg>
        <seg>acctosensor_1</seg>
      </bo>
      <bendpoints>
        <point x="622.0" y="802.6666666666667"/>
        <point x="622.0" y="50.0"/>
        <point x="1307.0" y="50.0"/>
        <point x="1307.0" y="103.0"/>
        <point x="1871.0" y="103.0"/>
        <point x="1871.0" y="538.0"/>
      </bendpoints>
      <contentFilters/>
    </element>
    <element uuid="9a7e56f4-4ee0-4698-a3c3-fdc61b6acfbd">
      <element uuid="1f2fec35-01d3-4f81-9f1c-993cd54a8158">
        <bo>
          <seg>pvg</seg>
          <seg>communication_properties::timing</seg>
        </bo>
        <contentFilters/>
      </element>
      <bo>
        <seg>connection</seg>
        <seg>acctosensor_2</seg>
      </bo>
      <bendpoints>
        <point x="1871.0" y="668.0"/>
        <point x="1871.0" y="538.0"/>
      </bendpoints>
      <contentFilters/>
    </element>
    <element uuid="78c275be-418c-4ef0-82c2-9935638fcd4f">
      <element uuid="20d54f11-6f70-4be2-827c-862abaf54d1f">
        <bo>
          <seg>pvg</seg>
          <seg>communication_properties::timing</seg>
        </bo>
        <contentFilters/>
      </element>
      <bo>
        <seg>connection</seg>
        <seg>barotosensor</seg>
      </bo>
      <bendpoints>
        <point x="1871.0" y="103.0"/>
        <point x="1871.0" y="538.0"/>
      </bendpoints>
      <contentFilters/>
    </element>
    <element uuid="c3e4a050-f1ce-4514-9466-20745395557d">
      <element uuid="d8876b87-5ed1-4146-bd0d-aa33a8bdd8fd">
        <bo>
          <seg>pvg</seg>
          <seg>communication_properties::timing</seg>
        </bo>
        <contentFilters/>
      </element>
      <bo>
        <seg>connection</seg>
        <seg>batterytosensor</seg>
      </bo>
      <bendpoints>
        <point x="1871.0" y="458.0"/>
        <point x="1871.0" y="538.0"/>
      </bendpoints>
      <contentFilters/>
    </element>
    <element uuid="bc02399c-cddc-49d0-9a7b-458cf5e05c67">
      <element uuid="1b3aaabf-4adb-4a27-8b69-e2d944fc803d">
        <bo>
          <seg>pvg</seg>
          <seg>communication_properties::timing</seg>
        </bo>
        <contentFilters/>
      </element>
      <bo>
        <seg>connection</seg>
        <seg>gpstosensor</seg>
      </bo>
      <contentFilters/>
    </element>
    <element uuid="6c9708ca-af6c-44b3-ba5f-a8f0427646f0">
      <element uuid="8a922130-f453-4ec7-b670-153708c0b65d">
        <bo>
          <seg>pvg</seg>
          <seg>communication_properties::timing</seg>
        </bo>
        <contentFilters/>
      </element>
      <bo>
        <seg>connection</seg>
        <seg>gyroscopetosensor_1</seg>
      </bo>
      <bendpoints>
        <point x="622.0" y="852.6666666666667"/>
        <point x="622.0" y="50.0"/>
        <point x="1307.0" y="50.0"/>
        <point x="1307.0" y="103.0"/>
        <point x="1871.0" y="103.0"/>
        <point x="1871.0" y="538.0"/>
      </bendpoints>
      <contentFilters/>
    </element>
    <element uuid="7c86ac98-eb4f-4aca-bc1c-3ea487b048b1">
      <element uuid="62dc9744-b856-4f5d-931c-a2b16d11fe6c">
        <bo>
          <seg>pvg</seg>
          <seg>communication_properties::timing</seg>
        </bo>
        <contentFilters/>
      </element>
      <bo>
        <seg>connection</seg>
        <seg>gyroscopetosensor_2</seg>
      </bo>
      <bendpoints>
        <point x="1307.0" y="308.0"/>
        <point x="1307.0" y="103.0"/>
        <point x="1871.0" y="103.0"/>
        <point x="1871.0" y="538.0"/>
      </bendpoints>
      <contentFilters/>
    </element>
    <element uuid="248d53e9-1c07-442d-8983-f81e41e04d9d">
      <bo>
        <seg>connection</seg>
        <seg>hardware_impl_new_connection</seg>
      </bo>
      <bendpoints>
        <point x="1317.0" y="388.0"/>
        <point x="1317.0" y="114.0"/>
      </bendpoints>
      <contentFilters/>
    </element>
    <element uuid="b2621987-f67f-4ae5-937b-a92242654bb5">
      <bo>
        <seg>connection</seg>
        <seg>hardware_impl_new_connection15</seg>
      </bo>
      <bendpoints>
        <point x="1317.0" y="788.0"/>
        <point x="1317.0" y="707.0"/>
        <point x="1861.0" y="707.0"/>
        <point x="1861.0" y="888.0"/>
      </bendpoints>
      <contentFilters/>
    </element>
    <element uuid="541cde3f-b70f-42e4-bcf4-21f734259cac">
      <bo>
        <seg>connection</seg>
        <seg>hardware_impl_new_connection16</seg>
      </bo>
      <contentFilters/>
    </element>
    <element uuid="5b116c4f-ad85-4f06-ada1-4ae0042c5ba1">
      <bo>
        <seg>connection</seg>
        <seg>hardware_impl_new_connection17</seg>
      </bo>
      <bendpoints>
        <point x="1427.0" y="938.0"/>
        <point x="1427.0" y="1036.0"/>
      </bendpoints>
      <contentFilters/>
    </element>
    <element uuid="0b5e40f3-99ef-4a55-a2ef-26b9d2f6be82">
      <bo>
        <seg>connection</seg>
        <seg>hardware_impl_new_connection19</seg>
      </bo>
      <bendpoints>
        <point x="1347.0" y="538.0"/>
        <point x="1347.0" y="325.0"/>
      </bendpoints>
      <contentFilters/>
    </element>
    <element uuid="eb161a62-4a99-4517-bbd4-d193ec08c5e2">
      <element uuid="ffbcb915-3bdc-4a5c-81b3-f7e83228702b">
        <bo>
          <seg>tag</seg>
          <seg>unidirectional</seg>
        </bo>
        <contentFilters/>
      </element>
      <bo>
        <seg>connection</seg>
        <seg>hardware_impl_new_connection2</seg>
      </bo>
      <bendpoints>
        <point x="1397.0" y="838.0"/>
        <point x="1397.0" y="760.0"/>
      </bendpoints>
      <contentFilters/>
    </element>
    <element uuid="a3748cef-bad3-4c2a-ab4d-4da748d6f474">
      <element uuid="0de7b45b-3a94-4bf1-9f0d-fc2c6fb8cc3d">
        <bo>
          <seg>tag</seg>
          <seg>unidirectional</seg>
        </bo>
        <contentFilters/>
      </element>
      <bo>
        <seg>connection</seg>
        <seg>hardware_impl_new_connection3</seg>
      </bo>
      <bendpoints>
        <point x="1407.0" y="986.0"/>
        <point x="1407.0" y="810.0"/>
      </bendpoints>
      <contentFilters/>
    </element>
    <element uuid="e00471ae-aa7f-47ea-8855-99e5bcc1f616">
      <element uuid="24006a97-0ec6-413b-be2a-1cdfc8d8ad8a">
        <bo>
          <seg>pvg</seg>
          <seg>communication_properties::timing</seg>
        </bo>
        <contentFilters/>
      </element>
      <bo>
        <seg>connection</seg>
        <seg>hardware_impl_new_connection4</seg>
      </bo>
      <bendpoints>
        <point x="1417.0" y="1036.0"/>
        <point x="1417.0" y="860.0"/>
      </bendpoints>
      <contentFilters/>
    </element>
    <element uuid="d3f66394-ad8a-4861-8839-9ac7269e28f3">
      <element uuid="c089e1c1-1be3-4d54-aa09-ce588098267a">
        <bo>
          <seg>pvg</seg>
          <seg>communication_properties::timing</seg>
        </bo>
        <contentFilters/>
      </element>
      <bo>
        <seg>connection</seg>
        <seg>hardware_impl_new_connection5</seg>
      </bo>
      <bendpoints>
        <point x="1871.0" y="810.0"/>
        <point x="1871.0" y="538.0"/>
      </bendpoints>
      <contentFilters/>
    </element>
    <element uuid="d91066b3-c398-4af5-be9e-b560e5f28273">
      <element uuid="3af63af1-82ad-413a-9855-9686ff56ccb0">
        <bo>
          <seg>pvg</seg>
          <seg>communication_properties::timing</seg>
        </bo>
        <contentFilters/>
      </element>
      <bo>
        <seg>connection</seg>
        <seg>hardware_impl_new_connection6</seg>
      </bo>
      <contentFilters/>
    </element>
    <element uuid="6a5bf9f6-8733-4508-a295-8a05510ee0e7">
      <element uuid="afe58391-3b09-4401-964d-1e3400190cdb">
        <bo>
          <seg>tag</seg>
          <seg>unidirectional</seg>
        </bo>
        <contentFilters/>
      </element>
      <bo>
        <seg>connection</seg>
        <seg>hardware_impl_new_connection7</seg>
      </bo>
      <contentFilters/>
    </element>
    <element uuid="5c9e5d92-8088-48ac-a681-d17b91c0e8c2">
      <element uuid="eafacd09-43cc-4d4c-961f-e29a6f101bff">
        <bo>
          <seg>pvg</seg>
          <seg>communication_properties::timing</seg>
        </bo>
        <contentFilters/>
      </element>
      <bo>
        <seg>connection</seg>
        <seg>hardware_impl_new_connection8</seg>
      </bo>
      <bendpoints>
        <point x="1871.0" y="1086.0"/>
        <point x="1871.0" y="538.0"/>
      </bendpoints>
      <contentFilters/>
    </element>
    <element uuid="294153c1-cc62-47f8-83aa-b35a8746fa21">
      <element uuid="118ba037-bae5-4a8a-aaba-50cc6daadb58">
        <bo>
          <seg>pvg</seg>
          <seg>communication_properties::timing</seg>
        </bo>
        <contentFilters/>
      </element>
      <bo>
        <seg>connection</seg>
        <seg>magtosensor</seg>
      </bo>
      <bendpoints>
        <point x="1871.0" y="618.0"/>
        <point x="1871.0" y="538.0"/>
      </bendpoints>
      <contentFilters/>
    </element>
    <element uuid="cd6d042a-b76f-4e93-8462-fc0c7c08b3a7">
      <bo>
        <seg>connection</seg>
        <seg>spitol3gd20</seg>
      </bo>
      <bendpoints>
        <point x="910.0" y="906.0"/>
        <point x="926.0" y="906.0"/>
        <point x="926.0" y="308.0"/>
      </bendpoints>
      <contentFilters/>
    </element>
    <element uuid="e6679caf-310a-4a7f-aade-72dda782dec7">
      <bo>
        <seg>connection</seg>
        <seg>spitolsm303d</seg>
      </bo>
      <bendpoints>
        <point x="910.0" y="966.0"/>
        <point x="1387.0" y="966.0"/>
        <point x="1387.0" y="643.0"/>
      </bendpoints>
      <contentFilters/>
    </element>
    <element uuid="4a0730ba-74ef-44e0-a3b7-0d47fe9f8740">
      <bo>
        <seg>connection</seg>
        <seg>spitompu</seg>
      </bo>
      <bendpoints>
        <point x="632.0" y="902.6666666666666"/>
      </bendpoints>
      <contentFilters/>
    </element>
    <element uuid="fcc1eb8d-a01e-4334-90a3-ed2d3223cda3">
      <bo>
        <seg>connection</seg>
        <seg>spitoms5611</seg>
      </bo>
      <bendpoints>
        <point x="910.0" y="896.0"/>
        <point x="916.0" y="896.0"/>
        <point x="916.0" y="103.0"/>
      </bendpoints>
      <contentFilters/>
    </element>
    <element uuid="8ca2b43a-7db3-421f-acc8-45ac1dbe43d7">
      <bo>
        <seg>connection</seg>
        <seg>spitostm32</seg>
      </bo>
      <bendpoints>
        <point x="936.0" y="948.0"/>
        <point x="936.0" y="446.33333333333337"/>
      </bendpoints>
      <contentFilters/>
    </element>
    <element uuid="6dc8b35d-cee1-4cb3-b5fe-406a351b6dab">
      <bo>
        <seg>connection</seg>
        <seg>stm32tobattery</seg>
      </bo>
      <bendpoints>
        <point x="1367.0" y="638.0"/>
        <point x="1367.0" y="458.0"/>
      </bendpoints>
      <contentFilters/>
    </element>
    <element uuid="31024e8b-63c4-4ece-91a5-11da71e0dee7">
      <bo>
        <seg>connection</seg>
        <seg>stm32toeeprom</seg>
      </bo>
      <bendpoints>
        <point x="1337.0" y="488.0"/>
        <point x="1337.0" y="297.0"/>
      </bendpoints>
      <contentFilters/>
    </element>
    <element uuid="1330ce3f-1bff-4df8-b437-1248696d70eb">
      <bo>
        <seg>connection</seg>
        <seg>stm32togps</seg>
      </bo>
      <bendpoints>
        <point x="1377.0" y="688.0"/>
        <point x="1377.0" y="538.0"/>
      </bendpoints>
      <contentFilters/>
    </element>
    <element uuid="4e637e0a-e50b-46ed-9a8e-aeeb4b029e93">
      <bo>
        <seg>connection</seg>
        <seg>stm32totel</seg>
      </bo>
      <bendpoints>
        <point x="1307.0" y="738.0"/>
        <point x="1307.0" y="696.0"/>
      </bendpoints>
      <contentFilters/>
    </element>
    <element uuid="139a9c73-2725-40cb-98d4-39086d2defd5">
      <bo>
        <seg>connection</seg>
        <seg>stm32totf</seg>
      </bo>
      <bendpoints>
        <point x="1327.0" y="438.0"/>
        <point x="1327.0" y="167.0"/>
      </bendpoints>
      <contentFilters/>
    </element>
    <element uuid="14546920-e5b6-4ac8-b81d-a1f2a8f3f68f">
      <bo>
        <seg>connection</seg>
        <seg>stm32tousb</seg>
      </bo>
      <bendpoints>
        <point x="1357.0" y="588.0"/>
        <point x="1357.0" y="378.0"/>
      </bendpoints>
      <contentFilters/>
    </element>
    <element uuid="9c232c23-3b7a-4566-b09b-97d77e5b1fd6" dockArea="left">
      <bo>
        <seg>feature</seg>
        <seg>can_board</seg>
      </bo>
      <position y="1154.0"/>
      <contentFilters/>
    </element>
    <element uuid="0afde4e0-c861-4ddc-a26a-b6c1bc5eb735" dockArea="left">
      <bo>
        <seg>feature</seg>
        <seg>flight_control_conmmands</seg>
      </bo>
      <position y="992.0"/>
      <contentFilters/>
    </element>
    <element uuid="ca881300-0d82-41ea-85d3-93673c397f8d" dockArea="left">
      <bo>
        <seg>feature</seg>
        <seg>gcstocontrol_mavlink</seg>
      </bo>
      <position y="1092.0"/>
      <contentFilters/>
    </element>
    <element uuid="045482f2-244b-4ee9-af2f-3a15c902ca1e" dockArea="right">
      <bo>
        <seg>feature</seg>
        <seg>pwm_stm32f427_board</seg>
      </bo>
      <position x="1881.0" y="281.0"/>
      <contentFilters/>
    </element>
    <element uuid="511bcfad-1f36-44ed-b661-6ad04d69ccda" dockArea="left">
      <bo>
        <seg>feature</seg>
        <seg>rc_radio</seg>
      </bo>
      <position y="942.0"/>
      <contentFilters/>
    </element>
    <element uuid="5a4ad69d-5694-4ad5-b291-627959355b76" dockArea="right">
      <bo>
        <seg>feature</seg>
        <seg>sensors</seg>
      </bo>
      <position x="1983.0" y="492.0"/>
      <size width="73.0" height="44.0"/>
      <contentFilters/>
    </element>
    <element uuid="e9078d2a-ccea-45d1-9f83-7495fe7e20b5" dockArea="right">
      <bo>
        <seg>feature</seg>
        <seg>serial_4_5_board</seg>
      </bo>
      <position x="1926.0" y="844.0"/>
      <contentFilters/>
    </element>
    <element uuid="12abbd53-320d-4bb2-b1c9-4390c918184f" dockArea="right">
      <bo>
        <seg>feature</seg>
        <seg>tel2_osd_board</seg>
      </bo>
      <position x="1928.0" y="652.0"/>
      <contentFilters/>
    </element>
    <element uuid="a987caf0-3831-4664-a4cd-0c8cad779530" dockArea="right">
      <bo>
        <seg>feature</seg>
        <seg>uart6_cor_to_io</seg>
      </bo>
      <position x="1941.0" y="70.0"/>
      <contentFilters/>
    </element>
    <element uuid="c7abf935-0d57-4a8e-9e5a-5d056bfbe528" dockArea="left">
      <bo>
        <seg>feature</seg>
        <seg>x3dr_radio</seg>
      </bo>
      <position y="1042.0"/>
      <contentFilters/>
    </element>
    <element uuid="a55f5510-6c37-4c77-8094-0c8b78a5324e">
      <element uuid="c0a2392f-6071-4c9a-bf9f-93c2949906c6" dockArea="left">
        <bo>
          <seg>feature</seg>
          <seg>bus_access</seg>
        </bo>
        <position y="10.0"/>
        <contentFilters/>
      </element>
      <bo>
        <seg>subcomponent</seg>
        <seg>eeprom</seg>
      </bo>
      <position x="1425.0" y="243.0"/>
      <size width="293.0" height="60.0"/>
      <contentFilters>
        <filter>features</filter>
        <filter>internalFeatures</filter>
        <filter>processorFeatures</filter>
        <filter>connections</filter>
        <filter>flowSpecifications</filter>
      </contentFilters>
    </element>
    <element uuid="c7a31168-7084-4181-acc1-bf4a75fcd259">
      <element uuid="84f9fe16-a0bf-4f96-b8b7-ff9dfaa0c96f" dockArea="left">
        <bo>
          <seg>feature</seg>
          <seg>bus_access</seg>
        </bo>
        <position y="10.0"/>
        <contentFilters/>
      </element>
      <element uuid="24b4d939-6871-41cb-9333-cf757b1106d5" dockArea="right">
        <bo>
          <seg>feature</seg>
          <seg>gps_data</seg>
        </bo>
        <position x="191.0" y="10.0"/>
        <contentFilters/>
      </element>
      <bo>
        <seg>subcomponent</seg>
        <seg>gps</seg>
      </bo>
      <position x="1499.0" y="484.0"/>
      <size width="266.0" height="60.0"/>
      <contentFilters>
        <filter>features</filter>
        <filter>internalFeatures</filter>
        <filter>processorFeatures</filter>
        <filter>connections</filter>
        <filter>flowSpecifications</filter>
      </contentFilters>
    </element>
    <element uuid="33cf0952-2c76-4ca0-aaeb-2bfb715ba7d1">
      <element uuid="d1a43e3b-f0b1-4206-8219-f57af406ccc9" dockArea="left">
        <bo>
          <seg>feature</seg>
          <seg>bus_access</seg>
        </bo>
        <position y="10.0"/>
        <contentFilters/>
      </element>
      <element uuid="e038cc0a-0f5b-4d15-b574-df33bb7c7789" dockArea="right">
        <bo>
          <seg>feature</seg>
          <seg>gyroscope_data</seg>
        </bo>
        <position x="226.0" y="10.0"/>
        <contentFilters/>
      </element>
      <bo>
        <seg>subcomponent</seg>
        <seg>l3gd20</seg>
      </bo>
      <position x="938.0" y="254.0"/>
      <size width="344.0" height="60.0"/>
      <contentFilters>
        <filter>features</filter>
        <filter>internalFeatures</filter>
        <filter>processorFeatures</filter>
        <filter>connections</filter>
        <filter>flowSpecifications</filter>
      </contentFilters>
    </element>
    <element uuid="daab25f6-e560-4c49-9f87-7f0aced2dc76">
      <element uuid="370b5023-d6c5-4915-a40b-81c665dac469" dockArea="right">
        <bo>
          <seg>feature</seg>
          <seg>accelerometer_data</seg>
        </bo>
        <position x="266.0" y="60.0"/>
        <contentFilters/>
      </element>
      <element uuid="1199fbdf-31f7-472f-994d-972df5e8a3d6" dockArea="left">
        <bo>
          <seg>feature</seg>
          <seg>bus_access</seg>
        </bo>
        <position y="35.0"/>
        <contentFilters/>
      </element>
      <element uuid="7f26d069-1d54-42bb-bcef-b256fb4f4274" dockArea="right">
        <bo>
          <seg>feature</seg>
          <seg>magnetometer_data</seg>
        </bo>
        <position x="266.0" y="10.0"/>
        <contentFilters/>
      </element>
      <bo>
        <seg>subcomponent</seg>
        <seg>lsm303d</seg>
      </bo>
      <position x="1425.0" y="564.0"/>
      <size width="414.0" height="110.0"/>
      <contentFilters>
        <filter>features</filter>
        <filter>internalFeatures</filter>
        <filter>processorFeatures</filter>
        <filter>connections</filter>
        <filter>flowSpecifications</filter>
      </contentFilters>
    </element>
    <element uuid="3eef2bc5-56e0-4ba9-a381-0c85827b94d9">
      <element uuid="820e8213-bc65-4633-b92e-01a533be3275" dockArea="right">
        <bo>
          <seg>feature</seg>
          <seg>battery_data</seg>
        </bo>
        <position x="187.0" y="10.0"/>
        <contentFilters/>
      </element>
      <element uuid="33e8f675-6fd9-42c6-a739-f4d2d98b3fbd" dockArea="left">
        <bo>
          <seg>feature</seg>
          <seg>bus_access</seg>
        </bo>
        <position y="10.0"/>
        <contentFilters/>
      </element>
      <bo>
        <seg>subcomponent</seg>
        <seg>mon</seg>
      </bo>
      <position x="1490.0" y="404.0"/>
      <size width="284.0" height="60.0"/>
      <contentFilters>
        <filter>features</filter>
        <filter>internalFeatures</filter>
        <filter>processorFeatures</filter>
        <filter>connections</filter>
        <filter>flowSpecifications</filter>
      </contentFilters>
    </element>
    <element uuid="700a5e21-5827-4d0b-b5e3-52e00574b9e9">
      <element uuid="18fa2f88-6254-48e9-9ea4-9f727ff9e750" dockArea="right">
        <bo>
          <seg>feature</seg>
          <seg>accelerometer_ata</seg>
        </bo>
        <position x="255.0" y="10.0"/>
        <contentFilters/>
      </element>
      <element uuid="24d4fe22-f4bc-40a7-b838-e6a76389ebc3" dockArea="right">
        <bo>
          <seg>feature</seg>
          <seg>bus_access</seg>
        </bo>
        <position x="305.0" y="110.0"/>
        <contentFilters/>
      </element>
      <element uuid="3f5d3933-b940-4420-9088-312025972b74" dockArea="right">
        <bo>
          <seg>feature</seg>
          <seg>gyroscope_data</seg>
        </bo>
        <position x="276.0" y="60.0"/>
        <contentFilters/>
      </element>
      <bo>
        <seg>subcomponent</seg>
        <seg>mpu6000</seg>
      </bo>
      <position x="206.0" y="749.0"/>
      <size width="394.0" height="160.0"/>
      <contentFilters>
        <filter>features</filter>
        <filter>internalFeatures</filter>
        <filter>processorFeatures</filter>
        <filter>connections</filter>
        <filter>flowSpecifications</filter>
      </contentFilters>
    </element>
    <element uuid="ca58a11d-a54b-4218-b490-189dbcaa942b">
      <element uuid="ba934d33-4f5d-479c-80c9-42c3202975f2" dockArea="right">
        <bo>
          <seg>feature</seg>
          <seg>barometric_data</seg>
        </bo>
        <position x="229.0" y="10.0"/>
        <contentFilters/>
      </element>
      <element uuid="291229c0-b3f3-46e4-a3cb-b0c3ba4a7560" dockArea="left">
        <bo>
          <seg>feature</seg>
          <seg>bus_access</seg>
        </bo>
        <position y="10.0"/>
        <contentFilters/>
      </element>
      <bo>
        <seg>subcomponent</seg>
        <seg>ms5611</seg>
      </bo>
      <position x="934.0" y="49.0"/>
      <size width="351.0" height="60.0"/>
      <contentFilters>
        <filter>features</filter>
        <filter>internalFeatures</filter>
        <filter>processorFeatures</filter>
        <filter>connections</filter>
        <filter>flowSpecifications</filter>
      </contentFilters>
    </element>
    <element uuid="473a309c-a320-4c08-a3dc-071d844d114e">
      <element uuid="8900f9e8-9bb3-417d-86e9-68acdc673417" dockArea="right">
        <bo>
          <seg>feature</seg>
          <seg>commands</seg>
        </bo>
        <position x="289.0" y="60.0"/>
        <contentFilters/>
      </element>
      <element uuid="47d46f7a-74b9-4858-8824-8f759e6a4692" dockArea="left">
        <bo>
          <seg>feature</seg>
          <seg>commands_external</seg>
        </bo>
        <position y="110.0"/>
        <contentFilters/>
      </element>
      <element uuid="568da454-ae22-4eb1-aa6f-7609754c5051" dockArea="left">
        <bo>
          <seg>feature</seg>
          <seg>ppm</seg>
        </bo>
        <position y="10.0"/>
        <contentFilters/>
      </element>
      <element uuid="42937b3b-1bb5-467c-9d71-a2a0c78188d2" dockArea="left">
        <bo>
          <seg>feature</seg>
          <seg>rc_radio_channel</seg>
        </bo>
        <position y="60.0"/>
        <contentFilters/>
      </element>
      <bo>
        <seg>subcomponent</seg>
        <seg>rc</seg>
      </bo>
      <position x="1435.0" y="706.0"/>
      <size width="376.0" height="160.0"/>
      <contentFilters>
        <filter>features</filter>
        <filter>internalFeatures</filter>
        <filter>processorFeatures</filter>
        <filter>connections</filter>
        <filter>flowSpecifications</filter>
      </contentFilters>
    </element>
    <element uuid="c7afa033-c22f-4943-848b-87b6d5b8cfb2">
      <element uuid="72483ebe-d8d5-43d9-a553-0f27a690ac9e" dockArea="right">
        <bo>
          <seg>feature</seg>
          <seg>bus_access</seg>
        </bo>
        <position x="185.0" y="30.0"/>
        <contentFilters/>
      </element>
      <element uuid="b9244c4d-d915-424a-a061-b4690a991392" dockArea="left">
        <bo>
          <seg>feature</seg>
          <seg>bus_access1</seg>
        </bo>
        <position y="33.0"/>
        <contentFilters/>
      </element>
      <bo>
        <seg>subcomponent</seg>
        <seg>spi</seg>
      </bo>
      <position x="620.0" y="874.0"/>
      <size width="274.0" height="90.0"/>
      <contentFilters>
        <filter>features</filter>
        <filter>internalFeatures</filter>
        <filter>processorFeatures</filter>
        <filter>connections</filter>
        <filter>flowSpecifications</filter>
      </contentFilters>
    </element>
    <element uuid="5e3c3499-00c1-49fc-b734-1162bcd90035">
      <element uuid="3e2a77ad-24cf-44a5-90df-12ddba91599d" dockArea="right">
        <bo>
          <seg>feature</seg>
          <seg>adc</seg>
        </bo>
        <position x="200.0" y="260.0"/>
        <contentFilters/>
      </element>
      <element uuid="500ea0ce-8a23-4525-ac3d-333f8d2bde4a" dockArea="left">
        <bo>
          <seg>feature</seg>
          <seg>can1</seg>
        </bo>
        <position y="285.0"/>
        <contentFilters/>
      </element>
      <element uuid="a7daed95-8c4d-45d0-923f-09ffe2ddacb5" dockArea="left">
        <bo>
          <seg>feature</seg>
          <seg>dma</seg>
        </bo>
        <position y="393.0"/>
        <contentFilters/>
      </element>
      <element uuid="d6f52895-0b68-4154-9e07-f507d59261f7" dockArea="left">
        <bo>
          <seg>feature</seg>
          <seg>i2c</seg>
        </bo>
        <position y="177.0"/>
        <contentFilters/>
      </element>
      <element uuid="3f4d9bdf-0a7b-4332-bfc6-4aee9b179588" dockArea="right">
        <bo>
          <seg>feature</seg>
          <seg>otg_fs</seg>
        </bo>
        <position x="186.0" y="210.0"/>
        <contentFilters/>
      </element>
      <element uuid="42846654-9ebf-4558-9b9c-8398b418d563" dockArea="right">
        <bo>
          <seg>feature</seg>
          <seg>ppm</seg>
        </bo>
        <position x="195.0" y="460.0"/>
        <contentFilters/>
      </element>
      <element uuid="c0609c97-f2c2-48c3-8a61-0b6da226751f" dockArea="right">
        <bo>
          <seg>feature</seg>
          <seg>pwm</seg>
        </bo>
        <position x="192.0" y="160.0"/>
        <contentFilters/>
      </element>
      <element uuid="17d8527a-c8e3-4a41-8d3e-e1ca07c9968e" dockArea="right">
        <bo>
          <seg>feature</seg>
          <seg>sdio</seg>
        </bo>
        <position x="191.0" y="60.0"/>
        <contentFilters/>
      </element>
      <element uuid="2b62d8f6-1477-4ba5-8b15-50fe4481747b" dockArea="left">
        <bo>
          <seg>feature</seg>
          <seg>spi0</seg>
        </bo>
        <position y="68.0"/>
        <contentFilters/>
      </element>
      <element uuid="d1a83d2f-ee99-4b40-88c1-8ee3c939f999" dockArea="right">
        <bo>
          <seg>feature</seg>
          <seg>spi1</seg>
        </bo>
        <position x="198.0" y="110.0"/>
        <contentFilters/>
      </element>
      <element uuid="98c6d1f7-a10f-4c6a-99d6-88b88ae35235" dockArea="left">
        <bo>
          <seg>feature</seg>
          <seg>uart1</seg>
        </bo>
        <position y="502.0"/>
        <contentFilters/>
      </element>
      <element uuid="af9fcb64-1658-4b1d-826c-443b967d5524" dockArea="right">
        <bo>
          <seg>feature</seg>
          <seg>uart2</seg>
        </bo>
        <position x="191.0" y="560.0"/>
        <contentFilters/>
      </element>
      <element uuid="9e113d1b-7a67-464c-8d02-7fc3a4ca1df2" dockArea="right">
        <bo>
          <seg>feature</seg>
          <seg>uart3</seg>
        </bo>
        <position x="191.0" y="360.0"/>
        <contentFilters/>
      </element>
      <element uuid="455f683b-0a98-48b6-98be-9bf44bfc2a15" dockArea="right">
        <bo>
          <seg>feature</seg>
          <seg>uart4</seg>
        </bo>
        <position x="191.0" y="310.0"/>
        <contentFilters/>
      </element>
      <element uuid="b8fd00c4-f8e8-40cd-907b-d57ebacd9db4" dockArea="right">
        <bo>
          <seg>feature</seg>
          <seg>uart6</seg>
        </bo>
        <position x="191.0" y="10.0"/>
        <contentFilters/>
      </element>
      <element uuid="9de76a9f-c4a3-4180-a2a2-8ca5c20a5ac6" dockArea="right">
        <bo>
          <seg>feature</seg>
          <seg>uart7</seg>
        </bo>
        <position x="191.0" y="510.0"/>
        <contentFilters/>
      </element>
      <element uuid="9e18522c-65db-4174-bcbf-5b896078ce3b" dockArea="right">
        <bo>
          <seg>feature</seg>
          <seg>uart8</seg>
        </bo>
        <position x="191.0" y="410.0"/>
        <contentFilters/>
      </element>
      <bo>
        <seg>subcomponent</seg>
        <seg>stm32f765</seg>
      </bo>
      <position x="1036.0" y="334.0"/>
      <size width="241.0" height="610.0"/>
      <contentFilters>
        <filter>features</filter>
        <filter>internalFeatures</filter>
        <filter>processorFeatures</filter>
        <filter>connections</filter>
        <filter>flowSpecifications</filter>
      </contentFilters>
    </element>
    <element uuid="fa95bad3-c832-496e-9e52-f2406d526271">
      <bo>
        <seg>subcomponent</seg>
        <seg>test_device</seg>
      </bo>
      <position x="206.0" y="1154.0"/>
      <size width="126.0" height="35.0"/>
      <contentFilters>
        <filter>features</filter>
        <filter>internalFeatures</filter>
        <filter>processorFeatures</filter>
        <filter>connections</filter>
        <filter>flowSpecifications</filter>
      </contentFilters>
    </element>
    <element uuid="3b3c4901-c775-4266-8854-3622982a118e">
      <element uuid="470f3bc9-913a-4580-bdf6-bfcca4c02379" dockArea="left">
        <bo>
          <seg>feature</seg>
          <seg>bus_access</seg>
        </bo>
        <position y="10.0"/>
        <contentFilters/>
      </element>
      <element uuid="2157574b-7215-4166-97e1-6fbc03d09b0b" dockArea="left">
        <bo>
          <seg>feature</seg>
          <seg>tf_data</seg>
        </bo>
        <position y="60.0"/>
        <contentFilters/>
      </element>
      <bo>
        <seg>subcomponent</seg>
        <seg>tf</seg>
      </bo>
      <position x="1425.0" y="113.0"/>
      <size width="254.0" height="110.0"/>
      <contentFilters>
        <filter>features</filter>
        <filter>internalFeatures</filter>
        <filter>processorFeatures</filter>
        <filter>connections</filter>
        <filter>flowSpecifications</filter>
      </contentFilters>
    </element>
    <element uuid="e5d99f9a-91f6-4760-8b4f-a5aac55987eb">
      <element uuid="1e6ec50b-f8f9-4251-a2e3-40089721c8e5" dockArea="left">
        <bo>
          <seg>feature</seg>
          <seg>bus_access</seg>
        </bo>
        <position y="10.0"/>
        <contentFilters/>
      </element>
      <bo>
        <seg>subcomponent</seg>
        <seg>usb</seg>
      </bo>
      <position x="1425.0" y="324.0"/>
      <size width="265.0" height="60.0"/>
      <contentFilters>
        <filter>features</filter>
        <filter>internalFeatures</filter>
        <filter>processorFeatures</filter>
        <filter>connections</filter>
        <filter>flowSpecifications</filter>
      </contentFilters>
    </element>
    <element uuid="0b3398c9-5ce3-4460-8619-efff309ab3bc">
      <element uuid="738b1071-240b-4e01-8d33-2640442383c9" dockArea="left">
        <bo>
          <seg>feature</seg>
          <seg>bus_access</seg>
        </bo>
        <position y="10.0"/>
        <contentFilters/>
      </element>
      <element uuid="59ac9bdb-20ff-481d-bf2e-20c48b9d3372" dockArea="left">
        <bo>
          <seg>feature</seg>
          <seg>bus_x3dr_radio</seg>
        </bo>
        <position y="60.0"/>
        <contentFilters/>
      </element>
      <element uuid="e90030f1-2a66-49f5-9ff4-f46587ac5c36" dockArea="left">
        <bo>
          <seg>feature</seg>
          <seg>mavlink_external</seg>
        </bo>
        <position y="110.0"/>
        <contentFilters/>
      </element>
      <element uuid="88be9bec-caf9-4a7f-90e6-d7f0741fbce9" dockArea="right">
        <bo>
          <seg>feature</seg>
          <seg>x3dr_data</seg>
        </bo>
        <position x="265.0" y="60.0"/>
        <contentFilters/>
      </element>
      <bo>
        <seg>subcomponent</seg>
        <seg>x3dr</seg>
      </bo>
      <position x="1441.0" y="982.0"/>
      <size width="351.0" height="160.0"/>
      <contentFilters>
        <filter>features</filter>
        <filter>internalFeatures</filter>
        <filter>processorFeatures</filter>
        <filter>connections</filter>
        <filter>flowSpecifications</filter>
      </contentFilters>
    </element>
    <bo>
      <seg>classifier</seg>
      <seg>hardware.impl</seg>
    </bo>
    <position x="12.0" y="12.0"/>
    <size width="2056.0" height="1206.0"/>
    <contentFilters>
      <filter>features</filter>
      <filter>internalFeatures</filter>
      <filter>processorFeatures</filter>
      <filter>connections</filter>
      <filter>flowSpecifications</filter>
      <filter>subcomponents</filter>
    </contentFilters>
  </element>
  <config type="structure" connectionPrimaryLabelsVisible="false">
    <enabledAadlProperties/>
    <context>
      <seg>classifier</seg>
      <seg>hardware::hardware.impl</seg>
    </context>
  </config>
</diagram:Diagram>
