# Supplementary material for: An integrated modeling, verification, and code generation for uncrewed aerial systems: less cost and more efficiency
Source: PeerJ Comput Sci. 2025 Jan 9;11:e2575. doi: 10.7717/peerj-cs.2575 (PMC11784798; doi:10.7717/peerj-cs.2575)
Supplement: Supplemental Information 1 [file peerj-cs-11-2575-s001.zip › ┤·┬δ/diagrams/HardWare_HardWare_Impl.aadl_diagram]

<?xml version="1.0" encoding="ASCII"?>
<diagram:Diagram xmi:version="2.0" xmlns:xmi="http://www.omg.org/XMI" xmlns:diagram="http://osate.org/diagram" formatVersion="7">
  <element uuid="2611843d-3335-41f6-b44b-006dbbf5c76a" manual="true">
    <element uuid="261e0b65-a153-4992-9dc8-ea682d2c0d64">
      <element uuid="3e0ddb89-4d0d-4972-b70e-af7fbf627eb5">
        <bo>
          <seg>pvg</seg>
          <seg>communication_properties::timing</seg>
        </bo>
        <contentFilters/>
      </element>
      <bo>
        <seg>connection</seg>
        <seg>acctosensor_1</seg>
      </bo>
      <bendpoints>
        <point x="600.0" y="562.0"/>
        <point x="600.0" y="1246.0"/>
        <point x="1749.0" y="1246.0"/>
        <point x="1749.0" y="922.0"/>
      </bendpoints>
      <contentFilters/>
    </element>
    <element uuid="3490c67c-b331-4958-96dc-9f9d1cab54be">
      <element uuid="e483bebf-843e-4664-957c-2ccdd3d3f5a6">
        <bo>
          <seg>pvg</seg>
          <seg>communication_properties::timing</seg>
        </bo>
        <contentFilters/>
      </element>
      <bo>
        <seg>connection</seg>
        <seg>acctosensor_2</seg>
      </bo>
      <bendpoints>
        <point x="1749.0" y="480.0"/>
        <point x="1749.0" y="922.0"/>
      </bendpoints>
      <contentFilters/>
    </element>
    <element uuid="1ace10b5-ce78-423d-9d15-95380e9020c8">
      <element uuid="36a9a6fd-54e8-4490-a0cc-cca54d27f92a">
        <bo>
          <seg>pvg</seg>
          <seg>communication_properties::timing</seg>
        </bo>
        <contentFilters/>
      </element>
      <bo>
        <seg>connection</seg>
        <seg>barotosensor</seg>
      </bo>
      <bendpoints>
        <point x="1285.0" y="1218.0"/>
        <point x="1285.0" y="1246.0"/>
        <point x="1749.0" y="1246.0"/>
        <point x="1749.0" y="922.0"/>
      </bendpoints>
      <contentFilters/>
    </element>
    <element uuid="33fb5eb7-eabf-4a2b-a827-47f9b92b05dd">
      <element uuid="e8f45422-4496-4c85-891f-52d68acf3cb5">
        <bo>
          <seg>pvg</seg>
          <seg>communication_properties::timing</seg>
        </bo>
        <contentFilters/>
      </element>
      <bo>
        <seg>connection</seg>
        <seg>batterytosensor</seg>
      </bo>
      <bendpoints>
        <point x="1749.0" y="1002.0"/>
        <point x="1749.0" y="922.0"/>
      </bendpoints>
      <contentFilters/>
    </element>
    <element uuid="4e5f88cf-b2f1-49c6-9e9b-25cc20cd30d5">
      <element uuid="48be40da-f6fe-4cab-9986-7ae5e28c9abd">
        <bo>
          <seg>pvg</seg>
          <seg>communication_properties::timing</seg>
        </bo>
        <contentFilters/>
      </element>
      <bo>
        <seg>connection</seg>
        <seg>gpstosensor</seg>
      </bo>
      <contentFilters/>
    </element>
    <element uuid="9e7c3efa-cfe6-4c16-a1dd-cf6f5b20247c">
      <element uuid="e261b96a-42db-447b-91ad-cac3b2547b25">
        <bo>
          <seg>pvg</seg>
          <seg>communication_properties::timing</seg>
        </bo>
        <contentFilters/>
      </element>
      <bo>
        <seg>connection</seg>
        <seg>gyroscopetosensor_1</seg>
      </bo>
      <bendpoints>
        <point x="600.0" y="512.0"/>
        <point x="600.0" y="1246.0"/>
        <point x="1749.0" y="1246.0"/>
        <point x="1749.0" y="922.0"/>
      </bendpoints>
      <contentFilters/>
    </element>
    <element uuid="6c2dd619-2f75-4714-b341-c186ea95e07b">
      <element uuid="2a62e1e5-2f58-4e18-8922-1673719b41b8">
        <bo>
          <seg>pvg</seg>
          <seg>communication_properties::timing</seg>
        </bo>
        <contentFilters/>
      </element>
      <bo>
        <seg>connection</seg>
        <seg>gyroscopetosensor_2</seg>
      </bo>
      <bendpoints>
        <point x="1749.0" y="508.0"/>
        <point x="1749.0" y="922.0"/>
      </bendpoints>
      <contentFilters/>
    </element>
    <element uuid="fd4a094a-5156-475a-9a1f-cc858a776fc1">
      <bo>
        <seg>connection</seg>
        <seg>hardware_impl_new_connection</seg>
      </bo>
      <bendpoints>
        <point x="1295.0" y="1038.0"/>
        <point x="1295.0" y="1110.0"/>
      </bendpoints>
      <contentFilters/>
    </element>
    <element uuid="244fcba5-e154-42b1-93e1-bfd52bc0da5a">
      <bo>
        <seg>connection</seg>
        <seg>hardware_impl_new_connection15</seg>
      </bo>
      <bendpoints>
        <point x="1285.0" y="1088.0"/>
        <point x="1285.0" y="1160.0"/>
      </bendpoints>
      <contentFilters/>
    </element>
    <element uuid="ab742ee3-4fe7-4fa5-96e6-39abd2284b27">
      <bo>
        <seg>connection</seg>
        <seg>hardware_impl_new_connection16</seg>
      </bo>
      <bendpoints>
        <point x="1285.0" y="1138.0"/>
        <point x="1285.0" y="1160.0"/>
      </bendpoints>
      <contentFilters/>
    </element>
    <element uuid="e188b348-9fec-4c8a-9e04-1c37cfac3f51">
      <bo>
        <seg>connection</seg>
        <seg>hardware_impl_new_connection17</seg>
      </bo>
      <bendpoints>
        <point x="1285.0" y="588.0"/>
        <point x="1285.0" y="170.0"/>
      </bendpoints>
      <contentFilters/>
    </element>
    <element uuid="62575e9b-343e-41f2-b1fc-b058c783e57c">
      <bo>
        <seg>connection</seg>
        <seg>hardware_impl_new_connection19</seg>
      </bo>
      <contentFilters/>
    </element>
    <element uuid="293cafd7-2071-48c0-81db-7f8f37aceb36">
      <element uuid="9adf0f10-e626-4d31-98de-16059dd2e432">
        <bo>
          <seg>tag</seg>
          <seg>unidirectional</seg>
        </bo>
        <contentFilters/>
      </element>
      <bo>
        <seg>connection</seg>
        <seg>hardware_impl_new_connection2</seg>
      </bo>
      <bendpoints>
        <point x="1295.0" y="638.0"/>
        <point x="1295.0" y="350.0"/>
      </bendpoints>
      <contentFilters/>
    </element>
    <element uuid="74cea834-00f3-422e-8ce7-7d26a7515b12">
      <element uuid="20d6cc5f-f43e-4a3f-a730-d7a9e6bd66b7">
        <bo>
          <seg>tag</seg>
          <seg>unidirectional</seg>
        </bo>
        <contentFilters/>
      </element>
      <bo>
        <seg>connection</seg>
        <seg>hardware_impl_new_connection3</seg>
      </bo>
      <contentFilters/>
    </element>
    <element uuid="0a334411-94bc-4838-8562-74c54d9202da">
      <element uuid="567a8837-3d78-405c-9bca-550a132b7b75">
        <bo>
          <seg>pvg</seg>
          <seg>communication_properties::timing</seg>
        </bo>
        <contentFilters/>
      </element>
      <bo>
        <seg>connection</seg>
        <seg>hardware_impl_new_connection4</seg>
      </bo>
      <contentFilters/>
    </element>
    <element uuid="aeff3d26-da9b-4224-b320-d09cb7bfa307">
      <element uuid="fa8eb292-1891-47b3-86df-1784d716e69a">
        <bo>
          <seg>pvg</seg>
          <seg>communication_properties::timing</seg>
        </bo>
        <contentFilters/>
      </element>
      <bo>
        <seg>connection</seg>
        <seg>hardware_impl_new_connection5</seg>
      </bo>
      <bendpoints>
        <point x="1749.0" y="300.0"/>
        <point x="1749.0" y="922.0"/>
      </bendpoints>
      <contentFilters/>
    </element>
    <element uuid="ff8d6802-70a4-4cc2-b1bb-05b973650e1d">
      <element uuid="3bfaf0ee-17b5-42b4-8521-262d6fb8ee4e">
        <bo>
          <seg>pvg</seg>
          <seg>communication_properties::timing</seg>
        </bo>
        <contentFilters/>
      </element>
      <bo>
        <seg>connection</seg>
        <seg>hardware_impl_new_connection6</seg>
      </bo>
      <contentFilters/>
    </element>
    <element uuid="4d9d6abb-0e77-44d7-9961-ed68972a06be">
      <element uuid="3560f30b-2e06-4d65-8113-98b1bd202aa4">
        <bo>
          <seg>tag</seg>
          <seg>unidirectional</seg>
        </bo>
        <contentFilters/>
      </element>
      <bo>
        <seg>connection</seg>
        <seg>hardware_impl_new_connection7</seg>
      </bo>
      <contentFilters/>
    </element>
    <element uuid="dd9501b2-5e09-43c2-8452-b8a0fa6ff157">
      <element uuid="0779bacd-a232-40d7-bc0a-a48ded76a64b">
        <bo>
          <seg>pvg</seg>
          <seg>communication_properties::timing</seg>
        </bo>
        <contentFilters/>
      </element>
      <bo>
        <seg>connection</seg>
        <seg>hardware_impl_new_connection8</seg>
      </bo>
      <bendpoints>
        <point x="1749.0" y="120.0"/>
        <point x="1749.0" y="922.0"/>
      </bendpoints>
      <contentFilters/>
    </element>
    <element uuid="0f1f2c32-0950-49f8-97cb-3fe440d87079">
      <element uuid="e3b58b0e-1d6e-44d7-a95a-1cce47f0295d">
        <bo>
          <seg>pvg</seg>
          <seg>communication_properties::timing</seg>
        </bo>
        <contentFilters/>
      </element>
      <bo>
        <seg>connection</seg>
        <seg>magtosensor</seg>
      </bo>
      <bendpoints>
        <point x="1749.0" y="430.0"/>
        <point x="1749.0" y="922.0"/>
      </bendpoints>
      <contentFilters/>
    </element>
    <element uuid="4a7df739-2b29-499a-bd42-3a3afb31e77f">
      <bo>
        <seg>connection</seg>
        <seg>spitol3gd20</seg>
      </bo>
      <bendpoints>
        <point x="888.0" y="465.0"/>
        <point x="914.0" y="465.0"/>
        <point x="914.0" y="508.0"/>
      </bendpoints>
      <contentFilters/>
    </element>
    <element uuid="e0fecd9e-5ab0-4497-b2fb-57c074d9500d">
      <bo>
        <seg>connection</seg>
        <seg>spitolsm303d</seg>
      </bo>
      <bendpoints>
        <point x="884.0" y="455.0"/>
      </bendpoints>
      <contentFilters/>
    </element>
    <element uuid="ea8c02fa-ac26-4fbe-89b8-79103650fc8c">
      <bo>
        <seg>connection</seg>
        <seg>spitompu</seg>
      </bo>
      <bendpoints>
        <point x="610.0" y="462.0"/>
      </bendpoints>
      <contentFilters/>
    </element>
    <element uuid="736dd852-e828-4039-9778-7944e219af23">
      <bo>
        <seg>connection</seg>
        <seg>spitoms5611</seg>
      </bo>
      <bendpoints>
        <point x="888.0" y="525.0"/>
        <point x="894.0" y="525.0"/>
        <point x="894.0" y="1218.0"/>
      </bendpoints>
      <contentFilters/>
    </element>
    <element uuid="61602230-7654-4bd9-9d98-38e012a13185">
      <bo>
        <seg>connection</seg>
        <seg>spitostm32</seg>
      </bo>
      <bendpoints>
        <point x="904.0" y="507.0"/>
        <point x="904.0" y="646.0"/>
      </bendpoints>
      <contentFilters/>
    </element>
    <element uuid="6416b94f-e41e-4fa2-9e87-61dc55feb39f">
      <bo>
        <seg>connection</seg>
        <seg>stm32tobattery</seg>
      </bo>
      <bendpoints>
        <point x="1315.0" y="938.0"/>
        <point x="1315.0" y="1002.0"/>
      </bendpoints>
      <contentFilters/>
    </element>
    <element uuid="319b183d-d441-4f84-882e-9064b1571970">
      <bo>
        <seg>connection</seg>
        <seg>stm32toeeprom</seg>
      </bo>
      <contentFilters/>
    </element>
    <element uuid="5b1c073e-710a-430b-bfb9-c39226d7040b">
      <bo>
        <seg>connection</seg>
        <seg>stm32togps</seg>
      </bo>
      <bendpoints>
        <point x="1285.0" y="888.0"/>
        <point x="1285.0" y="922.0"/>
      </bendpoints>
      <contentFilters/>
    </element>
    <element uuid="5c528e9b-80f4-474d-b57a-58715e858cd0">
      <bo>
        <seg>connection</seg>
        <seg>stm32totel</seg>
      </bo>
      <bendpoints>
        <point x="1285.0" y="838.0"/>
        <point x="1285.0" y="869.0"/>
      </bendpoints>
      <contentFilters/>
    </element>
    <element uuid="808ca51e-1b05-41e4-bc68-9cbc82685d12">
      <bo>
        <seg>connection</seg>
        <seg>stm32totf</seg>
      </bo>
      <bendpoints>
        <point x="1285.0" y="788.0"/>
        <point x="1285.0" y="791.0"/>
      </bendpoints>
      <contentFilters/>
    </element>
    <element uuid="fce6fcbd-685b-4ea4-9229-0bd5af1b0f75">
      <bo>
        <seg>connection</seg>
        <seg>stm32tousb</seg>
      </bo>
      <bendpoints>
        <point x="1305.0" y="988.0"/>
        <point x="1305.0" y="1082.0"/>
      </bendpoints>
      <contentFilters/>
    </element>
    <element uuid="3aef4abf-7a87-4e37-b25e-e38407010310" dockArea="left">
      <bo>
        <seg>feature</seg>
        <seg>can_board</seg>
      </bo>
      <position y="1269.0"/>
      <contentFilters/>
    </element>
    <element uuid="64db8a80-f6a4-42ab-b4b1-32b746c97e28" dockArea="left">
      <bo>
        <seg>feature</seg>
        <seg>flight_control_conmmands</seg>
      </bo>
      <position y="228.0"/>
      <contentFilters/>
    </element>
    <element uuid="7b8f0ebe-94d0-468c-a1df-2bfb3d5bcae5" dockArea="left">
      <bo>
        <seg>feature</seg>
        <seg>gcstocontrol_mavlink</seg>
      </bo>
      <position y="48.0"/>
      <contentFilters/>
    </element>
    <element uuid="e16b9b20-2e0a-41b5-ab5c-d0aebff665c1" dockArea="right">
      <bo>
        <seg>feature</seg>
        <seg>pwm_stm32f427_board</seg>
      </bo>
      <position x="1793.0" y="716.0"/>
      <contentFilters/>
    </element>
    <element uuid="e2ab6d79-87e3-4f2d-a980-b159982c286f" dockArea="left">
      <bo>
        <seg>feature</seg>
        <seg>rc_radio</seg>
      </bo>
      <position y="278.0"/>
      <contentFilters/>
    </element>
    <element uuid="c1ea64a2-1651-41dd-9ca4-29a691dd5065" dockArea="right">
      <bo>
        <seg>feature</seg>
        <seg>sensors</seg>
      </bo>
      <position x="1885.0" y="898.0"/>
      <size width="71.0" height="44.0"/>
      <contentFilters/>
    </element>
    <element uuid="8b299f4a-693b-4919-8f83-95040a67f7e5" dockArea="right">
      <bo>
        <seg>feature</seg>
        <seg>serial_4_5_board</seg>
      </bo>
      <position x="1835.0" y="1138.0"/>
      <contentFilters/>
    </element>
    <element uuid="642a7c21-524c-4ce8-9c56-aa4bd47d6b38" dockArea="right">
      <bo>
        <seg>feature</seg>
        <seg>tel2_osd_board</seg>
      </bo>
      <position x="1838.0" y="847.0"/>
      <contentFilters/>
    </element>
    <element uuid="849c1ff5-f044-47e3-a378-f1a0353b36b6" dockArea="right">
      <bo>
        <seg>feature</seg>
        <seg>uart6_cor_to_io</seg>
      </bo>
      <position x="1847.0" y="1088.0"/>
      <contentFilters/>
    </element>
    <element uuid="88866147-3a61-404b-a138-0cee20299906" dockArea="left">
      <bo>
        <seg>feature</seg>
        <seg>x3dr_radio</seg>
      </bo>
      <position y="98.0"/>
      <contentFilters/>
    </element>
    <element uuid="cd327b32-70f4-4db0-a645-56459c841be0">
      <element uuid="9cc04c8a-3532-48a0-b089-8b95ce67a882" dockArea="left">
        <bo>
          <seg>feature</seg>
          <seg>bus_access</seg>
        </bo>
        <position y="10.0"/>
        <contentFilters/>
      </element>
      <bo>
        <seg>subcomponent</seg>
        <seg>eeprom</seg>
      </bo>
      <position x="1335.0" y="656.0"/>
      <size width="293.0" height="60.0"/>
      <contentFilters>
        <filter>features</filter>
        <filter>internalFeatures</filter>
        <filter>processorFeatures</filter>
        <filter>connections</filter>
        <filter>flowSpecifications</filter>
      </contentFilters>
    </element>
    <element uuid="73728b94-32bc-459a-b299-c7d1f9fa10b9">
      <element uuid="18c0fd93-e90b-4e7a-a8ca-6a37fbd76e6e" dockArea="left">
        <bo>
          <seg>feature</seg>
          <seg>bus_access</seg>
        </bo>
        <position y="10.0"/>
        <contentFilters/>
      </element>
      <element uuid="bc22c0ba-832b-4435-8db2-2906fd56124b" dockArea="right">
        <bo>
          <seg>feature</seg>
          <seg>gps_data</seg>
        </bo>
        <position x="195.0" y="10.0"/>
        <contentFilters/>
      </element>
      <bo>
        <seg>subcomponent</seg>
        <seg>gps</seg>
      </bo>
      <position x="1409.0" y="890.0"/>
      <size width="266.0" height="60.0"/>
      <contentFilters>
        <filter>features</filter>
        <filter>internalFeatures</filter>
        <filter>processorFeatures</filter>
        <filter>connections</filter>
        <filter>flowSpecifications</filter>
      </contentFilters>
    </element>
    <element uuid="7accab4e-cd06-466d-939f-42d6f0a38ce9">
      <element uuid="aed82f6f-0f6b-49d8-a733-b7da842622f5" dockArea="left">
        <bo>
          <seg>feature</seg>
          <seg>bus_access</seg>
        </bo>
        <position y="10.0"/>
        <contentFilters/>
      </element>
      <element uuid="cd37b9bb-fd06-426f-af5a-a41265845ec9" dockArea="right">
        <bo>
          <seg>feature</seg>
          <seg>gyroscope_data</seg>
        </bo>
        <position x="234.0" y="10.0"/>
        <contentFilters/>
      </element>
      <bo>
        <seg>subcomponent</seg>
        <seg>l3gd20</seg>
      </bo>
      <position x="938.0" y="476.0"/>
      <size width="344.0" height="60.0"/>
      <contentFilters>
        <filter>features</filter>
        <filter>internalFeatures</filter>
        <filter>processorFeatures</filter>
        <filter>connections</filter>
        <filter>flowSpecifications</filter>
      </contentFilters>
    </element>
    <element uuid="50c5da7c-40e0-4f48-9e10-f095b48d4bb4">
      <element uuid="1b54351d-521e-485c-8348-4c086ccd9f3d" dockArea="right">
        <bo>
          <seg>feature</seg>
          <seg>accelerometer_data</seg>
        </bo>
        <position x="277.0" y="60.0"/>
        <contentFilters/>
      </element>
      <element uuid="ba34d299-ab08-4442-91dc-51d0ed473f5f" dockArea="left">
        <bo>
          <seg>feature</seg>
          <seg>bus_access</seg>
        </bo>
        <position y="35.0"/>
        <contentFilters/>
      </element>
      <element uuid="b67b1b53-8f76-40b5-8445-09308d75f4cd" dockArea="right">
        <bo>
          <seg>feature</seg>
          <seg>magnetometer_data</seg>
        </bo>
        <position x="278.0" y="10.0"/>
        <contentFilters/>
      </element>
      <bo>
        <seg>subcomponent</seg>
        <seg>lsm303d</seg>
      </bo>
      <position x="1335.0" y="398.0"/>
      <size width="414.0" height="110.0"/>
      <contentFilters>
        <filter>features</filter>
        <filter>internalFeatures</filter>
        <filter>processorFeatures</filter>
        <filter>connections</filter>
        <filter>flowSpecifications</filter>
      </contentFilters>
    </element>
    <element uuid="1850e9ee-2094-4f26-8aa3-2a17d5f53929">
      <element uuid="8c4cc2c8-f6c3-48ae-99d9-d1a9bb2470e1" dockArea="right">
        <bo>
          <seg>feature</seg>
          <seg>battery_data</seg>
        </bo>
        <position x="194.0" y="10.0"/>
        <contentFilters/>
      </element>
      <element uuid="dd3602e5-9c15-4f48-9b50-a63aa12c9504" dockArea="left">
        <bo>
          <seg>feature</seg>
          <seg>bus_access</seg>
        </bo>
        <position y="10.0"/>
        <contentFilters/>
      </element>
      <bo>
        <seg>subcomponent</seg>
        <seg>mon</seg>
      </bo>
      <position x="1400.0" y="970.0"/>
      <size width="284.0" height="60.0"/>
      <contentFilters>
        <filter>features</filter>
        <filter>internalFeatures</filter>
        <filter>processorFeatures</filter>
        <filter>connections</filter>
        <filter>flowSpecifications</filter>
      </contentFilters>
    </element>
    <element uuid="48187fd7-63ee-4abd-ac42-8b20bc425237">
      <element uuid="5f062403-17fc-4756-883b-89446a72771a" dockArea="right">
        <bo>
          <seg>feature</seg>
          <seg>accelerometer_ata</seg>
        </bo>
        <position x="265.0" y="110.0"/>
        <contentFilters/>
      </element>
      <element uuid="b2acf5fa-da34-4c91-b541-c5ea7cd94c0b" dockArea="right">
        <bo>
          <seg>feature</seg>
          <seg>bus_access</seg>
        </bo>
        <position x="306.0" y="10.0"/>
        <contentFilters/>
      </element>
      <element uuid="723157c4-38ac-4e69-becd-1388b79dba1f" dockArea="right">
        <bo>
          <seg>feature</seg>
          <seg>gyroscope_data</seg>
        </bo>
        <position x="284.0" y="60.0"/>
        <contentFilters/>
      </element>
      <bo>
        <seg>subcomponent</seg>
        <seg>mpu6000</seg>
      </bo>
      <position x="206.0" y="430.0"/>
      <size width="394.0" height="160.0"/>
      <contentFilters>
        <filter>features</filter>
        <filter>internalFeatures</filter>
        <filter>processorFeatures</filter>
        <filter>connections</filter>
        <filter>flowSpecifications</filter>
      </contentFilters>
    </element>
    <element uuid="3bd4bdf6-3d2a-4c66-a800-cc2e2b456cfe">
      <element uuid="e7f063bc-1e40-4bbc-b585-79fd31504b99" dockArea="right">
        <bo>
          <seg>feature</seg>
          <seg>barometric_data</seg>
        </bo>
        <position x="238.0" y="10.0"/>
        <contentFilters/>
      </element>
      <element uuid="2acaf58e-98f8-4a62-b960-c41e5a64d8cb" dockArea="left">
        <bo>
          <seg>feature</seg>
          <seg>bus_access</seg>
        </bo>
        <position y="10.0"/>
        <contentFilters/>
      </element>
      <bo>
        <seg>subcomponent</seg>
        <seg>ms5611</seg>
      </bo>
      <position x="934.0" y="1186.0"/>
      <size width="351.0" height="60.0"/>
      <contentFilters>
        <filter>features</filter>
        <filter>internalFeatures</filter>
        <filter>processorFeatures</filter>
        <filter>connections</filter>
        <filter>flowSpecifications</filter>
      </contentFilters>
    </element>
    <element uuid="a77e4a36-f1af-4403-b031-aa6dda5fd268">
      <element uuid="53bc66d8-f840-43c0-ab90-412fd7cdba05" dockArea="right">
        <bo>
          <seg>feature</seg>
          <seg>commands</seg>
        </bo>
        <position x="294.0" y="60.0"/>
        <contentFilters/>
      </element>
      <element uuid="621e93da-5d3e-4e2d-9a9b-6fee5489dca0" dockArea="left">
        <bo>
          <seg>feature</seg>
          <seg>commands_external</seg>
        </bo>
        <position y="10.0"/>
        <contentFilters/>
      </element>
      <element uuid="1610f022-ab3f-462c-b8bd-25f4b09a450c" dockArea="left">
        <bo>
          <seg>feature</seg>
          <seg>ppm</seg>
        </bo>
        <position y="110.0"/>
        <contentFilters/>
      </element>
      <element uuid="fc347064-8632-4755-8c1c-d83e712b7f39" dockArea="left">
        <bo>
          <seg>feature</seg>
          <seg>rc_radio_channel</seg>
        </bo>
        <position y="60.0"/>
        <contentFilters/>
      </element>
      <bo>
        <seg>subcomponent</seg>
        <seg>rc</seg>
      </bo>
      <position x="1345.0" y="218.0"/>
      <size width="376.0" height="160.0"/>
      <contentFilters>
        <filter>features</filter>
        <filter>internalFeatures</filter>
        <filter>processorFeatures</filter>
        <filter>connections</filter>
        <filter>flowSpecifications</filter>
      </contentFilters>
    </element>
    <element uuid="3cba7e22-4f9d-46db-a0c0-f8c52672b287">
      <element uuid="e38b15c4-567e-4b15-95da-bcaecb6af5f2" dockArea="right">
        <bo>
          <seg>feature</seg>
          <seg>bus_access</seg>
        </bo>
        <position x="186.0" y="30.0"/>
        <contentFilters/>
      </element>
      <element uuid="896edc44-03e5-440c-83a9-cf46fb12c997" dockArea="left">
        <bo>
          <seg>feature</seg>
          <seg>bus_access1</seg>
        </bo>
        <position y="33.0"/>
        <contentFilters/>
      </element>
      <bo>
        <seg>subcomponent</seg>
        <seg>spi</seg>
      </bo>
      <position x="620.0" y="455.0"/>
      <size width="274.0" height="90.0"/>
      <contentFilters>
        <filter>features</filter>
        <filter>internalFeatures</filter>
        <filter>processorFeatures</filter>
        <filter>connections</filter>
        <filter>flowSpecifications</filter>
      </contentFilters>
    </element>
    <element uuid="a016c703-375a-46ec-842c-ffe2ecbf0cfd">
      <element uuid="93a6c1db-3a3e-4cae-9e09-60e5434b4945" dockArea="right">
        <bo>
          <seg>feature</seg>
          <seg>adc</seg>
        </bo>
        <position x="202.0" y="360.0"/>
        <contentFilters/>
      </element>
      <element uuid="d7ec51e8-421f-44de-8a2c-e13d165cf5c7" dockArea="left">
        <bo>
          <seg>feature</seg>
          <seg>can1</seg>
        </bo>
        <position y="285.0"/>
        <contentFilters/>
      </element>
      <element uuid="49b29446-5a14-4534-8ff2-0a39fcf19ffb" dockArea="left">
        <bo>
          <seg>feature</seg>
          <seg>dma</seg>
        </bo>
        <position y="393.0"/>
        <contentFilters/>
      </element>
      <element uuid="ccc23542-4040-452e-a0cc-03b1731fc836" dockArea="left">
        <bo>
          <seg>feature</seg>
          <seg>i2c</seg>
        </bo>
        <position y="177.0"/>
        <contentFilters/>
      </element>
      <element uuid="8050c48f-3855-4035-af95-3d606e2fdb81" dockArea="right">
        <bo>
          <seg>feature</seg>
          <seg>otg_fs</seg>
        </bo>
        <position x="187.0" y="410.0"/>
        <contentFilters/>
      </element>
      <element uuid="c98698b7-8b68-4c4f-bdd2-aa72b0aa0d21" dockArea="right">
        <bo>
          <seg>feature</seg>
          <seg>ppm</seg>
        </bo>
        <position x="198.0" y="60.0"/>
        <contentFilters/>
      </element>
      <element uuid="fe67b056-132d-476f-a57e-276b98390ebd" dockArea="right">
        <bo>
          <seg>feature</seg>
          <seg>pwm</seg>
        </bo>
        <position x="195.0" y="160.0"/>
        <contentFilters/>
      </element>
      <element uuid="e18173e3-887c-4e41-ac81-c68a4cee84be" dockArea="right">
        <bo>
          <seg>feature</seg>
          <seg>sdio</seg>
        </bo>
        <position x="195.0" y="210.0"/>
        <contentFilters/>
      </element>
      <element uuid="f9dc8826-d30a-43d9-a982-0e8597f52076" dockArea="left">
        <bo>
          <seg>feature</seg>
          <seg>spi0</seg>
        </bo>
        <position y="68.0"/>
        <contentFilters/>
      </element>
      <element uuid="e4178a7e-a933-4c6c-8874-947302cbbc48" dockArea="right">
        <bo>
          <seg>feature</seg>
          <seg>spi1</seg>
        </bo>
        <position x="199.0" y="110.0"/>
        <contentFilters/>
      </element>
      <element uuid="1b51912c-14b0-40c8-ba34-ba54725c027d" dockArea="left">
        <bo>
          <seg>feature</seg>
          <seg>uart1</seg>
        </bo>
        <position y="502.0"/>
        <contentFilters/>
      </element>
      <element uuid="b038177e-2f85-46da-a541-7a0d629e53fa" dockArea="right">
        <bo>
          <seg>feature</seg>
          <seg>uart2</seg>
        </bo>
        <position x="193.0" y="10.0"/>
        <contentFilters/>
      </element>
      <element uuid="f4274457-ae07-468c-b47e-3e949ba5354b" dockArea="right">
        <bo>
          <seg>feature</seg>
          <seg>uart3</seg>
        </bo>
        <position x="193.0" y="260.0"/>
        <contentFilters/>
      </element>
      <element uuid="e37cc044-4c98-4144-ac6d-c341ea859de8" dockArea="right">
        <bo>
          <seg>feature</seg>
          <seg>uart4</seg>
        </bo>
        <position x="193.0" y="310.0"/>
        <contentFilters/>
      </element>
      <element uuid="8d1d804a-8490-446a-b897-98585619afb2" dockArea="right">
        <bo>
          <seg>feature</seg>
          <seg>uart6</seg>
        </bo>
        <position x="193.0" y="460.0"/>
        <contentFilters/>
      </element>
      <element uuid="9116905c-0577-475f-9d00-30564abf4adc" dockArea="right">
        <bo>
          <seg>feature</seg>
          <seg>uart7</seg>
        </bo>
        <position x="193.0" y="560.0"/>
        <contentFilters/>
      </element>
      <element uuid="7f677755-019c-4dc7-9dd8-4a310c1e15bd" dockArea="right">
        <bo>
          <seg>feature</seg>
          <seg>uart8</seg>
        </bo>
        <position x="193.0" y="510.0"/>
        <contentFilters/>
      </element>
      <bo>
        <seg>subcomponent</seg>
        <seg>stm32f765</seg>
      </bo>
      <position x="1036.0" y="556.0"/>
      <size width="241.0" height="610.0"/>
      <contentFilters>
        <filter>features</filter>
        <filter>internalFeatures</filter>
        <filter>processorFeatures</filter>
        <filter>connections</filter>
        <filter>flowSpecifications</filter>
      </contentFilters>
    </element>
    <element uuid="e318edec-a8f7-4c0c-8fcf-b6f538ad0b47">
      <bo>
        <seg>subcomponent</seg>
        <seg>test_device</seg>
      </bo>
      <position x="206.0" y="1269.0"/>
      <size width="126.0" height="35.0"/>
      <contentFilters>
        <filter>features</filter>
        <filter>internalFeatures</filter>
        <filter>processorFeatures</filter>
        <filter>connections</filter>
        <filter>flowSpecifications</filter>
      </contentFilters>
    </element>
    <element uuid="0629e07e-34db-4084-bff2-5951495546cc">
      <element uuid="16aa0fb5-4b96-4c48-8f46-a04a0b8a8fe1" dockArea="left">
        <bo>
          <seg>feature</seg>
          <seg>bus_access</seg>
        </bo>
        <position y="10.0"/>
        <contentFilters/>
      </element>
      <element uuid="f3d7428f-0a4e-4564-b14b-fd9fa4cfa74d" dockArea="left">
        <bo>
          <seg>feature</seg>
          <seg>tf_data</seg>
        </bo>
        <position y="60.0"/>
        <contentFilters/>
      </element>
      <bo>
        <seg>subcomponent</seg>
        <seg>tf</seg>
      </bo>
      <position x="1335.0" y="759.0"/>
      <size width="254.0" height="110.0"/>
      <contentFilters>
        <filter>features</filter>
        <filter>internalFeatures</filter>
        <filter>processorFeatures</filter>
        <filter>connections</filter>
        <filter>flowSpecifications</filter>
      </contentFilters>
    </element>
    <element uuid="6b7d9f88-4a5d-459a-8299-6244ff68c4b8">
      <element uuid="11f70e35-f9fe-4caa-9f46-b3076104423d" dockArea="left">
        <bo>
          <seg>feature</seg>
          <seg>bus_access</seg>
        </bo>
        <position y="10.0"/>
        <contentFilters/>
      </element>
      <bo>
        <seg>subcomponent</seg>
        <seg>usb</seg>
      </bo>
      <position x="1335.0" y="1050.0"/>
      <size width="265.0" height="60.0"/>
      <contentFilters>
        <filter>features</filter>
        <filter>internalFeatures</filter>
        <filter>processorFeatures</filter>
        <filter>connections</filter>
        <filter>flowSpecifications</filter>
      </contentFilters>
    </element>
    <element uuid="ff84b99d-6b30-4c43-9c26-58032b5d239a">
      <element uuid="463e69d7-77ea-4520-a074-79613ac6199a" dockArea="left">
        <bo>
          <seg>feature</seg>
          <seg>bus_access</seg>
        </bo>
        <position y="110.0"/>
        <contentFilters/>
      </element>
      <element uuid="900b750b-8d7f-427c-8574-bdb10eb4092d" dockArea="left">
        <bo>
          <seg>feature</seg>
          <seg>bus_x3dr_radio</seg>
        </bo>
        <position y="60.0"/>
        <contentFilters/>
      </element>
      <element uuid="805261fb-9c2c-48a2-8af8-5bd36facd774" dockArea="left">
        <bo>
          <seg>feature</seg>
          <seg>mavlink_external</seg>
        </bo>
        <position y="10.0"/>
        <contentFilters/>
      </element>
      <element uuid="20ae64bc-1023-488d-95de-f96cfa9f127b" dockArea="right">
        <bo>
          <seg>feature</seg>
          <seg>x3dr_data</seg>
        </bo>
        <position x="271.0" y="60.0"/>
        <contentFilters/>
      </element>
      <bo>
        <seg>subcomponent</seg>
        <seg>x3dr</seg>
      </bo>
      <position x="1351.0" y="38.0"/>
      <size width="351.0" height="160.0"/>
      <contentFilters>
        <filter>features</filter>
        <filter>internalFeatures</filter>
        <filter>processorFeatures</filter>
        <filter>connections</filter>
        <filter>flowSpecifications</filter>
      </contentFilters>
    </element>
    <bo>
      <seg>classifier</seg>
      <seg>hardware.impl</seg>
    </bo>
    <position x="-10.0" y="-10.0"/>
    <size width="1956.0" height="1321.0"/>
    <contentFilters>
      <filter>features</filter>
      <filter>internalFeatures</filter>
      <filter>processorFeatures</filter>
      <filter>connections</filter>
      <filter>flowSpecifications</filter>
      <filter>subcomponents</filter>
    </contentFilters>
  </element>
  <config type="structure" connectionPrimaryLabelsVisible="false">
    <enabledAadlProperties/>
    <context>
      <seg>classifier</seg>
      <seg>hardware::hardware.impl</seg>
    </context>
  </config>
</diagram:Diagram>
