# Supplementary material for: An integrated modeling, verification, and code generation for uncrewed aerial systems: less cost and more efficiency
Source: PeerJ Comput Sci. 2025 Jan 9;11:e2575. doi: 10.7717/peerj-cs.2575 (PMC11784798; doi:10.7717/peerj-cs.2575)
Supplement: Supplemental Information 1 [file peerj-cs-11-2575-s001.zip › ┤·┬δ/diagrams/HardWare_HardWare_Impl2.aadl_diagram]

<?xml version="1.0" encoding="ASCII"?>
<diagram:Diagram xmi:version="2.0" xmlns:xmi="http://www.omg.org/XMI" xmlns:diagram="http://osate.org/diagram" formatVersion="7">
  <element uuid="a2a2cf20-d3b2-440e-a040-c91aff34cfd1" manual="true">
    <element uuid="8882511e-ed43-4b08-bff4-e60697cd32e9">
      <element uuid="f76d22ef-9bb4-4464-bbac-306ca18848b1">
        <bo>
          <seg>pvg</seg>
          <seg>communication_properties::timing</seg>
        </bo>
        <contentFilters/>
      </element>
      <bo>
        <seg>connection</seg>
        <seg>acctosensor_1</seg>
      </bo>
      <bendpoints>
        <point x="622.0" y="802.6666666666667"/>
        <point x="622.0" y="50.0"/>
        <point x="1307.0" y="50.0"/>
        <point x="1307.0" y="103.0"/>
        <point x="1871.0" y="103.0"/>
        <point x="1871.0" y="538.0"/>
      </bendpoints>
      <contentFilters/>
    </element>
    <element uuid="3c7efae9-09d5-4508-a8b0-867230a864b0">
      <element uuid="d7965b69-d57d-48ea-9786-b73ec607b875">
        <bo>
          <seg>pvg</seg>
          <seg>communication_properties::timing</seg>
        </bo>
        <contentFilters/>
      </element>
      <bo>
        <seg>connection</seg>
        <seg>acctosensor_2</seg>
      </bo>
      <bendpoints>
        <point x="1871.0" y="668.0"/>
        <point x="1871.0" y="538.0"/>
      </bendpoints>
      <contentFilters/>
    </element>
    <element uuid="0ad70d57-3dfc-4463-bb58-c778e16f1aa0">
      <element uuid="0c7049fa-d070-4ad2-819a-a40e9d90e2ec">
        <bo>
          <seg>pvg</seg>
          <seg>communication_properties::timing</seg>
        </bo>
        <contentFilters/>
      </element>
      <bo>
        <seg>connection</seg>
        <seg>barotosensor</seg>
      </bo>
      <bendpoints>
        <point x="1871.0" y="103.0"/>
        <point x="1871.0" y="538.0"/>
      </bendpoints>
      <contentFilters/>
    </element>
    <element uuid="a2fade83-0dc5-4753-868b-339ea668acd4">
      <element uuid="2d3f1e49-df31-4bbd-b938-79cbf3ae6b52">
        <bo>
          <seg>pvg</seg>
          <seg>communication_properties::timing</seg>
        </bo>
        <contentFilters/>
      </element>
      <bo>
        <seg>connection</seg>
        <seg>batterytosensor</seg>
      </bo>
      <bendpoints>
        <point x="1871.0" y="458.0"/>
        <point x="1871.0" y="538.0"/>
      </bendpoints>
      <contentFilters/>
    </element>
    <element uuid="f0d5a808-765e-46cc-87be-30569a721042">
      <element uuid="e7d678a6-54ad-4b95-b130-fec0dbf0e19d">
        <bo>
          <seg>pvg</seg>
          <seg>communication_properties::timing</seg>
        </bo>
        <contentFilters/>
      </element>
      <bo>
        <seg>connection</seg>
        <seg>gpstosensor</seg>
      </bo>
      <contentFilters/>
    </element>
    <element uuid="60c4e4c6-aefb-412b-a2e2-4469af0d95aa">
      <element uuid="db3ce2a2-89b8-468b-8bcb-b704a08e03a4">
        <bo>
          <seg>pvg</seg>
          <seg>communication_properties::timing</seg>
        </bo>
        <contentFilters/>
      </element>
      <bo>
        <seg>connection</seg>
        <seg>gyroscopetosensor_1</seg>
      </bo>
      <bendpoints>
        <point x="622.0" y="852.6666666666667"/>
        <point x="622.0" y="50.0"/>
        <point x="1307.0" y="50.0"/>
        <point x="1307.0" y="103.0"/>
        <point x="1871.0" y="103.0"/>
        <point x="1871.0" y="538.0"/>
      </bendpoints>
      <contentFilters/>
    </element>
    <element uuid="007d6189-be1b-45c6-b326-5ece2eb90e0d">
      <element uuid="2bb8dbd7-487a-4bfd-8d1a-8493d0584600">
        <bo>
          <seg>pvg</seg>
          <seg>communication_properties::timing</seg>
        </bo>
        <contentFilters/>
      </element>
      <bo>
        <seg>connection</seg>
        <seg>gyroscopetosensor_2</seg>
      </bo>
      <bendpoints>
        <point x="1307.0" y="308.0"/>
        <point x="1307.0" y="103.0"/>
        <point x="1871.0" y="103.0"/>
        <point x="1871.0" y="538.0"/>
      </bendpoints>
      <contentFilters/>
    </element>
    <element uuid="db83fec1-5de9-497c-888d-863c81fc517a">
      <bo>
        <seg>connection</seg>
        <seg>hardware_impl_new_connection</seg>
      </bo>
      <bendpoints>
        <point x="1317.0" y="388.0"/>
        <point x="1317.0" y="114.0"/>
      </bendpoints>
      <contentFilters/>
    </element>
    <element uuid="234b2e70-46cf-4947-a08b-a8d250e637db">
      <bo>
        <seg>connection</seg>
        <seg>hardware_impl_new_connection15</seg>
      </bo>
      <bendpoints>
        <point x="1317.0" y="788.0"/>
        <point x="1317.0" y="707.0"/>
        <point x="1861.0" y="707.0"/>
        <point x="1861.0" y="888.0"/>
      </bendpoints>
      <contentFilters/>
    </element>
    <element uuid="2cca3795-cb7b-4645-87d2-453968593cdb">
      <bo>
        <seg>connection</seg>
        <seg>hardware_impl_new_connection16</seg>
      </bo>
      <contentFilters/>
    </element>
    <element uuid="6e1655c9-42e5-4599-9a3c-806202a6efb4">
      <bo>
        <seg>connection</seg>
        <seg>hardware_impl_new_connection17</seg>
      </bo>
      <bendpoints>
        <point x="1427.0" y="938.0"/>
        <point x="1427.0" y="1036.0"/>
      </bendpoints>
      <contentFilters/>
    </element>
    <element uuid="c5a8a2cc-246b-4975-bce9-40b5c07d6e05">
      <bo>
        <seg>connection</seg>
        <seg>hardware_impl_new_connection19</seg>
      </bo>
      <bendpoints>
        <point x="1347.0" y="538.0"/>
        <point x="1347.0" y="325.0"/>
      </bendpoints>
      <contentFilters/>
    </element>
    <element uuid="3b3c37f4-49ae-4aa9-a95a-d7bce5e98caf">
      <element uuid="ecd04394-9cdf-4986-a33e-13f58c172c1f">
        <bo>
          <seg>tag</seg>
          <seg>unidirectional</seg>
        </bo>
        <contentFilters/>
      </element>
      <bo>
        <seg>connection</seg>
        <seg>hardware_impl_new_connection2</seg>
      </bo>
      <bendpoints>
        <point x="1397.0" y="838.0"/>
        <point x="1397.0" y="760.0"/>
      </bendpoints>
      <contentFilters/>
    </element>
    <element uuid="52fb7ac4-2a24-4329-9681-ad866a744465">
      <element uuid="12c7968d-4741-42c9-98e1-43ab98364039">
        <bo>
          <seg>tag</seg>
          <seg>unidirectional</seg>
        </bo>
        <contentFilters/>
      </element>
      <bo>
        <seg>connection</seg>
        <seg>hardware_impl_new_connection3</seg>
      </bo>
      <bendpoints>
        <point x="1407.0" y="986.0"/>
        <point x="1407.0" y="810.0"/>
      </bendpoints>
      <contentFilters/>
    </element>
    <element uuid="ca8d818f-4ad4-4c9b-8852-1ef7f2153284">
      <element uuid="ea937166-5cbf-48bd-9a0c-16eb153a6e45">
        <bo>
          <seg>pvg</seg>
          <seg>communication_properties::timing</seg>
        </bo>
        <contentFilters/>
      </element>
      <bo>
        <seg>connection</seg>
        <seg>hardware_impl_new_connection4</seg>
      </bo>
      <bendpoints>
        <point x="1417.0" y="1036.0"/>
        <point x="1417.0" y="860.0"/>
      </bendpoints>
      <contentFilters/>
    </element>
    <element uuid="1c8babd5-0f92-44d9-8004-29473d37bb17">
      <element uuid="fb95a9c1-e423-47d7-9e9a-732e4740663e">
        <bo>
          <seg>pvg</seg>
          <seg>communication_properties::timing</seg>
        </bo>
        <contentFilters/>
      </element>
      <bo>
        <seg>connection</seg>
        <seg>hardware_impl_new_connection5</seg>
      </bo>
      <bendpoints>
        <point x="1871.0" y="810.0"/>
        <point x="1871.0" y="538.0"/>
      </bendpoints>
      <contentFilters/>
    </element>
    <element uuid="c32b9982-45ca-4bda-8527-eda22bbbc698">
      <element uuid="c69c3db8-ffe9-4963-ae39-1ff96dd90727">
        <bo>
          <seg>pvg</seg>
          <seg>communication_properties::timing</seg>
        </bo>
        <contentFilters/>
      </element>
      <bo>
        <seg>connection</seg>
        <seg>hardware_impl_new_connection6</seg>
      </bo>
      <contentFilters/>
    </element>
    <element uuid="b56a32af-074f-42fe-a208-7ef9c956772b">
      <element uuid="c1c329d2-8dff-4f71-be41-2f8fb827b9ef">
        <bo>
          <seg>tag</seg>
          <seg>unidirectional</seg>
        </bo>
        <contentFilters/>
      </element>
      <bo>
        <seg>connection</seg>
        <seg>hardware_impl_new_connection7</seg>
      </bo>
      <contentFilters/>
    </element>
    <element uuid="31017b2e-fb05-4c80-b1f7-a1ff864e49bd">
      <element uuid="0563fda0-16ed-4fcf-bebe-8dc4ccc265c8">
        <bo>
          <seg>pvg</seg>
          <seg>communication_properties::timing</seg>
        </bo>
        <contentFilters/>
      </element>
      <bo>
        <seg>connection</seg>
        <seg>hardware_impl_new_connection8</seg>
      </bo>
      <bendpoints>
        <point x="1871.0" y="1086.0"/>
        <point x="1871.0" y="538.0"/>
      </bendpoints>
      <contentFilters/>
    </element>
    <element uuid="4074850a-2815-4c41-88dd-93c2a4d36428">
      <element uuid="fde96565-c5bc-478e-9021-b090df638b68">
        <bo>
          <seg>pvg</seg>
          <seg>communication_properties::timing</seg>
        </bo>
        <contentFilters/>
      </element>
      <bo>
        <seg>connection</seg>
        <seg>magtosensor</seg>
      </bo>
      <bendpoints>
        <point x="1871.0" y="618.0"/>
        <point x="1871.0" y="538.0"/>
      </bendpoints>
      <contentFilters/>
    </element>
    <element uuid="cd53d72e-0fda-457a-9112-87886395c0ee">
      <bo>
        <seg>connection</seg>
        <seg>spitol3gd20</seg>
      </bo>
      <bendpoints>
        <point x="910.0" y="906.0"/>
        <point x="926.0" y="906.0"/>
        <point x="926.0" y="308.0"/>
      </bendpoints>
      <contentFilters/>
    </element>
    <element uuid="a3adfe1a-2eba-4824-ad3b-ad209fa9473f">
      <bo>
        <seg>connection</seg>
        <seg>spitolsm303d</seg>
      </bo>
      <bendpoints>
        <point x="910.0" y="966.0"/>
        <point x="1387.0" y="966.0"/>
        <point x="1387.0" y="643.0"/>
      </bendpoints>
      <contentFilters/>
    </element>
    <element uuid="7fa5be92-eb68-49a3-b878-c6eba2dae122">
      <bo>
        <seg>connection</seg>
        <seg>spitompu</seg>
      </bo>
      <bendpoints>
        <point x="632.0" y="902.6666666666666"/>
      </bendpoints>
      <contentFilters/>
    </element>
    <element uuid="c1bd79a7-cf24-468c-b793-6ec84923410d">
      <bo>
        <seg>connection</seg>
        <seg>spitoms5611</seg>
      </bo>
      <bendpoints>
        <point x="910.0" y="896.0"/>
        <point x="916.0" y="896.0"/>
        <point x="916.0" y="103.0"/>
      </bendpoints>
      <contentFilters/>
    </element>
    <element uuid="da5bcc4d-e2e2-4c87-a9e5-67c2f5899303">
      <bo>
        <seg>connection</seg>
        <seg>spitostm32</seg>
      </bo>
      <bendpoints>
        <point x="936.0" y="948.0"/>
        <point x="936.0" y="446.33333333333337"/>
      </bendpoints>
      <contentFilters/>
    </element>
    <element uuid="522184cb-5b4c-433f-a0c1-cdc3f4805cb9">
      <bo>
        <seg>connection</seg>
        <seg>stm32tobattery</seg>
      </bo>
      <bendpoints>
        <point x="1367.0" y="638.0"/>
        <point x="1367.0" y="458.0"/>
      </bendpoints>
      <contentFilters/>
    </element>
    <element uuid="512fb10c-9d50-4c7f-ba70-83e75bc4ca3d">
      <bo>
        <seg>connection</seg>
        <seg>stm32toeeprom</seg>
      </bo>
      <bendpoints>
        <point x="1337.0" y="488.0"/>
        <point x="1337.0" y="297.0"/>
      </bendpoints>
      <contentFilters/>
    </element>
    <element uuid="ea7cee5d-88db-45e1-b44e-d4d4965ccaec">
      <bo>
        <seg>connection</seg>
        <seg>stm32togps</seg>
      </bo>
      <bendpoints>
        <point x="1377.0" y="688.0"/>
        <point x="1377.0" y="538.0"/>
      </bendpoints>
      <contentFilters/>
    </element>
    <element uuid="f5684c4b-b96c-4770-9334-8c33b00c94ea">
      <bo>
        <seg>connection</seg>
        <seg>stm32totel</seg>
      </bo>
      <bendpoints>
        <point x="1307.0" y="738.0"/>
        <point x="1307.0" y="696.0"/>
      </bendpoints>
      <contentFilters/>
    </element>
    <element uuid="262d6cf2-45dc-43a0-adc9-861b99fcb23c">
      <bo>
        <seg>connection</seg>
        <seg>stm32totf</seg>
      </bo>
      <bendpoints>
        <point x="1327.0" y="438.0"/>
        <point x="1327.0" y="167.0"/>
      </bendpoints>
      <contentFilters/>
    </element>
    <element uuid="54feaddc-ad82-4d72-b0f7-60fb2a5e19b9">
      <bo>
        <seg>connection</seg>
        <seg>stm32tousb</seg>
      </bo>
      <bendpoints>
        <point x="1357.0" y="588.0"/>
        <point x="1357.0" y="378.0"/>
      </bendpoints>
      <contentFilters/>
    </element>
    <element uuid="fbe3f2ba-c6d6-4d40-9276-89dd25581ade" dockArea="left">
      <bo>
        <seg>feature</seg>
        <seg>can_board</seg>
      </bo>
      <position y="1154.0"/>
      <contentFilters/>
    </element>
    <element uuid="28b70ad4-5173-4a39-be13-c362e1ba4a4f" dockArea="left">
      <bo>
        <seg>feature</seg>
        <seg>flight_control_conmmands</seg>
      </bo>
      <position y="992.0"/>
      <contentFilters/>
    </element>
    <element uuid="6f1cbb81-d35e-438c-9509-35ae1a9a95ad" dockArea="left">
      <bo>
        <seg>feature</seg>
        <seg>gcstocontrol_mavlink</seg>
      </bo>
      <position y="1092.0"/>
      <contentFilters/>
    </element>
    <element uuid="3e52e570-a406-405b-92c4-005eacbcf7ba" dockArea="right">
      <bo>
        <seg>feature</seg>
        <seg>pwm_stm32f427_board</seg>
      </bo>
      <position x="1881.0" y="281.0"/>
      <contentFilters/>
    </element>
    <element uuid="25aa383c-b646-4e7c-aeda-7145fc53ba5f" dockArea="left">
      <bo>
        <seg>feature</seg>
        <seg>rc_radio</seg>
      </bo>
      <position y="942.0"/>
      <contentFilters/>
    </element>
    <element uuid="207e0dc8-8c96-4359-bb7e-52c0f9ec7ab4" dockArea="right">
      <bo>
        <seg>feature</seg>
        <seg>sensors</seg>
      </bo>
      <position x="1983.0" y="492.0"/>
      <size width="73.0" height="44.0"/>
      <contentFilters/>
    </element>
    <element uuid="12d46fc1-55b2-4695-983b-bc6ca7e19352" dockArea="right">
      <bo>
        <seg>feature</seg>
        <seg>serial_4_5_board</seg>
      </bo>
      <position x="1926.0" y="844.0"/>
      <contentFilters/>
    </element>
    <element uuid="30d08cc0-628f-42db-9deb-a2ce1fc23eda" dockArea="right">
      <bo>
        <seg>feature</seg>
        <seg>tel2_osd_board</seg>
      </bo>
      <position x="1928.0" y="652.0"/>
      <contentFilters/>
    </element>
    <element uuid="a0eb83a0-15ab-4031-a6ca-3c972d2172b8" dockArea="right">
      <bo>
        <seg>feature</seg>
        <seg>uart6_cor_to_io</seg>
      </bo>
      <position x="1941.0" y="70.0"/>
      <contentFilters/>
    </element>
    <element uuid="3abb0dfa-2b60-402d-84c0-2bfbd51eb597" dockArea="left">
      <bo>
        <seg>feature</seg>
        <seg>x3dr_radio</seg>
      </bo>
      <position y="1042.0"/>
      <contentFilters/>
    </element>
    <element uuid="dfceaa92-d127-4b36-8774-e80b5412d8e6">
      <element uuid="3911942d-9ae2-451c-b975-45979e785462" dockArea="left">
        <bo>
          <seg>feature</seg>
          <seg>bus_access</seg>
        </bo>
        <position y="10.0"/>
        <contentFilters/>
      </element>
      <bo>
        <seg>subcomponent</seg>
        <seg>eeprom</seg>
      </bo>
      <position x="1425.0" y="243.0"/>
      <size width="293.0" height="60.0"/>
      <contentFilters>
        <filter>features</filter>
        <filter>internalFeatures</filter>
        <filter>processorFeatures</filter>
        <filter>connections</filter>
        <filter>flowSpecifications</filter>
      </contentFilters>
    </element>
    <element uuid="31590ab3-7e68-4973-9d6c-01a12714a444">
      <element uuid="bcf8c184-5722-4a7f-815a-2fc8c96c5478" dockArea="left">
        <bo>
          <seg>feature</seg>
          <seg>bus_access</seg>
        </bo>
        <position y="10.0"/>
        <contentFilters/>
      </element>
      <element uuid="62190c8e-683d-4aa7-a736-98dcb841bb0d" dockArea="right">
        <bo>
          <seg>feature</seg>
          <seg>gps_data</seg>
        </bo>
        <position x="191.0" y="10.0"/>
        <contentFilters/>
      </element>
      <bo>
        <seg>subcomponent</seg>
        <seg>gps</seg>
      </bo>
      <position x="1499.0" y="484.0"/>
      <size width="266.0" height="60.0"/>
      <contentFilters>
        <filter>features</filter>
        <filter>internalFeatures</filter>
        <filter>processorFeatures</filter>
        <filter>connections</filter>
        <filter>flowSpecifications</filter>
      </contentFilters>
    </element>
    <element uuid="846010c5-fc0f-4aec-8d97-d9de12d34ee6">
      <element uuid="730c2867-3445-47e4-aa16-6d4ae830181b" dockArea="left">
        <bo>
          <seg>feature</seg>
          <seg>bus_access</seg>
        </bo>
        <position y="10.0"/>
        <contentFilters/>
      </element>
      <element uuid="c3ee2b6b-32d3-4f0f-b316-19ea5d146324" dockArea="right">
        <bo>
          <seg>feature</seg>
          <seg>gyroscope_data</seg>
        </bo>
        <position x="226.0" y="10.0"/>
        <contentFilters/>
      </element>
      <bo>
        <seg>subcomponent</seg>
        <seg>l3gd20</seg>
      </bo>
      <position x="938.0" y="254.0"/>
      <size width="344.0" height="60.0"/>
      <contentFilters>
        <filter>features</filter>
        <filter>internalFeatures</filter>
        <filter>processorFeatures</filter>
        <filter>connections</filter>
        <filter>flowSpecifications</filter>
      </contentFilters>
    </element>
    <element uuid="bcf2ff41-431b-4306-9a61-0f963e15ec85">
      <element uuid="af30a2dd-c160-48c3-b999-a21870f4591c" dockArea="right">
        <bo>
          <seg>feature</seg>
          <seg>accelerometer_data</seg>
        </bo>
        <position x="266.0" y="60.0"/>
        <contentFilters/>
      </element>
      <element uuid="7c3264cb-3375-48a9-9acf-fa1b19bb3c30" dockArea="left">
        <bo>
          <seg>feature</seg>
          <seg>bus_access</seg>
        </bo>
        <position y="35.0"/>
        <contentFilters/>
      </element>
      <element uuid="ccf9c910-06e7-4898-a573-8f1dea9697ea" dockArea="right">
        <bo>
          <seg>feature</seg>
          <seg>magnetometer_data</seg>
        </bo>
        <position x="266.0" y="10.0"/>
        <contentFilters/>
      </element>
      <bo>
        <seg>subcomponent</seg>
        <seg>lsm303d</seg>
      </bo>
      <position x="1425.0" y="564.0"/>
      <size width="414.0" height="110.0"/>
      <contentFilters>
        <filter>features</filter>
        <filter>internalFeatures</filter>
        <filter>processorFeatures</filter>
        <filter>connections</filter>
        <filter>flowSpecifications</filter>
      </contentFilters>
    </element>
    <element uuid="1c2cf2ee-d541-49b9-a040-05ad83b624cd">
      <element uuid="8a7214a4-67d0-48f4-8e1b-59e462b9eeab" dockArea="right">
        <bo>
          <seg>feature</seg>
          <seg>battery_data</seg>
        </bo>
        <position x="187.0" y="10.0"/>
        <contentFilters/>
      </element>
      <element uuid="1819e6d4-7314-4c0a-a32b-0339c276bf1f" dockArea="left">
        <bo>
          <seg>feature</seg>
          <seg>bus_access</seg>
        </bo>
        <position y="10.0"/>
        <contentFilters/>
      </element>
      <bo>
        <seg>subcomponent</seg>
        <seg>mon</seg>
      </bo>
      <position x="1490.0" y="404.0"/>
      <size width="284.0" height="60.0"/>
      <contentFilters>
        <filter>features</filter>
        <filter>internalFeatures</filter>
        <filter>processorFeatures</filter>
        <filter>connections</filter>
        <filter>flowSpecifications</filter>
      </contentFilters>
    </element>
    <element uuid="8756e886-6cdb-4c40-886e-71598b2a17ab">
      <element uuid="eaf3db98-0958-4d29-8080-a86d718c1bf5" dockArea="right">
        <bo>
          <seg>feature</seg>
          <seg>accelerometer_ata</seg>
        </bo>
        <position x="255.0" y="10.0"/>
        <contentFilters/>
      </element>
      <element uuid="e484a2b9-407b-4eb5-9d6f-64c7c4ac64bf" dockArea="right">
        <bo>
          <seg>feature</seg>
          <seg>bus_access</seg>
        </bo>
        <position x="305.0" y="110.0"/>
        <contentFilters/>
      </element>
      <element uuid="8aa28eed-90c0-4bf6-8c56-d60e7c0e9d70" dockArea="right">
        <bo>
          <seg>feature</seg>
          <seg>gyroscope_data</seg>
        </bo>
        <position x="276.0" y="60.0"/>
        <contentFilters/>
      </element>
      <bo>
        <seg>subcomponent</seg>
        <seg>mpu6000</seg>
      </bo>
      <position x="206.0" y="749.0"/>
      <size width="394.0" height="160.0"/>
      <contentFilters>
        <filter>features</filter>
        <filter>internalFeatures</filter>
        <filter>processorFeatures</filter>
        <filter>connections</filter>
        <filter>flowSpecifications</filter>
      </contentFilters>
    </element>
    <element uuid="47c704ee-2793-4378-ae36-5e9e85bae682">
      <element uuid="6d635701-68c5-4e1b-b57c-1c555ed33c94" dockArea="right">
        <bo>
          <seg>feature</seg>
          <seg>barometric_data</seg>
        </bo>
        <position x="229.0" y="10.0"/>
        <contentFilters/>
      </element>
      <element uuid="28377b40-c3b4-4dbc-9dc9-baf0fc71797c" dockArea="left">
        <bo>
          <seg>feature</seg>
          <seg>bus_access</seg>
        </bo>
        <position y="10.0"/>
        <contentFilters/>
      </element>
      <bo>
        <seg>subcomponent</seg>
        <seg>ms5611</seg>
      </bo>
      <position x="934.0" y="49.0"/>
      <size width="351.0" height="60.0"/>
      <contentFilters>
        <filter>features</filter>
        <filter>internalFeatures</filter>
        <filter>processorFeatures</filter>
        <filter>connections</filter>
        <filter>flowSpecifications</filter>
      </contentFilters>
    </element>
    <element uuid="44f37bfa-d45a-475f-9b91-b4149be799fb">
      <element uuid="1c3422c6-76ef-4e6f-8b88-07af6823abb5" dockArea="right">
        <bo>
          <seg>feature</seg>
          <seg>commands</seg>
        </bo>
        <position x="289.0" y="60.0"/>
        <contentFilters/>
      </element>
      <element uuid="814c0133-e187-4e7c-a646-101aa3de6fc1" dockArea="left">
        <bo>
          <seg>feature</seg>
          <seg>commands_external</seg>
        </bo>
        <position y="110.0"/>
        <contentFilters/>
      </element>
      <element uuid="0a0447e1-746b-453d-a7a6-e30e397ed92b" dockArea="left">
        <bo>
          <seg>feature</seg>
          <seg>ppm</seg>
        </bo>
        <position y="10.0"/>
        <contentFilters/>
      </element>
      <element uuid="8221945f-9990-4d43-a27d-d0563cccd494" dockArea="left">
        <bo>
          <seg>feature</seg>
          <seg>rc_radio_channel</seg>
        </bo>
        <position y="60.0"/>
        <contentFilters/>
      </element>
      <bo>
        <seg>subcomponent</seg>
        <seg>rc</seg>
      </bo>
      <position x="1435.0" y="706.0"/>
      <size width="376.0" height="160.0"/>
      <contentFilters>
        <filter>features</filter>
        <filter>internalFeatures</filter>
        <filter>processorFeatures</filter>
        <filter>connections</filter>
        <filter>flowSpecifications</filter>
      </contentFilters>
    </element>
    <element uuid="a3b9b12f-7e7b-4eaa-993a-ea24c33e4aad">
      <element uuid="e6cce531-8933-418d-aab1-0a7ace503940" dockArea="right">
        <bo>
          <seg>feature</seg>
          <seg>bus_access</seg>
        </bo>
        <position x="185.0" y="30.0"/>
        <contentFilters/>
      </element>
      <element uuid="7b2a1c3e-32f8-4cdf-8088-3d0c9a07d3f5" dockArea="left">
        <bo>
          <seg>feature</seg>
          <seg>bus_access1</seg>
        </bo>
        <position y="33.0"/>
        <contentFilters/>
      </element>
      <bo>
        <seg>subcomponent</seg>
        <seg>spi</seg>
      </bo>
      <position x="620.0" y="874.0"/>
      <size width="274.0" height="90.0"/>
      <contentFilters>
        <filter>features</filter>
        <filter>internalFeatures</filter>
        <filter>processorFeatures</filter>
        <filter>connections</filter>
        <filter>flowSpecifications</filter>
      </contentFilters>
    </element>
    <element uuid="25118231-3e66-4463-8ecd-20b4678440ee">
      <element uuid="302e5cf9-aaaf-4250-84f6-2f25b17bcdd8" dockArea="right">
        <bo>
          <seg>feature</seg>
          <seg>adc</seg>
        </bo>
        <position x="200.0" y="260.0"/>
        <contentFilters/>
      </element>
      <element uuid="97a60ead-70bc-4b2a-9569-7196c2d7a205" dockArea="left">
        <bo>
          <seg>feature</seg>
          <seg>can1</seg>
        </bo>
        <position y="285.0"/>
        <contentFilters/>
      </element>
      <element uuid="ed57f471-8bf1-416b-8d1a-b0c7ca34a752" dockArea="left">
        <bo>
          <seg>feature</seg>
          <seg>dma</seg>
        </bo>
        <position y="393.0"/>
        <contentFilters/>
      </element>
      <element uuid="f89940e5-380f-4485-9877-8853da1607af" dockArea="left">
        <bo>
          <seg>feature</seg>
          <seg>i2c</seg>
        </bo>
        <position y="177.0"/>
        <contentFilters/>
      </element>
      <element uuid="a5d9aec5-ffcd-449a-bc6d-e35ffaf7ff97" dockArea="right">
        <bo>
          <seg>feature</seg>
          <seg>otg_fs</seg>
        </bo>
        <position x="186.0" y="210.0"/>
        <contentFilters/>
      </element>
      <element uuid="7f82c7cc-b58a-4b74-a54f-b28d1d0777a1" dockArea="right">
        <bo>
          <seg>feature</seg>
          <seg>ppm</seg>
        </bo>
        <position x="195.0" y="460.0"/>
        <contentFilters/>
      </element>
      <element uuid="9e4a06d5-5d1f-443d-814e-2dc93144a8e1" dockArea="right">
        <bo>
          <seg>feature</seg>
          <seg>pwm</seg>
        </bo>
        <position x="192.0" y="160.0"/>
        <contentFilters/>
      </element>
      <element uuid="337368a1-6524-4d27-86a0-066040110951" dockArea="right">
        <bo>
          <seg>feature</seg>
          <seg>sdio</seg>
        </bo>
        <position x="191.0" y="60.0"/>
        <contentFilters/>
      </element>
      <element uuid="74c247c5-d39f-444d-a585-ca5ef98c821a" dockArea="left">
        <bo>
          <seg>feature</seg>
          <seg>spi0</seg>
        </bo>
        <position y="68.0"/>
        <contentFilters/>
      </element>
      <element uuid="256d8762-82b0-4edb-890b-a6a642feb35b" dockArea="right">
        <bo>
          <seg>feature</seg>
          <seg>spi1</seg>
        </bo>
        <position x="198.0" y="110.0"/>
        <contentFilters/>
      </element>
      <element uuid="9db9698d-59ad-43d4-9556-53c6e593e635" dockArea="left">
        <bo>
          <seg>feature</seg>
          <seg>uart1</seg>
        </bo>
        <position y="502.0"/>
        <contentFilters/>
      </element>
      <element uuid="763fd979-6d8a-438f-99c4-8174e454d0d8" dockArea="right">
        <bo>
          <seg>feature</seg>
          <seg>uart2</seg>
        </bo>
        <position x="191.0" y="560.0"/>
        <contentFilters/>
      </element>
      <element uuid="9f9f833e-2fae-45e2-b78e-a12a0f3f5e2e" dockArea="right">
        <bo>
          <seg>feature</seg>
          <seg>uart3</seg>
        </bo>
        <position x="191.0" y="360.0"/>
        <contentFilters/>
      </element>
      <element uuid="0753cc68-b536-4a4b-a9e5-845205a07701" dockArea="right">
        <bo>
          <seg>feature</seg>
          <seg>uart4</seg>
        </bo>
        <position x="191.0" y="310.0"/>
        <contentFilters/>
      </element>
      <element uuid="66b10c5a-c2a1-48fa-addb-ba13fc7ee9bc" dockArea="right">
        <bo>
          <seg>feature</seg>
          <seg>uart6</seg>
        </bo>
        <position x="191.0" y="10.0"/>
        <contentFilters/>
      </element>
      <element uuid="54ea9288-d6f7-4ced-add8-ef0e6770038f" dockArea="right">
        <bo>
          <seg>feature</seg>
          <seg>uart7</seg>
        </bo>
        <position x="191.0" y="510.0"/>
        <contentFilters/>
      </element>
      <element uuid="f66d94f0-353f-4497-951b-a477ffe06338" dockArea="right">
        <bo>
          <seg>feature</seg>
          <seg>uart8</seg>
        </bo>
        <position x="191.0" y="410.0"/>
        <contentFilters/>
      </element>
      <bo>
        <seg>subcomponent</seg>
        <seg>stm32f765</seg>
      </bo>
      <position x="1036.0" y="334.0"/>
      <size width="241.0" height="610.0"/>
      <contentFilters>
        <filter>features</filter>
        <filter>internalFeatures</filter>
        <filter>processorFeatures</filter>
        <filter>connections</filter>
        <filter>flowSpecifications</filter>
      </contentFilters>
    </element>
    <element uuid="a046f8f3-1380-46a5-85a2-f203d0151ead">
      <bo>
        <seg>subcomponent</seg>
        <seg>test_device</seg>
      </bo>
      <position x="206.0" y="1154.0"/>
      <size width="126.0" height="35.0"/>
      <contentFilters>
        <filter>features</filter>
        <filter>internalFeatures</filter>
        <filter>processorFeatures</filter>
        <filter>connections</filter>
        <filter>flowSpecifications</filter>
      </contentFilters>
    </element>
    <element uuid="824c06d2-69f6-4d30-8cb3-38bd90646c98">
      <element uuid="d9b2253f-b80f-4120-ae72-36f6af0f12a8" dockArea="left">
        <bo>
          <seg>feature</seg>
          <seg>bus_access</seg>
        </bo>
        <position y="10.0"/>
        <contentFilters/>
      </element>
      <element uuid="cbe80d38-b388-4fe6-be27-8e65a7127251" dockArea="left">
        <bo>
          <seg>feature</seg>
          <seg>tf_data</seg>
        </bo>
        <position y="60.0"/>
        <contentFilters/>
      </element>
      <bo>
        <seg>subcomponent</seg>
        <seg>tf</seg>
      </bo>
      <position x="1425.0" y="113.0"/>
      <size width="254.0" height="110.0"/>
      <contentFilters>
        <filter>features</filter>
        <filter>internalFeatures</filter>
        <filter>processorFeatures</filter>
        <filter>connections</filter>
        <filter>flowSpecifications</filter>
      </contentFilters>
    </element>
    <element uuid="329f1e83-c934-4b64-9c09-2ebfe7b4dc4b">
      <element uuid="ca92b743-f7ed-4c59-9773-11c76f38652c" dockArea="left">
        <bo>
          <seg>feature</seg>
          <seg>bus_access</seg>
        </bo>
        <position y="10.0"/>
        <contentFilters/>
      </element>
      <bo>
        <seg>subcomponent</seg>
        <seg>usb</seg>
      </bo>
      <position x="1425.0" y="324.0"/>
      <size width="265.0" height="60.0"/>
      <contentFilters>
        <filter>features</filter>
        <filter>internalFeatures</filter>
        <filter>processorFeatures</filter>
        <filter>connections</filter>
        <filter>flowSpecifications</filter>
      </contentFilters>
    </element>
    <element uuid="72dbea29-3292-483d-9711-b432c45da192">
      <element uuid="9642183c-105a-4e0d-852f-81dd3a1e3d2c" dockArea="left">
        <bo>
          <seg>feature</seg>
          <seg>bus_access</seg>
        </bo>
        <position y="10.0"/>
        <contentFilters/>
      </element>
      <element uuid="9fb63ade-4b01-49bc-a9e2-d8dc09a75f66" dockArea="left">
        <bo>
          <seg>feature</seg>
          <seg>bus_x3dr_radio</seg>
        </bo>
        <position y="60.0"/>
        <contentFilters/>
      </element>
      <element uuid="3f951f47-cfb1-4289-85c9-5347289e58c5" dockArea="left">
        <bo>
          <seg>feature</seg>
          <seg>mavlink_external</seg>
        </bo>
        <position y="110.0"/>
        <contentFilters/>
      </element>
      <element uuid="7145ba16-2078-4d18-9483-09b39da675ab" dockArea="right">
        <bo>
          <seg>feature</seg>
          <seg>x3dr_data</seg>
        </bo>
        <position x="265.0" y="60.0"/>
        <contentFilters/>
      </element>
      <bo>
        <seg>subcomponent</seg>
        <seg>x3dr</seg>
      </bo>
      <position x="1441.0" y="982.0"/>
      <size width="351.0" height="160.0"/>
      <contentFilters>
        <filter>features</filter>
        <filter>internalFeatures</filter>
        <filter>processorFeatures</filter>
        <filter>connections</filter>
        <filter>flowSpecifications</filter>
      </contentFilters>
    </element>
    <bo>
      <seg>classifier</seg>
      <seg>hardware.impl</seg>
    </bo>
    <position x="12.0" y="12.0"/>
    <size width="2056.0" height="1206.0"/>
    <contentFilters>
      <filter>features</filter>
      <filter>internalFeatures</filter>
      <filter>processorFeatures</filter>
      <filter>connections</filter>
      <filter>flowSpecifications</filter>
      <filter>subcomponents</filter>
    </contentFilters>
  </element>
  <config type="structure" connectionPrimaryLabelsVisible="false">
    <enabledAadlProperties/>
    <context>
      <seg>classifier</seg>
      <seg>hardware::hardware.impl</seg>
    </context>
  </config>
</diagram:Diagram>
