# Supplementary material for: An integrated modeling, verification, and code generation for uncrewed aerial systems: less cost and more efficiency
Source: PeerJ Comput Sci. 2025 Jan 9;11:e2575. doi: 10.7717/peerj-cs.2575 (PMC11784798; doi:10.7717/peerj-cs.2575)
Supplement: Supplemental Information 1 [file peerj-cs-11-2575-s001.zip › ┤·┬δ/diagrams/Hardware_IO_PX4IO_Impl.aadl_diagram]

<?xml version="1.0" encoding="ASCII"?>
<diagram:Diagram xmi:version="2.0" xmlns:xmi="http://www.omg.org/XMI" xmlns:diagram="http://osate.org/diagram" formatVersion="7">
  <element uuid="d439c214-262c-444b-a1e6-5c934b7a507d" manual="true">
    <element uuid="9ec37ffa-5ffa-4753-a0f8-b4b9969a7ac9">
      <element uuid="4fd33829-5bd7-4313-8a2d-15ccb714d9fc">
        <bo>
          <seg>tag</seg>
          <seg>unidirectional</seg>
        </bo>
        <contentFilters/>
      </element>
      <bo>
        <seg>connection</seg>
        <seg>px4io_impl_new_connection</seg>
      </bo>
      <bendpoints>
        <point x="121.0" y="92.0"/>
        <point x="121.0" y="662.0"/>
      </bendpoints>
      <contentFilters/>
    </element>
    <element uuid="eeb5fbbb-11c5-451e-a65e-9aaed0074ec5">
      <element uuid="4007451b-190e-402c-b903-27ec738f6b11">
        <bo>
          <seg>tag</seg>
          <seg>unidirectional</seg>
        </bo>
        <contentFilters/>
      </element>
      <bo>
        <seg>connection</seg>
        <seg>px4io_impl_new_connection11</seg>
      </bo>
      <contentFilters/>
    </element>
    <element uuid="5efec374-9341-41bd-a4eb-915fe9a00a6a">
      <element uuid="42402980-e56c-47f6-882f-261bfdeabc8f">
        <bo>
          <seg>tag</seg>
          <seg>unidirectional</seg>
        </bo>
        <contentFilters/>
      </element>
      <bo>
        <seg>connection</seg>
        <seg>px4io_impl_new_connection12</seg>
      </bo>
      <contentFilters/>
    </element>
    <element uuid="5bfa0280-0dc9-47f1-b6f1-7bf2931044db">
      <element uuid="f2062119-4c82-4f9d-b4e8-e80ba4c5e42a">
        <bo>
          <seg>tag</seg>
          <seg>unidirectional</seg>
        </bo>
        <contentFilters/>
      </element>
      <bo>
        <seg>connection</seg>
        <seg>px4io_impl_new_connection13</seg>
      </bo>
      <bendpoints>
        <point x="121.0" y="92.0"/>
        <point x="121.0" y="662.0"/>
        <point x="355.0" y="662.0"/>
        <point x="355.0" y="742.0"/>
      </bendpoints>
      <contentFilters/>
    </element>
    <element uuid="35fd6a2c-3a77-458b-b0ce-6f430afd5ef9">
      <element uuid="27cdfa31-966b-481e-ab3d-04815e9821cd">
        <bo>
          <seg>tag</seg>
          <seg>unidirectional</seg>
        </bo>
        <contentFilters/>
      </element>
      <bo>
        <seg>connection</seg>
        <seg>px4io_impl_new_connection2</seg>
      </bo>
      <bendpoints>
        <point x="349.0" y="284.0"/>
        <point x="375.0" y="284.0"/>
        <point x="375.0" y="402.0"/>
      </bendpoints>
      <contentFilters/>
    </element>
    <element uuid="39d3ef78-7e74-41b6-abc8-8f48706255c8">
      <element uuid="71e5cd1a-6569-4dd8-918d-2df39642c608">
        <bo>
          <seg>tag</seg>
          <seg>unidirectional</seg>
        </bo>
        <contentFilters/>
      </element>
      <bo>
        <seg>connection</seg>
        <seg>px4io_impl_new_connection3</seg>
      </bo>
      <bendpoints>
        <point x="349.0" y="296.0"/>
        <point x="365.0" y="296.0"/>
        <point x="365.0" y="532.0"/>
      </bendpoints>
      <contentFilters/>
    </element>
    <element uuid="c6ddd7ea-8629-4842-a223-802198c14bfc">
      <element uuid="e32a594f-2e4f-43dc-a2dc-38bfa5273f91">
        <bo>
          <seg>tag</seg>
          <seg>unidirectional</seg>
        </bo>
        <contentFilters/>
      </element>
      <bo>
        <seg>connection</seg>
        <seg>px4io_impl_new_connection4</seg>
      </bo>
      <bendpoints>
        <point x="345.0" y="272.0"/>
      </bendpoints>
      <contentFilters/>
    </element>
    <element uuid="f9e850c9-1bdf-4517-b741-4e08c8c854fb">
      <element uuid="453e942a-e35d-4ade-a635-f108759fc1a8">
        <bo>
          <seg>tag</seg>
          <seg>unidirectional</seg>
        </bo>
        <contentFilters/>
      </element>
      <bo>
        <seg>connection</seg>
        <seg>px4io_impl_new_connection5</seg>
      </bo>
      <bendpoints>
        <point x="349.0" y="308.0"/>
        <point x="355.0" y="308.0"/>
        <point x="355.0" y="612.0"/>
      </bendpoints>
      <contentFilters/>
    </element>
    <element uuid="ce417d4f-3db3-4458-8a1c-59ad249ccaeb">
      <element uuid="11001156-4714-466d-b029-d691897a0263">
        <bo>
          <seg>tag</seg>
          <seg>unidirectional</seg>
        </bo>
        <contentFilters/>
      </element>
      <bo>
        <seg>connection</seg>
        <seg>px4io_impl_new_connection6</seg>
      </bo>
      <bendpoints>
        <point x="385.0" y="92.0"/>
        <point x="385.0" y="482.0"/>
      </bendpoints>
      <contentFilters/>
    </element>
    <element uuid="5db1ae58-c66f-48f8-81a1-510ab46e3a3c">
      <element uuid="f14199d7-b657-4ee2-a6f8-009710e961f1">
        <bo>
          <seg>tag</seg>
          <seg>unidirectional</seg>
        </bo>
        <contentFilters/>
      </element>
      <bo>
        <seg>connection</seg>
        <seg>px4io_impl_new_connection7</seg>
      </bo>
      <bendpoints>
        <point x="385.0" y="92.0"/>
        <point x="385.0" y="222.0"/>
      </bendpoints>
      <contentFilters/>
    </element>
    <element uuid="605d7107-40c7-4896-afc7-051b1bd560bc">
      <element uuid="03740ff6-3546-4266-815a-c5307f0c54e9">
        <bo>
          <seg>tag</seg>
          <seg>unidirectional</seg>
        </bo>
        <contentFilters/>
      </element>
      <bo>
        <seg>connection</seg>
        <seg>px4io_impl_new_connection8</seg>
      </bo>
      <bendpoints>
        <point x="385.0" y="92.0"/>
        <point x="385.0" y="352.0"/>
      </bendpoints>
      <contentFilters/>
    </element>
    <element uuid="f5f26e74-0403-4a4b-83fa-43cf552b03f6" dockArea="left">
      <bo>
        <seg>feature</seg>
        <seg>csw_to_px4io</seg>
      </bo>
      <position y="46.0"/>
      <size width="108.0" height="44.0"/>
      <contentFilters/>
    </element>
    <element uuid="38c0f474-42ed-4de1-9335-155e0a49890c" dockArea="left">
      <bo>
        <seg>feature</seg>
        <seg>px4io_px4</seg>
      </bo>
      <position y="258.0"/>
      <contentFilters/>
    </element>
    <element uuid="4babb171-0833-43f1-a033-93ffc08ab973">
      <element uuid="d2ae0daa-0512-4597-bf4c-bcb38718208a" dockArea="left">
        <bo>
          <seg>feature</seg>
          <seg>bus_access</seg>
        </bo>
        <position y="60.0"/>
        <contentFilters/>
      </element>
      <element uuid="207d167c-d02f-427b-832f-2ab096a950a4" dockArea="left">
        <bo>
          <seg>feature</seg>
          <seg>commands</seg>
        </bo>
        <position y="10.0"/>
        <contentFilters/>
      </element>
      <element uuid="a91b5c4a-19bc-44b1-b52e-47735e781d3e">
        <bo>
          <seg>flow_specification</seg>
          <seg>motor_new_flow_spec</seg>
        </bo>
        <contentFilters/>
      </element>
      <element uuid="825fd3e6-695a-4638-87b5-61d3e1466a8c">
        <bo>
          <seg>flow_specification</seg>
          <seg>motor_new_flow_spec2</seg>
        </bo>
        <contentFilters/>
      </element>
      <element uuid="8e750a76-246a-43bb-a58c-487d7d5c86a1">
        <bo>
          <seg>flow_specification</seg>
          <seg>motor_new_flow_spec3</seg>
        </bo>
        <contentFilters/>
      </element>
      <element uuid="b3182d8a-eecb-4c0d-96c3-4fb12c397110">
        <bo>
          <seg>flow_specification</seg>
          <seg>motor_new_flow_spec4</seg>
        </bo>
        <contentFilters/>
      </element>
      <bo>
        <seg>subcomponent</seg>
        <seg>m0</seg>
      </bo>
      <position x="383.0" y="298.0"/>
      <size width="256.0" height="110.0"/>
      <contentFilters>
        <filter>features</filter>
        <filter>internalFeatures</filter>
        <filter>processorFeatures</filter>
        <filter>connections</filter>
        <filter>flowSpecifications</filter>
      </contentFilters>
    </element>
    <element uuid="e7c071db-760a-4977-9686-69d038567901">
      <element uuid="d6daca90-032a-4ea2-a17f-08ef5e779e11" dockArea="left">
        <bo>
          <seg>feature</seg>
          <seg>bus_access</seg>
        </bo>
        <position y="60.0"/>
        <contentFilters/>
      </element>
      <element uuid="ab7e4b22-dc4a-47ad-9b31-770aad5ad57a" dockArea="left">
        <bo>
          <seg>feature</seg>
          <seg>commands</seg>
        </bo>
        <position y="10.0"/>
        <contentFilters/>
      </element>
      <element uuid="ae18885e-6cd8-4c36-8f94-27286382d756">
        <bo>
          <seg>flow_specification</seg>
          <seg>motor_new_flow_spec</seg>
        </bo>
        <contentFilters/>
      </element>
      <element uuid="71632afe-d51d-42bf-a1f3-4bcd9047d9ec">
        <bo>
          <seg>flow_specification</seg>
          <seg>motor_new_flow_spec2</seg>
        </bo>
        <contentFilters/>
      </element>
      <element uuid="3620517d-51cf-42af-933a-0f466997f913">
        <bo>
          <seg>flow_specification</seg>
          <seg>motor_new_flow_spec3</seg>
        </bo>
        <contentFilters/>
      </element>
      <element uuid="457dd467-5a7e-470c-ac90-4d3394dfd0b5">
        <bo>
          <seg>flow_specification</seg>
          <seg>motor_new_flow_spec4</seg>
        </bo>
        <contentFilters/>
      </element>
      <bo>
        <seg>subcomponent</seg>
        <seg>m1</seg>
      </bo>
      <position x="383.0" y="428.0"/>
      <size width="256.0" height="110.0"/>
      <contentFilters>
        <filter>features</filter>
        <filter>internalFeatures</filter>
        <filter>processorFeatures</filter>
        <filter>connections</filter>
        <filter>flowSpecifications</filter>
      </contentFilters>
    </element>
    <element uuid="912f8ce8-52f2-4ce8-a872-891eef6c6b6d">
      <element uuid="c434be17-501d-4570-8bc4-327f13c3eb16" dockArea="left">
        <bo>
          <seg>feature</seg>
          <seg>bus_access</seg>
        </bo>
        <position y="60.0"/>
        <contentFilters/>
      </element>
      <element uuid="07be8cf0-6980-4b8e-8b9c-5c8b3bf3d423" dockArea="left">
        <bo>
          <seg>feature</seg>
          <seg>commands</seg>
        </bo>
        <position y="10.0"/>
        <contentFilters/>
      </element>
      <element uuid="95a3fc05-6575-47cb-b7f4-2a608ed8223e">
        <bo>
          <seg>flow_specification</seg>
          <seg>motor_new_flow_spec</seg>
        </bo>
        <contentFilters/>
      </element>
      <element uuid="df352887-ea7f-453c-a3b2-747c22863716">
        <bo>
          <seg>flow_specification</seg>
          <seg>motor_new_flow_spec2</seg>
        </bo>
        <contentFilters/>
      </element>
      <element uuid="64b4b63b-2060-454c-ba66-576f9aa2d988">
        <bo>
          <seg>flow_specification</seg>
          <seg>motor_new_flow_spec3</seg>
        </bo>
        <contentFilters/>
      </element>
      <element uuid="61f121dd-5b9d-479c-8b66-2c786e7d2ee7">
        <bo>
          <seg>flow_specification</seg>
          <seg>motor_new_flow_spec4</seg>
        </bo>
        <contentFilters/>
      </element>
      <bo>
        <seg>subcomponent</seg>
        <seg>m2</seg>
      </bo>
      <position x="383.0" y="168.0"/>
      <size width="256.0" height="110.0"/>
      <contentFilters>
        <filter>features</filter>
        <filter>internalFeatures</filter>
        <filter>processorFeatures</filter>
        <filter>connections</filter>
        <filter>flowSpecifications</filter>
      </contentFilters>
    </element>
    <element uuid="34f04122-ae5f-4bd9-ad59-7602bc0874e2">
      <element uuid="58bb9cea-4f42-43d6-bce0-9dd7995a3e58" dockArea="left">
        <bo>
          <seg>feature</seg>
          <seg>bus_access</seg>
        </bo>
        <position y="10.0"/>
        <contentFilters/>
      </element>
      <element uuid="ad44b112-33f3-48c6-99ce-46534235b7c7" dockArea="left">
        <bo>
          <seg>feature</seg>
          <seg>commands</seg>
        </bo>
        <position y="60.0"/>
        <contentFilters/>
      </element>
      <element uuid="9177da93-6f90-4d5c-b460-eeb4b89223ad">
        <bo>
          <seg>flow_specification</seg>
          <seg>motor_new_flow_spec</seg>
        </bo>
        <contentFilters/>
      </element>
      <element uuid="f99e02de-1df6-4a65-828b-000a9b030dc8">
        <bo>
          <seg>flow_specification</seg>
          <seg>motor_new_flow_spec2</seg>
        </bo>
        <contentFilters/>
      </element>
      <element uuid="03ade338-d7d4-4fcb-9abf-d71e30f4d1fd">
        <bo>
          <seg>flow_specification</seg>
          <seg>motor_new_flow_spec3</seg>
        </bo>
        <contentFilters/>
      </element>
      <element uuid="0ab4f2ad-6662-4f0e-ab95-ed657578850a">
        <bo>
          <seg>flow_specification</seg>
          <seg>motor_new_flow_spec4</seg>
        </bo>
        <contentFilters/>
      </element>
      <bo>
        <seg>subcomponent</seg>
        <seg>m3</seg>
      </bo>
      <position x="383.0" y="558.0"/>
      <size width="256.0" height="110.0"/>
      <contentFilters>
        <filter>features</filter>
        <filter>internalFeatures</filter>
        <filter>processorFeatures</filter>
        <filter>connections</filter>
        <filter>flowSpecifications</filter>
      </contentFilters>
    </element>
    <element uuid="ebf3922c-de8a-420b-9099-6fbd480ececc">
      <element uuid="29417256-ca7d-4553-a5d4-e788a324f742" dockArea="left">
        <bo>
          <seg>feature</seg>
          <seg>bus_access</seg>
        </bo>
        <position y="60.0"/>
        <contentFilters/>
      </element>
      <element uuid="fd2824ae-95be-4c0a-a587-ae235bf49465" dockArea="left">
        <bo>
          <seg>feature</seg>
          <seg>commands</seg>
        </bo>
        <position y="10.0"/>
        <contentFilters/>
      </element>
      <element uuid="810d79ae-5c83-44fb-826b-5ea444a0f873">
        <bo>
          <seg>flow_specification</seg>
          <seg>motor_new_flow_spec</seg>
        </bo>
        <contentFilters/>
      </element>
      <element uuid="7254cbb1-f8cd-410a-9042-5819343a0242">
        <bo>
          <seg>flow_specification</seg>
          <seg>motor_new_flow_spec2</seg>
        </bo>
        <contentFilters/>
      </element>
      <element uuid="abc3339e-9c69-479f-9967-6afc1b63fb7a">
        <bo>
          <seg>flow_specification</seg>
          <seg>motor_new_flow_spec3</seg>
        </bo>
        <contentFilters/>
      </element>
      <element uuid="551a1abc-5d02-4421-800d-47a734f12ba8">
        <bo>
          <seg>flow_specification</seg>
          <seg>motor_new_flow_spec4</seg>
        </bo>
        <contentFilters/>
      </element>
      <bo>
        <seg>subcomponent</seg>
        <seg>m4</seg>
      </bo>
      <position x="383.0" y="688.0"/>
      <size width="256.0" height="110.0"/>
      <contentFilters>
        <filter>features</filter>
        <filter>internalFeatures</filter>
        <filter>processorFeatures</filter>
        <filter>connections</filter>
        <filter>flowSpecifications</filter>
      </contentFilters>
    </element>
    <element uuid="ce0844ce-28fa-4b3d-a26b-3d0a90e16e3f">
      <element uuid="dda5e319-e791-4f19-86f9-213eb8b461cf" dockArea="left">
        <bo>
          <seg>feature</seg>
          <seg>bus_access</seg>
        </bo>
        <position y="60.0"/>
        <contentFilters/>
      </element>
      <element uuid="bef9e529-81cb-4bcf-b900-ae9efffb564f" dockArea="left">
        <bo>
          <seg>feature</seg>
          <seg>commands</seg>
        </bo>
        <position y="10.0"/>
        <contentFilters/>
      </element>
      <element uuid="d1283948-82b0-4582-b46c-d0a09d973a43">
        <bo>
          <seg>flow_specification</seg>
          <seg>motor_new_flow_spec</seg>
        </bo>
        <contentFilters/>
      </element>
      <element uuid="4073c496-c009-4b0e-96ed-595b8a1ce49f">
        <bo>
          <seg>flow_specification</seg>
          <seg>motor_new_flow_spec2</seg>
        </bo>
        <contentFilters/>
      </element>
      <element uuid="f1b780b1-826f-405e-a1ce-70091a5f5b52">
        <bo>
          <seg>flow_specification</seg>
          <seg>motor_new_flow_spec3</seg>
        </bo>
        <contentFilters/>
      </element>
      <element uuid="af43f7fa-23b5-4d25-a77e-898ddcaaef99">
        <bo>
          <seg>flow_specification</seg>
          <seg>motor_new_flow_spec4</seg>
        </bo>
        <contentFilters/>
      </element>
      <bo>
        <seg>subcomponent</seg>
        <seg>m5</seg>
      </bo>
      <position x="383.0" y="38.0"/>
      <size width="256.0" height="110.0"/>
      <contentFilters>
        <filter>features</filter>
        <filter>internalFeatures</filter>
        <filter>processorFeatures</filter>
        <filter>connections</filter>
        <filter>flowSpecifications</filter>
      </contentFilters>
    </element>
    <element uuid="10e6e4a7-6216-42a2-9422-41546eee147d">
      <element uuid="1b2d13c3-68c3-4606-9f60-198f96c9c67a" dockArea="left">
        <bo>
          <seg>feature</seg>
          <seg>io_fmu</seg>
        </bo>
        <position y="10.0"/>
        <contentFilters/>
      </element>
      <bo>
        <seg>subcomponent</seg>
        <seg>uart2</seg>
      </bo>
      <position x="119.0" y="248.0"/>
      <size width="214.0" height="60.0"/>
      <contentFilters>
        <filter>features</filter>
        <filter>internalFeatures</filter>
        <filter>processorFeatures</filter>
        <filter>connections</filter>
        <filter>flowSpecifications</filter>
      </contentFilters>
    </element>
    <bo>
      <seg>classifier</seg>
      <seg>px4io.impl</seg>
    </bo>
    <position x="12.0" y="12.0"/>
    <size width="651.0" height="810.0"/>
    <contentFilters>
      <filter>features</filter>
      <filter>internalFeatures</filter>
      <filter>processorFeatures</filter>
      <filter>connections</filter>
      <filter>flowSpecifications</filter>
      <filter>subcomponents</filter>
    </contentFilters>
  </element>
  <config type="structure" connectionPrimaryLabelsVisible="false">
    <enabledAadlProperties/>
    <context>
      <seg>classifier</seg>
      <seg>hardware_io::px4io.impl</seg>
    </context>
  </config>
</diagram:Diagram>
