# Supplementary material for: An integrated modeling, verification, and code generation for uncrewed aerial systems: less cost and more efficiency
Source: PeerJ Comput Sci. 2025 Jan 9;11:e2575. doi: 10.7717/peerj-cs.2575 (PMC11784798; doi:10.7717/peerj-cs.2575)
Supplement: Supplemental Information 1 [file peerj-cs-11-2575-s001.zip › ┤·┬δ/diagrams/sensors_Sensors_impl.aadl_diagram]

<?xml version="1.0" encoding="ASCII"?>
<diagram:Diagram xmi:version="2.0" xmlns:xmi="http://www.omg.org/XMI" xmlns:diagram="http://osate.org/diagram" formatVersion="7">
  <element uuid="5b671930-6929-44ca-8baa-8824aec69f4a" manual="true">
    <element uuid="7ea05baf-1a46-472b-8cd1-3bdc7842c832" dockArea="left">
      <bo>
        <seg>feature</seg>
        <seg>autuator_controls</seg>
      </bo>
      <position y="540.0"/>
      <contentFilters/>
    </element>
    <element uuid="f1eeacc3-750b-40e0-82ab-0faa9b626792" dockArea="left">
      <bo>
        <seg>feature</seg>
        <seg>battery_status</seg>
      </bo>
      <position y="45.0"/>
      <contentFilters/>
    </element>
    <element uuid="f021230c-9e2a-4531-b8c9-3d65c95cdbbd" dockArea="left">
      <bo>
        <seg>feature</seg>
        <seg>data_battery</seg>
      </bo>
      <position y="405.0"/>
      <contentFilters/>
    </element>
    <element uuid="94185cd3-eff5-4165-9b15-e68b0dc2b065" dockArea="left">
      <bo>
        <seg>feature</seg>
        <seg>input_rc</seg>
      </bo>
      <position y="675.0"/>
      <contentFilters/>
    </element>
    <element uuid="4277cd3b-2fc0-472d-a7ef-cee11341dfc6" dockArea="left">
      <bo>
        <seg>feature</seg>
        <seg>manual_control_setpoint</seg>
      </bo>
      <position y="315.0"/>
      <contentFilters/>
    </element>
    <element uuid="68786680-dea7-40ec-9e0c-6e35e488bc8a" dockArea="left">
      <bo>
        <seg>feature</seg>
        <seg>parameter_update</seg>
      </bo>
      <position y="630.0"/>
      <contentFilters/>
    </element>
    <element uuid="c0b9fc4b-6fb4-460b-a60a-34e386bf4e20" dockArea="left">
      <bo>
        <seg>feature</seg>
        <seg>rc_channels</seg>
      </bo>
      <position/>
      <contentFilters/>
    </element>
    <element uuid="de5a9d85-a48f-4751-b757-20b2efe171d8" dockArea="left">
      <bo>
        <seg>feature</seg>
        <seg>rc_parameter_map</seg>
      </bo>
      <position y="495.0"/>
      <contentFilters/>
    </element>
    <element uuid="d8de9a05-c146-40ae-9376-f93d4111c80c" dockArea="left">
      <bo>
        <seg>feature</seg>
        <seg>sensor_accel</seg>
      </bo>
      <position y="810.0"/>
      <contentFilters/>
    </element>
    <element uuid="5024946d-bf36-4012-9b9e-8da9c7f9aef4" dockArea="left">
      <bo>
        <seg>feature</seg>
        <seg>sensor_baro</seg>
      </bo>
      <position y="450.0"/>
      <contentFilters/>
    </element>
    <element uuid="d8e45197-341c-406a-8a2c-f56eb9c4b164" dockArea="left">
      <bo>
        <seg>feature</seg>
        <seg>sensor_combined</seg>
      </bo>
      <position y="180.0"/>
      <contentFilters/>
    </element>
    <element uuid="2e14610f-d423-4b78-803e-5badb397a057" dockArea="left">
      <bo>
        <seg>feature</seg>
        <seg>sensor_correction</seg>
      </bo>
      <position y="135.0"/>
      <contentFilters/>
    </element>
    <element uuid="02a5d105-a251-47a7-b15c-87ac0a7a323b" dockArea="left">
      <bo>
        <seg>feature</seg>
        <seg>sensor_gyro</seg>
      </bo>
      <position y="765.0"/>
      <contentFilters/>
    </element>
    <element uuid="024637e8-c4b7-4a9d-ac30-4971473d9564" dockArea="left">
      <bo>
        <seg>feature</seg>
        <seg>sensor_mag</seg>
      </bo>
      <position y="585.0"/>
      <contentFilters/>
    </element>
    <element uuid="5e1f62d2-cb3b-4193-a8ac-4cda4f9b963f" dockArea="left">
      <bo>
        <seg>feature</seg>
        <seg>sensor_selection</seg>
      </bo>
      <position y="90.0"/>
      <contentFilters/>
    </element>
    <element uuid="06c732f4-de53-4323-9d94-de48343d00a2" dockArea="left">
      <bo>
        <seg>feature</seg>
        <seg>subsystem_info</seg>
      </bo>
      <position y="360.0"/>
      <contentFilters/>
    </element>
    <element uuid="29375e07-e0c3-4631-9149-e8f3830f2864" dockArea="left">
      <bo>
        <seg>feature</seg>
        <seg>vehicle_air_data</seg>
      </bo>
      <position y="225.0"/>
      <contentFilters/>
    </element>
    <element uuid="3f16a996-22ec-4d5f-8c4e-50ca936a9560" dockArea="left">
      <bo>
        <seg>feature</seg>
        <seg>vehicle_control_mode</seg>
      </bo>
      <position y="720.0"/>
      <contentFilters/>
    </element>
    <element uuid="70471026-3103-4319-8cfa-1f1754b61567" dockArea="left">
      <bo>
        <seg>feature</seg>
        <seg>vehicle_magnetometer</seg>
      </bo>
      <position y="270.0"/>
      <contentFilters/>
    </element>
    <element uuid="7f422fa6-03b9-47cb-b90b-4eade2a5f402" dockArea="left">
      <bo>
        <seg>feature</seg>
        <seg>vehicle_status</seg>
      </bo>
      <position y="855.0"/>
      <contentFilters/>
    </element>
    <element uuid="7c5b7ebd-17e4-4195-9877-52546677853e">
      <bo>
        <seg>realization</seg>
      </bo>
      <contentFilters/>
    </element>
    <element uuid="03a35f95-0a39-4b55-953f-43f70f07f710">
      <bo>
        <seg>subcomponent</seg>
        <seg>sensors_main</seg>
      </bo>
      <position x="248.0" y="157.0"/>
      <size width="149.0" height="35.0"/>
      <contentFilters>
        <filter>features</filter>
        <filter>internalFeatures</filter>
        <filter>processorFeatures</filter>
        <filter>connections</filter>
        <filter>flowSpecifications</filter>
      </contentFilters>
    </element>
    <bo>
      <seg>classifier</seg>
      <seg>sensors.impl</seg>
    </bo>
    <position x="12.0" y="23.428571428571427"/>
    <size width="518.0" height="895.0"/>
    <contentFilters>
      <filter>agree.all</filter>
      <filter>generalizations</filter>
      <filter>features</filter>
      <filter>modeTransitions</filter>
      <filter>modes</filter>
      <filter>flowSpecifications</filter>
      <filter>connections</filter>
      <filter>subcomponents</filter>
      <filter>subprogramCallSequences</filter>
      <filter>processorFeatures</filter>
      <filter>internalFeatures</filter>
    </contentFilters>
  </element>
  <config type="structure" connectionPrimaryLabelsVisible="false">
    <enabledAadlProperties/>
    <context>
      <seg>classifier</seg>
      <seg>sensors::sensors.impl</seg>
    </context>
  </config>
</diagram:Diagram>
