# Supplementary material for: An integrated modeling, verification, and code generation for uncrewed aerial systems: less cost and more efficiency
Source: PeerJ Comput Sci. 2025 Jan 9;11:e2575. doi: 10.7717/peerj-cs.2575 (PMC11784798; doi:10.7717/peerj-cs.2575)
Supplement: Supplemental Information 1 [file peerj-cs-11-2575-s001.zip › ┤·┬δ/diagrams/UAS_UAS_impl(2).aadl_diagram]

<?xml version="1.0" encoding="ASCII"?>
<diagram:Diagram xmi:version="2.0" xmlns:xmi="http://www.omg.org/XMI" xmlns:diagram="http://osate.org/diagram" formatVersion="7">
  <element uuid="dd63a520-8c83-4bc6-a234-797176cf9d1e" manual="true">
    <element uuid="c4b8a438-e503-48c2-8a99-7fc71778c6da">
      <bo>
        <seg>connection</seg>
        <seg>conn0</seg>
      </bo>
      <bendpoints>
        <point x="563.0" y="142.0"/>
      </bendpoints>
      <contentFilters/>
    </element>
    <element uuid="b8b53c03-08e2-4c62-b819-990a6b2e5e7e">
      <bo>
        <seg>connection</seg>
        <seg>conn1</seg>
      </bo>
      <bendpoints>
        <point x="562.0" y="322.0"/>
      </bendpoints>
      <contentFilters/>
    </element>
    <element uuid="b884fa79-01d0-4971-916f-b18381334d49">
      <bo>
        <seg>connection</seg>
        <seg>conn2</seg>
      </bo>
      <bendpoints>
        <point x="743.0" y="142.0"/>
        <point x="749.0" y="142.0"/>
        <point x="749.0" y="172.0"/>
      </bendpoints>
      <contentFilters/>
    </element>
    <element uuid="a421687e-25b3-468f-ac90-d9df0c0ce50c">
      <bo>
        <seg>connection</seg>
        <seg>conn3</seg>
      </bo>
      <bendpoints>
        <point x="739.0" y="322.0"/>
      </bendpoints>
      <contentFilters/>
    </element>
    <element uuid="7d492284-391d-4244-a43c-4c0534506ad5">
      <element uuid="3634a5d2-1611-4ef8-ac82-918ac9e6630a">
        <bo>
          <seg>tag</seg>
          <seg>unidirectional</seg>
        </bo>
        <contentFilters/>
      </element>
      <bo>
        <seg>connection</seg>
        <seg>uas_impl_new_connection</seg>
      </bo>
      <contentFilters/>
    </element>
    <element uuid="44385e16-b7ea-4f44-b093-192a31797057">
      <element uuid="193f1644-7e67-47c5-ad6f-0da9dc3c6dda">
        <bo>
          <seg>tag</seg>
          <seg>unidirectional</seg>
        </bo>
        <contentFilters/>
      </element>
      <bo>
        <seg>connection</seg>
        <seg>uas_impl_new_connection2</seg>
      </bo>
      <contentFilters/>
    </element>
    <element uuid="de472cfe-fb57-4166-b175-355c0f3ce0b2">
      <element uuid="ac093a2b-ffd4-4f5f-bd93-bc5fa851650e">
        <bo>
          <seg>tag</seg>
          <seg>unidirectional</seg>
        </bo>
        <contentFilters/>
      </element>
      <bo>
        <seg>connection</seg>
        <seg>uas_impl_new_connection3</seg>
      </bo>
      <bendpoints>
        <point x="749.0" y="92.0"/>
        <point x="749.0" y="122.0"/>
      </bendpoints>
      <contentFilters/>
    </element>
    <element uuid="5e495b4b-caf2-4dd6-8750-a4f94d578bcf">
      <element uuid="dd8f3bb2-5fd1-419d-831f-c9807f49a659" dockArea="right">
        <bo>
          <seg>feature</seg>
          <seg>mavlink_in</seg>
        </bo>
        <position x="269.0" y="10.0"/>
        <contentFilters/>
      </element>
      <element uuid="a5bcaa2a-e77c-4733-ab47-ea85ff5f9f5d" dockArea="right">
        <bo>
          <seg>feature</seg>
          <seg>mavlink_out</seg>
        </bo>
        <position x="261.0" y="60.0"/>
        <contentFilters/>
      </element>
      <element uuid="b220e03e-9a5a-43f3-939d-545ea6bc36f6" dockArea="right">
        <bo>
          <seg>feature</seg>
          <seg>radio_rf_915mhz</seg>
        </bo>
        <position x="222.0" y="110.0"/>
        <contentFilters/>
      </element>
      <bo>
        <seg>subcomponent</seg>
        <seg>gcs</seg>
      </bo>
      <position x="174.0" y="168.0"/>
      <size width="356.0" height="160.0"/>
      <contentFilters>
        <filter>features</filter>
        <filter>internalFeatures</filter>
        <filter>processorFeatures</filter>
        <filter>connections</filter>
        <filter>flowSpecifications</filter>
      </contentFilters>
    </element>
    <element uuid="561810d2-51ad-4b0f-80f1-71d2433f5b6a">
      <bo>
        <seg>subcomponent</seg>
        <seg>radio_rf_2_4ghz</seg>
      </bo>
      <position x="551.0" y="113.0"/>
      <size width="176.0" height="35.0"/>
      <contentFilters>
        <filter>features</filter>
        <filter>internalFeatures</filter>
        <filter>processorFeatures</filter>
        <filter>connections</filter>
        <filter>flowSpecifications</filter>
      </contentFilters>
    </element>
    <element uuid="9eea6fa1-7b0e-4caa-9984-9faa9ea65cf0">
      <bo>
        <seg>subcomponent</seg>
        <seg>radio_rf_915mhz</seg>
      </bo>
      <position x="550.0" y="293.0"/>
      <size width="177.0" height="35.0"/>
      <contentFilters>
        <filter>features</filter>
        <filter>internalFeatures</filter>
        <filter>processorFeatures</filter>
        <filter>connections</filter>
        <filter>flowSpecifications</filter>
      </contentFilters>
    </element>
    <element uuid="3834ab57-a37f-427c-9770-3a1b87320ff1">
      <element uuid="cf6263b6-1101-4ff7-89dc-84005f8699bb" dockArea="right">
        <bo>
          <seg>feature</seg>
          <seg>flight_control_commands</seg>
        </bo>
        <position x="333.0" y="10.0"/>
        <contentFilters/>
      </element>
      <element uuid="c3708675-c603-4f01-adaa-8f53842c7fbf" dockArea="right">
        <bo>
          <seg>feature</seg>
          <seg>radio_rf_2_4ghz</seg>
        </bo>
        <position x="385.0" y="60.0"/>
        <contentFilters/>
      </element>
      <bo>
        <seg>subcomponent</seg>
        <seg>rc_controller</seg>
      </bo>
      <position x="12.0" y="38.0"/>
      <size width="518.0" height="110.0"/>
      <contentFilters>
        <filter>features</filter>
        <filter>internalFeatures</filter>
        <filter>processorFeatures</filter>
        <filter>connections</filter>
        <filter>flowSpecifications</filter>
      </contentFilters>
    </element>
    <element uuid="1f9ebbbc-1827-425c-959c-01010fc905e0">
      <element uuid="a4ee48c9-6045-4d9b-aae3-5ee6af463415" dockArea="left">
        <bo>
          <seg>feature</seg>
          <seg>mavlink_in</seg>
        </bo>
        <position y="160.0"/>
        <contentFilters/>
      </element>
      <element uuid="621bcad2-5064-4a6f-9872-fd72143f01ff" dockArea="left">
        <bo>
          <seg>feature</seg>
          <seg>mavlink_out</seg>
        </bo>
        <position y="110.0"/>
        <contentFilters/>
      </element>
      <element uuid="0683015b-5768-46d9-bf2a-1a6af621b101" dockArea="left">
        <bo>
          <seg>feature</seg>
          <seg>ppm_commands</seg>
        </bo>
        <position y="10.0"/>
        <contentFilters/>
      </element>
      <element uuid="9851c6d6-796c-4424-a642-62133226ef86" dockArea="left">
        <bo>
          <seg>feature</seg>
          <seg>rf_2_4ghz</seg>
        </bo>
        <position y="60.0"/>
        <contentFilters/>
      </element>
      <element uuid="19720ccf-1a31-460d-9ef1-59ca717b7c28" dockArea="left">
        <bo>
          <seg>feature</seg>
          <seg>rf_915mhz</seg>
        </bo>
        <position y="210.0"/>
        <contentFilters/>
      </element>
      <bo>
        <seg>subcomponent</seg>
        <seg>uav</seg>
      </bo>
      <position x="747.0" y="68.0"/>
      <size width="330.0" height="260.0"/>
      <contentFilters>
        <filter>features</filter>
        <filter>internalFeatures</filter>
        <filter>processorFeatures</filter>
        <filter>connections</filter>
        <filter>flowSpecifications</filter>
      </contentFilters>
    </element>
    <bo>
      <seg>classifier</seg>
      <seg>uas.impl</seg>
    </bo>
    <position x="12.0" y="12.0"/>
    <size width="1089.0" height="340.0"/>
    <contentFilters>
      <filter>features</filter>
      <filter>internalFeatures</filter>
      <filter>processorFeatures</filter>
      <filter>connections</filter>
      <filter>flowSpecifications</filter>
      <filter>subcomponents</filter>
    </contentFilters>
  </element>
  <config type="structure" connectionPrimaryLabelsVisible="false">
    <enabledAadlProperties/>
    <context>
      <seg>classifier</seg>
      <seg>uas::uas.impl</seg>
    </context>
  </config>
</diagram:Diagram>
