# Supplementary material for: An integrated modeling, verification, and code generation for uncrewed aerial systems: less cost and more efficiency
Source: PeerJ Comput Sci. 2025 Jan 9;11:e2575. doi: 10.7717/peerj-cs.2575 (PMC11784798; doi:10.7717/peerj-cs.2575)
Supplement: Supplemental Information 1 [file peerj-cs-11-2575-s001.zip › ┤·┬δ/diagrams/UAS_UAS_impl.aadl_diagram]

<?xml version="1.0" encoding="ASCII"?>
<diagram:Diagram xmi:version="2.0" xmlns:xmi="http://www.omg.org/XMI" xmlns:diagram="http://osate.org/diagram" formatVersion="7">
  <element uuid="a24edba3-8adc-487b-a61d-a744390f295c" manual="true">
    <element uuid="dbaca44d-f54c-4739-ad94-1c52512169d3">
      <bo>
        <seg>connection</seg>
        <seg>conn0</seg>
      </bo>
      <bendpoints>
        <point x="563.0" y="142.0"/>
      </bendpoints>
      <contentFilters/>
    </element>
    <element uuid="27bce2e2-8a7e-47b7-bde2-9f2a54f0575f">
      <bo>
        <seg>connection</seg>
        <seg>conn1</seg>
      </bo>
      <bendpoints>
        <point x="562.0" y="272.0"/>
      </bendpoints>
      <contentFilters/>
    </element>
    <element uuid="0935eb37-3d3d-4bac-9009-9bc146ea10ba">
      <bo>
        <seg>connection</seg>
        <seg>conn2</seg>
      </bo>
      <bendpoints>
        <point x="743.0" y="142.0"/>
        <point x="749.0" y="142.0"/>
        <point x="749.0" y="172.0"/>
      </bendpoints>
      <contentFilters/>
    </element>
    <element uuid="d37b79c1-ed44-417d-90ae-0e4180ede097">
      <bo>
        <seg>connection</seg>
        <seg>conn3</seg>
      </bo>
      <bendpoints>
        <point x="739.0" y="272.0"/>
      </bendpoints>
      <contentFilters/>
    </element>
    <element uuid="bdb3efb0-49dc-44ee-b64e-580fff73f647">
      <element uuid="3a1e0fd5-2042-4853-b064-7d5cfc810c2f">
        <bo>
          <seg>tag</seg>
          <seg>unidirectional</seg>
        </bo>
        <contentFilters/>
      </element>
      <bo>
        <seg>connection</seg>
        <seg>uas_impl_new_connection</seg>
      </bo>
      <contentFilters/>
    </element>
    <element uuid="37d8db2c-f2e0-4ea8-9abe-8942d31087c8">
      <element uuid="1a4a7dab-9ed8-4c91-98e4-49a7e6eac883">
        <bo>
          <seg>tag</seg>
          <seg>unidirectional</seg>
        </bo>
        <contentFilters/>
      </element>
      <bo>
        <seg>connection</seg>
        <seg>uas_impl_new_connection2</seg>
      </bo>
      <contentFilters/>
    </element>
    <element uuid="ba5b7413-41cb-436f-8caf-d4d3dad8809e">
      <element uuid="a88bf2f2-4b99-41f7-87c9-2428087bf621">
        <bo>
          <seg>tag</seg>
          <seg>unidirectional</seg>
        </bo>
        <contentFilters/>
      </element>
      <bo>
        <seg>connection</seg>
        <seg>uas_impl_new_connection3</seg>
      </bo>
      <bendpoints>
        <point x="749.0" y="92.0"/>
        <point x="749.0" y="122.0"/>
      </bendpoints>
      <contentFilters/>
    </element>
    <element uuid="88f9837c-47e6-45c8-81b0-7f315e075575">
      <element uuid="29bf32a1-ad66-45fd-9704-bd512389d4ba" dockArea="right">
        <bo>
          <seg>feature</seg>
          <seg>mavlink_in</seg>
        </bo>
        <position x="269.0" y="110.0"/>
        <contentFilters/>
      </element>
      <element uuid="945ac4e2-23e0-488c-921a-7acc0ffb9afa" dockArea="right">
        <bo>
          <seg>feature</seg>
          <seg>mavlink_out</seg>
        </bo>
        <position x="261.0" y="10.0"/>
        <contentFilters/>
      </element>
      <element uuid="d80e16ae-f49a-4962-89a7-65ece0e9bdb5" dockArea="right">
        <bo>
          <seg>feature</seg>
          <seg>radio_rf_915mhz</seg>
        </bo>
        <position x="222.0" y="60.0"/>
        <contentFilters/>
      </element>
      <bo>
        <seg>subcomponent</seg>
        <seg>gcs</seg>
      </bo>
      <position x="174.0" y="168.0"/>
      <size width="356.0" height="160.0"/>
      <contentFilters>
        <filter>features</filter>
        <filter>internalFeatures</filter>
        <filter>processorFeatures</filter>
        <filter>connections</filter>
        <filter>flowSpecifications</filter>
      </contentFilters>
    </element>
    <element uuid="bc932548-2940-48f2-b194-dae2ac1cce34">
      <bo>
        <seg>subcomponent</seg>
        <seg>radio_rf_2_4ghz</seg>
      </bo>
      <position x="551.0" y="113.0"/>
      <size width="176.0" height="35.0"/>
      <contentFilters>
        <filter>features</filter>
        <filter>internalFeatures</filter>
        <filter>processorFeatures</filter>
        <filter>connections</filter>
        <filter>flowSpecifications</filter>
      </contentFilters>
    </element>
    <element uuid="f52648fd-15e7-413d-9491-b99195d5cc17">
      <bo>
        <seg>subcomponent</seg>
        <seg>radio_rf_915mhz</seg>
      </bo>
      <position x="550.0" y="243.0"/>
      <size width="177.0" height="35.0"/>
      <contentFilters>
        <filter>features</filter>
        <filter>internalFeatures</filter>
        <filter>processorFeatures</filter>
        <filter>connections</filter>
        <filter>flowSpecifications</filter>
      </contentFilters>
    </element>
    <element uuid="8611ece7-e53d-480d-9317-ac9a36f1e007">
      <element uuid="ce2ead9e-552f-4a99-8d60-7f592e836dd9" dockArea="right">
        <bo>
          <seg>feature</seg>
          <seg>flight_control_commands</seg>
        </bo>
        <position x="333.0" y="10.0"/>
        <contentFilters/>
      </element>
      <element uuid="2a76a5ec-7502-4592-94d5-05d7435a4ff9" dockArea="right">
        <bo>
          <seg>feature</seg>
          <seg>radio_rf_2_4ghz</seg>
        </bo>
        <position x="385.0" y="60.0"/>
        <contentFilters/>
      </element>
      <bo>
        <seg>subcomponent</seg>
        <seg>rc_controller</seg>
      </bo>
      <position x="12.0" y="38.0"/>
      <size width="518.0" height="110.0"/>
      <contentFilters>
        <filter>features</filter>
        <filter>internalFeatures</filter>
        <filter>processorFeatures</filter>
        <filter>connections</filter>
        <filter>flowSpecifications</filter>
      </contentFilters>
    </element>
    <element uuid="fb17b08b-f1e0-4e0a-ac0e-4a26de01f267">
      <element uuid="963f7b8a-8ab8-44ad-a1c6-c7fe1ea69be8" dockArea="left">
        <bo>
          <seg>feature</seg>
          <seg>mavlink_in</seg>
        </bo>
        <position y="110.0"/>
        <contentFilters/>
      </element>
      <element uuid="a7c05ec2-66d8-4e5e-b550-f1b6af81829f" dockArea="left">
        <bo>
          <seg>feature</seg>
          <seg>mavlink_out</seg>
        </bo>
        <position y="210.0"/>
        <contentFilters/>
      </element>
      <element uuid="a85267a6-dfdd-463a-aae7-0aa6b77bf667" dockArea="left">
        <bo>
          <seg>feature</seg>
          <seg>ppm_commands</seg>
        </bo>
        <position y="10.0"/>
        <contentFilters/>
      </element>
      <element uuid="ebb645e5-0e5f-4ac3-89fe-85685d6cb94a" dockArea="left">
        <bo>
          <seg>feature</seg>
          <seg>rf_2_4ghz</seg>
        </bo>
        <position y="60.0"/>
        <contentFilters/>
      </element>
      <element uuid="2da377f5-bc25-44ac-80aa-034567c840cc" dockArea="left">
        <bo>
          <seg>feature</seg>
          <seg>rf_915mhz</seg>
        </bo>
        <position y="160.0"/>
        <contentFilters/>
      </element>
      <bo>
        <seg>subcomponent</seg>
        <seg>uav</seg>
      </bo>
      <position x="747.0" y="68.0"/>
      <size width="330.0" height="260.0"/>
      <contentFilters>
        <filter>features</filter>
        <filter>internalFeatures</filter>
        <filter>processorFeatures</filter>
        <filter>connections</filter>
        <filter>flowSpecifications</filter>
      </contentFilters>
    </element>
    <bo>
      <seg>classifier</seg>
      <seg>uas.impl</seg>
    </bo>
    <position x="12.0" y="12.0"/>
    <size width="1089.0" height="340.0"/>
    <contentFilters>
      <filter>features</filter>
      <filter>internalFeatures</filter>
      <filter>processorFeatures</filter>
      <filter>connections</filter>
      <filter>flowSpecifications</filter>
      <filter>subcomponents</filter>
    </contentFilters>
  </element>
  <config type="structure" connectionPrimaryLabelsVisible="false">
    <enabledAadlProperties/>
    <context>
      <seg>classifier</seg>
      <seg>uas::uas.impl</seg>
    </context>
  </config>
</diagram:Diagram>
