# Supplementary material for: An integrated modeling, verification, and code generation for uncrewed aerial systems: less cost and more efficiency
Source: PeerJ Comput Sci. 2025 Jan 9;11:e2575. doi: 10.7717/peerj-cs.2575 (PMC11784798; doi:10.7717/peerj-cs.2575)
Supplement: Supplemental Information 1 [file peerj-cs-11-2575-s001.zip › ┤·┬δ/diagrams/UAV_UAV_Impl.aadl_diagram]

<?xml version="1.0" encoding="ASCII"?>
<diagram:Diagram xmi:version="2.0" xmlns:xmi="http://www.omg.org/XMI" xmlns:diagram="http://osate.org/diagram" formatVersion="7">
  <element uuid="5b083608-bb9d-4594-9685-96721c76194b" manual="true">
    <element uuid="cd23dd72-5f67-47bc-be39-27e3891d8648">
      <bo>
        <seg>connection</seg>
        <seg>conn0</seg>
      </bo>
      <contentFilters/>
    </element>
    <element uuid="2d564bd8-fee3-47b4-8eef-884dc8af71b1">
      <element uuid="d7dc1f1e-4f60-4af7-839a-5b0f735b973a">
        <bo>
          <seg>tag</seg>
          <seg>unidirectional</seg>
        </bo>
        <contentFilters/>
      </element>
      <bo>
        <seg>connection</seg>
        <seg>conn1</seg>
      </bo>
      <contentFilters/>
    </element>
    <element uuid="31611082-6d49-453f-b548-0fcc1740a8da">
      <bo>
        <seg>connection</seg>
        <seg>conn3</seg>
      </bo>
      <contentFilters/>
    </element>
    <element uuid="688ed60d-fa56-412f-b3c3-990d73165012">
      <element uuid="9f07cd70-e6a6-4254-b7b8-6f555ec4467a">
        <bo>
          <seg>tag</seg>
          <seg>unidirectional</seg>
        </bo>
        <contentFilters/>
      </element>
      <bo>
        <seg>connection</seg>
        <seg>uav_impl_new_connection</seg>
      </bo>
      <bendpoints>
        <point x="1079.0" y="177.33333333333334"/>
        <point x="1079.0" y="394.33333333333337"/>
      </bendpoints>
      <contentFilters/>
    </element>
    <element uuid="c7548cbf-7fe9-41f8-967c-9eadd86a8fdb">
      <element uuid="153f03ca-891a-48da-891e-4a77b3b73a3b">
        <bo>
          <seg>tag</seg>
          <seg>unidirectional</seg>
        </bo>
        <contentFilters/>
      </element>
      <bo>
        <seg>connection</seg>
        <seg>uav_impl_new_connection2</seg>
      </bo>
      <bendpoints>
        <point x="704.0" y="295.6666666666667"/>
        <point x="704.0" y="194.0"/>
      </bendpoints>
      <contentFilters/>
    </element>
    <element uuid="b4de1aee-db8d-482f-b12e-c5718f8ed444">
      <element uuid="ef6377dd-ae49-4af9-bd75-e2a1f0aae039">
        <bo>
          <seg>pvg</seg>
          <seg>communication_properties::timing</seg>
        </bo>
        <contentFilters/>
      </element>
      <bo>
        <seg>connection</seg>
        <seg>uav_impl_new_connection3</seg>
      </bo>
      <contentFilters/>
    </element>
    <element uuid="ba8b3ab4-13cb-4461-9a9c-d7514ed12f3c">
      <element uuid="f314b047-5984-4c1f-b131-8495a7305482">
        <bo>
          <seg>pvg</seg>
          <seg>communication_properties::timing</seg>
        </bo>
        <contentFilters/>
      </element>
      <bo>
        <seg>connection</seg>
        <seg>uav_impl_new_connection4</seg>
      </bo>
      <contentFilters/>
    </element>
    <element uuid="db4e2df5-21f4-4edf-b4d1-16aa8777b9fd">
      <element uuid="86230e79-9011-453d-9c1c-06e2c016d6ad">
        <bo>
          <seg>pvg</seg>
          <seg>communication_properties::timing</seg>
        </bo>
        <contentFilters/>
      </element>
      <bo>
        <seg>connection</seg>
        <seg>uav_impl_new_connection5</seg>
      </bo>
      <contentFilters/>
    </element>
    <element uuid="101cc9fe-d373-4157-b862-d2fd9d846948" dockArea="left">
      <bo>
        <seg>feature</seg>
        <seg>mavlink_in</seg>
      </bo>
      <position y="98.0"/>
      <contentFilters/>
    </element>
    <element uuid="49f5e2f8-fcdc-456a-8639-c974fbbc14a1" dockArea="right">
      <bo>
        <seg>feature</seg>
        <seg>mavlink_out</seg>
      </bo>
      <position x="1438.0" y="65.0"/>
      <contentFilters/>
    </element>
    <element uuid="b9c479ab-9097-4a26-855e-012a2ffff8ce" dockArea="left">
      <bo>
        <seg>feature</seg>
        <seg>ppm_commands</seg>
      </bo>
      <position y="48.0"/>
      <contentFilters/>
    </element>
    <element uuid="9a2b925c-b232-44b1-8c1d-a842fa927c16" dockArea="left">
      <bo>
        <seg>feature</seg>
        <seg>rf_2_4ghz</seg>
      </bo>
      <position y="201.0"/>
      <contentFilters/>
    </element>
    <element uuid="c076eb08-3e5e-43f8-8abf-0a2433187bb5" dockArea="left">
      <bo>
        <seg>feature</seg>
        <seg>rf_915mhz</seg>
      </bo>
      <position y="151.0"/>
      <contentFilters/>
    </element>
    <element uuid="71e9d5dc-55cb-4362-97ec-5c65e53d73b0">
      <element uuid="27f409e2-55cf-45c9-9bd7-e732693bdaee" dockArea="right">
        <bo>
          <seg>feature</seg>
          <seg>csw_to_px4io</seg>
        </bo>
        <position x="247.0" y="93.0"/>
        <size width="108.0" height="44.0"/>
        <contentFilters/>
      </element>
      <element uuid="1285dfd7-59ed-4b13-adc0-bc35548aa69d" dockArea="left">
        <bo>
          <seg>feature</seg>
          <seg>mavlink_in</seg>
        </bo>
        <position y="60.0"/>
        <contentFilters/>
      </element>
      <element uuid="ba49a130-0ddb-46cb-9bdc-b79206963532" dockArea="right">
        <bo>
          <seg>feature</seg>
          <seg>mavlink_out</seg>
        </bo>
        <position x="260.0" y="27.0"/>
        <contentFilters/>
      </element>
      <element uuid="fcc837da-095a-431f-a230-e03e44a54a7b" dockArea="left">
        <bo>
          <seg>feature</seg>
          <seg>ppm_in</seg>
        </bo>
        <position y="10.0"/>
        <contentFilters/>
      </element>
      <element uuid="8da3205a-c82f-4ba4-876a-1919bb3e6b2e" dockArea="left">
        <bo>
          <seg>feature</seg>
          <seg>sensors_data</seg>
        </bo>
        <position y="110.0"/>
        <size width="105.0" height="44.0"/>
        <contentFilters/>
      </element>
      <bo>
        <seg>subcomponent</seg>
        <seg>csw_corper</seg>
      </bo>
      <position x="702.0" y="38.0"/>
      <size width="355.0" height="164.0"/>
      <contentFilters>
        <filter>features</filter>
        <filter>internalFeatures</filter>
        <filter>processorFeatures</filter>
        <filter>connections</filter>
        <filter>flowSpecifications</filter>
      </contentFilters>
    </element>
    <element uuid="4d798645-2494-45c7-bd33-ef0c227c0aaa">
      <element uuid="ec695010-96c8-44c7-b592-6ff4836af70d" dockArea="left">
        <bo>
          <seg>feature</seg>
          <seg>can_board</seg>
        </bo>
        <position y="160.0"/>
        <contentFilters/>
      </element>
      <element uuid="b8267cb2-eece-4a7f-a435-03a8e29a7059" dockArea="left">
        <bo>
          <seg>feature</seg>
          <seg>flight_control_conmmands</seg>
        </bo>
        <position y="310.0"/>
        <contentFilters/>
      </element>
      <element uuid="552b4228-2a8e-4fa1-860c-1d95fafc0480" dockArea="left">
        <bo>
          <seg>feature</seg>
          <seg>gcstocontrol_mavlink</seg>
        </bo>
        <position y="360.0"/>
        <contentFilters/>
      </element>
      <element uuid="114da7d9-2361-4ddb-a57b-ec885bbe974f" dockArea="left">
        <bo>
          <seg>feature</seg>
          <seg>pwm_stm32f427_board</seg>
        </bo>
        <position y="260.0"/>
        <contentFilters/>
      </element>
      <element uuid="78777080-9876-403a-9b9a-c43b94b87bc9" dockArea="left">
        <bo>
          <seg>feature</seg>
          <seg>rc_radio</seg>
        </bo>
        <position y="60.0"/>
        <contentFilters/>
      </element>
      <element uuid="56b2ed7b-df82-4fdd-bc6e-33c58e8dbdbb" dockArea="right">
        <bo>
          <seg>feature</seg>
          <seg>sensors</seg>
        </bo>
        <position x="475.0" y="109.0"/>
        <size width="73.0" height="44.0"/>
        <contentFilters/>
      </element>
      <element uuid="86db8aa2-1e92-4901-8216-e3f3d7d0b3df" dockArea="left">
        <bo>
          <seg>feature</seg>
          <seg>serial_4_5_board</seg>
        </bo>
        <position y="210.0"/>
        <contentFilters/>
      </element>
      <element uuid="376e771d-42f5-4841-8b88-803ff621bd95" dockArea="left">
        <bo>
          <seg>feature</seg>
          <seg>tel2_osd_board</seg>
        </bo>
        <position y="110.0"/>
        <contentFilters/>
      </element>
      <element uuid="93beb055-55a6-45d0-9b61-599b1a68ec47" dockArea="right">
        <bo>
          <seg>feature</seg>
          <seg>uart6_cor_to_io</seg>
        </bo>
        <position x="433.0" y="261.0"/>
        <contentFilters/>
      </element>
      <element uuid="714f34d4-ec3a-4514-aa86-d86dd25a8651" dockArea="left">
        <bo>
          <seg>feature</seg>
          <seg>x3dr_radio</seg>
        </bo>
        <position y="10.0"/>
        <contentFilters/>
      </element>
      <bo>
        <seg>subcomponent</seg>
        <seg>pixhawk_board</seg>
      </bo>
      <position x="134.0" y="141.0"/>
      <size width="548.0" height="410.0"/>
      <contentFilters>
        <filter>features</filter>
        <filter>internalFeatures</filter>
        <filter>processorFeatures</filter>
        <filter>connections</filter>
        <filter>flowSpecifications</filter>
      </contentFilters>
    </element>
    <element uuid="9dce4e3a-9775-4712-b53a-958255175478">
      <element uuid="50a2e667-0276-4a14-b0fd-b327b9d23689" dockArea="left">
        <bo>
          <seg>feature</seg>
          <seg>csw_to_px4io</seg>
        </bo>
        <position y="10.0"/>
        <size width="108.0" height="44.0"/>
        <contentFilters/>
      </element>
      <element uuid="e68bdf45-ce99-4f85-99d8-a300fb65f336" dockArea="left">
        <bo>
          <seg>feature</seg>
          <seg>px4io_px4</seg>
        </bo>
        <position y="64.0"/>
        <contentFilters/>
      </element>
      <bo>
        <seg>subcomponent</seg>
        <seg>pixhawk_io</seg>
      </bo>
      <position x="1077.0" y="338.0"/>
      <size width="349.0" height="114.0"/>
      <contentFilters>
        <filter>features</filter>
        <filter>internalFeatures</filter>
        <filter>processorFeatures</filter>
        <filter>connections</filter>
        <filter>flowSpecifications</filter>
      </contentFilters>
    </element>
    <bo>
      <seg>classifier</seg>
      <seg>uav.impl</seg>
    </bo>
    <position x="12.0" y="12.0"/>
    <size width="1533.0" height="563.0"/>
    <contentFilters>
      <filter>features</filter>
      <filter>internalFeatures</filter>
      <filter>processorFeatures</filter>
      <filter>connections</filter>
      <filter>flowSpecifications</filter>
      <filter>subcomponents</filter>
    </contentFilters>
  </element>
  <config type="structure" connectionPrimaryLabelsVisible="false">
    <enabledAadlProperties/>
    <context>
      <seg>classifier</seg>
      <seg>uav::uav.impl</seg>
    </context>
  </config>
</diagram:Diagram>
