# Supplementary material for: An integrated modeling, verification, and code generation for uncrewed aerial systems: less cost and more efficiency
Source: PeerJ Comput Sci. 2025 Jan 9;11:e2575. doi: 10.7717/peerj-cs.2575 (PMC11784798; doi:10.7717/peerj-cs.2575)
Supplement: Supplemental Information 1 [file peerj-cs-11-2575-s001.zip › ┤·┬δ/HardWare.aadl]

package HardWare
public
	with CORTEX;
	with DataTypes;
--	with UAV;
	with vehicle_gps_position;
	with Hardware_IO,UAS;
	with anti_interference_device;


------------------------------------------------------------
--硬件设备描述（硬件版本：v2.4.8）
--主处理器：stm32f765(集成FPU)		主频：168MHz		RAM：256KB		FLASH:2MB
--传感器：	
--	故障应对协处理器：STM32F100
--	惯性导航单元（IMU）：MPU6000		包括陀螺仪(gyroscope)和加速度计(accelerometor)
--	陀螺仪(gyroscope):	ST Micro L3GD20
--	加速计(accelerometor)和电子罗盘(磁力计：magnetometer): ST Micro LSM303D
--	气压计(barometric)：MS5611
--	
--	
--处理：
--	双加速计：	MPU6000 1KHZ		LSM303D	800HZ	（消除1KHZ共振）
--	双陀螺仪：	取平均？
--	双罗盘：	一个内置一个外置，备用
--	双GPS
--其他：
--	FM25V01：128K非易失性闪存
--	TXS0108：通用电平驱动芯片
--	LTC4417：电源管理芯片
--	MIC5332：双输出超低压降LDO
--	BQ24315：电池管理芯片
--	TCA62724：三色LED灯专用芯片
--	LT3469：信号采集运放
--	可外接MS4522D数字差压空速计（6.6v ADC输入）
	memory EEPROM
		features
			bus_access: requires bus access;
	end EEPROM;

	device MS5611_Module
		features
			bus_access: requires bus access ;
			barometric_data: out data port DataTypes::Barometric_data;
	end MS5611_Module;

	device STLSM303D_Module
		features
			bus_access: requires bus access SPI;
			accelerometer_data: out data port DataTypes::Accelerometer_data;
			magnetometer_data: out data port DataTypes::Magnetometer_data;
	end STLSM303D_Module;

	device STL3GD20_Module
		features
			bus_access: requires bus access SPI;
			gyroscope_data: out data port DataTypes::Gyroscope_data;
	end STL3GD20_Module;

	device MPU6000_Module
		features
			bus_access: requires bus access SPI;
			accelerometer_ata: out data port DataTypes::Accelerometer_data;
			gyroscope_data: out data port DataTypes::Gyroscope_data;
		
	end MPU6000_Module;

	device USB_Module
		features
			bus_access: requires bus access;
	end USB_Module;

	system HardWare --硬件系统，包括各种硬件，总线，与软件的数据交互
		features --硬件系统中对外的接口
			TEL2_OSD_board: provides bus access;
			CAN_Board: provides bus access;
			Serial_4_5_Board: provides bus access;
			pwm_STM32F427_board: provides bus access;
			Sensors: feature group Sensors;
			uart6_cor_to_io: provides bus access;
			flight_control_conmmands: in data port;
			gcstocontrol_mavlink: in out data port;
			rc_radio: requires bus access UAS::RF_Spectrum.RF_2_4GHz;
			x3dr_radio: requires bus access UAS::RF_Spectrum.RF_915MHz;
		annex agree {**
			assume "GPS system received the anti-interference signal": true;
			guarantee "GPS system output is gps data" : true;
			node rise (clock : bool) returns (ret : bool);
		  	let
		  	  ret = clock -> not pre(clock) and clock;
		  	tel;
			eq Sensorsout_gpsout_clk_rise : bool = true;
			guarantee "gps system send data for 5 Hz " :true;
			assume "hardware system component":true;
			guarantee "GPS system output is gps u-blox protocol first_data" : 				
				Sensors.gps_data.SYNC.fir_d = 265;
			guarantee "GPS system output is gps u-blox protocol second_data" : 				
				Sensors.gps_data.SYNC.sec_d = 142;
				
			guarantee "GPS protocol data of len is positive":
		        Sensors.gps_data.len > 0;
			**};
	end HardWare;

	system implementation HardWare.Impl --硬件系统内部设备以及连接关系
		subcomponents
			STM32F765: system CORTEX::STM32F765.Impl; --主处理器
			SPI: bus SPI;
			mpu6000: device MPU6000_Module; --惯性单元（包括陀螺仪和加速计数据）
			L3GD20: device STL3GD20_Module; --陀螺仪
			LSM303D: device STLSM303D_Module; --加速计、磁力计
			MS5611: device MS5611_Module; --气压计
			USB: device USB_Module;
			TF: device TF_Module;
			MON: device Battery_Module;
--			GPS			: device GPS_Module;	
			GPS: system anti_interference_device::anti_interference_GPS_module.impl; --普通GPS替换为抗干扰高精度导航系统
			x3DR: device x3DR_Module; --？什么设备
			EEPROM: memory EEPROM {Memory_Size => 128KByte;};
			RC: device Hardware_IO::RC_radio;
			test_device: device;
		connections
			AcctoSensor_1: port mpu6000.accelerometer_ata -> Sensors.accelerometer_data1 {
						Communication_Properties::Timing => immediate;};
			AcctoSensor_2: port LSM303D.accelerometer_data -> Sensors.accelerometer_data1 {
						Communication_Properties::Timing => immediate;};
			GyroscopetoSensor_1: port mpu6000.gyroscope_data -> Sensors.gyroscope_data1 {
						Communication_Properties::Timing => immediate;};
			GyroscopetoSensor_2: port L3GD20.gyroscope_data -> Sensors.gyroscope_data2 {
						Communication_Properties::Timing => immediate;};
			BarotoSensor: port MS5611.barometric_data -> Sensors.barometric_data {
						Communication_Properties::Timing => immediate;};
			MagtoSensor: port LSM303D.magnetometer_data -> Sensors.magnetometer_data {
						Communication_Properties::Timing => immediate;};
			BatterytoSensor: port MON.battery_data -> Sensors.battery_data {
						Communication_Properties::Timing => immediate;};
--			TFtoSensor: port TF.TF_data -> Sensors.TF_data;
			GPStoSensor: port GPS.gps_data -> Sensors.gps_data {Communication_Properties::Timing => immediate;};
			Spitompu: bus access mpu6000.bus_access <-> SPI;
			SpitoL3gd20: bus access SPI <-> L3GD20.bus_access;
			SpitoLsm303d: bus access SPI <-> LSM303D.bus_access;
			SpitoMS5611: bus access SPI <-> MS5611.bus_access;
			SpitoStm32: bus access SPI.bus_access <-> STM32F765.spi0;
			Stm32toUSB: bus access STM32F765.otg_fs <-> USB.bus_access;
			Stm32toTF: bus access STM32F765.SDIO <-> TF.bus_access;
			Stm32toTEL: bus access STM32F765.uart3 <-> TEL2_OSD_board;
			Stm32toBattery: bus access STM32F765.adc <-> MON.bus_access;
			Stm32toEEPROM: bus access STM32F765.spi1 <-> EEPROM.bus_access;
			Stm32toGPS: bus access STM32F765.uart4 <-> GPS.bus_access;
			HardWare_Impl_new_connection15: bus access STM32F765.uart8 <-> Serial_4_5_Board;
			HardWare_Impl_new_connection16: bus access STM32F765.uart7 <-> Serial_4_5_Board;
			HardWare_Impl_new_connection19: bus access STM32F765.pwm <-> pwm_STM32F427_board;
			HardWare_Impl_new_connection: bus access STM32F765.uart6 <-> uart6_cor_to_io;
			HardWare_Impl_new_connection17: bus access STM32F765.uart2 <-> x3DR.bus_access;
			HardWare_Impl_new_connection2: bus access STM32F765.ppm -> RC.ppm;
			HardWare_Impl_new_connection3: bus access rc_radio -> RC.rc_radio_channel;
			HardWare_Impl_new_connection4: port flight_control_conmmands -> RC.commands_external {
						Communication_Properties::Timing => immediate;};
			HardWare_Impl_new_connection5: port RC.commands -> Sensors.flight_control_commands {
						Communication_Properties::Timing => immediate;};
			HardWare_Impl_new_connection7: bus access x3dr_radio -> x3DR.bus_x3dr_radio;
			HardWare_Impl_new_connection6: port gcstocontrol_mavlink -> x3DR.mavlink_external {
						Communication_Properties::Timing => immediate;};
			HardWare_Impl_new_connection8: port x3DR.x3DR_data <-> Sensors.mavlink {
						Communication_Properties::Timing => immediate;};
		annex agree {**
		assert condition Sensorsout_gpsout_clk_rise occurs each 200.0;
			assert Sensors.gps_data.SYNC.fir_d = 265;
			assert Sensors.gps_data.SYNC.sec_d = 142;
			assert (Sensors.gps_data.len > 0) and (Sensors.gps_data.len < 100);
		**};
	end HardWare.Impl;

	system hardware_fmu
		features
			Fmu_CSW	: feature group;
			Fmu_IO	: feature group;
	end hardware_fmu;

	system implementation hardware_fmu.imp
		subcomponents
			STM32F765		: system CORTEX::STM32F765.Impl;
			USB				: device USB_Module;
			BatteryMonitor	: device Battery_Module;
			GPS				: device GPS_Module;
			MPU6000			: device MPU6000_Module; --惯性测量单元,包括三轴加速计和三轴陀螺仪
			Baro_MS5611		: Device MS5611_Module; --气压计
			STLSM303D		: Device STLSM303D_Module; --磁力计、加速计
			I2C2			: bus IIC;
--		I2C2: bus CORTEX::AHB_BUS;
			EEPROM			: memory EEPROM;
		connections --确定总线与设备连接是否和PX4源码对应
			conn1: bus access STM32F765.otg_fs <-> USB.bus_access;
			conn2: bus access STM32F765.adc <-> BatteryMonitor.bus_access;
			conn3: bus access STM32F765.uart6 <-> GPS.bus_access; --是否是uart6
			conn4: bus access STM32F765.spi1 <-> MPU6000.bus_access;
			conn5: bus access I2C2 <-> Baro_MS5611.bus_access;
			conn6: bus access STM32F765.i2c -> I2C2.bus_access;
			hardware_fmu_imp_new_connection: bus access I2C2 -> EEPROM.bus_access;
--			hardware_fmu_imp_new_connection2: bus access I2C2 -> STLSM303D.bus_access;
	end hardware_fmu.imp;

	device Battery_Module
		features
			bus_access	: requires bus access;
			battery_data: out data port DataTypes::Battery_data;
	end Battery_Module;

	bus IIC
		features
			bus_access: requires bus access;
	end IIC;

	bus SPI
		features
			bus_access: requires bus access;
			bus_access1: requires bus access;
	end SPI;

	device FM25V01
		features
			bus_access: requires bus access;
	end FM25V01;

	device TF_Module
		features
			bus_access: requires bus access;
			TF_data: out data port;
	end TF_Module;

	system STM32F103
		features
			bus_access: provides bus access;
			pwm: provides bus access;
	end STM32F103;

	feature group Sensors
		features
			accelerometer_data1		: out data port DataTypes::Accelerometer_data;
--			accelerometer_Data2: out data port DataTypes::Accelerometer_data;
			gyroscope_data1			: out data port DataTypes::Gyroscope_data;
			gyroscope_data2			: out data port DataTypes::Gyroscope_data;
			magnetometer_data		: out data port DataTypes::Magnetometer_data;
			barometric_data			: out data port DataTypes::Barometric_data;
			battery_data			: out data port DataTypes::Battery_data;
--			TF_data: out data port;
			flight_control_commands	: out data port DataTypes::Flight_Control_Commands;
			mavlink					: in out data port DataTypes::Mavlink_data;
			gps_data				: out data port vehicle_gps_position::gps_ublox.impl;
	end Sensors;

	feature group FMU_to_IO
		features
			FMU_uart6_to_IO_uart2: provides bus access CORTEX::AHB_BUS;
	end FMU_to_IO;

---------------------------------------------------------------------------------------
	device GPS_Module
		features
			bus_access: requires bus access;
			GPS_data: out data port vehicle_gps_position::vehicle_gps_position.impl;
	end GPS_Module;

	device x3DR_Module
		features
			x3DR_data: in out data port;
			bus_access: requires bus access;
			bus_x3dr_radio: requires bus access;
			mavlink_external: in out data port;
		annex agree {****};
	end x3DR_Module;


end HardWare;
