# Supplementary material for: An integrated modeling, verification, and code generation for uncrewed aerial systems: less cost and more efficiency
Source: PeerJ Comput Sci. 2025 Jan 9;11:e2575. doi: 10.7717/peerj-cs.2575 (PMC11784798; doi:10.7717/peerj-cs.2575)
Supplement: Supplemental Information 1 [file peerj-cs-11-2575-s001.zip › ┤·┬δ/Hardware_IO.aadl]

package Hardware_IO
public
--	with UAS;
--	with HardWare; 
--	with CORTEX;

	with DataTypes;

------------------------------------------------------
--硬件设备：
--电机：motor(四个电机，将飞控控制信号给到ESC(电子速度控制器),然后ESC将信号转换成PWM驱动信号来驱动电机)
--蜂鸣器：buzzer
--无线电：RC_radio	--放到hardware中
--数传模块：x3dr_radio
------------------------------------------------------
	device motor
		features
			bus_access: requires bus access uart2;
			commands: in data port DataTypes::Servo_Commands;
		flows
			motor_new_flow_spec: flow sink commands;
			motor_new_flow_spec2: flow sink commands;
			motor_new_flow_spec3: flow sink commands;
			motor_new_flow_spec4: flow sink commands;
	end motor;

	device buzzer
	end buzzer;

	bus uart2
		features
			io_fmu: requires bus access;
	end uart2;

	device RC_radio
		features
			rc_radio_channel: requires bus access;
			commands: out data port;
			ppm: requires bus access;
			commands_external: in data port;
	end RC_radio;

	device x3DR_radio
		features
			x3dr_radio: requires bus access;
			mavlink_internal: in out data port;
	end x3DR_radio;

	system PX4IO
		features
			csw_to_px4io: feature group inverse of csw_to_io;
			PX4IO_px4: requires bus access;
		annex agree {**
			guarantee "IO input" : true;
			assume "motor value is valid": 			
				true -> csw_to_px4io.motor0.dutyfactor >= 1000 and csw_to_px4io.motor0.dutyfactor <= 1500
					and csw_to_px4io.motor1.dutyfactor >= 1000 and csw_to_px4io.motor1.dutyfactor <= 1500	
					and csw_to_px4io.motor2.dutyfactor >= 1000 and csw_to_px4io.motor2.dutyfactor <= 1500	
					and csw_to_px4io.motor3.dutyfactor >= 1000 and csw_to_px4io.motor3.dutyfactor <= 1500
					and csw_to_px4io.motor4.dutyfactor >= 1000 and csw_to_px4io.motor4.dutyfactor <= 1500	
					and csw_to_px4io.motor5.dutyfactor >= 1000 and csw_to_px4io.motor5.dutyfactor <= 1500;	
			**};
			
	end PX4IO;

	system implementation PX4IO.Impl
		subcomponents
			M0: device motor;
			M1: device motor;
			M2: device motor;
			M3: device motor;
			M4: device motor;
			M5: device motor;
			uart2: bus uart2;
		connections
			PX4IO_Impl_new_connection2: bus access uart2 -> M0.bus_access;
			PX4IO_Impl_new_connection3: bus access uart2 -> M1.bus_access;
			PX4IO_Impl_new_connection4: bus access uart2 -> M2.bus_access;
			PX4IO_Impl_new_connection5: bus access uart2 -> M3.bus_access;
			PX4IO_Impl_new_connection11: bus access PX4IO_px4 -> uart2.io_fmu;
			PX4IO_Impl_new_connection: port csw_to_px4io.motor3 -> M3.commands;
			PX4IO_Impl_new_connection6: port csw_to_px4io.motor1 -> M1.commands;
			PX4IO_Impl_new_connection7: port csw_to_px4io.motor2 -> M2.commands;
			PX4IO_Impl_new_connection8: port csw_to_px4io.motor0 -> M0.commands;
			PX4IO_Impl_new_connection13: port csw_to_px4io.motor4 -> M4.commands;
			PX4IO_Impl_new_connection12: port csw_to_px4io.motor5 -> M5.commands;
		annex agree{**
			assert csw_to_px4io.motor0.dutyfactor >= 1000 and csw_to_px4io.motor0.dutyfactor <= 1500;
			**};		

	end PX4IO.Impl;

	feature group csw_to_io --motors
		features
			motor0: out data port DataTypes::Servo_Commands.impl;
			motor3: out data port DataTypes::Servo_Commands.impl;
			motor2: out data port DataTypes::Servo_Commands.impl;
			motor1: out data port DataTypes::Servo_Commands.impl;
			motor4: out data port DataTypes::Servo_Commands.impl;
			motor5: out data port DataTypes::Servo_Commands.impl;
			
	end csw_to_io;
end Hardware_IO;
