# Supplementary material for: An integrated modeling, verification, and code generation for uncrewed aerial systems: less cost and more efficiency
Source: PeerJ Comput Sci. 2025 Jan 9;11:e2575. doi: 10.7717/peerj-cs.2575 (PMC11784798; doi:10.7717/peerj-cs.2575)
Supplement: Supplemental Information 1 [file peerj-cs-11-2575-s001.zip › ┤·┬δ/instances/HardWare_HardWare_Impl_Instance.aaxl2]

<?xml version="1.0" encoding="ASCII"?>
<instance:SystemInstance xmi:version="2.0" xmlns:xmi="http://www.omg.org/XMI" xmlns:xsi="http://www.w3.org/2001/XMLSchema-instance" xmlns:aadl2="http://aadl.info/AADL/2.0" xmlns:instance="http://aadl.info/AADL/2.0/instance" name="HardWare_Impl_Instance" category="system">
  <featureInstance name="Sensors" category="featureGroup" direction="in out">
    <featureInstance name="accelerometer_data1" direction="out">
      <feature xsi:type="aadl2:DataPort" href="../HardWare.aadl#/0/@ownedPublicSection/@ownedClassifier.16/@ownedDataPort.0"/>
    </featureInstance>
    <featureInstance name="gyroscope_data1" direction="out">
      <feature xsi:type="aadl2:DataPort" href="../HardWare.aadl#/0/@ownedPublicSection/@ownedClassifier.16/@ownedDataPort.1"/>
    </featureInstance>
    <featureInstance name="gyroscope_data2" direction="out">
      <feature xsi:type="aadl2:DataPort" href="../HardWare.aadl#/0/@ownedPublicSection/@ownedClassifier.16/@ownedDataPort.2"/>
    </featureInstance>
    <featureInstance name="magnetometer_data" direction="out">
      <feature xsi:type="aadl2:DataPort" href="../HardWare.aadl#/0/@ownedPublicSection/@ownedClassifier.16/@ownedDataPort.3"/>
    </featureInstance>
    <featureInstance name="barometric_data" direction="out">
      <feature xsi:type="aadl2:DataPort" href="../HardWare.aadl#/0/@ownedPublicSection/@ownedClassifier.16/@ownedDataPort.4"/>
    </featureInstance>
    <featureInstance name="battery_data" direction="out">
      <feature xsi:type="aadl2:DataPort" href="../HardWare.aadl#/0/@ownedPublicSection/@ownedClassifier.16/@ownedDataPort.5"/>
    </featureInstance>
    <featureInstance name="flight_control_commands" direction="out">
      <feature xsi:type="aadl2:DataPort" href="../HardWare.aadl#/0/@ownedPublicSection/@ownedClassifier.16/@ownedDataPort.6"/>
    </featureInstance>
    <featureInstance name="mavlink" direction="in out">
      <feature xsi:type="aadl2:DataPort" href="../HardWare.aadl#/0/@ownedPublicSection/@ownedClassifier.16/@ownedDataPort.7"/>
    </featureInstance>
    <featureInstance name="gps_data" direction="out">
      <feature xsi:type="aadl2:DataPort" href="../HardWare.aadl#/0/@ownedPublicSection/@ownedClassifier.16/@ownedDataPort.8"/>
    </featureInstance>
    <feature xsi:type="aadl2:FeatureGroup" href="../HardWare.aadl#/0/@ownedPublicSection/@ownedClassifier.6/@ownedFeatureGroup.0"/>
  </featureInstance>
  <featureInstance name="TEL2_OSD_board" category="busAccess" direction="in out">
    <feature xsi:type="aadl2:BusAccess" href="../HardWare.aadl#/0/@ownedPublicSection/@ownedClassifier.6/@ownedBusAccess.0"/>
  </featureInstance>
  <featureInstance name="CAN_Board" category="busAccess" direction="in out">
    <feature xsi:type="aadl2:BusAccess" href="../HardWare.aadl#/0/@ownedPublicSection/@ownedClassifier.6/@ownedBusAccess.1"/>
  </featureInstance>
  <featureInstance name="Serial_4_5_Board" category="busAccess" direction="in out">
    <feature xsi:type="aadl2:BusAccess" href="../HardWare.aadl#/0/@ownedPublicSection/@ownedClassifier.6/@ownedBusAccess.2"/>
  </featureInstance>
  <featureInstance name="pwm_STM32F427_board" category="busAccess" direction="in out">
    <feature xsi:type="aadl2:BusAccess" href="../HardWare.aadl#/0/@ownedPublicSection/@ownedClassifier.6/@ownedBusAccess.3"/>
  </featureInstance>
  <featureInstance name="uart6_cor_to_io" category="busAccess" direction="in out">
    <feature xsi:type="aadl2:BusAccess" href="../HardWare.aadl#/0/@ownedPublicSection/@ownedClassifier.6/@ownedBusAccess.4"/>
  </featureInstance>
  <featureInstance name="rc_radio" category="busAccess" direction="in out">
    <feature xsi:type="aadl2:BusAccess" href="../HardWare.aadl#/0/@ownedPublicSection/@ownedClassifier.6/@ownedBusAccess.5"/>
  </featureInstance>
  <featureInstance name="x3dr_radio" category="busAccess" direction="in out">
    <feature xsi:type="aadl2:BusAccess" href="../HardWare.aadl#/0/@ownedPublicSection/@ownedClassifier.6/@ownedBusAccess.6"/>
  </featureInstance>
  <featureInstance name="flight_control_conmmands">
    <feature xsi:type="aadl2:DataPort" href="../HardWare.aadl#/0/@ownedPublicSection/@ownedClassifier.6/@ownedDataPort.0"/>
  </featureInstance>
  <featureInstance name="gcstocontrol_mavlink" direction="in out">
    <feature xsi:type="aadl2:DataPort" href="../HardWare.aadl#/0/@ownedPublicSection/@ownedClassifier.6/@ownedDataPort.1"/>
  </featureInstance>
  <componentInstance name="SPI" category="bus">
    <featureInstance name="bus_access" category="busAccess" direction="in out">
      <feature xsi:type="aadl2:BusAccess" href="../HardWare.aadl#/0/@ownedPublicSection/@ownedClassifier.12/@ownedBusAccess.0"/>
    </featureInstance>
    <featureInstance name="bus_access1" category="busAccess" direction="in out">
      <feature xsi:type="aadl2:BusAccess" href="../HardWare.aadl#/0/@ownedPublicSection/@ownedClassifier.12/@ownedBusAccess.1"/>
    </featureInstance>
    <subcomponent xsi:type="aadl2:BusSubcomponent" href="../HardWare.aadl#/0/@ownedPublicSection/@ownedClassifier.7/@ownedBusSubcomponent.0"/>
    <index>0</index>
    <classifier xsi:type="aadl2:BusType" href="../HardWare.aadl#HardWare.SPI"/>
  </componentInstance>
  <componentInstance name="mpu6000" category="device">
    <featureInstance name="accelerometer_ata" direction="out">
      <feature xsi:type="aadl2:DataPort" href="../HardWare.aadl#/0/@ownedPublicSection/@ownedClassifier.4/@ownedDataPort.0"/>
    </featureInstance>
    <featureInstance name="gyroscope_data" direction="out">
      <feature xsi:type="aadl2:DataPort" href="../HardWare.aadl#/0/@ownedPublicSection/@ownedClassifier.4/@ownedDataPort.1"/>
    </featureInstance>
    <featureInstance name="bus_access" category="busAccess" direction="in out">
      <feature xsi:type="aadl2:BusAccess" href="../HardWare.aadl#/0/@ownedPublicSection/@ownedClassifier.4/@ownedBusAccess.0"/>
    </featureInstance>
    <subcomponent xsi:type="aadl2:DeviceSubcomponent" href="../HardWare.aadl#/0/@ownedPublicSection/@ownedClassifier.7/@ownedDeviceSubcomponent.0"/>
    <index>0</index>
    <classifier xsi:type="aadl2:DeviceType" href="../HardWare.aadl#HardWare.MPU6000_Module"/>
  </componentInstance>
  <componentInstance name="L3GD20" category="device">
    <featureInstance name="gyroscope_data" direction="out">
      <feature xsi:type="aadl2:DataPort" href="../HardWare.aadl#/0/@ownedPublicSection/@ownedClassifier.3/@ownedDataPort.0"/>
    </featureInstance>
    <featureInstance name="bus_access" category="busAccess" direction="in out">
      <feature xsi:type="aadl2:BusAccess" href="../HardWare.aadl#/0/@ownedPublicSection/@ownedClassifier.3/@ownedBusAccess.0"/>
    </featureInstance>
    <subcomponent xsi:type="aadl2:DeviceSubcomponent" href="../HardWare.aadl#/0/@ownedPublicSection/@ownedClassifier.7/@ownedDeviceSubcomponent.1"/>
    <index>0</index>
    <classifier xsi:type="aadl2:DeviceType" href="../HardWare.aadl#HardWare.STL3GD20_Module"/>
  </componentInstance>
  <componentInstance name="LSM303D" category="device">
    <featureInstance name="accelerometer_data" direction="out">
      <feature xsi:type="aadl2:DataPort" href="../HardWare.aadl#/0/@ownedPublicSection/@ownedClassifier.2/@ownedDataPort.0"/>
    </featureInstance>
    <featureInstance name="magnetometer_data" direction="out">
      <feature xsi:type="aadl2:DataPort" href="../HardWare.aadl#/0/@ownedPublicSection/@ownedClassifier.2/@ownedDataPort.1"/>
    </featureInstance>
    <featureInstance name="bus_access" category="busAccess" direction="in out">
      <feature xsi:type="aadl2:BusAccess" href="../HardWare.aadl#/0/@ownedPublicSection/@ownedClassifier.2/@ownedBusAccess.0"/>
    </featureInstance>
    <subcomponent xsi:type="aadl2:DeviceSubcomponent" href="../HardWare.aadl#/0/@ownedPublicSection/@ownedClassifier.7/@ownedDeviceSubcomponent.2"/>
    <index>0</index>
    <classifier xsi:type="aadl2:DeviceType" href="../HardWare.aadl#HardWare.STLSM303D_Module"/>
  </componentInstance>
  <componentInstance name="MS5611" category="device">
    <featureInstance name="barometric_data" direction="out">
      <feature xsi:type="aadl2:DataPort" href="../HardWare.aadl#/0/@ownedPublicSection/@ownedClassifier.1/@ownedDataPort.0"/>
    </featureInstance>
    <featureInstance name="bus_access" category="busAccess" direction="in out">
      <feature xsi:type="aadl2:BusAccess" href="../HardWare.aadl#/0/@ownedPublicSection/@ownedClassifier.1/@ownedBusAccess.0"/>
    </featureInstance>
    <subcomponent xsi:type="aadl2:DeviceSubcomponent" href="../HardWare.aadl#/0/@ownedPublicSection/@ownedClassifier.7/@ownedDeviceSubcomponent.3"/>
    <index>0</index>
    <classifier xsi:type="aadl2:DeviceType" href="../HardWare.aadl#HardWare.MS5611_Module"/>
  </componentInstance>
  <componentInstance name="USB" category="device">
    <featureInstance name="bus_access" category="busAccess" direction="in out">
      <feature xsi:type="aadl2:BusAccess" href="../HardWare.aadl#/0/@ownedPublicSection/@ownedClassifier.5/@ownedBusAccess.0"/>
    </featureInstance>
    <subcomponent xsi:type="aadl2:DeviceSubcomponent" href="../HardWare.aadl#/0/@ownedPublicSection/@ownedClassifier.7/@ownedDeviceSubcomponent.4"/>
    <index>0</index>
    <classifier xsi:type="aadl2:DeviceType" href="../HardWare.aadl#HardWare.USB_Module"/>
  </componentInstance>
  <componentInstance name="TF" category="device">
    <featureInstance name="TF_data" direction="out">
      <feature xsi:type="aadl2:DataPort" href="../HardWare.aadl#/0/@ownedPublicSection/@ownedClassifier.14/@ownedDataPort.0"/>
    </featureInstance>
    <featureInstance name="bus_access" category="busAccess" direction="in out">
      <feature xsi:type="aadl2:BusAccess" href="../HardWare.aadl#/0/@ownedPublicSection/@ownedClassifier.14/@ownedBusAccess.0"/>
    </featureInstance>
    <subcomponent xsi:type="aadl2:DeviceSubcomponent" href="../HardWare.aadl#/0/@ownedPublicSection/@ownedClassifier.7/@ownedDeviceSubcomponent.5"/>
    <index>0</index>
    <classifier xsi:type="aadl2:DeviceType" href="../HardWare.aadl#HardWare.TF_Module"/>
  </componentInstance>
  <componentInstance name="MON" category="device">
    <featureInstance name="battery_data" direction="out">
      <feature xsi:type="aadl2:DataPort" href="../HardWare.aadl#/0/@ownedPublicSection/@ownedClassifier.10/@ownedDataPort.0"/>
    </featureInstance>
    <featureInstance name="bus_access" category="busAccess" direction="in out">
      <feature xsi:type="aadl2:BusAccess" href="../HardWare.aadl#/0/@ownedPublicSection/@ownedClassifier.10/@ownedBusAccess.0"/>
    </featureInstance>
    <subcomponent xsi:type="aadl2:DeviceSubcomponent" href="../HardWare.aadl#/0/@ownedPublicSection/@ownedClassifier.7/@ownedDeviceSubcomponent.6"/>
    <index>0</index>
    <classifier xsi:type="aadl2:DeviceType" href="../HardWare.aadl#HardWare.Battery_Module"/>
  </componentInstance>
  <componentInstance name="x3DR" category="device">
    <featureInstance name="x3DR_data" direction="in out">
      <feature xsi:type="aadl2:DataPort" href="../HardWare.aadl#/0/@ownedPublicSection/@ownedClassifier.19/@ownedDataPort.0"/>
    </featureInstance>
    <featureInstance name="mavlink_external" direction="in out">
      <feature xsi:type="aadl2:DataPort" href="../HardWare.aadl#/0/@ownedPublicSection/@ownedClassifier.19/@ownedDataPort.1"/>
    </featureInstance>
    <featureInstance name="bus_access" category="busAccess" direction="in out">
      <feature xsi:type="aadl2:BusAccess" href="../HardWare.aadl#/0/@ownedPublicSection/@ownedClassifier.19/@ownedBusAccess.0"/>
    </featureInstance>
    <featureInstance name="bus_x3dr_radio" category="busAccess" direction="in out">
      <feature xsi:type="aadl2:BusAccess" href="../HardWare.aadl#/0/@ownedPublicSection/@ownedClassifier.19/@ownedBusAccess.1"/>
    </featureInstance>
    <subcomponent xsi:type="aadl2:DeviceSubcomponent" href="../HardWare.aadl#/0/@ownedPublicSection/@ownedClassifier.7/@ownedDeviceSubcomponent.7"/>
    <index>0</index>
    <classifier xsi:type="aadl2:DeviceType" href="../HardWare.aadl#HardWare.x3DR_Module"/>
  </componentInstance>
  <componentInstance name="RC" category="device">
    <featureInstance name="commands" direction="out">
      <feature xsi:type="aadl2:DataPort" href="../Hardware_IO.aadl#/0/@ownedPublicSection/@ownedClassifier.3/@ownedDataPort.0"/>
    </featureInstance>
    <featureInstance name="commands_external">
      <feature xsi:type="aadl2:DataPort" href="../Hardware_IO.aadl#/0/@ownedPublicSection/@ownedClassifier.3/@ownedDataPort.1"/>
    </featureInstance>
    <featureInstance name="rc_radio_channel" category="busAccess" direction="in out">
      <feature xsi:type="aadl2:BusAccess" href="../Hardware_IO.aadl#/0/@ownedPublicSection/@ownedClassifier.3/@ownedBusAccess.0"/>
    </featureInstance>
    <featureInstance name="ppm" category="busAccess" direction="in out">
      <feature xsi:type="aadl2:BusAccess" href="../Hardware_IO.aadl#/0/@ownedPublicSection/@ownedClassifier.3/@ownedBusAccess.1"/>
    </featureInstance>
    <subcomponent xsi:type="aadl2:DeviceSubcomponent" href="../HardWare.aadl#/0/@ownedPublicSection/@ownedClassifier.7/@ownedDeviceSubcomponent.8"/>
    <index>0</index>
    <classifier xsi:type="aadl2:DeviceType" href="../Hardware_IO.aadl#Hardware_IO.RC_radio"/>
  </componentInstance>
  <componentInstance name="test_device" category="device">
    <subcomponent xsi:type="aadl2:DeviceSubcomponent" href="../HardWare.aadl#/0/@ownedPublicSection/@ownedClassifier.7/@ownedDeviceSubcomponent.9"/>
    <index>0</index>
  </componentInstance>
  <componentInstance name="EEPROM" category="memory">
    <ownedPropertyAssociation xsi:type="instance:PropertyAssociationInstance">
      <property href="../../../plugin/org.osate.workspace/resources/properties/Predeclared_Property_Sets/Memory_Properties.aadl#Memory_Properties.Memory_Size"/>
      <ownedValue>
        <ownedValue xsi:type="aadl2:IntegerLiteral" value="128">
          <unit href="../../../plugin/org.osate.workspace/resources/properties/Predeclared_Property_Sets/AADL_Project.aadl#/0/@ownedPropertyType.15/@ownedLiteral.2"/>
        </ownedValue>
      </ownedValue>
      <propertyAssociation href="../HardWare.aadl#/0/@ownedPublicSection/@ownedClassifier.7/@ownedMemorySubcomponent.0/@ownedPropertyAssociation.0"/>
    </ownedPropertyAssociation>
    <featureInstance name="bus_access" category="busAccess" direction="in out">
      <feature xsi:type="aadl2:BusAccess" href="../HardWare.aadl#/0/@ownedPublicSection/@ownedClassifier.0/@ownedBusAccess.0"/>
    </featureInstance>
    <subcomponent xsi:type="aadl2:MemorySubcomponent" href="../HardWare.aadl#/0/@ownedPublicSection/@ownedClassifier.7/@ownedMemorySubcomponent.0"/>
    <index>0</index>
    <classifier xsi:type="aadl2:MemoryType" href="../HardWare.aadl#HardWare.EEPROM"/>
  </componentInstance>
  <componentInstance name="STM32F765" category="system">
    <featureInstance name="adc" category="busAccess" direction="in out">
      <feature xsi:type="aadl2:BusAccess" href="../CORTEX.aadl#/0/@ownedPublicSection/@ownedClassifier.5/@ownedBusAccess.0"/>
    </featureInstance>
    <featureInstance name="i2c" category="busAccess" direction="in out">
      <feature xsi:type="aadl2:BusAccess" href="../CORTEX.aadl#/0/@ownedPublicSection/@ownedClassifier.5/@ownedBusAccess.1"/>
    </featureInstance>
    <featureInstance name="uart1" category="busAccess" direction="in out">
      <feature xsi:type="aadl2:BusAccess" href="../CORTEX.aadl#/0/@ownedPublicSection/@ownedClassifier.5/@ownedBusAccess.2"/>
    </featureInstance>
    <featureInstance name="uart2" category="busAccess" direction="in out">
      <feature xsi:type="aadl2:BusAccess" href="../CORTEX.aadl#/0/@ownedPublicSection/@ownedClassifier.5/@ownedBusAccess.3"/>
    </featureInstance>
    <featureInstance name="uart3" category="busAccess" direction="in out">
      <feature xsi:type="aadl2:BusAccess" href="../CORTEX.aadl#/0/@ownedPublicSection/@ownedClassifier.5/@ownedBusAccess.4"/>
    </featureInstance>
    <featureInstance name="uart4" category="busAccess" direction="in out">
      <feature xsi:type="aadl2:BusAccess" href="../CORTEX.aadl#/0/@ownedPublicSection/@ownedClassifier.5/@ownedBusAccess.5"/>
    </featureInstance>
    <featureInstance name="spi1" category="busAccess" direction="in out">
      <feature xsi:type="aadl2:BusAccess" href="../CORTEX.aadl#/0/@ownedPublicSection/@ownedClassifier.5/@ownedBusAccess.6"/>
    </featureInstance>
    <featureInstance name="spi0" category="busAccess" direction="in out">
      <feature xsi:type="aadl2:BusAccess" href="../CORTEX.aadl#/0/@ownedPublicSection/@ownedClassifier.5/@ownedBusAccess.7"/>
    </featureInstance>
    <featureInstance name="otg_fs" category="busAccess" direction="in out">
      <feature xsi:type="aadl2:BusAccess" href="../CORTEX.aadl#/0/@ownedPublicSection/@ownedClassifier.5/@ownedBusAccess.8"/>
    </featureInstance>
    <featureInstance name="ppm" category="busAccess" direction="in out">
      <feature xsi:type="aadl2:BusAccess" href="../CORTEX.aadl#/0/@ownedPublicSection/@ownedClassifier.5/@ownedBusAccess.9"/>
    </featureInstance>
    <featureInstance name="SDIO" category="busAccess" direction="in out">
      <feature xsi:type="aadl2:BusAccess" href="../CORTEX.aadl#/0/@ownedPublicSection/@ownedClassifier.5/@ownedBusAccess.10"/>
    </featureInstance>
    <featureInstance name="can1" category="busAccess" direction="in out">
      <feature xsi:type="aadl2:BusAccess" href="../CORTEX.aadl#/0/@ownedPublicSection/@ownedClassifier.5/@ownedBusAccess.11"/>
    </featureInstance>
    <featureInstance name="uart7" category="busAccess" direction="in out">
      <feature xsi:type="aadl2:BusAccess" href="../CORTEX.aadl#/0/@ownedPublicSection/@ownedClassifier.5/@ownedBusAccess.12"/>
    </featureInstance>
    <featureInstance name="uart8" category="busAccess" direction="in out">
      <feature xsi:type="aadl2:BusAccess" href="../CORTEX.aadl#/0/@ownedPublicSection/@ownedClassifier.5/@ownedBusAccess.13"/>
    </featureInstance>
    <featureInstance name="dma" category="busAccess" direction="in out">
      <feature xsi:type="aadl2:BusAccess" href="../CORTEX.aadl#/0/@ownedPublicSection/@ownedClassifier.5/@ownedBusAccess.14"/>
    </featureInstance>
    <featureInstance name="pwm" category="busAccess" direction="in out">
      <feature xsi:type="aadl2:BusAccess" href="../CORTEX.aadl#/0/@ownedPublicSection/@ownedClassifier.5/@ownedBusAccess.15"/>
    </featureInstance>
    <featureInstance name="uart6" category="busAccess" direction="in out">
      <feature xsi:type="aadl2:BusAccess" href="../CORTEX.aadl#/0/@ownedPublicSection/@ownedClassifier.5/@ownedBusAccess.16"/>
    </featureInstance>
    <componentInstance name="AHB_BUS" category="bus">
      <featureInstance name="bus_access1" category="busAccess" direction="in out">
        <feature xsi:type="aadl2:BusAccess" href="../CORTEX.aadl#/0/@ownedPublicSection/@ownedClassifier.2/@ownedBusAccess.0"/>
      </featureInstance>
      <subcomponent xsi:type="aadl2:BusSubcomponent" href="../CORTEX.aadl#/0/@ownedPublicSection/@ownedClassifier.6/@ownedBusSubcomponent.0"/>
      <index>0</index>
      <classifier xsi:type="aadl2:BusType" href="../CORTEX.aadl#CORTEX.AHB_BUS"/>
    </componentInstance>
    <componentInstance name="Flash" category="memory">
      <ownedPropertyAssociation xsi:type="instance:PropertyAssociationInstance">
        <property href="../../../plugin/org.osate.workspace/resources/properties/Predeclared_Property_Sets/Memory_Properties.aadl#Memory_Properties.Memory_Size"/>
        <ownedValue>
          <ownedValue xsi:type="aadl2:IntegerLiteral" value="512">
            <unit href="../../../plugin/org.osate.workspace/resources/properties/Predeclared_Property_Sets/AADL_Project.aadl#/0/@ownedPropertyType.15/@ownedLiteral.3"/>
          </ownedValue>
        </ownedValue>
        <propertyAssociation href="../CORTEX.aadl#/0/@ownedPublicSection/@ownedClassifier.6/@ownedMemorySubcomponent.0/@ownedPropertyAssociation.0"/>
      </ownedPropertyAssociation>
      <featureInstance name="bus_access" category="busAccess" direction="in out">
        <feature xsi:type="aadl2:BusAccess" href="../CORTEX.aadl#/0/@ownedPublicSection/@ownedClassifier.0/@ownedBusAccess.0"/>
      </featureInstance>
      <subcomponent xsi:type="aadl2:MemorySubcomponent" href="../CORTEX.aadl#/0/@ownedPublicSection/@ownedClassifier.6/@ownedMemorySubcomponent.0"/>
      <index>0</index>
      <classifier xsi:type="aadl2:MemoryType" href="../CORTEX.aadl#CORTEX.Flash"/>
    </componentInstance>
    <componentInstance name="SRAM" category="memory">
      <ownedPropertyAssociation xsi:type="instance:PropertyAssociationInstance">
        <property href="../../../plugin/org.osate.workspace/resources/properties/Predeclared_Property_Sets/Memory_Properties.aadl#Memory_Properties.Memory_Size"/>
        <ownedValue>
          <ownedValue xsi:type="aadl2:IntegerLiteral" value="512">
            <unit href="../../../plugin/org.osate.workspace/resources/properties/Predeclared_Property_Sets/AADL_Project.aadl#/0/@ownedPropertyType.15/@ownedLiteral.2"/>
          </ownedValue>
        </ownedValue>
        <propertyAssociation href="../CORTEX.aadl#/0/@ownedPublicSection/@ownedClassifier.6/@ownedMemorySubcomponent.1/@ownedPropertyAssociation.0"/>
      </ownedPropertyAssociation>
      <featureInstance name="bus_access" category="busAccess" direction="in out">
        <feature xsi:type="aadl2:BusAccess" href="../CORTEX.aadl#/0/@ownedPublicSection/@ownedClassifier.1/@ownedBusAccess.0"/>
      </featureInstance>
      <subcomponent xsi:type="aadl2:MemorySubcomponent" href="../CORTEX.aadl#/0/@ownedPublicSection/@ownedClassifier.6/@ownedMemorySubcomponent.1"/>
      <index>0</index>
      <classifier xsi:type="aadl2:MemoryType" href="../CORTEX.aadl#CORTEX.SRAM"/>
    </componentInstance>
    <componentInstance name="CPU" category="processor">
      <ownedPropertyAssociation xsi:type="instance:PropertyAssociationInstance">
        <property href="../../../plugin/org.osate.contribution.sei/resources/properties/SEI.aadl#SEI.MIPSCapacity"/>
        <ownedValue>
          <ownedValue xsi:type="aadl2:RealLiteral" value="216.0">
            <unit href="../../../plugin/org.osate.contribution.sei/resources/properties/SEI.aadl#/0/@ownedPropertyType.4/@ownedLiteral.1"/>
          </ownedValue>
        </ownedValue>
        <propertyAssociation href="../CORTEX.aadl#/0/@ownedPublicSection/@ownedClassifier.6/@ownedProcessorSubcomponent.0/@ownedPropertyAssociation.0"/>
      </ownedPropertyAssociation>
      <ownedPropertyAssociation xsi:type="instance:PropertyAssociationInstance">
        <property href="../../../plugin/org.osate.workspace/resources/properties/Predeclared_Property_Sets/Deployment_Properties.aadl#Deployment_Properties.Scheduling_Protocol"/>
        <ownedValue>
          <ownedValue xsi:type="aadl2:ListValue">
            <ownedListElement xsi:type="aadl2:NamedValue">
              <namedValue xsi:type="aadl2:EnumerationLiteral" href="../../../plugin/org.osate.workspace/resources/properties/Predeclared_Property_Sets/AADL_Project.aadl#/0/@ownedPropertyType.7/@ownedLiteral.5"/>
            </ownedListElement>
          </ownedValue>
        </ownedValue>
        <propertyAssociation href="../CORTEX.aadl#/0/@ownedPublicSection/@ownedClassifier.4/@ownedPropertyAssociation.0"/>
      </ownedPropertyAssociation>
      <featureInstance name="bus_access" category="busAccess" direction="in out">
        <feature xsi:type="aadl2:BusAccess" href="../CORTEX.aadl#/0/@ownedPublicSection/@ownedClassifier.4/@ownedBusAccess.0"/>
      </featureInstance>
      <subcomponent xsi:type="aadl2:ProcessorSubcomponent" href="../CORTEX.aadl#/0/@ownedPublicSection/@ownedClassifier.6/@ownedProcessorSubcomponent.0"/>
      <index>0</index>
      <classifier xsi:type="aadl2:ProcessorType" href="../CORTEX.aadl#CORTEX.ARM_Cortex_M7"/>
    </componentInstance>
    <connectionInstance name="AHB_BUS &lt;-> SRAM.bus_access" complete="true" kind="accessConnection" destination="//@componentInstance.12/@componentInstance.2/@featureInstance.0" bidirectional="true" source="//@componentInstance.12/@componentInstance.0">
      <connectionReference context="//@componentInstance.12" source="//@componentInstance.12/@componentInstance.0" destination="//@componentInstance.12/@componentInstance.2/@featureInstance.0" reverse="true">
        <connection xsi:type="aadl2:AccessConnection" href="../CORTEX.aadl#/0/@ownedPublicSection/@ownedClassifier.6/@ownedAccessConnection.0"/>
      </connectionReference>
    </connectionInstance>
    <connectionInstance name="AHB_BUS &lt;-> Flash.bus_access" complete="true" kind="accessConnection" destination="//@componentInstance.12/@componentInstance.1/@featureInstance.0" bidirectional="true" source="//@componentInstance.12/@componentInstance.0">
      <connectionReference context="//@componentInstance.12" source="//@componentInstance.12/@componentInstance.0" destination="//@componentInstance.12/@componentInstance.1/@featureInstance.0" reverse="true">
        <connection xsi:type="aadl2:AccessConnection" href="../CORTEX.aadl#/0/@ownedPublicSection/@ownedClassifier.6/@ownedAccessConnection.1"/>
      </connectionReference>
    </connectionInstance>
    <connectionInstance name="AHB_BUS &lt;-> CPU.bus_access" complete="true" kind="accessConnection" destination="//@componentInstance.12/@componentInstance.3/@featureInstance.0" bidirectional="true" source="//@componentInstance.12/@componentInstance.0">
      <connectionReference context="//@componentInstance.12" source="//@componentInstance.12/@componentInstance.0" destination="//@componentInstance.12/@componentInstance.3/@featureInstance.0" reverse="true">
        <connection xsi:type="aadl2:AccessConnection" href="../CORTEX.aadl#/0/@ownedPublicSection/@ownedClassifier.6/@ownedAccessConnection.2"/>
      </connectionReference>
    </connectionInstance>
    <subcomponent xsi:type="aadl2:SystemSubcomponent" href="../HardWare.aadl#/0/@ownedPublicSection/@ownedClassifier.7/@ownedSystemSubcomponent.0"/>
    <index>0</index>
    <classifier xsi:type="aadl2:SystemImplementation" href="../CORTEX.aadl#CORTEX.STM32F765.Impl"/>
  </componentInstance>
  <componentInstance name="GPS" category="system">
    <featureInstance name="bus_access" category="busAccess" direction="in out">
      <feature xsi:type="aadl2:BusAccess" href="../anti_interference_device.aadl#/0/@ownedPublicSection/@ownedClassifier.15/@ownedBusAccess.0"/>
    </featureInstance>
    <featureInstance name="gps_data" direction="out">
      <feature xsi:type="aadl2:DataPort" href="../anti_interference_device.aadl#/0/@ownedPublicSection/@ownedClassifier.15/@ownedDataPort.0"/>
    </featureInstance>
    <componentInstance name="dev" category="device">
      <featureInstance name="input">
        <feature xsi:type="aadl2:DataPort" href="../anti_interference_device.aadl#/0/@ownedPublicSection/@ownedClassifier.14/@ownedDataPort.0"/>
      </featureInstance>
      <featureInstance name="output" direction="out">
        <feature xsi:type="aadl2:DataPort" href="../anti_interference_device.aadl#/0/@ownedPublicSection/@ownedClassifier.14/@ownedDataPort.1"/>
      </featureInstance>
      <featureInstance name="bus_access" category="busAccess" direction="in out">
        <feature xsi:type="aadl2:BusAccess" href="../anti_interference_device.aadl#/0/@ownedPublicSection/@ownedClassifier.14/@ownedBusAccess.0"/>
      </featureInstance>
      <subcomponent xsi:type="aadl2:DeviceSubcomponent" href="../anti_interference_device.aadl#/0/@ownedPublicSection/@ownedClassifier.16/@ownedDeviceSubcomponent.0"/>
      <index>0</index>
      <classifier xsi:type="aadl2:DeviceType" href="../anti_interference_device.aadl#anti_interference_device.high_accruracy_GPS"/>
    </componentInstance>
    <componentInstance name="sys" category="system">
      <featureInstance name="anti_interference_system_new_feature" category="busAccess" direction="in out">
        <feature xsi:type="aadl2:BusAccess" href="../anti_interference_device.aadl#/0/@ownedPublicSection/@ownedClassifier.12/@ownedBusAccess.0"/>
      </featureInstance>
      <featureInstance name="output" direction="out">
        <feature xsi:type="aadl2:DataPort" href="../anti_interference_device.aadl#/0/@ownedPublicSection/@ownedClassifier.12/@ownedDataPort.0"/>
      </featureInstance>
      <componentInstance name="array_antenna" category="device">
        <featureInstance name="output0" direction="out">
          <feature xsi:type="aadl2:DataPort" href="../anti_interference_device.aadl#/0/@ownedPublicSection/@ownedClassifier.4/@ownedDataPort.0"/>
        </featureInstance>
        <featureInstance name="output1" direction="out">
          <feature xsi:type="aadl2:DataPort" href="../anti_interference_device.aadl#/0/@ownedPublicSection/@ownedClassifier.4/@ownedDataPort.1"/>
        </featureInstance>
        <featureInstance name="output2" direction="out">
          <feature xsi:type="aadl2:DataPort" href="../anti_interference_device.aadl#/0/@ownedPublicSection/@ownedClassifier.4/@ownedDataPort.2"/>
        </featureInstance>
        <featureInstance name="output3" direction="out">
          <feature xsi:type="aadl2:DataPort" href="../anti_interference_device.aadl#/0/@ownedPublicSection/@ownedClassifier.4/@ownedDataPort.3"/>
        </featureInstance>
        <subcomponent xsi:type="aadl2:DeviceSubcomponent" href="../anti_interference_device.aadl#/0/@ownedPublicSection/@ownedClassifier.13/@ownedDeviceSubcomponent.0"/>
        <index>0</index>
        <classifier xsi:type="aadl2:DeviceType" href="../anti_interference_device.aadl#anti_interference_device.array_antenna"/>
      </componentInstance>
      <componentInstance name="module_adcm" category="device">
        <featureInstance name="input0">
          <feature xsi:type="aadl2:DataPort" href="../anti_interference_device.aadl#/0/@ownedPublicSection/@ownedClassifier.2/@ownedDataPort.0"/>
        </featureInstance>
        <featureInstance name="input1">
          <feature xsi:type="aadl2:DataPort" href="../anti_interference_device.aadl#/0/@ownedPublicSection/@ownedClassifier.2/@ownedDataPort.1"/>
        </featureInstance>
        <featureInstance name="input2">
          <feature xsi:type="aadl2:DataPort" href="../anti_interference_device.aadl#/0/@ownedPublicSection/@ownedClassifier.2/@ownedDataPort.2"/>
        </featureInstance>
        <featureInstance name="input3">
          <feature xsi:type="aadl2:DataPort" href="../anti_interference_device.aadl#/0/@ownedPublicSection/@ownedClassifier.2/@ownedDataPort.3"/>
        </featureInstance>
        <featureInstance name="output" direction="out">
          <feature xsi:type="aadl2:DataPort" href="../anti_interference_device.aadl#/0/@ownedPublicSection/@ownedClassifier.2/@ownedDataPort.4"/>
        </featureInstance>
        <subcomponent xsi:type="aadl2:DeviceSubcomponent" href="../anti_interference_device.aadl#/0/@ownedPublicSection/@ownedClassifier.13/@ownedDeviceSubcomponent.1"/>
        <index>0</index>
        <classifier xsi:type="aadl2:DeviceType" href="../anti_interference_device.aadl#anti_interference_device.module_adcm"/>
      </componentInstance>
      <componentInstance name="module_ausm" category="device">
        <featureInstance name="input">
          <feature xsi:type="aadl2:DataPort" href="../anti_interference_device.aadl#/0/@ownedPublicSection/@ownedClassifier.3/@ownedDataPort.0"/>
        </featureInstance>
        <featureInstance name="output" direction="out">
          <feature xsi:type="aadl2:DataPort" href="../anti_interference_device.aadl#/0/@ownedPublicSection/@ownedClassifier.3/@ownedDataPort.1"/>
        </featureInstance>
        <subcomponent xsi:type="aadl2:DeviceSubcomponent" href="../anti_interference_device.aadl#/0/@ownedPublicSection/@ownedClassifier.13/@ownedDeviceSubcomponent.2"/>
        <index>0</index>
        <classifier xsi:type="aadl2:DeviceType" href="../anti_interference_device.aadl#anti_interference_device.module_ausm"/>
      </componentInstance>
      <componentInstance name="anti_process" category="process">
        <ownedPropertyAssociation xsi:type="instance:PropertyAssociationInstance">
          <property href="../../../plugin/org.osate.workspace/resources/properties/Predeclared_Property_Sets/Deployment_Properties.aadl#Deployment_Properties.Actual_Processor_Binding"/>
          <ownedValue>
            <ownedValue xsi:type="aadl2:ListValue">
              <ownedListElement xsi:type="instance:InstanceReferenceValue" referencedInstanceObject="//@componentInstance.13/@componentInstance.1/@componentInstance.4"/>
            </ownedValue>
          </ownedValue>
          <propertyAssociation href="../anti_interference_device.aadl#/0/@ownedPublicSection/@ownedClassifier.13/@ownedPropertyAssociation.0"/>
        </ownedPropertyAssociation>
        <featureInstance name="input">
          <feature xsi:type="aadl2:DataPort" href="../anti_interference_device.aadl#/0/@ownedPublicSection/@ownedClassifier.10/@ownedDataPort.0"/>
        </featureInstance>
        <featureInstance name="output" direction="out">
          <feature xsi:type="aadl2:DataPort" href="../anti_interference_device.aadl#/0/@ownedPublicSection/@ownedClassifier.10/@ownedDataPort.1"/>
        </featureInstance>
        <componentInstance name="convertion_a2d" category="thread">
          <ownedPropertyAssociation xsi:type="instance:PropertyAssociationInstance">
            <property href="../../../plugin/org.osate.workspace/resources/properties/Predeclared_Property_Sets/Deployment_Properties.aadl#Deployment_Properties.Actual_Processor_Binding"/>
            <ownedValue>
              <ownedValue xsi:type="aadl2:ListValue">
                <ownedListElement xsi:type="instance:InstanceReferenceValue" referencedInstanceObject="//@componentInstance.13/@componentInstance.1/@componentInstance.4"/>
              </ownedValue>
            </ownedValue>
            <propertyAssociation href="../anti_interference_device.aadl#/0/@ownedPublicSection/@ownedClassifier.13/@ownedPropertyAssociation.0"/>
          </ownedPropertyAssociation>
          <featureInstance name="input">
            <feature xsi:type="aadl2:DataPort" href="../anti_interference_device.aadl#/0/@ownedPublicSection/@ownedClassifier.6/@ownedDataPort.0"/>
          </featureInstance>
          <featureInstance name="output" direction="out">
            <feature xsi:type="aadl2:DataPort" href="../anti_interference_device.aadl#/0/@ownedPublicSection/@ownedClassifier.6/@ownedDataPort.1"/>
          </featureInstance>
          <subcomponent xsi:type="aadl2:ThreadSubcomponent" href="../anti_interference_device.aadl#/0/@ownedPublicSection/@ownedClassifier.11/@ownedThreadSubcomponent.0"/>
          <index>0</index>
          <classifier xsi:type="aadl2:ThreadType" href="../anti_interference_device.aadl#anti_interference_device.convertion_analogtodigital"/>
        </componentInstance>
        <componentInstance name="algorithm_anti_interference" category="thread">
          <ownedPropertyAssociation xsi:type="instance:PropertyAssociationInstance">
            <property href="../../../plugin/org.osate.workspace/resources/properties/Predeclared_Property_Sets/Deployment_Properties.aadl#Deployment_Properties.Actual_Processor_Binding"/>
            <ownedValue>
              <ownedValue xsi:type="aadl2:ListValue">
                <ownedListElement xsi:type="instance:InstanceReferenceValue" referencedInstanceObject="//@componentInstance.13/@componentInstance.1/@componentInstance.4"/>
              </ownedValue>
            </ownedValue>
            <propertyAssociation href="../anti_interference_device.aadl#/0/@ownedPublicSection/@ownedClassifier.13/@ownedPropertyAssociation.0"/>
          </ownedPropertyAssociation>
          <featureInstance name="input">
            <feature xsi:type="aadl2:DataPort" href="../anti_interference_device.aadl#/0/@ownedPublicSection/@ownedClassifier.7/@ownedDataPort.0"/>
          </featureInstance>
          <featureInstance name="output" direction="out">
            <feature xsi:type="aadl2:DataPort" href="../anti_interference_device.aadl#/0/@ownedPublicSection/@ownedClassifier.7/@ownedDataPort.1"/>
          </featureInstance>
          <subcomponent xsi:type="aadl2:ThreadSubcomponent" href="../anti_interference_device.aadl#/0/@ownedPublicSection/@ownedClassifier.11/@ownedThreadSubcomponent.1"/>
          <index>0</index>
          <classifier xsi:type="aadl2:ThreadType" href="../anti_interference_device.aadl#anti_interference_device.algorithm_anti_interference"/>
        </componentInstance>
        <componentInstance name="pretreatment" category="thread">
          <ownedPropertyAssociation xsi:type="instance:PropertyAssociationInstance">
            <property href="../../../plugin/org.osate.workspace/resources/properties/Predeclared_Property_Sets/Deployment_Properties.aadl#Deployment_Properties.Actual_Processor_Binding"/>
            <ownedValue>
              <ownedValue xsi:type="aadl2:ListValue">
                <ownedListElement xsi:type="instance:InstanceReferenceValue" referencedInstanceObject="//@componentInstance.13/@componentInstance.1/@componentInstance.4"/>
              </ownedValue>
            </ownedValue>
            <propertyAssociation href="../anti_interference_device.aadl#/0/@ownedPublicSection/@ownedClassifier.13/@ownedPropertyAssociation.0"/>
          </ownedPropertyAssociation>
          <featureInstance name="input">
            <feature xsi:type="aadl2:DataPort" href="../anti_interference_device.aadl#/0/@ownedPublicSection/@ownedClassifier.8/@ownedDataPort.0"/>
          </featureInstance>
          <featureInstance name="output" direction="out">
            <feature xsi:type="aadl2:DataPort" href="../anti_interference_device.aadl#/0/@ownedPublicSection/@ownedClassifier.8/@ownedDataPort.1"/>
          </featureInstance>
          <subcomponent xsi:type="aadl2:ThreadSubcomponent" href="../anti_interference_device.aadl#/0/@ownedPublicSection/@ownedClassifier.11/@ownedThreadSubcomponent.2"/>
          <index>0</index>
          <classifier xsi:type="aadl2:ThreadType" href="../anti_interference_device.aadl#anti_interference_device.pretreatment"/>
        </componentInstance>
        <componentInstance name="convertion_d2a" category="thread">
          <ownedPropertyAssociation xsi:type="instance:PropertyAssociationInstance">
            <property href="../../../plugin/org.osate.workspace/resources/properties/Predeclared_Property_Sets/Deployment_Properties.aadl#Deployment_Properties.Actual_Processor_Binding"/>
            <ownedValue>
              <ownedValue xsi:type="aadl2:ListValue">
                <ownedListElement xsi:type="instance:InstanceReferenceValue" referencedInstanceObject="//@componentInstance.13/@componentInstance.1/@componentInstance.4"/>
              </ownedValue>
            </ownedValue>
            <propertyAssociation href="../anti_interference_device.aadl#/0/@ownedPublicSection/@ownedClassifier.13/@ownedPropertyAssociation.0"/>
          </ownedPropertyAssociation>
          <featureInstance name="input">
            <feature xsi:type="aadl2:DataPort" href="../anti_interference_device.aadl#/0/@ownedPublicSection/@ownedClassifier.9/@ownedDataPort.0"/>
          </featureInstance>
          <featureInstance name="output" direction="out">
            <feature xsi:type="aadl2:DataPort" href="../anti_interference_device.aadl#/0/@ownedPublicSection/@ownedClassifier.9/@ownedDataPort.1"/>
          </featureInstance>
          <subcomponent xsi:type="aadl2:ThreadSubcomponent" href="../anti_interference_device.aadl#/0/@ownedPublicSection/@ownedClassifier.11/@ownedThreadSubcomponent.3"/>
          <index>0</index>
          <classifier xsi:type="aadl2:ThreadType" href="../anti_interference_device.aadl#anti_interference_device.convertion_digitaltoanalog"/>
        </componentInstance>
        <connectionInstance name="convertion_a2d.output -> algorithm_anti_interference.input" complete="true" kind="portConnection" destination="//@componentInstance.13/@componentInstance.1/@componentInstance.3/@componentInstance.1/@featureInstance.0" source="//@componentInstance.13/@componentInstance.1/@componentInstance.3/@componentInstance.0/@featureInstance.1">
          <connectionReference context="//@componentInstance.13/@componentInstance.1/@componentInstance.3" source="//@componentInstance.13/@componentInstance.1/@componentInstance.3/@componentInstance.0/@featureInstance.1" destination="//@componentInstance.13/@componentInstance.1/@componentInstance.3/@componentInstance.1/@featureInstance.0">
            <connection xsi:type="aadl2:PortConnection" href="../anti_interference_device.aadl#/0/@ownedPublicSection/@ownedClassifier.11/@ownedPortConnection.1"/>
          </connectionReference>
        </connectionInstance>
        <connectionInstance name="algorithm_anti_interference.output -> pretreatment.input" complete="true" kind="portConnection" destination="//@componentInstance.13/@componentInstance.1/@componentInstance.3/@componentInstance.2/@featureInstance.0" source="//@componentInstance.13/@componentInstance.1/@componentInstance.3/@componentInstance.1/@featureInstance.1">
          <connectionReference context="//@componentInstance.13/@componentInstance.1/@componentInstance.3" source="//@componentInstance.13/@componentInstance.1/@componentInstance.3/@componentInstance.1/@featureInstance.1" destination="//@componentInstance.13/@componentInstance.1/@componentInstance.3/@componentInstance.2/@featureInstance.0">
            <connection xsi:type="aadl2:PortConnection" href="../anti_interference_device.aadl#/0/@ownedPublicSection/@ownedClassifier.11/@ownedPortConnection.2"/>
          </connectionReference>
        </connectionInstance>
        <connectionInstance name="pretreatment.output -> convertion_d2a.input" complete="true" kind="portConnection" destination="//@componentInstance.13/@componentInstance.1/@componentInstance.3/@componentInstance.3/@featureInstance.0" source="//@componentInstance.13/@componentInstance.1/@componentInstance.3/@componentInstance.2/@featureInstance.1">
          <connectionReference context="//@componentInstance.13/@componentInstance.1/@componentInstance.3" source="//@componentInstance.13/@componentInstance.1/@componentInstance.3/@componentInstance.2/@featureInstance.1" destination="//@componentInstance.13/@componentInstance.1/@componentInstance.3/@componentInstance.3/@featureInstance.0">
            <connection xsi:type="aadl2:PortConnection" href="../anti_interference_device.aadl#/0/@ownedPublicSection/@ownedClassifier.11/@ownedPortConnection.3"/>
          </connectionReference>
        </connectionInstance>
        <subcomponent xsi:type="aadl2:ProcessSubcomponent" href="../anti_interference_device.aadl#/0/@ownedPublicSection/@ownedClassifier.13/@ownedProcessSubcomponent.0"/>
        <index>0</index>
        <classifier xsi:type="aadl2:ProcessImplementation" href="../anti_interference_device.aadl#anti_interference_device.anti_interference_process.impl"/>
      </componentInstance>
      <componentInstance name="anti_cpu" category="processor">
        <subcomponent xsi:type="aadl2:ProcessorSubcomponent" href="../anti_interference_device.aadl#/0/@ownedPublicSection/@ownedClassifier.13/@ownedProcessorSubcomponent.0"/>
        <index>0</index>
        <classifier xsi:type="aadl2:ProcessorType" href="../anti_interference_device.aadl#anti_interference_device.cpu"/>
      </componentInstance>
      <connectionInstance name="array_antenna.output0 -> module_adcm.input0" complete="true" kind="portConnection" destination="//@componentInstance.13/@componentInstance.1/@componentInstance.1/@featureInstance.0" source="//@componentInstance.13/@componentInstance.1/@componentInstance.0/@featureInstance.0">
        <connectionReference context="//@componentInstance.13/@componentInstance.1" source="//@componentInstance.13/@componentInstance.1/@componentInstance.0/@featureInstance.0" destination="//@componentInstance.13/@componentInstance.1/@componentInstance.1/@featureInstance.0">
          <connection xsi:type="aadl2:PortConnection" href="../anti_interference_device.aadl#/0/@ownedPublicSection/@ownedClassifier.13/@ownedPortConnection.2"/>
        </connectionReference>
      </connectionInstance>
      <connectionInstance name="array_antenna.output1 -> module_adcm.input1" complete="true" kind="portConnection" destination="//@componentInstance.13/@componentInstance.1/@componentInstance.1/@featureInstance.1" source="//@componentInstance.13/@componentInstance.1/@componentInstance.0/@featureInstance.1">
        <connectionReference context="//@componentInstance.13/@componentInstance.1" source="//@componentInstance.13/@componentInstance.1/@componentInstance.0/@featureInstance.1" destination="//@componentInstance.13/@componentInstance.1/@componentInstance.1/@featureInstance.1">
          <connection xsi:type="aadl2:PortConnection" href="../anti_interference_device.aadl#/0/@ownedPublicSection/@ownedClassifier.13/@ownedPortConnection.4"/>
        </connectionReference>
      </connectionInstance>
      <connectionInstance name="array_antenna.output2 -> module_adcm.input2" complete="true" kind="portConnection" destination="//@componentInstance.13/@componentInstance.1/@componentInstance.1/@featureInstance.2" source="//@componentInstance.13/@componentInstance.1/@componentInstance.0/@featureInstance.2">
        <connectionReference context="//@componentInstance.13/@componentInstance.1" source="//@componentInstance.13/@componentInstance.1/@componentInstance.0/@featureInstance.2" destination="//@componentInstance.13/@componentInstance.1/@componentInstance.1/@featureInstance.2">
          <connection xsi:type="aadl2:PortConnection" href="../anti_interference_device.aadl#/0/@ownedPublicSection/@ownedClassifier.13/@ownedPortConnection.3"/>
        </connectionReference>
      </connectionInstance>
      <connectionInstance name="array_antenna.output3 -> module_adcm.input3" complete="true" kind="portConnection" destination="//@componentInstance.13/@componentInstance.1/@componentInstance.1/@featureInstance.3" source="//@componentInstance.13/@componentInstance.1/@componentInstance.0/@featureInstance.3">
        <connectionReference context="//@componentInstance.13/@componentInstance.1" source="//@componentInstance.13/@componentInstance.1/@componentInstance.0/@featureInstance.3" destination="//@componentInstance.13/@componentInstance.1/@componentInstance.1/@featureInstance.3">
          <connection xsi:type="aadl2:PortConnection" href="../anti_interference_device.aadl#/0/@ownedPublicSection/@ownedClassifier.13/@ownedPortConnection.5"/>
        </connectionReference>
      </connectionInstance>
      <connectionInstance name="module_adcm.output -> anti_process.convertion_a2d.input" complete="true" kind="portConnection" destination="//@componentInstance.13/@componentInstance.1/@componentInstance.3/@componentInstance.0/@featureInstance.0" source="//@componentInstance.13/@componentInstance.1/@componentInstance.1/@featureInstance.4">
        <connectionReference context="//@componentInstance.13/@componentInstance.1" source="//@componentInstance.13/@componentInstance.1/@componentInstance.1/@featureInstance.4" destination="//@componentInstance.13/@componentInstance.1/@componentInstance.3/@featureInstance.0">
          <connection xsi:type="aadl2:PortConnection" href="../anti_interference_device.aadl#/0/@ownedPublicSection/@ownedClassifier.13/@ownedPortConnection.1"/>
        </connectionReference>
        <connectionReference context="//@componentInstance.13/@componentInstance.1/@componentInstance.3" source="//@componentInstance.13/@componentInstance.1/@componentInstance.3/@featureInstance.0" destination="//@componentInstance.13/@componentInstance.1/@componentInstance.3/@componentInstance.0/@featureInstance.0">
          <connection xsi:type="aadl2:PortConnection" href="../anti_interference_device.aadl#/0/@ownedPublicSection/@ownedClassifier.11/@ownedPortConnection.0"/>
        </connectionReference>
      </connectionInstance>
      <connectionInstance name="anti_process.convertion_d2a.output -> module_ausm.input" complete="true" kind="portConnection" destination="//@componentInstance.13/@componentInstance.1/@componentInstance.2/@featureInstance.0" source="//@componentInstance.13/@componentInstance.1/@componentInstance.3/@componentInstance.3/@featureInstance.1">
        <connectionReference context="//@componentInstance.13/@componentInstance.1/@componentInstance.3" source="//@componentInstance.13/@componentInstance.1/@componentInstance.3/@componentInstance.3/@featureInstance.1" destination="//@componentInstance.13/@componentInstance.1/@componentInstance.3/@featureInstance.1">
          <connection xsi:type="aadl2:PortConnection" href="../anti_interference_device.aadl#/0/@ownedPublicSection/@ownedClassifier.11/@ownedPortConnection.4"/>
        </connectionReference>
        <connectionReference context="//@componentInstance.13/@componentInstance.1" source="//@componentInstance.13/@componentInstance.1/@componentInstance.3/@featureInstance.1" destination="//@componentInstance.13/@componentInstance.1/@componentInstance.2/@featureInstance.0">
          <connection xsi:type="aadl2:PortConnection" href="../anti_interference_device.aadl#/0/@ownedPublicSection/@ownedClassifier.13/@ownedPortConnection.6"/>
        </connectionReference>
      </connectionInstance>
      <subcomponent xsi:type="aadl2:SystemSubcomponent" href="../anti_interference_device.aadl#/0/@ownedPublicSection/@ownedClassifier.16/@ownedSystemSubcomponent.0"/>
      <index>0</index>
      <classifier xsi:type="aadl2:SystemImplementation" href="../anti_interference_device.aadl#anti_interference_device.anti_interference_system.impl"/>
    </componentInstance>
    <connectionInstance name="sys.module_ausm.output -> dev.input" complete="true" kind="portConnection" destination="//@componentInstance.13/@componentInstance.0/@featureInstance.0" source="//@componentInstance.13/@componentInstance.1/@componentInstance.2/@featureInstance.1">
      <connectionReference context="//@componentInstance.13/@componentInstance.1" source="//@componentInstance.13/@componentInstance.1/@componentInstance.2/@featureInstance.1" destination="//@componentInstance.13/@componentInstance.1/@featureInstance.1">
        <connection xsi:type="aadl2:PortConnection" href="../anti_interference_device.aadl#/0/@ownedPublicSection/@ownedClassifier.13/@ownedPortConnection.0"/>
      </connectionReference>
      <connectionReference context="//@componentInstance.13" source="//@componentInstance.13/@componentInstance.1/@featureInstance.1" destination="//@componentInstance.13/@componentInstance.0/@featureInstance.0">
        <connection xsi:type="aadl2:PortConnection" href="../anti_interference_device.aadl#/0/@ownedPublicSection/@ownedClassifier.16/@ownedPortConnection.0"/>
      </connectionReference>
    </connectionInstance>
    <subcomponent xsi:type="aadl2:SystemSubcomponent" href="../HardWare.aadl#/0/@ownedPublicSection/@ownedClassifier.7/@ownedSystemSubcomponent.1"/>
    <index>0</index>
    <classifier xsi:type="aadl2:SystemImplementation" href="../anti_interference_device.aadl#anti_interference_device.anti_interference_GPS_module.impl"/>
  </componentInstance>
  <connectionInstance name="Sensors.mavlink -> x3DR.x3DR_data" kind="portConnection" destination="//@componentInstance.8/@featureInstance.0" source="//@featureInstance.0/@featureInstance.7">
    <ownedPropertyAssociation xsi:type="instance:PropertyAssociationInstance">
      <property href="../../../plugin/org.osate.workspace/resources/properties/Predeclared_Property_Sets/Communication_Properties.aadl#Communication_Properties.Timing"/>
      <ownedValue>
        <ownedValue xsi:type="aadl2:NamedValue">
          <namedValue xsi:type="aadl2:EnumerationLiteral" href="../../../plugin/org.osate.workspace/resources/properties/Predeclared_Property_Sets/Communication_Properties.aadl#/0/@ownedProperty.7/@ownedPropertyType/@ownedLiteral.1"/>
        </ownedValue>
      </ownedValue>
      <propertyAssociation href="../HardWare.aadl#/0/@ownedPublicSection/@ownedClassifier.7/@ownedPortConnection.11/@ownedPropertyAssociation.0"/>
    </ownedPropertyAssociation>
    <connectionReference context="/" source="//@featureInstance.0/@featureInstance.7" destination="//@componentInstance.8/@featureInstance.0" reverse="true">
      <connection xsi:type="aadl2:PortConnection" href="../HardWare.aadl#/0/@ownedPublicSection/@ownedClassifier.7/@ownedPortConnection.11"/>
    </connectionReference>
  </connectionInstance>
  <connectionInstance name="TEL2_OSD_board &lt;-> STM32F765.AHB_BUS" kind="accessConnection" destination="//@componentInstance.12/@componentInstance.0" bidirectional="true" source="//@featureInstance.1">
    <connectionReference context="/" source="//@featureInstance.1" destination="//@componentInstance.12/@featureInstance.4" reverse="true">
      <connection xsi:type="aadl2:AccessConnection" href="../HardWare.aadl#/0/@ownedPublicSection/@ownedClassifier.7/@ownedAccessConnection.7"/>
    </connectionReference>
    <connectionReference context="//@componentInstance.12" source="//@componentInstance.12/@featureInstance.4" destination="//@componentInstance.12/@componentInstance.0" reverse="true">
      <connection xsi:type="aadl2:AccessConnection" href="../CORTEX.aadl#/0/@ownedPublicSection/@ownedClassifier.6/@ownedAccessConnection.4"/>
    </connectionReference>
  </connectionInstance>
  <connectionInstance name="Serial_4_5_Board &lt;-> STM32F765.uart8" kind="accessConnection" destination="//@componentInstance.12/@featureInstance.13" bidirectional="true" source="//@featureInstance.3">
    <connectionReference context="/" source="//@featureInstance.3" destination="//@componentInstance.12/@featureInstance.13" reverse="true">
      <connection xsi:type="aadl2:AccessConnection" href="../HardWare.aadl#/0/@ownedPublicSection/@ownedClassifier.7/@ownedAccessConnection.11"/>
    </connectionReference>
  </connectionInstance>
  <connectionInstance name="Serial_4_5_Board &lt;-> STM32F765.uart7" kind="accessConnection" destination="//@componentInstance.12/@featureInstance.12" bidirectional="true" source="//@featureInstance.3">
    <connectionReference context="/" source="//@featureInstance.3" destination="//@componentInstance.12/@featureInstance.12" reverse="true">
      <connection xsi:type="aadl2:AccessConnection" href="../HardWare.aadl#/0/@ownedPublicSection/@ownedClassifier.7/@ownedAccessConnection.12"/>
    </connectionReference>
  </connectionInstance>
  <connectionInstance name="pwm_STM32F427_board &lt;-> STM32F765.pwm" kind="accessConnection" destination="//@componentInstance.12/@featureInstance.15" bidirectional="true" source="//@featureInstance.4">
    <connectionReference context="/" source="//@featureInstance.4" destination="//@componentInstance.12/@featureInstance.15" reverse="true">
      <connection xsi:type="aadl2:AccessConnection" href="../HardWare.aadl#/0/@ownedPublicSection/@ownedClassifier.7/@ownedAccessConnection.13"/>
    </connectionReference>
  </connectionInstance>
  <connectionInstance name="uart6_cor_to_io &lt;-> STM32F765.uart6" kind="accessConnection" destination="//@componentInstance.12/@featureInstance.16" bidirectional="true" source="//@featureInstance.5">
    <connectionReference context="/" source="//@featureInstance.5" destination="//@componentInstance.12/@featureInstance.16" reverse="true">
      <connection xsi:type="aadl2:AccessConnection" href="../HardWare.aadl#/0/@ownedPublicSection/@ownedClassifier.7/@ownedAccessConnection.14"/>
    </connectionReference>
  </connectionInstance>
  <connectionInstance name="rc_radio -> RC.rc_radio_channel" kind="accessConnection" destination="//@componentInstance.9/@featureInstance.2" source="//@featureInstance.6">
    <connectionReference context="/" source="//@featureInstance.6" destination="//@componentInstance.9/@featureInstance.2">
      <connection xsi:type="aadl2:AccessConnection" href="../HardWare.aadl#/0/@ownedPublicSection/@ownedClassifier.7/@ownedAccessConnection.17"/>
    </connectionReference>
  </connectionInstance>
  <connectionInstance name="x3dr_radio -> x3DR.bus_x3dr_radio" kind="accessConnection" destination="//@componentInstance.8/@featureInstance.3" source="//@featureInstance.7">
    <connectionReference context="/" source="//@featureInstance.7" destination="//@componentInstance.8/@featureInstance.3">
      <connection xsi:type="aadl2:AccessConnection" href="../HardWare.aadl#/0/@ownedPublicSection/@ownedClassifier.7/@ownedAccessConnection.18"/>
    </connectionReference>
  </connectionInstance>
  <connectionInstance name="flight_control_conmmands -> RC.commands_external" kind="portConnection" destination="//@componentInstance.9/@featureInstance.1" source="//@featureInstance.8">
    <ownedPropertyAssociation xsi:type="instance:PropertyAssociationInstance">
      <property href="../../../plugin/org.osate.workspace/resources/properties/Predeclared_Property_Sets/Communication_Properties.aadl#Communication_Properties.Timing"/>
      <ownedValue>
        <ownedValue xsi:type="aadl2:NamedValue">
          <namedValue xsi:type="aadl2:EnumerationLiteral" href="../../../plugin/org.osate.workspace/resources/properties/Predeclared_Property_Sets/Communication_Properties.aadl#/0/@ownedProperty.7/@ownedPropertyType/@ownedLiteral.1"/>
        </ownedValue>
      </ownedValue>
      <propertyAssociation href="../HardWare.aadl#/0/@ownedPublicSection/@ownedClassifier.7/@ownedPortConnection.8/@ownedPropertyAssociation.0"/>
    </ownedPropertyAssociation>
    <connectionReference context="/" source="//@featureInstance.8" destination="//@componentInstance.9/@featureInstance.1">
      <connection xsi:type="aadl2:PortConnection" href="../HardWare.aadl#/0/@ownedPublicSection/@ownedClassifier.7/@ownedPortConnection.8"/>
    </connectionReference>
  </connectionInstance>
  <connectionInstance name="gcstocontrol_mavlink -> x3DR.mavlink_external" kind="portConnection" destination="//@componentInstance.8/@featureInstance.1" source="//@featureInstance.9">
    <ownedPropertyAssociation xsi:type="instance:PropertyAssociationInstance">
      <property href="../../../plugin/org.osate.workspace/resources/properties/Predeclared_Property_Sets/Communication_Properties.aadl#Communication_Properties.Timing"/>
      <ownedValue>
        <ownedValue xsi:type="aadl2:NamedValue">
          <namedValue xsi:type="aadl2:EnumerationLiteral" href="../../../plugin/org.osate.workspace/resources/properties/Predeclared_Property_Sets/Communication_Properties.aadl#/0/@ownedProperty.7/@ownedPropertyType/@ownedLiteral.1"/>
        </ownedValue>
      </ownedValue>
      <propertyAssociation href="../HardWare.aadl#/0/@ownedPublicSection/@ownedClassifier.7/@ownedPortConnection.10/@ownedPropertyAssociation.0"/>
    </ownedPropertyAssociation>
    <connectionReference context="/" source="//@featureInstance.9" destination="//@componentInstance.8/@featureInstance.1">
      <connection xsi:type="aadl2:PortConnection" href="../HardWare.aadl#/0/@ownedPublicSection/@ownedClassifier.7/@ownedPortConnection.10"/>
    </connectionReference>
  </connectionInstance>
  <connectionInstance name="SPI &lt;-> mpu6000.bus_access" complete="true" kind="accessConnection" destination="//@componentInstance.1/@featureInstance.2" bidirectional="true" source="//@componentInstance.0">
    <connectionReference context="/" source="//@componentInstance.0" destination="//@componentInstance.1/@featureInstance.2" reverse="true">
      <connection xsi:type="aadl2:AccessConnection" href="../HardWare.aadl#/0/@ownedPublicSection/@ownedClassifier.7/@ownedAccessConnection.0"/>
    </connectionReference>
  </connectionInstance>
  <connectionInstance name="SPI &lt;-> L3GD20.bus_access" complete="true" kind="accessConnection" destination="//@componentInstance.2/@featureInstance.1" bidirectional="true" source="//@componentInstance.0">
    <connectionReference context="/" source="//@componentInstance.0" destination="//@componentInstance.2/@featureInstance.1">
      <connection xsi:type="aadl2:AccessConnection" href="../HardWare.aadl#/0/@ownedPublicSection/@ownedClassifier.7/@ownedAccessConnection.1"/>
    </connectionReference>
  </connectionInstance>
  <connectionInstance name="SPI &lt;-> LSM303D.bus_access" complete="true" kind="accessConnection" destination="//@componentInstance.3/@featureInstance.2" bidirectional="true" source="//@componentInstance.0">
    <connectionReference context="/" source="//@componentInstance.0" destination="//@componentInstance.3/@featureInstance.2">
      <connection xsi:type="aadl2:AccessConnection" href="../HardWare.aadl#/0/@ownedPublicSection/@ownedClassifier.7/@ownedAccessConnection.2"/>
    </connectionReference>
  </connectionInstance>
  <connectionInstance name="SPI &lt;-> MS5611.bus_access" complete="true" kind="accessConnection" destination="//@componentInstance.4/@featureInstance.1" bidirectional="true" source="//@componentInstance.0">
    <connectionReference context="/" source="//@componentInstance.0" destination="//@componentInstance.4/@featureInstance.1">
      <connection xsi:type="aadl2:AccessConnection" href="../HardWare.aadl#/0/@ownedPublicSection/@ownedClassifier.7/@ownedAccessConnection.3"/>
    </connectionReference>
  </connectionInstance>
  <connectionInstance name="SPI.bus_access &lt;-> STM32F765.AHB_BUS" complete="true" kind="accessConnection" destination="//@componentInstance.12/@componentInstance.0" bidirectional="true" source="//@componentInstance.0/@featureInstance.0">
    <connectionReference context="/" source="//@componentInstance.0/@featureInstance.0" destination="//@componentInstance.12/@featureInstance.7">
      <connection xsi:type="aadl2:AccessConnection" href="../HardWare.aadl#/0/@ownedPublicSection/@ownedClassifier.7/@ownedAccessConnection.4"/>
    </connectionReference>
    <connectionReference context="//@componentInstance.12" source="//@componentInstance.12/@featureInstance.7" destination="//@componentInstance.12/@componentInstance.0" reverse="true">
      <connection xsi:type="aadl2:AccessConnection" href="../CORTEX.aadl#/0/@ownedPublicSection/@ownedClassifier.6/@ownedAccessConnection.7"/>
    </connectionReference>
  </connectionInstance>
  <connectionInstance name="mpu6000.accelerometer_ata -> Sensors.accelerometer_data1" kind="portConnection" destination="//@featureInstance.0/@featureInstance.0" source="//@componentInstance.1/@featureInstance.0">
    <ownedPropertyAssociation xsi:type="instance:PropertyAssociationInstance">
      <property href="../../../plugin/org.osate.workspace/resources/properties/Predeclared_Property_Sets/Communication_Properties.aadl#Communication_Properties.Timing"/>
      <ownedValue>
        <ownedValue xsi:type="aadl2:NamedValue">
          <namedValue xsi:type="aadl2:EnumerationLiteral" href="../../../plugin/org.osate.workspace/resources/properties/Predeclared_Property_Sets/Communication_Properties.aadl#/0/@ownedProperty.7/@ownedPropertyType/@ownedLiteral.1"/>
        </ownedValue>
      </ownedValue>
      <propertyAssociation href="../HardWare.aadl#/0/@ownedPublicSection/@ownedClassifier.7/@ownedPortConnection.0/@ownedPropertyAssociation.0"/>
    </ownedPropertyAssociation>
    <connectionReference context="/" source="//@componentInstance.1/@featureInstance.0" destination="//@featureInstance.0/@featureInstance.0">
      <connection xsi:type="aadl2:PortConnection" href="../HardWare.aadl#/0/@ownedPublicSection/@ownedClassifier.7/@ownedPortConnection.0"/>
    </connectionReference>
  </connectionInstance>
  <connectionInstance name="mpu6000.gyroscope_data -> Sensors.gyroscope_data1" kind="portConnection" destination="//@featureInstance.0/@featureInstance.1" source="//@componentInstance.1/@featureInstance.1">
    <ownedPropertyAssociation xsi:type="instance:PropertyAssociationInstance">
      <property href="../../../plugin/org.osate.workspace/resources/properties/Predeclared_Property_Sets/Communication_Properties.aadl#Communication_Properties.Timing"/>
      <ownedValue>
        <ownedValue xsi:type="aadl2:NamedValue">
          <namedValue xsi:type="aadl2:EnumerationLiteral" href="../../../plugin/org.osate.workspace/resources/properties/Predeclared_Property_Sets/Communication_Properties.aadl#/0/@ownedProperty.7/@ownedPropertyType/@ownedLiteral.1"/>
        </ownedValue>
      </ownedValue>
      <propertyAssociation href="../HardWare.aadl#/0/@ownedPublicSection/@ownedClassifier.7/@ownedPortConnection.2/@ownedPropertyAssociation.0"/>
    </ownedPropertyAssociation>
    <connectionReference context="/" source="//@componentInstance.1/@featureInstance.1" destination="//@featureInstance.0/@featureInstance.1">
      <connection xsi:type="aadl2:PortConnection" href="../HardWare.aadl#/0/@ownedPublicSection/@ownedClassifier.7/@ownedPortConnection.2"/>
    </connectionReference>
  </connectionInstance>
  <connectionInstance name="L3GD20.gyroscope_data -> Sensors.gyroscope_data2" kind="portConnection" destination="//@featureInstance.0/@featureInstance.2" source="//@componentInstance.2/@featureInstance.0">
    <ownedPropertyAssociation xsi:type="instance:PropertyAssociationInstance">
      <property href="../../../plugin/org.osate.workspace/resources/properties/Predeclared_Property_Sets/Communication_Properties.aadl#Communication_Properties.Timing"/>
      <ownedValue>
        <ownedValue xsi:type="aadl2:NamedValue">
          <namedValue xsi:type="aadl2:EnumerationLiteral" href="../../../plugin/org.osate.workspace/resources/properties/Predeclared_Property_Sets/Communication_Properties.aadl#/0/@ownedProperty.7/@ownedPropertyType/@ownedLiteral.1"/>
        </ownedValue>
      </ownedValue>
      <propertyAssociation href="../HardWare.aadl#/0/@ownedPublicSection/@ownedClassifier.7/@ownedPortConnection.3/@ownedPropertyAssociation.0"/>
    </ownedPropertyAssociation>
    <connectionReference context="/" source="//@componentInstance.2/@featureInstance.0" destination="//@featureInstance.0/@featureInstance.2">
      <connection xsi:type="aadl2:PortConnection" href="../HardWare.aadl#/0/@ownedPublicSection/@ownedClassifier.7/@ownedPortConnection.3"/>
    </connectionReference>
  </connectionInstance>
  <connectionInstance name="LSM303D.accelerometer_data -> Sensors.accelerometer_data1" kind="portConnection" destination="//@featureInstance.0/@featureInstance.0" source="//@componentInstance.3/@featureInstance.0">
    <ownedPropertyAssociation xsi:type="instance:PropertyAssociationInstance">
      <property href="../../../plugin/org.osate.workspace/resources/properties/Predeclared_Property_Sets/Communication_Properties.aadl#Communication_Properties.Timing"/>
      <ownedValue>
        <ownedValue xsi:type="aadl2:NamedValue">
          <namedValue xsi:type="aadl2:EnumerationLiteral" href="../../../plugin/org.osate.workspace/resources/properties/Predeclared_Property_Sets/Communication_Properties.aadl#/0/@ownedProperty.7/@ownedPropertyType/@ownedLiteral.1"/>
        </ownedValue>
      </ownedValue>
      <propertyAssociation href="../HardWare.aadl#/0/@ownedPublicSection/@ownedClassifier.7/@ownedPortConnection.1/@ownedPropertyAssociation.0"/>
    </ownedPropertyAssociation>
    <connectionReference context="/" source="//@componentInstance.3/@featureInstance.0" destination="//@featureInstance.0/@featureInstance.0">
      <connection xsi:type="aadl2:PortConnection" href="../HardWare.aadl#/0/@ownedPublicSection/@ownedClassifier.7/@ownedPortConnection.1"/>
    </connectionReference>
  </connectionInstance>
  <connectionInstance name="LSM303D.magnetometer_data -> Sensors.magnetometer_data" kind="portConnection" destination="//@featureInstance.0/@featureInstance.3" source="//@componentInstance.3/@featureInstance.1">
    <ownedPropertyAssociation xsi:type="instance:PropertyAssociationInstance">
      <property href="../../../plugin/org.osate.workspace/resources/properties/Predeclared_Property_Sets/Communication_Properties.aadl#Communication_Properties.Timing"/>
      <ownedValue>
        <ownedValue xsi:type="aadl2:NamedValue">
          <namedValue xsi:type="aadl2:EnumerationLiteral" href="../../../plugin/org.osate.workspace/resources/properties/Predeclared_Property_Sets/Communication_Properties.aadl#/0/@ownedProperty.7/@ownedPropertyType/@ownedLiteral.1"/>
        </ownedValue>
      </ownedValue>
      <propertyAssociation href="../HardWare.aadl#/0/@ownedPublicSection/@ownedClassifier.7/@ownedPortConnection.5/@ownedPropertyAssociation.0"/>
    </ownedPropertyAssociation>
    <connectionReference context="/" source="//@componentInstance.3/@featureInstance.1" destination="//@featureInstance.0/@featureInstance.3">
      <connection xsi:type="aadl2:PortConnection" href="../HardWare.aadl#/0/@ownedPublicSection/@ownedClassifier.7/@ownedPortConnection.5"/>
    </connectionReference>
  </connectionInstance>
  <connectionInstance name="MS5611.barometric_data -> Sensors.barometric_data" kind="portConnection" destination="//@featureInstance.0/@featureInstance.4" source="//@componentInstance.4/@featureInstance.0">
    <ownedPropertyAssociation xsi:type="instance:PropertyAssociationInstance">
      <property href="../../../plugin/org.osate.workspace/resources/properties/Predeclared_Property_Sets/Communication_Properties.aadl#Communication_Properties.Timing"/>
      <ownedValue>
        <ownedValue xsi:type="aadl2:NamedValue">
          <namedValue xsi:type="aadl2:EnumerationLiteral" href="../../../plugin/org.osate.workspace/resources/properties/Predeclared_Property_Sets/Communication_Properties.aadl#/0/@ownedProperty.7/@ownedPropertyType/@ownedLiteral.1"/>
        </ownedValue>
      </ownedValue>
      <propertyAssociation href="../HardWare.aadl#/0/@ownedPublicSection/@ownedClassifier.7/@ownedPortConnection.4/@ownedPropertyAssociation.0"/>
    </ownedPropertyAssociation>
    <connectionReference context="/" source="//@componentInstance.4/@featureInstance.0" destination="//@featureInstance.0/@featureInstance.4">
      <connection xsi:type="aadl2:PortConnection" href="../HardWare.aadl#/0/@ownedPublicSection/@ownedClassifier.7/@ownedPortConnection.4"/>
    </connectionReference>
  </connectionInstance>
  <connectionInstance name="USB.bus_access &lt;-> STM32F765.AHB_BUS" complete="true" kind="accessConnection" destination="//@componentInstance.12/@componentInstance.0" bidirectional="true" source="//@componentInstance.5/@featureInstance.0">
    <connectionReference context="/" source="//@componentInstance.5/@featureInstance.0" destination="//@componentInstance.12/@featureInstance.8" reverse="true">
      <connection xsi:type="aadl2:AccessConnection" href="../HardWare.aadl#/0/@ownedPublicSection/@ownedClassifier.7/@ownedAccessConnection.5"/>
    </connectionReference>
    <connectionReference context="//@componentInstance.12" source="//@componentInstance.12/@featureInstance.8" destination="//@componentInstance.12/@componentInstance.0" reverse="true">
      <connection xsi:type="aadl2:AccessConnection" href="../CORTEX.aadl#/0/@ownedPublicSection/@ownedClassifier.6/@ownedAccessConnection.10"/>
    </connectionReference>
  </connectionInstance>
  <connectionInstance name="TF.bus_access &lt;-> STM32F765.SDIO" complete="true" kind="accessConnection" destination="//@componentInstance.12/@featureInstance.10" bidirectional="true" source="//@componentInstance.6/@featureInstance.1">
    <connectionReference context="/" source="//@componentInstance.6/@featureInstance.1" destination="//@componentInstance.12/@featureInstance.10" reverse="true">
      <connection xsi:type="aadl2:AccessConnection" href="../HardWare.aadl#/0/@ownedPublicSection/@ownedClassifier.7/@ownedAccessConnection.6"/>
    </connectionReference>
  </connectionInstance>
  <connectionInstance name="MON.battery_data -> Sensors.battery_data" kind="portConnection" destination="//@featureInstance.0/@featureInstance.5" source="//@componentInstance.7/@featureInstance.0">
    <ownedPropertyAssociation xsi:type="instance:PropertyAssociationInstance">
      <property href="../../../plugin/org.osate.workspace/resources/properties/Predeclared_Property_Sets/Communication_Properties.aadl#Communication_Properties.Timing"/>
      <ownedValue>
        <ownedValue xsi:type="aadl2:NamedValue">
          <namedValue xsi:type="aadl2:EnumerationLiteral" href="../../../plugin/org.osate.workspace/resources/properties/Predeclared_Property_Sets/Communication_Properties.aadl#/0/@ownedProperty.7/@ownedPropertyType/@ownedLiteral.1"/>
        </ownedValue>
      </ownedValue>
      <propertyAssociation href="../HardWare.aadl#/0/@ownedPublicSection/@ownedClassifier.7/@ownedPortConnection.6/@ownedPropertyAssociation.0"/>
    </ownedPropertyAssociation>
    <connectionReference context="/" source="//@componentInstance.7/@featureInstance.0" destination="//@featureInstance.0/@featureInstance.5">
      <connection xsi:type="aadl2:PortConnection" href="../HardWare.aadl#/0/@ownedPublicSection/@ownedClassifier.7/@ownedPortConnection.6"/>
    </connectionReference>
  </connectionInstance>
  <connectionInstance name="MON.bus_access &lt;-> STM32F765.AHB_BUS" complete="true" kind="accessConnection" destination="//@componentInstance.12/@componentInstance.0" bidirectional="true" source="//@componentInstance.7/@featureInstance.1">
    <connectionReference context="/" source="//@componentInstance.7/@featureInstance.1" destination="//@componentInstance.12/@featureInstance.0" reverse="true">
      <connection xsi:type="aadl2:AccessConnection" href="../HardWare.aadl#/0/@ownedPublicSection/@ownedClassifier.7/@ownedAccessConnection.8"/>
    </connectionReference>
    <connectionReference context="//@componentInstance.12" source="//@componentInstance.12/@featureInstance.0" destination="//@componentInstance.12/@componentInstance.0" reverse="true">
      <connection xsi:type="aadl2:AccessConnection" href="../CORTEX.aadl#/0/@ownedPublicSection/@ownedClassifier.6/@ownedAccessConnection.6"/>
    </connectionReference>
  </connectionInstance>
  <connectionInstance name="x3DR.x3DR_data -> Sensors.mavlink" kind="portConnection" destination="//@featureInstance.0/@featureInstance.7" source="//@componentInstance.8/@featureInstance.0">
    <ownedPropertyAssociation xsi:type="instance:PropertyAssociationInstance">
      <property href="../../../plugin/org.osate.workspace/resources/properties/Predeclared_Property_Sets/Communication_Properties.aadl#Communication_Properties.Timing"/>
      <ownedValue>
        <ownedValue xsi:type="aadl2:NamedValue">
          <namedValue xsi:type="aadl2:EnumerationLiteral" href="../../../plugin/org.osate.workspace/resources/properties/Predeclared_Property_Sets/Communication_Properties.aadl#/0/@ownedProperty.7/@ownedPropertyType/@ownedLiteral.1"/>
        </ownedValue>
      </ownedValue>
      <propertyAssociation href="../HardWare.aadl#/0/@ownedPublicSection/@ownedClassifier.7/@ownedPortConnection.11/@ownedPropertyAssociation.0"/>
    </ownedPropertyAssociation>
    <connectionReference context="/" source="//@componentInstance.8/@featureInstance.0" destination="//@featureInstance.0/@featureInstance.7">
      <connection xsi:type="aadl2:PortConnection" href="../HardWare.aadl#/0/@ownedPublicSection/@ownedClassifier.7/@ownedPortConnection.11"/>
    </connectionReference>
  </connectionInstance>
  <connectionInstance name="x3DR.bus_access &lt;-> STM32F765.AHB_BUS" complete="true" kind="accessConnection" destination="//@componentInstance.12/@componentInstance.0" bidirectional="true" source="//@componentInstance.8/@featureInstance.2">
    <connectionReference context="/" source="//@componentInstance.8/@featureInstance.2" destination="//@componentInstance.12/@featureInstance.3" reverse="true">
      <connection xsi:type="aadl2:AccessConnection" href="../HardWare.aadl#/0/@ownedPublicSection/@ownedClassifier.7/@ownedAccessConnection.15"/>
    </connectionReference>
    <connectionReference context="//@componentInstance.12" source="//@componentInstance.12/@featureInstance.3" destination="//@componentInstance.12/@componentInstance.0" reverse="true">
      <connection xsi:type="aadl2:AccessConnection" href="../CORTEX.aadl#/0/@ownedPublicSection/@ownedClassifier.6/@ownedAccessConnection.11"/>
    </connectionReference>
  </connectionInstance>
  <connectionInstance name="RC.commands -> Sensors.flight_control_commands" kind="portConnection" destination="//@featureInstance.0/@featureInstance.6" source="//@componentInstance.9/@featureInstance.0">
    <ownedPropertyAssociation xsi:type="instance:PropertyAssociationInstance">
      <property href="../../../plugin/org.osate.workspace/resources/properties/Predeclared_Property_Sets/Communication_Properties.aadl#Communication_Properties.Timing"/>
      <ownedValue>
        <ownedValue xsi:type="aadl2:NamedValue">
          <namedValue xsi:type="aadl2:EnumerationLiteral" href="../../../plugin/org.osate.workspace/resources/properties/Predeclared_Property_Sets/Communication_Properties.aadl#/0/@ownedProperty.7/@ownedPropertyType/@ownedLiteral.1"/>
        </ownedValue>
      </ownedValue>
      <propertyAssociation href="../HardWare.aadl#/0/@ownedPublicSection/@ownedClassifier.7/@ownedPortConnection.9/@ownedPropertyAssociation.0"/>
    </ownedPropertyAssociation>
    <connectionReference context="/" source="//@componentInstance.9/@featureInstance.0" destination="//@featureInstance.0/@featureInstance.6">
      <connection xsi:type="aadl2:PortConnection" href="../HardWare.aadl#/0/@ownedPublicSection/@ownedClassifier.7/@ownedPortConnection.9"/>
    </connectionReference>
  </connectionInstance>
  <connectionInstance name="EEPROM.bus_access &lt;-> STM32F765.AHB_BUS" complete="true" kind="accessConnection" destination="//@componentInstance.12/@componentInstance.0" bidirectional="true" source="//@componentInstance.11/@featureInstance.0">
    <connectionReference context="/" source="//@componentInstance.11/@featureInstance.0" destination="//@componentInstance.12/@featureInstance.6" reverse="true">
      <connection xsi:type="aadl2:AccessConnection" href="../HardWare.aadl#/0/@ownedPublicSection/@ownedClassifier.7/@ownedAccessConnection.9"/>
    </connectionReference>
    <connectionReference context="//@componentInstance.12" source="//@componentInstance.12/@featureInstance.6" destination="//@componentInstance.12/@componentInstance.0" reverse="true">
      <connection xsi:type="aadl2:AccessConnection" href="../CORTEX.aadl#/0/@ownedPublicSection/@ownedClassifier.6/@ownedAccessConnection.8"/>
    </connectionReference>
  </connectionInstance>
  <connectionInstance name="STM32F765.AHB_BUS -> GPS.dev.bus_access" complete="true" kind="accessConnection" destination="//@componentInstance.13/@componentInstance.0/@featureInstance.2" source="//@componentInstance.12/@componentInstance.0">
    <connectionReference context="//@componentInstance.12" source="//@componentInstance.12/@componentInstance.0" destination="//@componentInstance.12/@featureInstance.5">
      <connection xsi:type="aadl2:AccessConnection" href="../CORTEX.aadl#/0/@ownedPublicSection/@ownedClassifier.6/@ownedAccessConnection.3"/>
    </connectionReference>
    <connectionReference context="/" source="//@componentInstance.12/@featureInstance.5" destination="//@componentInstance.13/@featureInstance.0">
      <connection xsi:type="aadl2:AccessConnection" href="../HardWare.aadl#/0/@ownedPublicSection/@ownedClassifier.7/@ownedAccessConnection.10"/>
    </connectionReference>
    <connectionReference context="//@componentInstance.13" source="//@componentInstance.13/@featureInstance.0" destination="//@componentInstance.13/@componentInstance.0/@featureInstance.2">
      <connection xsi:type="aadl2:AccessConnection" href="../anti_interference_device.aadl#/0/@ownedPublicSection/@ownedClassifier.16/@ownedAccessConnection.0"/>
    </connectionReference>
  </connectionInstance>
  <connectionInstance name="STM32F765.AHB_BUS -> RC.ppm" complete="true" kind="accessConnection" destination="//@componentInstance.9/@featureInstance.3" source="//@componentInstance.12/@componentInstance.0">
    <connectionReference context="//@componentInstance.12" source="//@componentInstance.12/@componentInstance.0" destination="//@componentInstance.12/@featureInstance.9">
      <connection xsi:type="aadl2:AccessConnection" href="../CORTEX.aadl#/0/@ownedPublicSection/@ownedClassifier.6/@ownedAccessConnection.9"/>
    </connectionReference>
    <connectionReference context="/" source="//@componentInstance.12/@featureInstance.9" destination="//@componentInstance.9/@featureInstance.3">
      <connection xsi:type="aadl2:AccessConnection" href="../HardWare.aadl#/0/@ownedPublicSection/@ownedClassifier.7/@ownedAccessConnection.16"/>
    </connectionReference>
  </connectionInstance>
  <connectionInstance name="GPS.dev.output -> Sensors.gps_data" kind="portConnection" destination="//@featureInstance.0/@featureInstance.8" source="//@componentInstance.13/@componentInstance.0/@featureInstance.1">
    <ownedPropertyAssociation xsi:type="instance:PropertyAssociationInstance">
      <property href="../../../plugin/org.osate.workspace/resources/properties/Predeclared_Property_Sets/Communication_Properties.aadl#Communication_Properties.Timing"/>
      <ownedValue>
        <ownedValue xsi:type="aadl2:NamedValue">
          <namedValue xsi:type="aadl2:EnumerationLiteral" href="../../../plugin/org.osate.workspace/resources/properties/Predeclared_Property_Sets/Communication_Properties.aadl#/0/@ownedProperty.7/@ownedPropertyType/@ownedLiteral.1"/>
        </ownedValue>
      </ownedValue>
      <propertyAssociation href="../HardWare.aadl#/0/@ownedPublicSection/@ownedClassifier.7/@ownedPortConnection.7/@ownedPropertyAssociation.0"/>
    </ownedPropertyAssociation>
    <connectionReference context="//@componentInstance.13" source="//@componentInstance.13/@componentInstance.0/@featureInstance.1" destination="//@componentInstance.13/@featureInstance.1">
      <connection xsi:type="aadl2:PortConnection" href="../anti_interference_device.aadl#/0/@ownedPublicSection/@ownedClassifier.16/@ownedPortConnection.1"/>
    </connectionReference>
    <connectionReference context="/" source="//@componentInstance.13/@featureInstance.1" destination="//@featureInstance.0/@featureInstance.8">
      <connection xsi:type="aadl2:PortConnection" href="../HardWare.aadl#/0/@ownedPublicSection/@ownedClassifier.7/@ownedPortConnection.7"/>
    </connectionReference>
  </connectionInstance>
  <systemOperationMode name="No Modes"/>
  <componentImplementation xsi:type="aadl2:SystemImplementation" href="../HardWare.aadl#HardWare.HardWare.Impl"/>
</instance:SystemInstance>
