# Supplementary material for: An integrated modeling, verification, and code generation for uncrewed aerial systems: less cost and more efficiency
Source: PeerJ Comput Sci. 2025 Jan 9;11:e2575. doi: 10.7717/peerj-cs.2575 (PMC11784798; doi:10.7717/peerj-cs.2575)
Supplement: Supplemental Information 1 [file peerj-cs-11-2575-s001.zip › ┤·┬δ/instances/Hardware_IO_PX4IO_Impl_Instance.aaxl2]

<?xml version="1.0" encoding="ASCII"?>
<instance:SystemInstance xmi:version="2.0" xmlns:xmi="http://www.omg.org/XMI" xmlns:xsi="http://www.w3.org/2001/XMLSchema-instance" xmlns:aadl2="http://aadl.info/AADL/2.0" xmlns:instance="http://aadl.info/AADL/2.0/instance" name="PX4IO_Impl_Instance" category="system">
  <featureInstance name="csw_to_px4io" category="featureGroup" direction="in out">
    <featureInstance name="motor0">
      <feature xsi:type="aadl2:DataPort" href="../Hardware_IO.aadl#/0/@ownedPublicSection/@ownedClassifier.7/@ownedDataPort.0"/>
    </featureInstance>
    <featureInstance name="motor3">
      <feature xsi:type="aadl2:DataPort" href="../Hardware_IO.aadl#/0/@ownedPublicSection/@ownedClassifier.7/@ownedDataPort.1"/>
    </featureInstance>
    <featureInstance name="motor2">
      <feature xsi:type="aadl2:DataPort" href="../Hardware_IO.aadl#/0/@ownedPublicSection/@ownedClassifier.7/@ownedDataPort.2"/>
    </featureInstance>
    <featureInstance name="motor1">
      <feature xsi:type="aadl2:DataPort" href="../Hardware_IO.aadl#/0/@ownedPublicSection/@ownedClassifier.7/@ownedDataPort.3"/>
    </featureInstance>
    <featureInstance name="motor4">
      <feature xsi:type="aadl2:DataPort" href="../Hardware_IO.aadl#/0/@ownedPublicSection/@ownedClassifier.7/@ownedDataPort.4"/>
    </featureInstance>
    <featureInstance name="motor5">
      <feature xsi:type="aadl2:DataPort" href="../Hardware_IO.aadl#/0/@ownedPublicSection/@ownedClassifier.7/@ownedDataPort.5"/>
    </featureInstance>
    <feature xsi:type="aadl2:FeatureGroup" href="../Hardware_IO.aadl#/0/@ownedPublicSection/@ownedClassifier.5/@ownedFeatureGroup.0"/>
  </featureInstance>
  <featureInstance name="PX4IO_px4" category="busAccess" direction="in out">
    <feature xsi:type="aadl2:BusAccess" href="../Hardware_IO.aadl#/0/@ownedPublicSection/@ownedClassifier.5/@ownedBusAccess.0"/>
  </featureInstance>
  <componentInstance name="uart2" category="bus">
    <featureInstance name="io_fmu" category="busAccess" direction="in out">
      <feature xsi:type="aadl2:BusAccess" href="../Hardware_IO.aadl#/0/@ownedPublicSection/@ownedClassifier.2/@ownedBusAccess.0"/>
    </featureInstance>
    <subcomponent xsi:type="aadl2:BusSubcomponent" href="../Hardware_IO.aadl#/0/@ownedPublicSection/@ownedClassifier.6/@ownedBusSubcomponent.0"/>
    <index>0</index>
    <classifier xsi:type="aadl2:BusType" href="../Hardware_IO.aadl#Hardware_IO.uart2"/>
  </componentInstance>
  <componentInstance name="M0" category="device">
    <featureInstance name="commands">
      <feature xsi:type="aadl2:DataPort" href="../Hardware_IO.aadl#/0/@ownedPublicSection/@ownedClassifier.0/@ownedDataPort.0"/>
    </featureInstance>
    <featureInstance name="bus_access" category="busAccess" direction="in out">
      <feature xsi:type="aadl2:BusAccess" href="../Hardware_IO.aadl#/0/@ownedPublicSection/@ownedClassifier.0/@ownedBusAccess.0"/>
    </featureInstance>
    <flowSpecification name="motor_new_flow_spec" source="//@componentInstance.1/@featureInstance.0">
      <flowSpecification href="../Hardware_IO.aadl#/0/@ownedPublicSection/@ownedClassifier.0/@ownedFlowSpecification.0"/>
    </flowSpecification>
    <flowSpecification name="motor_new_flow_spec2" source="//@componentInstance.1/@featureInstance.0">
      <flowSpecification href="../Hardware_IO.aadl#/0/@ownedPublicSection/@ownedClassifier.0/@ownedFlowSpecification.1"/>
    </flowSpecification>
    <flowSpecification name="motor_new_flow_spec3" source="//@componentInstance.1/@featureInstance.0">
      <flowSpecification href="../Hardware_IO.aadl#/0/@ownedPublicSection/@ownedClassifier.0/@ownedFlowSpecification.2"/>
    </flowSpecification>
    <flowSpecification name="motor_new_flow_spec4" source="//@componentInstance.1/@featureInstance.0">
      <flowSpecification href="../Hardware_IO.aadl#/0/@ownedPublicSection/@ownedClassifier.0/@ownedFlowSpecification.3"/>
    </flowSpecification>
    <subcomponent xsi:type="aadl2:DeviceSubcomponent" href="../Hardware_IO.aadl#/0/@ownedPublicSection/@ownedClassifier.6/@ownedDeviceSubcomponent.0"/>
    <index>0</index>
    <classifier xsi:type="aadl2:DeviceType" href="../Hardware_IO.aadl#Hardware_IO.motor"/>
  </componentInstance>
  <componentInstance name="M1" category="device">
    <featureInstance name="commands">
      <feature xsi:type="aadl2:DataPort" href="../Hardware_IO.aadl#/0/@ownedPublicSection/@ownedClassifier.0/@ownedDataPort.0"/>
    </featureInstance>
    <featureInstance name="bus_access" category="busAccess" direction="in out">
      <feature xsi:type="aadl2:BusAccess" href="../Hardware_IO.aadl#/0/@ownedPublicSection/@ownedClassifier.0/@ownedBusAccess.0"/>
    </featureInstance>
    <flowSpecification name="motor_new_flow_spec" source="//@componentInstance.2/@featureInstance.0">
      <flowSpecification href="../Hardware_IO.aadl#/0/@ownedPublicSection/@ownedClassifier.0/@ownedFlowSpecification.0"/>
    </flowSpecification>
    <flowSpecification name="motor_new_flow_spec2" source="//@componentInstance.2/@featureInstance.0">
      <flowSpecification href="../Hardware_IO.aadl#/0/@ownedPublicSection/@ownedClassifier.0/@ownedFlowSpecification.1"/>
    </flowSpecification>
    <flowSpecification name="motor_new_flow_spec3" source="//@componentInstance.2/@featureInstance.0">
      <flowSpecification href="../Hardware_IO.aadl#/0/@ownedPublicSection/@ownedClassifier.0/@ownedFlowSpecification.2"/>
    </flowSpecification>
    <flowSpecification name="motor_new_flow_spec4" source="//@componentInstance.2/@featureInstance.0">
      <flowSpecification href="../Hardware_IO.aadl#/0/@ownedPublicSection/@ownedClassifier.0/@ownedFlowSpecification.3"/>
    </flowSpecification>
    <subcomponent xsi:type="aadl2:DeviceSubcomponent" href="../Hardware_IO.aadl#/0/@ownedPublicSection/@ownedClassifier.6/@ownedDeviceSubcomponent.1"/>
    <index>0</index>
    <classifier xsi:type="aadl2:DeviceType" href="../Hardware_IO.aadl#Hardware_IO.motor"/>
  </componentInstance>
  <componentInstance name="M2" category="device">
    <featureInstance name="commands">
      <feature xsi:type="aadl2:DataPort" href="../Hardware_IO.aadl#/0/@ownedPublicSection/@ownedClassifier.0/@ownedDataPort.0"/>
    </featureInstance>
    <featureInstance name="bus_access" category="busAccess" direction="in out">
      <feature xsi:type="aadl2:BusAccess" href="../Hardware_IO.aadl#/0/@ownedPublicSection/@ownedClassifier.0/@ownedBusAccess.0"/>
    </featureInstance>
    <flowSpecification name="motor_new_flow_spec" source="//@componentInstance.3/@featureInstance.0">
      <flowSpecification href="../Hardware_IO.aadl#/0/@ownedPublicSection/@ownedClassifier.0/@ownedFlowSpecification.0"/>
    </flowSpecification>
    <flowSpecification name="motor_new_flow_spec2" source="//@componentInstance.3/@featureInstance.0">
      <flowSpecification href="../Hardware_IO.aadl#/0/@ownedPublicSection/@ownedClassifier.0/@ownedFlowSpecification.1"/>
    </flowSpecification>
    <flowSpecification name="motor_new_flow_spec3" source="//@componentInstance.3/@featureInstance.0">
      <flowSpecification href="../Hardware_IO.aadl#/0/@ownedPublicSection/@ownedClassifier.0/@ownedFlowSpecification.2"/>
    </flowSpecification>
    <flowSpecification name="motor_new_flow_spec4" source="//@componentInstance.3/@featureInstance.0">
      <flowSpecification href="../Hardware_IO.aadl#/0/@ownedPublicSection/@ownedClassifier.0/@ownedFlowSpecification.3"/>
    </flowSpecification>
    <subcomponent xsi:type="aadl2:DeviceSubcomponent" href="../Hardware_IO.aadl#/0/@ownedPublicSection/@ownedClassifier.6/@ownedDeviceSubcomponent.2"/>
    <index>0</index>
    <classifier xsi:type="aadl2:DeviceType" href="../Hardware_IO.aadl#Hardware_IO.motor"/>
  </componentInstance>
  <componentInstance name="M3" category="device">
    <featureInstance name="commands">
      <feature xsi:type="aadl2:DataPort" href="../Hardware_IO.aadl#/0/@ownedPublicSection/@ownedClassifier.0/@ownedDataPort.0"/>
    </featureInstance>
    <featureInstance name="bus_access" category="busAccess" direction="in out">
      <feature xsi:type="aadl2:BusAccess" href="../Hardware_IO.aadl#/0/@ownedPublicSection/@ownedClassifier.0/@ownedBusAccess.0"/>
    </featureInstance>
    <flowSpecification name="motor_new_flow_spec" source="//@componentInstance.4/@featureInstance.0">
      <flowSpecification href="../Hardware_IO.aadl#/0/@ownedPublicSection/@ownedClassifier.0/@ownedFlowSpecification.0"/>
    </flowSpecification>
    <flowSpecification name="motor_new_flow_spec2" source="//@componentInstance.4/@featureInstance.0">
      <flowSpecification href="../Hardware_IO.aadl#/0/@ownedPublicSection/@ownedClassifier.0/@ownedFlowSpecification.1"/>
    </flowSpecification>
    <flowSpecification name="motor_new_flow_spec3" source="//@componentInstance.4/@featureInstance.0">
      <flowSpecification href="../Hardware_IO.aadl#/0/@ownedPublicSection/@ownedClassifier.0/@ownedFlowSpecification.2"/>
    </flowSpecification>
    <flowSpecification name="motor_new_flow_spec4" source="//@componentInstance.4/@featureInstance.0">
      <flowSpecification href="../Hardware_IO.aadl#/0/@ownedPublicSection/@ownedClassifier.0/@ownedFlowSpecification.3"/>
    </flowSpecification>
    <subcomponent xsi:type="aadl2:DeviceSubcomponent" href="../Hardware_IO.aadl#/0/@ownedPublicSection/@ownedClassifier.6/@ownedDeviceSubcomponent.3"/>
    <index>0</index>
    <classifier xsi:type="aadl2:DeviceType" href="../Hardware_IO.aadl#Hardware_IO.motor"/>
  </componentInstance>
  <componentInstance name="M4" category="device">
    <featureInstance name="commands">
      <feature xsi:type="aadl2:DataPort" href="../Hardware_IO.aadl#/0/@ownedPublicSection/@ownedClassifier.0/@ownedDataPort.0"/>
    </featureInstance>
    <featureInstance name="bus_access" category="busAccess" direction="in out">
      <feature xsi:type="aadl2:BusAccess" href="../Hardware_IO.aadl#/0/@ownedPublicSection/@ownedClassifier.0/@ownedBusAccess.0"/>
    </featureInstance>
    <flowSpecification name="motor_new_flow_spec" source="//@componentInstance.5/@featureInstance.0">
      <flowSpecification href="../Hardware_IO.aadl#/0/@ownedPublicSection/@ownedClassifier.0/@ownedFlowSpecification.0"/>
    </flowSpecification>
    <flowSpecification name="motor_new_flow_spec2" source="//@componentInstance.5/@featureInstance.0">
      <flowSpecification href="../Hardware_IO.aadl#/0/@ownedPublicSection/@ownedClassifier.0/@ownedFlowSpecification.1"/>
    </flowSpecification>
    <flowSpecification name="motor_new_flow_spec3" source="//@componentInstance.5/@featureInstance.0">
      <flowSpecification href="../Hardware_IO.aadl#/0/@ownedPublicSection/@ownedClassifier.0/@ownedFlowSpecification.2"/>
    </flowSpecification>
    <flowSpecification name="motor_new_flow_spec4" source="//@componentInstance.5/@featureInstance.0">
      <flowSpecification href="../Hardware_IO.aadl#/0/@ownedPublicSection/@ownedClassifier.0/@ownedFlowSpecification.3"/>
    </flowSpecification>
    <subcomponent xsi:type="aadl2:DeviceSubcomponent" href="../Hardware_IO.aadl#/0/@ownedPublicSection/@ownedClassifier.6/@ownedDeviceSubcomponent.4"/>
    <index>0</index>
    <classifier xsi:type="aadl2:DeviceType" href="../Hardware_IO.aadl#Hardware_IO.motor"/>
  </componentInstance>
  <componentInstance name="M5" category="device">
    <featureInstance name="commands">
      <feature xsi:type="aadl2:DataPort" href="../Hardware_IO.aadl#/0/@ownedPublicSection/@ownedClassifier.0/@ownedDataPort.0"/>
    </featureInstance>
    <featureInstance name="bus_access" category="busAccess" direction="in out">
      <feature xsi:type="aadl2:BusAccess" href="../Hardware_IO.aadl#/0/@ownedPublicSection/@ownedClassifier.0/@ownedBusAccess.0"/>
    </featureInstance>
    <flowSpecification name="motor_new_flow_spec" source="//@componentInstance.6/@featureInstance.0">
      <flowSpecification href="../Hardware_IO.aadl#/0/@ownedPublicSection/@ownedClassifier.0/@ownedFlowSpecification.0"/>
    </flowSpecification>
    <flowSpecification name="motor_new_flow_spec2" source="//@componentInstance.6/@featureInstance.0">
      <flowSpecification href="../Hardware_IO.aadl#/0/@ownedPublicSection/@ownedClassifier.0/@ownedFlowSpecification.1"/>
    </flowSpecification>
    <flowSpecification name="motor_new_flow_spec3" source="//@componentInstance.6/@featureInstance.0">
      <flowSpecification href="../Hardware_IO.aadl#/0/@ownedPublicSection/@ownedClassifier.0/@ownedFlowSpecification.2"/>
    </flowSpecification>
    <flowSpecification name="motor_new_flow_spec4" source="//@componentInstance.6/@featureInstance.0">
      <flowSpecification href="../Hardware_IO.aadl#/0/@ownedPublicSection/@ownedClassifier.0/@ownedFlowSpecification.3"/>
    </flowSpecification>
    <subcomponent xsi:type="aadl2:DeviceSubcomponent" href="../Hardware_IO.aadl#/0/@ownedPublicSection/@ownedClassifier.6/@ownedDeviceSubcomponent.5"/>
    <index>0</index>
    <classifier xsi:type="aadl2:DeviceType" href="../Hardware_IO.aadl#Hardware_IO.motor"/>
  </componentInstance>
  <connectionInstance name="csw_to_px4io.motor0 -> M0.commands" kind="portConnection" destination="//@componentInstance.1/@featureInstance.0" source="//@featureInstance.0/@featureInstance.0">
    <connectionReference context="/" source="//@featureInstance.0/@featureInstance.0" destination="//@componentInstance.1/@featureInstance.0">
      <connection xsi:type="aadl2:PortConnection" href="../Hardware_IO.aadl#/0/@ownedPublicSection/@ownedClassifier.6/@ownedPortConnection.3"/>
    </connectionReference>
  </connectionInstance>
  <connectionInstance name="csw_to_px4io.motor3 -> M3.commands" kind="portConnection" destination="//@componentInstance.4/@featureInstance.0" source="//@featureInstance.0/@featureInstance.1">
    <connectionReference context="/" source="//@featureInstance.0/@featureInstance.1" destination="//@componentInstance.4/@featureInstance.0">
      <connection xsi:type="aadl2:PortConnection" href="../Hardware_IO.aadl#/0/@ownedPublicSection/@ownedClassifier.6/@ownedPortConnection.0"/>
    </connectionReference>
  </connectionInstance>
  <connectionInstance name="csw_to_px4io.motor2 -> M2.commands" kind="portConnection" destination="//@componentInstance.3/@featureInstance.0" source="//@featureInstance.0/@featureInstance.2">
    <connectionReference context="/" source="//@featureInstance.0/@featureInstance.2" destination="//@componentInstance.3/@featureInstance.0">
      <connection xsi:type="aadl2:PortConnection" href="../Hardware_IO.aadl#/0/@ownedPublicSection/@ownedClassifier.6/@ownedPortConnection.2"/>
    </connectionReference>
  </connectionInstance>
  <connectionInstance name="csw_to_px4io.motor1 -> M1.commands" kind="portConnection" destination="//@componentInstance.2/@featureInstance.0" source="//@featureInstance.0/@featureInstance.3">
    <connectionReference context="/" source="//@featureInstance.0/@featureInstance.3" destination="//@componentInstance.2/@featureInstance.0">
      <connection xsi:type="aadl2:PortConnection" href="../Hardware_IO.aadl#/0/@ownedPublicSection/@ownedClassifier.6/@ownedPortConnection.1"/>
    </connectionReference>
  </connectionInstance>
  <connectionInstance name="csw_to_px4io.motor4 -> M4.commands" kind="portConnection" destination="//@componentInstance.5/@featureInstance.0" source="//@featureInstance.0/@featureInstance.4">
    <connectionReference context="/" source="//@featureInstance.0/@featureInstance.4" destination="//@componentInstance.5/@featureInstance.0">
      <connection xsi:type="aadl2:PortConnection" href="../Hardware_IO.aadl#/0/@ownedPublicSection/@ownedClassifier.6/@ownedPortConnection.4"/>
    </connectionReference>
  </connectionInstance>
  <connectionInstance name="csw_to_px4io.motor5 -> M5.commands" kind="portConnection" destination="//@componentInstance.6/@featureInstance.0" source="//@featureInstance.0/@featureInstance.5">
    <connectionReference context="/" source="//@featureInstance.0/@featureInstance.5" destination="//@componentInstance.6/@featureInstance.0">
      <connection xsi:type="aadl2:PortConnection" href="../Hardware_IO.aadl#/0/@ownedPublicSection/@ownedClassifier.6/@ownedPortConnection.5"/>
    </connectionReference>
  </connectionInstance>
  <connectionInstance name="PX4IO_px4 -> uart2.io_fmu" kind="accessConnection" destination="//@componentInstance.0/@featureInstance.0" source="//@featureInstance.1">
    <connectionReference context="/" source="//@featureInstance.1" destination="//@componentInstance.0/@featureInstance.0">
      <connection xsi:type="aadl2:AccessConnection" href="../Hardware_IO.aadl#/0/@ownedPublicSection/@ownedClassifier.6/@ownedAccessConnection.4"/>
    </connectionReference>
  </connectionInstance>
  <connectionInstance name="uart2 -> M0.bus_access" complete="true" kind="accessConnection" destination="//@componentInstance.1/@featureInstance.1" source="//@componentInstance.0">
    <connectionReference context="/" source="//@componentInstance.0" destination="//@componentInstance.1/@featureInstance.1">
      <connection xsi:type="aadl2:AccessConnection" href="../Hardware_IO.aadl#/0/@ownedPublicSection/@ownedClassifier.6/@ownedAccessConnection.0"/>
    </connectionReference>
  </connectionInstance>
  <connectionInstance name="uart2 -> M1.bus_access" complete="true" kind="accessConnection" destination="//@componentInstance.2/@featureInstance.1" source="//@componentInstance.0">
    <connectionReference context="/" source="//@componentInstance.0" destination="//@componentInstance.2/@featureInstance.1">
      <connection xsi:type="aadl2:AccessConnection" href="../Hardware_IO.aadl#/0/@ownedPublicSection/@ownedClassifier.6/@ownedAccessConnection.1"/>
    </connectionReference>
  </connectionInstance>
  <connectionInstance name="uart2 -> M2.bus_access" complete="true" kind="accessConnection" destination="//@componentInstance.3/@featureInstance.1" source="//@componentInstance.0">
    <connectionReference context="/" source="//@componentInstance.0" destination="//@componentInstance.3/@featureInstance.1">
      <connection xsi:type="aadl2:AccessConnection" href="../Hardware_IO.aadl#/0/@ownedPublicSection/@ownedClassifier.6/@ownedAccessConnection.2"/>
    </connectionReference>
  </connectionInstance>
  <connectionInstance name="uart2 -> M3.bus_access" complete="true" kind="accessConnection" destination="//@componentInstance.4/@featureInstance.1" source="//@componentInstance.0">
    <connectionReference context="/" source="//@componentInstance.0" destination="//@componentInstance.4/@featureInstance.1">
      <connection xsi:type="aadl2:AccessConnection" href="../Hardware_IO.aadl#/0/@ownedPublicSection/@ownedClassifier.6/@ownedAccessConnection.3"/>
    </connectionReference>
  </connectionInstance>
  <systemOperationMode name="No Modes"/>
  <componentImplementation xsi:type="aadl2:SystemImplementation" href="../Hardware_IO.aadl#Hardware_IO.PX4IO.Impl"/>
</instance:SystemInstance>
