# Supplementary material for: An integrated modeling, verification, and code generation for uncrewed aerial systems: less cost and more efficiency
Source: PeerJ Comput Sci. 2025 Jan 9;11:e2575. doi: 10.7717/peerj-cs.2575 (PMC11784798; doi:10.7717/peerj-cs.2575)
Supplement: Supplemental Information 1 [file peerj-cs-11-2575-s001.zip › ┤·┬δ/instances/UAS_UAS_impl_Instance.aaxl2]

<?xml version="1.0" encoding="ASCII"?>
<instance:SystemInstance xmi:version="2.0" xmlns:xmi="http://www.omg.org/XMI" xmlns:xsi="http://www.w3.org/2001/XMLSchema-instance" xmlns:aadl2="http://aadl.info/AADL/2.0" xmlns:instance="http://aadl.info/AADL/2.0/instance" name="UAS_impl_Instance" category="system">
  <componentInstance name="Radio_RF_915MHz" category="bus">
    <subcomponent xsi:type="aadl2:BusSubcomponent" href="../UAS.aadl#/0/@ownedPublicSection/@ownedClassifier.1/@ownedBusSubcomponent.0"/>
    <index>0</index>
    <classifier xsi:type="aadl2:BusImplementation" href="../UAS.aadl#UAS.RF_Spectrum.RF_915MHz"/>
  </componentInstance>
  <componentInstance name="Radio_RF_2_4GHz" category="bus">
    <subcomponent xsi:type="aadl2:BusSubcomponent" href="../UAS.aadl#/0/@ownedPublicSection/@ownedClassifier.1/@ownedBusSubcomponent.1"/>
    <index>0</index>
    <classifier xsi:type="aadl2:BusImplementation" href="../UAS.aadl#UAS.RF_Spectrum.RF_2_4GHz"/>
  </componentInstance>
  <componentInstance name="RC_Controller" category="device">
    <featureInstance name="flight_control_commands" direction="out">
      <ownedPropertyAssociation xsi:type="instance:PropertyAssociationInstance">
        <property href="../../../plugin/org.osate.contribution.sei/resources/properties/Data_Model.aadl#Data_Model.Data_Representation"/>
        <ownedValue>
          <ownedValue xsi:type="aadl2:NamedValue">
            <namedValue xsi:type="aadl2:EnumerationLiteral" href="../../../plugin/org.osate.contribution.sei/resources/properties/Data_Model.aadl#/0/@ownedProperty.4/@ownedPropertyType/@ownedLiteral.8"/>
          </ownedValue>
        </ownedValue>
        <propertyAssociation href="../UAV.aadl#/0/@ownedPublicSection/@ownedClassifier.2/@ownedPropertyAssociation.0"/>
      </ownedPropertyAssociation>
      <feature xsi:type="aadl2:DataPort" href="../UAS.aadl#/0/@ownedPublicSection/@ownedClassifier.3/@ownedDataPort.0"/>
    </featureInstance>
    <featureInstance name="Radio_RF_2_4GHz" category="busAccess" direction="in out">
      <feature xsi:type="aadl2:BusAccess" href="../UAS.aadl#/0/@ownedPublicSection/@ownedClassifier.3/@ownedBusAccess.0"/>
    </featureInstance>
    <subcomponent xsi:type="aadl2:DeviceSubcomponent" href="../UAS.aadl#/0/@ownedPublicSection/@ownedClassifier.1/@ownedDeviceSubcomponent.0"/>
    <index>0</index>
    <classifier xsi:type="aadl2:DeviceType" href="../UAS.aadl#UAS.RC_Controller"/>
  </componentInstance>
  <componentInstance name="GCS" category="system">
    <featureInstance name="Radio_RF_915MHz" category="busAccess" direction="in out">
      <feature xsi:type="aadl2:BusAccess" href="../UAS.aadl#/0/@ownedPublicSection/@ownedClassifier.2/@ownedBusAccess.0"/>
    </featureInstance>
    <featureInstance name="mavlink_out" direction="out">
      <feature xsi:type="aadl2:DataPort" href="../UAS.aadl#/0/@ownedPublicSection/@ownedClassifier.2/@ownedDataPort.0"/>
    </featureInstance>
    <featureInstance name="mavlink_in">
      <feature xsi:type="aadl2:DataPort" href="../UAS.aadl#/0/@ownedPublicSection/@ownedClassifier.2/@ownedDataPort.1"/>
    </featureInstance>
    <subcomponent xsi:type="aadl2:SystemSubcomponent" href="../UAS.aadl#/0/@ownedPublicSection/@ownedClassifier.1/@ownedSystemSubcomponent.0"/>
    <index>0</index>
    <classifier xsi:type="aadl2:SystemType" href="../UAS.aadl#UAS.GCS"/>
  </componentInstance>
  <componentInstance name="UAV" category="system">
    <featureInstance name="RF_2_4GHz" category="busAccess" direction="in out">
      <feature xsi:type="aadl2:BusAccess" href="../UAV.aadl#/0/@ownedPublicSection/@ownedClassifier.0/@ownedBusAccess.0"/>
    </featureInstance>
    <featureInstance name="RF_915MHz" category="busAccess" direction="in out">
      <feature xsi:type="aadl2:BusAccess" href="../UAV.aadl#/0/@ownedPublicSection/@ownedClassifier.0/@ownedBusAccess.1"/>
    </featureInstance>
    <featureInstance name="mavlink_in">
      <feature xsi:type="aadl2:DataPort" href="../UAV.aadl#/0/@ownedPublicSection/@ownedClassifier.0/@ownedDataPort.0"/>
    </featureInstance>
    <featureInstance name="mavlink_out" direction="out">
      <feature xsi:type="aadl2:DataPort" href="../UAV.aadl#/0/@ownedPublicSection/@ownedClassifier.0/@ownedDataPort.1"/>
    </featureInstance>
    <featureInstance name="ppm_commands">
      <ownedPropertyAssociation xsi:type="instance:PropertyAssociationInstance">
        <property href="../../../plugin/org.osate.contribution.sei/resources/properties/Data_Model.aadl#Data_Model.Data_Representation"/>
        <ownedValue>
          <ownedValue xsi:type="aadl2:NamedValue">
            <namedValue xsi:type="aadl2:EnumerationLiteral" href="../../../plugin/org.osate.contribution.sei/resources/properties/Data_Model.aadl#/0/@ownedProperty.4/@ownedPropertyType/@ownedLiteral.8"/>
          </ownedValue>
        </ownedValue>
        <propertyAssociation href="../UAV.aadl#/0/@ownedPublicSection/@ownedClassifier.2/@ownedPropertyAssociation.0"/>
      </ownedPropertyAssociation>
      <feature xsi:type="aadl2:DataPort" href="../UAV.aadl#/0/@ownedPublicSection/@ownedClassifier.0/@ownedDataPort.2"/>
    </featureInstance>
    <componentInstance name="Pixhawk_Board" category="system">
      <featureInstance name="Sensors" category="featureGroup" direction="in out">
        <featureInstance name="accelerometer_data1" direction="out">
          <feature xsi:type="aadl2:DataPort" href="../HardWare.aadl#/0/@ownedPublicSection/@ownedClassifier.16/@ownedDataPort.0"/>
        </featureInstance>
        <featureInstance name="gyroscope_data1" direction="out">
          <feature xsi:type="aadl2:DataPort" href="../HardWare.aadl#/0/@ownedPublicSection/@ownedClassifier.16/@ownedDataPort.1"/>
        </featureInstance>
        <featureInstance name="gyroscope_data2" direction="out">
          <feature xsi:type="aadl2:DataPort" href="../HardWare.aadl#/0/@ownedPublicSection/@ownedClassifier.16/@ownedDataPort.2"/>
        </featureInstance>
        <featureInstance name="magnetometer_data" direction="out">
          <feature xsi:type="aadl2:DataPort" href="../HardWare.aadl#/0/@ownedPublicSection/@ownedClassifier.16/@ownedDataPort.3"/>
        </featureInstance>
        <featureInstance name="barometric_data" direction="out">
          <feature xsi:type="aadl2:DataPort" href="../HardWare.aadl#/0/@ownedPublicSection/@ownedClassifier.16/@ownedDataPort.4"/>
        </featureInstance>
        <featureInstance name="battery_data" direction="out">
          <feature xsi:type="aadl2:DataPort" href="../HardWare.aadl#/0/@ownedPublicSection/@ownedClassifier.16/@ownedDataPort.5"/>
        </featureInstance>
        <featureInstance name="flight_control_commands" direction="out">
          <feature xsi:type="aadl2:DataPort" href="../HardWare.aadl#/0/@ownedPublicSection/@ownedClassifier.16/@ownedDataPort.6"/>
        </featureInstance>
        <featureInstance name="mavlink" direction="in out">
          <feature xsi:type="aadl2:DataPort" href="../HardWare.aadl#/0/@ownedPublicSection/@ownedClassifier.16/@ownedDataPort.7"/>
        </featureInstance>
        <featureInstance name="gps_data" direction="out">
          <feature xsi:type="aadl2:DataPort" href="../HardWare.aadl#/0/@ownedPublicSection/@ownedClassifier.16/@ownedDataPort.8"/>
        </featureInstance>
        <feature xsi:type="aadl2:FeatureGroup" href="../HardWare.aadl#/0/@ownedPublicSection/@ownedClassifier.6/@ownedFeatureGroup.0"/>
      </featureInstance>
      <featureInstance name="TEL2_OSD_board" category="busAccess" direction="in out">
        <feature xsi:type="aadl2:BusAccess" href="../HardWare.aadl#/0/@ownedPublicSection/@ownedClassifier.6/@ownedBusAccess.0"/>
      </featureInstance>
      <featureInstance name="CAN_Board" category="busAccess" direction="in out">
        <feature xsi:type="aadl2:BusAccess" href="../HardWare.aadl#/0/@ownedPublicSection/@ownedClassifier.6/@ownedBusAccess.1"/>
      </featureInstance>
      <featureInstance name="Serial_4_5_Board" category="busAccess" direction="in out">
        <feature xsi:type="aadl2:BusAccess" href="../HardWare.aadl#/0/@ownedPublicSection/@ownedClassifier.6/@ownedBusAccess.2"/>
      </featureInstance>
      <featureInstance name="pwm_STM32F427_board" category="busAccess" direction="in out">
        <feature xsi:type="aadl2:BusAccess" href="../HardWare.aadl#/0/@ownedPublicSection/@ownedClassifier.6/@ownedBusAccess.3"/>
      </featureInstance>
      <featureInstance name="uart6_cor_to_io" category="busAccess" direction="in out">
        <feature xsi:type="aadl2:BusAccess" href="../HardWare.aadl#/0/@ownedPublicSection/@ownedClassifier.6/@ownedBusAccess.4"/>
      </featureInstance>
      <featureInstance name="rc_radio" category="busAccess" direction="in out">
        <feature xsi:type="aadl2:BusAccess" href="../HardWare.aadl#/0/@ownedPublicSection/@ownedClassifier.6/@ownedBusAccess.5"/>
      </featureInstance>
      <featureInstance name="x3dr_radio" category="busAccess" direction="in out">
        <feature xsi:type="aadl2:BusAccess" href="../HardWare.aadl#/0/@ownedPublicSection/@ownedClassifier.6/@ownedBusAccess.6"/>
      </featureInstance>
      <featureInstance name="flight_control_conmmands">
        <feature xsi:type="aadl2:DataPort" href="../HardWare.aadl#/0/@ownedPublicSection/@ownedClassifier.6/@ownedDataPort.0"/>
      </featureInstance>
      <featureInstance name="gcstocontrol_mavlink" direction="in out">
        <feature xsi:type="aadl2:DataPort" href="../HardWare.aadl#/0/@ownedPublicSection/@ownedClassifier.6/@ownedDataPort.1"/>
      </featureInstance>
      <componentInstance name="SPI" category="bus">
        <featureInstance name="bus_access" category="busAccess" direction="in out">
          <feature xsi:type="aadl2:BusAccess" href="../HardWare.aadl#/0/@ownedPublicSection/@ownedClassifier.12/@ownedBusAccess.0"/>
        </featureInstance>
        <featureInstance name="bus_access1" category="busAccess" direction="in out">
          <feature xsi:type="aadl2:BusAccess" href="../HardWare.aadl#/0/@ownedPublicSection/@ownedClassifier.12/@ownedBusAccess.1"/>
        </featureInstance>
        <subcomponent xsi:type="aadl2:BusSubcomponent" href="../HardWare.aadl#/0/@ownedPublicSection/@ownedClassifier.7/@ownedBusSubcomponent.0"/>
        <index>0</index>
        <classifier xsi:type="aadl2:BusType" href="../HardWare.aadl#HardWare.SPI"/>
      </componentInstance>
      <componentInstance name="mpu6000" category="device">
        <featureInstance name="accelerometer_ata" direction="out">
          <feature xsi:type="aadl2:DataPort" href="../HardWare.aadl#/0/@ownedPublicSection/@ownedClassifier.4/@ownedDataPort.0"/>
        </featureInstance>
        <featureInstance name="gyroscope_data" direction="out">
          <feature xsi:type="aadl2:DataPort" href="../HardWare.aadl#/0/@ownedPublicSection/@ownedClassifier.4/@ownedDataPort.1"/>
        </featureInstance>
        <featureInstance name="bus_access" category="busAccess" direction="in out">
          <feature xsi:type="aadl2:BusAccess" href="../HardWare.aadl#/0/@ownedPublicSection/@ownedClassifier.4/@ownedBusAccess.0"/>
        </featureInstance>
        <subcomponent xsi:type="aadl2:DeviceSubcomponent" href="../HardWare.aadl#/0/@ownedPublicSection/@ownedClassifier.7/@ownedDeviceSubcomponent.0"/>
        <index>0</index>
        <classifier xsi:type="aadl2:DeviceType" href="../HardWare.aadl#HardWare.MPU6000_Module"/>
      </componentInstance>
      <componentInstance name="L3GD20" category="device">
        <featureInstance name="gyroscope_data" direction="out">
          <feature xsi:type="aadl2:DataPort" href="../HardWare.aadl#/0/@ownedPublicSection/@ownedClassifier.3/@ownedDataPort.0"/>
        </featureInstance>
        <featureInstance name="bus_access" category="busAccess" direction="in out">
          <feature xsi:type="aadl2:BusAccess" href="../HardWare.aadl#/0/@ownedPublicSection/@ownedClassifier.3/@ownedBusAccess.0"/>
        </featureInstance>
        <subcomponent xsi:type="aadl2:DeviceSubcomponent" href="../HardWare.aadl#/0/@ownedPublicSection/@ownedClassifier.7/@ownedDeviceSubcomponent.1"/>
        <index>0</index>
        <classifier xsi:type="aadl2:DeviceType" href="../HardWare.aadl#HardWare.STL3GD20_Module"/>
      </componentInstance>
      <componentInstance name="LSM303D" category="device">
        <featureInstance name="accelerometer_data" direction="out">
          <feature xsi:type="aadl2:DataPort" href="../HardWare.aadl#/0/@ownedPublicSection/@ownedClassifier.2/@ownedDataPort.0"/>
        </featureInstance>
        <featureInstance name="magnetometer_data" direction="out">
          <feature xsi:type="aadl2:DataPort" href="../HardWare.aadl#/0/@ownedPublicSection/@ownedClassifier.2/@ownedDataPort.1"/>
        </featureInstance>
        <featureInstance name="bus_access" category="busAccess" direction="in out">
          <feature xsi:type="aadl2:BusAccess" href="../HardWare.aadl#/0/@ownedPublicSection/@ownedClassifier.2/@ownedBusAccess.0"/>
        </featureInstance>
        <subcomponent xsi:type="aadl2:DeviceSubcomponent" href="../HardWare.aadl#/0/@ownedPublicSection/@ownedClassifier.7/@ownedDeviceSubcomponent.2"/>
        <index>0</index>
        <classifier xsi:type="aadl2:DeviceType" href="../HardWare.aadl#HardWare.STLSM303D_Module"/>
      </componentInstance>
      <componentInstance name="MS5611" category="device">
        <featureInstance name="barometric_data" direction="out">
          <feature xsi:type="aadl2:DataPort" href="../HardWare.aadl#/0/@ownedPublicSection/@ownedClassifier.1/@ownedDataPort.0"/>
        </featureInstance>
        <featureInstance name="bus_access" category="busAccess" direction="in out">
          <feature xsi:type="aadl2:BusAccess" href="../HardWare.aadl#/0/@ownedPublicSection/@ownedClassifier.1/@ownedBusAccess.0"/>
        </featureInstance>
        <subcomponent xsi:type="aadl2:DeviceSubcomponent" href="../HardWare.aadl#/0/@ownedPublicSection/@ownedClassifier.7/@ownedDeviceSubcomponent.3"/>
        <index>0</index>
        <classifier xsi:type="aadl2:DeviceType" href="../HardWare.aadl#HardWare.MS5611_Module"/>
      </componentInstance>
      <componentInstance name="USB" category="device">
        <featureInstance name="bus_access" category="busAccess" direction="in out">
          <feature xsi:type="aadl2:BusAccess" href="../HardWare.aadl#/0/@ownedPublicSection/@ownedClassifier.5/@ownedBusAccess.0"/>
        </featureInstance>
        <subcomponent xsi:type="aadl2:DeviceSubcomponent" href="../HardWare.aadl#/0/@ownedPublicSection/@ownedClassifier.7/@ownedDeviceSubcomponent.4"/>
        <index>0</index>
        <classifier xsi:type="aadl2:DeviceType" href="../HardWare.aadl#HardWare.USB_Module"/>
      </componentInstance>
      <componentInstance name="TF" category="device">
        <featureInstance name="TF_data" direction="out">
          <feature xsi:type="aadl2:DataPort" href="../HardWare.aadl#/0/@ownedPublicSection/@ownedClassifier.14/@ownedDataPort.0"/>
        </featureInstance>
        <featureInstance name="bus_access" category="busAccess" direction="in out">
          <feature xsi:type="aadl2:BusAccess" href="../HardWare.aadl#/0/@ownedPublicSection/@ownedClassifier.14/@ownedBusAccess.0"/>
        </featureInstance>
        <subcomponent xsi:type="aadl2:DeviceSubcomponent" href="../HardWare.aadl#/0/@ownedPublicSection/@ownedClassifier.7/@ownedDeviceSubcomponent.5"/>
        <index>0</index>
        <classifier xsi:type="aadl2:DeviceType" href="../HardWare.aadl#HardWare.TF_Module"/>
      </componentInstance>
      <componentInstance name="MON" category="device">
        <featureInstance name="battery_data" direction="out">
          <feature xsi:type="aadl2:DataPort" href="../HardWare.aadl#/0/@ownedPublicSection/@ownedClassifier.10/@ownedDataPort.0"/>
        </featureInstance>
        <featureInstance name="bus_access" category="busAccess" direction="in out">
          <feature xsi:type="aadl2:BusAccess" href="../HardWare.aadl#/0/@ownedPublicSection/@ownedClassifier.10/@ownedBusAccess.0"/>
        </featureInstance>
        <subcomponent xsi:type="aadl2:DeviceSubcomponent" href="../HardWare.aadl#/0/@ownedPublicSection/@ownedClassifier.7/@ownedDeviceSubcomponent.6"/>
        <index>0</index>
        <classifier xsi:type="aadl2:DeviceType" href="../HardWare.aadl#HardWare.Battery_Module"/>
      </componentInstance>
      <componentInstance name="x3DR" category="device">
        <featureInstance name="x3DR_data" direction="in out">
          <feature xsi:type="aadl2:DataPort" href="../HardWare.aadl#/0/@ownedPublicSection/@ownedClassifier.19/@ownedDataPort.0"/>
        </featureInstance>
        <featureInstance name="mavlink_external" direction="in out">
          <feature xsi:type="aadl2:DataPort" href="../HardWare.aadl#/0/@ownedPublicSection/@ownedClassifier.19/@ownedDataPort.1"/>
        </featureInstance>
        <featureInstance name="bus_access" category="busAccess" direction="in out">
          <feature xsi:type="aadl2:BusAccess" href="../HardWare.aadl#/0/@ownedPublicSection/@ownedClassifier.19/@ownedBusAccess.0"/>
        </featureInstance>
        <featureInstance name="bus_x3dr_radio" category="busAccess" direction="in out">
          <feature xsi:type="aadl2:BusAccess" href="../HardWare.aadl#/0/@ownedPublicSection/@ownedClassifier.19/@ownedBusAccess.1"/>
        </featureInstance>
        <subcomponent xsi:type="aadl2:DeviceSubcomponent" href="../HardWare.aadl#/0/@ownedPublicSection/@ownedClassifier.7/@ownedDeviceSubcomponent.7"/>
        <index>0</index>
        <classifier xsi:type="aadl2:DeviceType" href="../HardWare.aadl#HardWare.x3DR_Module"/>
      </componentInstance>
      <componentInstance name="RC" category="device">
        <featureInstance name="commands" direction="out">
          <feature xsi:type="aadl2:DataPort" href="../Hardware_IO.aadl#/0/@ownedPublicSection/@ownedClassifier.3/@ownedDataPort.0"/>
        </featureInstance>
        <featureInstance name="commands_external">
          <feature xsi:type="aadl2:DataPort" href="../Hardware_IO.aadl#/0/@ownedPublicSection/@ownedClassifier.3/@ownedDataPort.1"/>
        </featureInstance>
        <featureInstance name="rc_radio_channel" category="busAccess" direction="in out">
          <feature xsi:type="aadl2:BusAccess" href="../Hardware_IO.aadl#/0/@ownedPublicSection/@ownedClassifier.3/@ownedBusAccess.0"/>
        </featureInstance>
        <featureInstance name="ppm" category="busAccess" direction="in out">
          <feature xsi:type="aadl2:BusAccess" href="../Hardware_IO.aadl#/0/@ownedPublicSection/@ownedClassifier.3/@ownedBusAccess.1"/>
        </featureInstance>
        <subcomponent xsi:type="aadl2:DeviceSubcomponent" href="../HardWare.aadl#/0/@ownedPublicSection/@ownedClassifier.7/@ownedDeviceSubcomponent.8"/>
        <index>0</index>
        <classifier xsi:type="aadl2:DeviceType" href="../Hardware_IO.aadl#Hardware_IO.RC_radio"/>
      </componentInstance>
      <componentInstance name="test_device" category="device">
        <subcomponent xsi:type="aadl2:DeviceSubcomponent" href="../HardWare.aadl#/0/@ownedPublicSection/@ownedClassifier.7/@ownedDeviceSubcomponent.9"/>
        <index>0</index>
      </componentInstance>
      <componentInstance name="EEPROM" category="memory">
        <ownedPropertyAssociation xsi:type="instance:PropertyAssociationInstance">
          <property href="../../../plugin/org.osate.workspace/resources/properties/Predeclared_Property_Sets/Memory_Properties.aadl#Memory_Properties.Memory_Size"/>
          <ownedValue>
            <ownedValue xsi:type="aadl2:IntegerLiteral" value="128">
              <unit href="../../../plugin/org.osate.workspace/resources/properties/Predeclared_Property_Sets/AADL_Project.aadl#/0/@ownedPropertyType.15/@ownedLiteral.2"/>
            </ownedValue>
          </ownedValue>
          <propertyAssociation href="../HardWare.aadl#/0/@ownedPublicSection/@ownedClassifier.7/@ownedMemorySubcomponent.0/@ownedPropertyAssociation.0"/>
        </ownedPropertyAssociation>
        <featureInstance name="bus_access" category="busAccess" direction="in out">
          <feature xsi:type="aadl2:BusAccess" href="../HardWare.aadl#/0/@ownedPublicSection/@ownedClassifier.0/@ownedBusAccess.0"/>
        </featureInstance>
        <subcomponent xsi:type="aadl2:MemorySubcomponent" href="../HardWare.aadl#/0/@ownedPublicSection/@ownedClassifier.7/@ownedMemorySubcomponent.0"/>
        <index>0</index>
        <classifier xsi:type="aadl2:MemoryType" href="../HardWare.aadl#HardWare.EEPROM"/>
      </componentInstance>
      <componentInstance name="STM32F765" category="system">
        <featureInstance name="adc" category="busAccess" direction="in out">
          <feature xsi:type="aadl2:BusAccess" href="../CORTEX.aadl#/0/@ownedPublicSection/@ownedClassifier.5/@ownedBusAccess.0"/>
        </featureInstance>
        <featureInstance name="i2c" category="busAccess" direction="in out">
          <feature xsi:type="aadl2:BusAccess" href="../CORTEX.aadl#/0/@ownedPublicSection/@ownedClassifier.5/@ownedBusAccess.1"/>
        </featureInstance>
        <featureInstance name="uart1" category="busAccess" direction="in out">
          <feature xsi:type="aadl2:BusAccess" href="../CORTEX.aadl#/0/@ownedPublicSection/@ownedClassifier.5/@ownedBusAccess.2"/>
        </featureInstance>
        <featureInstance name="uart2" category="busAccess" direction="in out">
          <feature xsi:type="aadl2:BusAccess" href="../CORTEX.aadl#/0/@ownedPublicSection/@ownedClassifier.5/@ownedBusAccess.3"/>
        </featureInstance>
        <featureInstance name="uart3" category="busAccess" direction="in out">
          <feature xsi:type="aadl2:BusAccess" href="../CORTEX.aadl#/0/@ownedPublicSection/@ownedClassifier.5/@ownedBusAccess.4"/>
        </featureInstance>
        <featureInstance name="uart4" category="busAccess" direction="in out">
          <feature xsi:type="aadl2:BusAccess" href="../CORTEX.aadl#/0/@ownedPublicSection/@ownedClassifier.5/@ownedBusAccess.5"/>
        </featureInstance>
        <featureInstance name="spi1" category="busAccess" direction="in out">
          <feature xsi:type="aadl2:BusAccess" href="../CORTEX.aadl#/0/@ownedPublicSection/@ownedClassifier.5/@ownedBusAccess.6"/>
        </featureInstance>
        <featureInstance name="spi0" category="busAccess" direction="in out">
          <feature xsi:type="aadl2:BusAccess" href="../CORTEX.aadl#/0/@ownedPublicSection/@ownedClassifier.5/@ownedBusAccess.7"/>
        </featureInstance>
        <featureInstance name="otg_fs" category="busAccess" direction="in out">
          <feature xsi:type="aadl2:BusAccess" href="../CORTEX.aadl#/0/@ownedPublicSection/@ownedClassifier.5/@ownedBusAccess.8"/>
        </featureInstance>
        <featureInstance name="ppm" category="busAccess" direction="in out">
          <feature xsi:type="aadl2:BusAccess" href="../CORTEX.aadl#/0/@ownedPublicSection/@ownedClassifier.5/@ownedBusAccess.9"/>
        </featureInstance>
        <featureInstance name="SDIO" category="busAccess" direction="in out">
          <feature xsi:type="aadl2:BusAccess" href="../CORTEX.aadl#/0/@ownedPublicSection/@ownedClassifier.5/@ownedBusAccess.10"/>
        </featureInstance>
        <featureInstance name="can1" category="busAccess" direction="in out">
          <feature xsi:type="aadl2:BusAccess" href="../CORTEX.aadl#/0/@ownedPublicSection/@ownedClassifier.5/@ownedBusAccess.11"/>
        </featureInstance>
        <featureInstance name="uart7" category="busAccess" direction="in out">
          <feature xsi:type="aadl2:BusAccess" href="../CORTEX.aadl#/0/@ownedPublicSection/@ownedClassifier.5/@ownedBusAccess.12"/>
        </featureInstance>
        <featureInstance name="uart8" category="busAccess" direction="in out">
          <feature xsi:type="aadl2:BusAccess" href="../CORTEX.aadl#/0/@ownedPublicSection/@ownedClassifier.5/@ownedBusAccess.13"/>
        </featureInstance>
        <featureInstance name="dma" category="busAccess" direction="in out">
          <feature xsi:type="aadl2:BusAccess" href="../CORTEX.aadl#/0/@ownedPublicSection/@ownedClassifier.5/@ownedBusAccess.14"/>
        </featureInstance>
        <featureInstance name="pwm" category="busAccess" direction="in out">
          <feature xsi:type="aadl2:BusAccess" href="../CORTEX.aadl#/0/@ownedPublicSection/@ownedClassifier.5/@ownedBusAccess.15"/>
        </featureInstance>
        <featureInstance name="uart6" category="busAccess" direction="in out">
          <feature xsi:type="aadl2:BusAccess" href="../CORTEX.aadl#/0/@ownedPublicSection/@ownedClassifier.5/@ownedBusAccess.16"/>
        </featureInstance>
        <componentInstance name="AHB_BUS" category="bus">
          <featureInstance name="bus_access1" category="busAccess" direction="in out">
            <feature xsi:type="aadl2:BusAccess" href="../CORTEX.aadl#/0/@ownedPublicSection/@ownedClassifier.2/@ownedBusAccess.0"/>
          </featureInstance>
          <subcomponent xsi:type="aadl2:BusSubcomponent" href="../CORTEX.aadl#/0/@ownedPublicSection/@ownedClassifier.6/@ownedBusSubcomponent.0"/>
          <index>0</index>
          <classifier xsi:type="aadl2:BusType" href="../CORTEX.aadl#CORTEX.AHB_BUS"/>
        </componentInstance>
        <componentInstance name="Flash" category="memory">
          <ownedPropertyAssociation xsi:type="instance:PropertyAssociationInstance">
            <property href="../../../plugin/org.osate.workspace/resources/properties/Predeclared_Property_Sets/Memory_Properties.aadl#Memory_Properties.Memory_Size"/>
            <ownedValue>
              <ownedValue xsi:type="aadl2:IntegerLiteral" value="512">
                <unit href="../../../plugin/org.osate.workspace/resources/properties/Predeclared_Property_Sets/AADL_Project.aadl#/0/@ownedPropertyType.15/@ownedLiteral.3"/>
              </ownedValue>
            </ownedValue>
            <propertyAssociation href="../CORTEX.aadl#/0/@ownedPublicSection/@ownedClassifier.6/@ownedMemorySubcomponent.0/@ownedPropertyAssociation.0"/>
          </ownedPropertyAssociation>
          <featureInstance name="bus_access" category="busAccess" direction="in out">
            <feature xsi:type="aadl2:BusAccess" href="../CORTEX.aadl#/0/@ownedPublicSection/@ownedClassifier.0/@ownedBusAccess.0"/>
          </featureInstance>
          <subcomponent xsi:type="aadl2:MemorySubcomponent" href="../CORTEX.aadl#/0/@ownedPublicSection/@ownedClassifier.6/@ownedMemorySubcomponent.0"/>
          <index>0</index>
          <classifier xsi:type="aadl2:MemoryType" href="../CORTEX.aadl#CORTEX.Flash"/>
        </componentInstance>
        <componentInstance name="SRAM" category="memory">
          <ownedPropertyAssociation xsi:type="instance:PropertyAssociationInstance">
            <property href="../../../plugin/org.osate.workspace/resources/properties/Predeclared_Property_Sets/Memory_Properties.aadl#Memory_Properties.Memory_Size"/>
            <ownedValue>
              <ownedValue xsi:type="aadl2:IntegerLiteral" value="512">
                <unit href="../../../plugin/org.osate.workspace/resources/properties/Predeclared_Property_Sets/AADL_Project.aadl#/0/@ownedPropertyType.15/@ownedLiteral.2"/>
              </ownedValue>
            </ownedValue>
            <propertyAssociation href="../CORTEX.aadl#/0/@ownedPublicSection/@ownedClassifier.6/@ownedMemorySubcomponent.1/@ownedPropertyAssociation.0"/>
          </ownedPropertyAssociation>
          <featureInstance name="bus_access" category="busAccess" direction="in out">
            <feature xsi:type="aadl2:BusAccess" href="../CORTEX.aadl#/0/@ownedPublicSection/@ownedClassifier.1/@ownedBusAccess.0"/>
          </featureInstance>
          <subcomponent xsi:type="aadl2:MemorySubcomponent" href="../CORTEX.aadl#/0/@ownedPublicSection/@ownedClassifier.6/@ownedMemorySubcomponent.1"/>
          <index>0</index>
          <classifier xsi:type="aadl2:MemoryType" href="../CORTEX.aadl#CORTEX.SRAM"/>
        </componentInstance>
        <componentInstance name="CPU" category="processor">
          <ownedPropertyAssociation xsi:type="instance:PropertyAssociationInstance">
            <property href="../../../plugin/org.osate.contribution.sei/resources/properties/SEI.aadl#SEI.MIPSCapacity"/>
            <ownedValue>
              <ownedValue xsi:type="aadl2:RealLiteral" value="216.0">
                <unit href="../../../plugin/org.osate.contribution.sei/resources/properties/SEI.aadl#/0/@ownedPropertyType.4/@ownedLiteral.1"/>
              </ownedValue>
            </ownedValue>
            <propertyAssociation href="../CORTEX.aadl#/0/@ownedPublicSection/@ownedClassifier.6/@ownedProcessorSubcomponent.0/@ownedPropertyAssociation.0"/>
          </ownedPropertyAssociation>
          <ownedPropertyAssociation xsi:type="instance:PropertyAssociationInstance">
            <property href="../../../plugin/org.osate.workspace/resources/properties/Predeclared_Property_Sets/Deployment_Properties.aadl#Deployment_Properties.Scheduling_Protocol"/>
            <ownedValue>
              <ownedValue xsi:type="aadl2:ListValue">
                <ownedListElement xsi:type="aadl2:NamedValue">
                  <namedValue xsi:type="aadl2:EnumerationLiteral" href="../../../plugin/org.osate.workspace/resources/properties/Predeclared_Property_Sets/AADL_Project.aadl#/0/@ownedPropertyType.7/@ownedLiteral.5"/>
                </ownedListElement>
              </ownedValue>
            </ownedValue>
            <propertyAssociation href="../CORTEX.aadl#/0/@ownedPublicSection/@ownedClassifier.4/@ownedPropertyAssociation.0"/>
          </ownedPropertyAssociation>
          <featureInstance name="bus_access" category="busAccess" direction="in out">
            <feature xsi:type="aadl2:BusAccess" href="../CORTEX.aadl#/0/@ownedPublicSection/@ownedClassifier.4/@ownedBusAccess.0"/>
          </featureInstance>
          <subcomponent xsi:type="aadl2:ProcessorSubcomponent" href="../CORTEX.aadl#/0/@ownedPublicSection/@ownedClassifier.6/@ownedProcessorSubcomponent.0"/>
          <index>0</index>
          <classifier xsi:type="aadl2:ProcessorType" href="../CORTEX.aadl#CORTEX.ARM_Cortex_M7"/>
        </componentInstance>
        <connectionInstance name="AHB_BUS &lt;-> SRAM.bus_access" complete="true" kind="accessConnection" destination="//@componentInstance.4/@componentInstance.0/@componentInstance.12/@componentInstance.2/@featureInstance.0" bidirectional="true" source="//@componentInstance.4/@componentInstance.0/@componentInstance.12/@componentInstance.0">
          <connectionReference context="//@componentInstance.4/@componentInstance.0/@componentInstance.12" source="//@componentInstance.4/@componentInstance.0/@componentInstance.12/@componentInstance.0" destination="//@componentInstance.4/@componentInstance.0/@componentInstance.12/@componentInstance.2/@featureInstance.0" reverse="true">
            <connection xsi:type="aadl2:AccessConnection" href="../CORTEX.aadl#/0/@ownedPublicSection/@ownedClassifier.6/@ownedAccessConnection.0"/>
          </connectionReference>
        </connectionInstance>
        <connectionInstance name="AHB_BUS &lt;-> Flash.bus_access" complete="true" kind="accessConnection" destination="//@componentInstance.4/@componentInstance.0/@componentInstance.12/@componentInstance.1/@featureInstance.0" bidirectional="true" source="//@componentInstance.4/@componentInstance.0/@componentInstance.12/@componentInstance.0">
          <connectionReference context="//@componentInstance.4/@componentInstance.0/@componentInstance.12" source="//@componentInstance.4/@componentInstance.0/@componentInstance.12/@componentInstance.0" destination="//@componentInstance.4/@componentInstance.0/@componentInstance.12/@componentInstance.1/@featureInstance.0" reverse="true">
            <connection xsi:type="aadl2:AccessConnection" href="../CORTEX.aadl#/0/@ownedPublicSection/@ownedClassifier.6/@ownedAccessConnection.1"/>
          </connectionReference>
        </connectionInstance>
        <connectionInstance name="AHB_BUS &lt;-> CPU.bus_access" complete="true" kind="accessConnection" destination="//@componentInstance.4/@componentInstance.0/@componentInstance.12/@componentInstance.3/@featureInstance.0" bidirectional="true" source="//@componentInstance.4/@componentInstance.0/@componentInstance.12/@componentInstance.0">
          <connectionReference context="//@componentInstance.4/@componentInstance.0/@componentInstance.12" source="//@componentInstance.4/@componentInstance.0/@componentInstance.12/@componentInstance.0" destination="//@componentInstance.4/@componentInstance.0/@componentInstance.12/@componentInstance.3/@featureInstance.0" reverse="true">
            <connection xsi:type="aadl2:AccessConnection" href="../CORTEX.aadl#/0/@ownedPublicSection/@ownedClassifier.6/@ownedAccessConnection.2"/>
          </connectionReference>
        </connectionInstance>
        <subcomponent xsi:type="aadl2:SystemSubcomponent" href="../HardWare.aadl#/0/@ownedPublicSection/@ownedClassifier.7/@ownedSystemSubcomponent.0"/>
        <index>0</index>
        <classifier xsi:type="aadl2:SystemImplementation" href="../CORTEX.aadl#CORTEX.STM32F765.Impl"/>
      </componentInstance>
      <componentInstance name="GPS" category="system">
        <featureInstance name="bus_access" category="busAccess" direction="in out">
          <feature xsi:type="aadl2:BusAccess" href="../anti_interference_device.aadl#/0/@ownedPublicSection/@ownedClassifier.15/@ownedBusAccess.0"/>
        </featureInstance>
        <featureInstance name="gps_data" direction="out">
          <feature xsi:type="aadl2:DataPort" href="../anti_interference_device.aadl#/0/@ownedPublicSection/@ownedClassifier.15/@ownedDataPort.0"/>
        </featureInstance>
        <componentInstance name="dev" category="device">
          <featureInstance name="input">
            <feature xsi:type="aadl2:DataPort" href="../anti_interference_device.aadl#/0/@ownedPublicSection/@ownedClassifier.14/@ownedDataPort.0"/>
          </featureInstance>
          <featureInstance name="output" direction="out">
            <feature xsi:type="aadl2:DataPort" href="../anti_interference_device.aadl#/0/@ownedPublicSection/@ownedClassifier.14/@ownedDataPort.1"/>
          </featureInstance>
          <featureInstance name="bus_access" category="busAccess" direction="in out">
            <feature xsi:type="aadl2:BusAccess" href="../anti_interference_device.aadl#/0/@ownedPublicSection/@ownedClassifier.14/@ownedBusAccess.0"/>
          </featureInstance>
          <subcomponent xsi:type="aadl2:DeviceSubcomponent" href="../anti_interference_device.aadl#/0/@ownedPublicSection/@ownedClassifier.16/@ownedDeviceSubcomponent.0"/>
          <index>0</index>
          <classifier xsi:type="aadl2:DeviceType" href="../anti_interference_device.aadl#anti_interference_device.high_accruracy_GPS"/>
        </componentInstance>
        <componentInstance name="sys" category="system">
          <featureInstance name="anti_interference_system_new_feature" category="busAccess" direction="in out">
            <feature xsi:type="aadl2:BusAccess" href="../anti_interference_device.aadl#/0/@ownedPublicSection/@ownedClassifier.12/@ownedBusAccess.0"/>
          </featureInstance>
          <featureInstance name="output" direction="out">
            <feature xsi:type="aadl2:DataPort" href="../anti_interference_device.aadl#/0/@ownedPublicSection/@ownedClassifier.12/@ownedDataPort.0"/>
          </featureInstance>
          <componentInstance name="array_antenna" category="device">
            <featureInstance name="output0" direction="out">
              <feature xsi:type="aadl2:DataPort" href="../anti_interference_device.aadl#/0/@ownedPublicSection/@ownedClassifier.4/@ownedDataPort.0"/>
            </featureInstance>
            <featureInstance name="output1" direction="out">
              <feature xsi:type="aadl2:DataPort" href="../anti_interference_device.aadl#/0/@ownedPublicSection/@ownedClassifier.4/@ownedDataPort.1"/>
            </featureInstance>
            <featureInstance name="output2" direction="out">
              <feature xsi:type="aadl2:DataPort" href="../anti_interference_device.aadl#/0/@ownedPublicSection/@ownedClassifier.4/@ownedDataPort.2"/>
            </featureInstance>
            <featureInstance name="output3" direction="out">
              <feature xsi:type="aadl2:DataPort" href="../anti_interference_device.aadl#/0/@ownedPublicSection/@ownedClassifier.4/@ownedDataPort.3"/>
            </featureInstance>
            <subcomponent xsi:type="aadl2:DeviceSubcomponent" href="../anti_interference_device.aadl#/0/@ownedPublicSection/@ownedClassifier.13/@ownedDeviceSubcomponent.0"/>
            <index>0</index>
            <classifier xsi:type="aadl2:DeviceType" href="../anti_interference_device.aadl#anti_interference_device.array_antenna"/>
          </componentInstance>
          <componentInstance name="module_adcm" category="device">
            <featureInstance name="input0">
              <feature xsi:type="aadl2:DataPort" href="../anti_interference_device.aadl#/0/@ownedPublicSection/@ownedClassifier.2/@ownedDataPort.0"/>
            </featureInstance>
            <featureInstance name="input1">
              <feature xsi:type="aadl2:DataPort" href="../anti_interference_device.aadl#/0/@ownedPublicSection/@ownedClassifier.2/@ownedDataPort.1"/>
            </featureInstance>
            <featureInstance name="input2">
              <feature xsi:type="aadl2:DataPort" href="../anti_interference_device.aadl#/0/@ownedPublicSection/@ownedClassifier.2/@ownedDataPort.2"/>
            </featureInstance>
            <featureInstance name="input3">
              <feature xsi:type="aadl2:DataPort" href="../anti_interference_device.aadl#/0/@ownedPublicSection/@ownedClassifier.2/@ownedDataPort.3"/>
            </featureInstance>
            <featureInstance name="output" direction="out">
              <feature xsi:type="aadl2:DataPort" href="../anti_interference_device.aadl#/0/@ownedPublicSection/@ownedClassifier.2/@ownedDataPort.4"/>
            </featureInstance>
            <subcomponent xsi:type="aadl2:DeviceSubcomponent" href="../anti_interference_device.aadl#/0/@ownedPublicSection/@ownedClassifier.13/@ownedDeviceSubcomponent.1"/>
            <index>0</index>
            <classifier xsi:type="aadl2:DeviceType" href="../anti_interference_device.aadl#anti_interference_device.module_adcm"/>
          </componentInstance>
          <componentInstance name="module_ausm" category="device">
            <featureInstance name="input">
              <feature xsi:type="aadl2:DataPort" href="../anti_interference_device.aadl#/0/@ownedPublicSection/@ownedClassifier.3/@ownedDataPort.0"/>
            </featureInstance>
            <featureInstance name="output" direction="out">
              <feature xsi:type="aadl2:DataPort" href="../anti_interference_device.aadl#/0/@ownedPublicSection/@ownedClassifier.3/@ownedDataPort.1"/>
            </featureInstance>
            <subcomponent xsi:type="aadl2:DeviceSubcomponent" href="../anti_interference_device.aadl#/0/@ownedPublicSection/@ownedClassifier.13/@ownedDeviceSubcomponent.2"/>
            <index>0</index>
            <classifier xsi:type="aadl2:DeviceType" href="../anti_interference_device.aadl#anti_interference_device.module_ausm"/>
          </componentInstance>
          <componentInstance name="anti_process" category="process">
            <ownedPropertyAssociation xsi:type="instance:PropertyAssociationInstance">
              <property href="../../../plugin/org.osate.workspace/resources/properties/Predeclared_Property_Sets/Deployment_Properties.aadl#Deployment_Properties.Actual_Processor_Binding"/>
              <ownedValue>
                <ownedValue xsi:type="aadl2:ListValue">
                  <ownedListElement xsi:type="instance:InstanceReferenceValue" referencedInstanceObject="//@componentInstance.4/@componentInstance.0/@componentInstance.13/@componentInstance.1/@componentInstance.4"/>
                </ownedValue>
              </ownedValue>
              <propertyAssociation href="../anti_interference_device.aadl#/0/@ownedPublicSection/@ownedClassifier.13/@ownedPropertyAssociation.0"/>
            </ownedPropertyAssociation>
            <featureInstance name="input">
              <feature xsi:type="aadl2:DataPort" href="../anti_interference_device.aadl#/0/@ownedPublicSection/@ownedClassifier.10/@ownedDataPort.0"/>
            </featureInstance>
            <featureInstance name="output" direction="out">
              <feature xsi:type="aadl2:DataPort" href="../anti_interference_device.aadl#/0/@ownedPublicSection/@ownedClassifier.10/@ownedDataPort.1"/>
            </featureInstance>
            <componentInstance name="convertion_a2d" category="thread">
              <ownedPropertyAssociation xsi:type="instance:PropertyAssociationInstance">
                <property href="../../../plugin/org.osate.workspace/resources/properties/Predeclared_Property_Sets/Deployment_Properties.aadl#Deployment_Properties.Actual_Processor_Binding"/>
                <ownedValue>
                  <ownedValue xsi:type="aadl2:ListValue">
                    <ownedListElement xsi:type="instance:InstanceReferenceValue" referencedInstanceObject="//@componentInstance.4/@componentInstance.0/@componentInstance.13/@componentInstance.1/@componentInstance.4"/>
                  </ownedValue>
                </ownedValue>
                <propertyAssociation href="../anti_interference_device.aadl#/0/@ownedPublicSection/@ownedClassifier.13/@ownedPropertyAssociation.0"/>
              </ownedPropertyAssociation>
              <featureInstance name="input">
                <feature xsi:type="aadl2:DataPort" href="../anti_interference_device.aadl#/0/@ownedPublicSection/@ownedClassifier.6/@ownedDataPort.0"/>
              </featureInstance>
              <featureInstance name="output" direction="out">
                <feature xsi:type="aadl2:DataPort" href="../anti_interference_device.aadl#/0/@ownedPublicSection/@ownedClassifier.6/@ownedDataPort.1"/>
              </featureInstance>
              <subcomponent xsi:type="aadl2:ThreadSubcomponent" href="../anti_interference_device.aadl#/0/@ownedPublicSection/@ownedClassifier.11/@ownedThreadSubcomponent.0"/>
              <index>0</index>
              <classifier xsi:type="aadl2:ThreadType" href="../anti_interference_device.aadl#anti_interference_device.convertion_analogtodigital"/>
            </componentInstance>
            <componentInstance name="algorithm_anti_interference" category="thread">
              <ownedPropertyAssociation xsi:type="instance:PropertyAssociationInstance">
                <property href="../../../plugin/org.osate.workspace/resources/properties/Predeclared_Property_Sets/Deployment_Properties.aadl#Deployment_Properties.Actual_Processor_Binding"/>
                <ownedValue>
                  <ownedValue xsi:type="aadl2:ListValue">
                    <ownedListElement xsi:type="instance:InstanceReferenceValue" referencedInstanceObject="//@componentInstance.4/@componentInstance.0/@componentInstance.13/@componentInstance.1/@componentInstance.4"/>
                  </ownedValue>
                </ownedValue>
                <propertyAssociation href="../anti_interference_device.aadl#/0/@ownedPublicSection/@ownedClassifier.13/@ownedPropertyAssociation.0"/>
              </ownedPropertyAssociation>
              <featureInstance name="input">
                <feature xsi:type="aadl2:DataPort" href="../anti_interference_device.aadl#/0/@ownedPublicSection/@ownedClassifier.7/@ownedDataPort.0"/>
              </featureInstance>
              <featureInstance name="output" direction="out">
                <feature xsi:type="aadl2:DataPort" href="../anti_interference_device.aadl#/0/@ownedPublicSection/@ownedClassifier.7/@ownedDataPort.1"/>
              </featureInstance>
              <subcomponent xsi:type="aadl2:ThreadSubcomponent" href="../anti_interference_device.aadl#/0/@ownedPublicSection/@ownedClassifier.11/@ownedThreadSubcomponent.1"/>
              <index>0</index>
              <classifier xsi:type="aadl2:ThreadType" href="../anti_interference_device.aadl#anti_interference_device.algorithm_anti_interference"/>
            </componentInstance>
            <componentInstance name="pretreatment" category="thread">
              <ownedPropertyAssociation xsi:type="instance:PropertyAssociationInstance">
                <property href="../../../plugin/org.osate.workspace/resources/properties/Predeclared_Property_Sets/Deployment_Properties.aadl#Deployment_Properties.Actual_Processor_Binding"/>
                <ownedValue>
                  <ownedValue xsi:type="aadl2:ListValue">
                    <ownedListElement xsi:type="instance:InstanceReferenceValue" referencedInstanceObject="//@componentInstance.4/@componentInstance.0/@componentInstance.13/@componentInstance.1/@componentInstance.4"/>
                  </ownedValue>
                </ownedValue>
                <propertyAssociation href="../anti_interference_device.aadl#/0/@ownedPublicSection/@ownedClassifier.13/@ownedPropertyAssociation.0"/>
              </ownedPropertyAssociation>
              <featureInstance name="input">
                <feature xsi:type="aadl2:DataPort" href="../anti_interference_device.aadl#/0/@ownedPublicSection/@ownedClassifier.8/@ownedDataPort.0"/>
              </featureInstance>
              <featureInstance name="output" direction="out">
                <feature xsi:type="aadl2:DataPort" href="../anti_interference_device.aadl#/0/@ownedPublicSection/@ownedClassifier.8/@ownedDataPort.1"/>
              </featureInstance>
              <subcomponent xsi:type="aadl2:ThreadSubcomponent" href="../anti_interference_device.aadl#/0/@ownedPublicSection/@ownedClassifier.11/@ownedThreadSubcomponent.2"/>
              <index>0</index>
              <classifier xsi:type="aadl2:ThreadType" href="../anti_interference_device.aadl#anti_interference_device.pretreatment"/>
            </componentInstance>
            <componentInstance name="convertion_d2a" category="thread">
              <ownedPropertyAssociation xsi:type="instance:PropertyAssociationInstance">
                <property href="../../../plugin/org.osate.workspace/resources/properties/Predeclared_Property_Sets/Deployment_Properties.aadl#Deployment_Properties.Actual_Processor_Binding"/>
                <ownedValue>
                  <ownedValue xsi:type="aadl2:ListValue">
                    <ownedListElement xsi:type="instance:InstanceReferenceValue" referencedInstanceObject="//@componentInstance.4/@componentInstance.0/@componentInstance.13/@componentInstance.1/@componentInstance.4"/>
                  </ownedValue>
                </ownedValue>
                <propertyAssociation href="../anti_interference_device.aadl#/0/@ownedPublicSection/@ownedClassifier.13/@ownedPropertyAssociation.0"/>
              </ownedPropertyAssociation>
              <featureInstance name="input">
                <feature xsi:type="aadl2:DataPort" href="../anti_interference_device.aadl#/0/@ownedPublicSection/@ownedClassifier.9/@ownedDataPort.0"/>
              </featureInstance>
              <featureInstance name="output" direction="out">
                <feature xsi:type="aadl2:DataPort" href="../anti_interference_device.aadl#/0/@ownedPublicSection/@ownedClassifier.9/@ownedDataPort.1"/>
              </featureInstance>
              <subcomponent xsi:type="aadl2:ThreadSubcomponent" href="../anti_interference_device.aadl#/0/@ownedPublicSection/@ownedClassifier.11/@ownedThreadSubcomponent.3"/>
              <index>0</index>
              <classifier xsi:type="aadl2:ThreadType" href="../anti_interference_device.aadl#anti_interference_device.convertion_digitaltoanalog"/>
            </componentInstance>
            <connectionInstance name="convertion_a2d.output -> algorithm_anti_interference.input" complete="true" kind="portConnection" destination="//@componentInstance.4/@componentInstance.0/@componentInstance.13/@componentInstance.1/@componentInstance.3/@componentInstance.1/@featureInstance.0" source="//@componentInstance.4/@componentInstance.0/@componentInstance.13/@componentInstance.1/@componentInstance.3/@componentInstance.0/@featureInstance.1">
              <connectionReference context="//@componentInstance.4/@componentInstance.0/@componentInstance.13/@componentInstance.1/@componentInstance.3" source="//@componentInstance.4/@componentInstance.0/@componentInstance.13/@componentInstance.1/@componentInstance.3/@componentInstance.0/@featureInstance.1" destination="//@componentInstance.4/@componentInstance.0/@componentInstance.13/@componentInstance.1/@componentInstance.3/@componentInstance.1/@featureInstance.0">
                <connection xsi:type="aadl2:PortConnection" href="../anti_interference_device.aadl#/0/@ownedPublicSection/@ownedClassifier.11/@ownedPortConnection.1"/>
              </connectionReference>
            </connectionInstance>
            <connectionInstance name="algorithm_anti_interference.output -> pretreatment.input" complete="true" kind="portConnection" destination="//@componentInstance.4/@componentInstance.0/@componentInstance.13/@componentInstance.1/@componentInstance.3/@componentInstance.2/@featureInstance.0" source="//@componentInstance.4/@componentInstance.0/@componentInstance.13/@componentInstance.1/@componentInstance.3/@componentInstance.1/@featureInstance.1">
              <connectionReference context="//@componentInstance.4/@componentInstance.0/@componentInstance.13/@componentInstance.1/@componentInstance.3" source="//@componentInstance.4/@componentInstance.0/@componentInstance.13/@componentInstance.1/@componentInstance.3/@componentInstance.1/@featureInstance.1" destination="//@componentInstance.4/@componentInstance.0/@componentInstance.13/@componentInstance.1/@componentInstance.3/@componentInstance.2/@featureInstance.0">
                <connection xsi:type="aadl2:PortConnection" href="../anti_interference_device.aadl#/0/@ownedPublicSection/@ownedClassifier.11/@ownedPortConnection.2"/>
              </connectionReference>
            </connectionInstance>
            <connectionInstance name="pretreatment.output -> convertion_d2a.input" complete="true" kind="portConnection" destination="//@componentInstance.4/@componentInstance.0/@componentInstance.13/@componentInstance.1/@componentInstance.3/@componentInstance.3/@featureInstance.0" source="//@componentInstance.4/@componentInstance.0/@componentInstance.13/@componentInstance.1/@componentInstance.3/@componentInstance.2/@featureInstance.1">
              <connectionReference context="//@componentInstance.4/@componentInstance.0/@componentInstance.13/@componentInstance.1/@componentInstance.3" source="//@componentInstance.4/@componentInstance.0/@componentInstance.13/@componentInstance.1/@componentInstance.3/@componentInstance.2/@featureInstance.1" destination="//@componentInstance.4/@componentInstance.0/@componentInstance.13/@componentInstance.1/@componentInstance.3/@componentInstance.3/@featureInstance.0">
                <connection xsi:type="aadl2:PortConnection" href="../anti_interference_device.aadl#/0/@ownedPublicSection/@ownedClassifier.11/@ownedPortConnection.3"/>
              </connectionReference>
            </connectionInstance>
            <subcomponent xsi:type="aadl2:ProcessSubcomponent" href="../anti_interference_device.aadl#/0/@ownedPublicSection/@ownedClassifier.13/@ownedProcessSubcomponent.0"/>
            <index>0</index>
            <classifier xsi:type="aadl2:ProcessImplementation" href="../anti_interference_device.aadl#anti_interference_device.anti_interference_process.impl"/>
          </componentInstance>
          <componentInstance name="anti_cpu" category="processor">
            <subcomponent xsi:type="aadl2:ProcessorSubcomponent" href="../anti_interference_device.aadl#/0/@ownedPublicSection/@ownedClassifier.13/@ownedProcessorSubcomponent.0"/>
            <index>0</index>
            <classifier xsi:type="aadl2:ProcessorType" href="../anti_interference_device.aadl#anti_interference_device.cpu"/>
          </componentInstance>
          <connectionInstance name="array_antenna.output0 -> module_adcm.input0" complete="true" kind="portConnection" destination="//@componentInstance.4/@componentInstance.0/@componentInstance.13/@componentInstance.1/@componentInstance.1/@featureInstance.0" source="//@componentInstance.4/@componentInstance.0/@componentInstance.13/@componentInstance.1/@componentInstance.0/@featureInstance.0">
            <connectionReference context="//@componentInstance.4/@componentInstance.0/@componentInstance.13/@componentInstance.1" source="//@componentInstance.4/@componentInstance.0/@componentInstance.13/@componentInstance.1/@componentInstance.0/@featureInstance.0" destination="//@componentInstance.4/@componentInstance.0/@componentInstance.13/@componentInstance.1/@componentInstance.1/@featureInstance.0">
              <connection xsi:type="aadl2:PortConnection" href="../anti_interference_device.aadl#/0/@ownedPublicSection/@ownedClassifier.13/@ownedPortConnection.2"/>
            </connectionReference>
          </connectionInstance>
          <connectionInstance name="array_antenna.output1 -> module_adcm.input1" complete="true" kind="portConnection" destination="//@componentInstance.4/@componentInstance.0/@componentInstance.13/@componentInstance.1/@componentInstance.1/@featureInstance.1" source="//@componentInstance.4/@componentInstance.0/@componentInstance.13/@componentInstance.1/@componentInstance.0/@featureInstance.1">
            <connectionReference context="//@componentInstance.4/@componentInstance.0/@componentInstance.13/@componentInstance.1" source="//@componentInstance.4/@componentInstance.0/@componentInstance.13/@componentInstance.1/@componentInstance.0/@featureInstance.1" destination="//@componentInstance.4/@componentInstance.0/@componentInstance.13/@componentInstance.1/@componentInstance.1/@featureInstance.1">
              <connection xsi:type="aadl2:PortConnection" href="../anti_interference_device.aadl#/0/@ownedPublicSection/@ownedClassifier.13/@ownedPortConnection.4"/>
            </connectionReference>
          </connectionInstance>
          <connectionInstance name="array_antenna.output2 -> module_adcm.input2" complete="true" kind="portConnection" destination="//@componentInstance.4/@componentInstance.0/@componentInstance.13/@componentInstance.1/@componentInstance.1/@featureInstance.2" source="//@componentInstance.4/@componentInstance.0/@componentInstance.13/@componentInstance.1/@componentInstance.0/@featureInstance.2">
            <connectionReference context="//@componentInstance.4/@componentInstance.0/@componentInstance.13/@componentInstance.1" source="//@componentInstance.4/@componentInstance.0/@componentInstance.13/@componentInstance.1/@componentInstance.0/@featureInstance.2" destination="//@componentInstance.4/@componentInstance.0/@componentInstance.13/@componentInstance.1/@componentInstance.1/@featureInstance.2">
              <connection xsi:type="aadl2:PortConnection" href="../anti_interference_device.aadl#/0/@ownedPublicSection/@ownedClassifier.13/@ownedPortConnection.3"/>
            </connectionReference>
          </connectionInstance>
          <connectionInstance name="array_antenna.output3 -> module_adcm.input3" complete="true" kind="portConnection" destination="//@componentInstance.4/@componentInstance.0/@componentInstance.13/@componentInstance.1/@componentInstance.1/@featureInstance.3" source="//@componentInstance.4/@componentInstance.0/@componentInstance.13/@componentInstance.1/@componentInstance.0/@featureInstance.3">
            <connectionReference context="//@componentInstance.4/@componentInstance.0/@componentInstance.13/@componentInstance.1" source="//@componentInstance.4/@componentInstance.0/@componentInstance.13/@componentInstance.1/@componentInstance.0/@featureInstance.3" destination="//@componentInstance.4/@componentInstance.0/@componentInstance.13/@componentInstance.1/@componentInstance.1/@featureInstance.3">
              <connection xsi:type="aadl2:PortConnection" href="../anti_interference_device.aadl#/0/@ownedPublicSection/@ownedClassifier.13/@ownedPortConnection.5"/>
            </connectionReference>
          </connectionInstance>
          <connectionInstance name="module_adcm.output -> anti_process.convertion_a2d.input" complete="true" kind="portConnection" destination="//@componentInstance.4/@componentInstance.0/@componentInstance.13/@componentInstance.1/@componentInstance.3/@componentInstance.0/@featureInstance.0" source="//@componentInstance.4/@componentInstance.0/@componentInstance.13/@componentInstance.1/@componentInstance.1/@featureInstance.4">
            <connectionReference context="//@componentInstance.4/@componentInstance.0/@componentInstance.13/@componentInstance.1" source="//@componentInstance.4/@componentInstance.0/@componentInstance.13/@componentInstance.1/@componentInstance.1/@featureInstance.4" destination="//@componentInstance.4/@componentInstance.0/@componentInstance.13/@componentInstance.1/@componentInstance.3/@featureInstance.0">
              <connection xsi:type="aadl2:PortConnection" href="../anti_interference_device.aadl#/0/@ownedPublicSection/@ownedClassifier.13/@ownedPortConnection.1"/>
            </connectionReference>
            <connectionReference context="//@componentInstance.4/@componentInstance.0/@componentInstance.13/@componentInstance.1/@componentInstance.3" source="//@componentInstance.4/@componentInstance.0/@componentInstance.13/@componentInstance.1/@componentInstance.3/@featureInstance.0" destination="//@componentInstance.4/@componentInstance.0/@componentInstance.13/@componentInstance.1/@componentInstance.3/@componentInstance.0/@featureInstance.0">
              <connection xsi:type="aadl2:PortConnection" href="../anti_interference_device.aadl#/0/@ownedPublicSection/@ownedClassifier.11/@ownedPortConnection.0"/>
            </connectionReference>
          </connectionInstance>
          <connectionInstance name="anti_process.convertion_d2a.output -> module_ausm.input" complete="true" kind="portConnection" destination="//@componentInstance.4/@componentInstance.0/@componentInstance.13/@componentInstance.1/@componentInstance.2/@featureInstance.0" source="//@componentInstance.4/@componentInstance.0/@componentInstance.13/@componentInstance.1/@componentInstance.3/@componentInstance.3/@featureInstance.1">
            <connectionReference context="//@componentInstance.4/@componentInstance.0/@componentInstance.13/@componentInstance.1/@componentInstance.3" source="//@componentInstance.4/@componentInstance.0/@componentInstance.13/@componentInstance.1/@componentInstance.3/@componentInstance.3/@featureInstance.1" destination="//@componentInstance.4/@componentInstance.0/@componentInstance.13/@componentInstance.1/@componentInstance.3/@featureInstance.1">
              <connection xsi:type="aadl2:PortConnection" href="../anti_interference_device.aadl#/0/@ownedPublicSection/@ownedClassifier.11/@ownedPortConnection.4"/>
            </connectionReference>
            <connectionReference context="//@componentInstance.4/@componentInstance.0/@componentInstance.13/@componentInstance.1" source="//@componentInstance.4/@componentInstance.0/@componentInstance.13/@componentInstance.1/@componentInstance.3/@featureInstance.1" destination="//@componentInstance.4/@componentInstance.0/@componentInstance.13/@componentInstance.1/@componentInstance.2/@featureInstance.0">
              <connection xsi:type="aadl2:PortConnection" href="../anti_interference_device.aadl#/0/@ownedPublicSection/@ownedClassifier.13/@ownedPortConnection.6"/>
            </connectionReference>
          </connectionInstance>
          <subcomponent xsi:type="aadl2:SystemSubcomponent" href="../anti_interference_device.aadl#/0/@ownedPublicSection/@ownedClassifier.16/@ownedSystemSubcomponent.0"/>
          <index>0</index>
          <classifier xsi:type="aadl2:SystemImplementation" href="../anti_interference_device.aadl#anti_interference_device.anti_interference_system.impl"/>
        </componentInstance>
        <connectionInstance name="sys.module_ausm.output -> dev.input" complete="true" kind="portConnection" destination="//@componentInstance.4/@componentInstance.0/@componentInstance.13/@componentInstance.0/@featureInstance.0" source="//@componentInstance.4/@componentInstance.0/@componentInstance.13/@componentInstance.1/@componentInstance.2/@featureInstance.1">
          <connectionReference context="//@componentInstance.4/@componentInstance.0/@componentInstance.13/@componentInstance.1" source="//@componentInstance.4/@componentInstance.0/@componentInstance.13/@componentInstance.1/@componentInstance.2/@featureInstance.1" destination="//@componentInstance.4/@componentInstance.0/@componentInstance.13/@componentInstance.1/@featureInstance.1">
            <connection xsi:type="aadl2:PortConnection" href="../anti_interference_device.aadl#/0/@ownedPublicSection/@ownedClassifier.13/@ownedPortConnection.0"/>
          </connectionReference>
          <connectionReference context="//@componentInstance.4/@componentInstance.0/@componentInstance.13" source="//@componentInstance.4/@componentInstance.0/@componentInstance.13/@componentInstance.1/@featureInstance.1" destination="//@componentInstance.4/@componentInstance.0/@componentInstance.13/@componentInstance.0/@featureInstance.0">
            <connection xsi:type="aadl2:PortConnection" href="../anti_interference_device.aadl#/0/@ownedPublicSection/@ownedClassifier.16/@ownedPortConnection.0"/>
          </connectionReference>
        </connectionInstance>
        <subcomponent xsi:type="aadl2:SystemSubcomponent" href="../HardWare.aadl#/0/@ownedPublicSection/@ownedClassifier.7/@ownedSystemSubcomponent.1"/>
        <index>0</index>
        <classifier xsi:type="aadl2:SystemImplementation" href="../anti_interference_device.aadl#anti_interference_device.anti_interference_GPS_module.impl"/>
      </componentInstance>
      <connectionInstance name="SPI &lt;-> mpu6000.bus_access" complete="true" kind="accessConnection" destination="//@componentInstance.4/@componentInstance.0/@componentInstance.1/@featureInstance.2" bidirectional="true" source="//@componentInstance.4/@componentInstance.0/@componentInstance.0">
        <connectionReference context="//@componentInstance.4/@componentInstance.0" source="//@componentInstance.4/@componentInstance.0/@componentInstance.0" destination="//@componentInstance.4/@componentInstance.0/@componentInstance.1/@featureInstance.2" reverse="true">
          <connection xsi:type="aadl2:AccessConnection" href="../HardWare.aadl#/0/@ownedPublicSection/@ownedClassifier.7/@ownedAccessConnection.0"/>
        </connectionReference>
      </connectionInstance>
      <connectionInstance name="SPI &lt;-> L3GD20.bus_access" complete="true" kind="accessConnection" destination="//@componentInstance.4/@componentInstance.0/@componentInstance.2/@featureInstance.1" bidirectional="true" source="//@componentInstance.4/@componentInstance.0/@componentInstance.0">
        <connectionReference context="//@componentInstance.4/@componentInstance.0" source="//@componentInstance.4/@componentInstance.0/@componentInstance.0" destination="//@componentInstance.4/@componentInstance.0/@componentInstance.2/@featureInstance.1">
          <connection xsi:type="aadl2:AccessConnection" href="../HardWare.aadl#/0/@ownedPublicSection/@ownedClassifier.7/@ownedAccessConnection.1"/>
        </connectionReference>
      </connectionInstance>
      <connectionInstance name="SPI &lt;-> LSM303D.bus_access" complete="true" kind="accessConnection" destination="//@componentInstance.4/@componentInstance.0/@componentInstance.3/@featureInstance.2" bidirectional="true" source="//@componentInstance.4/@componentInstance.0/@componentInstance.0">
        <connectionReference context="//@componentInstance.4/@componentInstance.0" source="//@componentInstance.4/@componentInstance.0/@componentInstance.0" destination="//@componentInstance.4/@componentInstance.0/@componentInstance.3/@featureInstance.2">
          <connection xsi:type="aadl2:AccessConnection" href="../HardWare.aadl#/0/@ownedPublicSection/@ownedClassifier.7/@ownedAccessConnection.2"/>
        </connectionReference>
      </connectionInstance>
      <connectionInstance name="SPI &lt;-> MS5611.bus_access" complete="true" kind="accessConnection" destination="//@componentInstance.4/@componentInstance.0/@componentInstance.4/@featureInstance.1" bidirectional="true" source="//@componentInstance.4/@componentInstance.0/@componentInstance.0">
        <connectionReference context="//@componentInstance.4/@componentInstance.0" source="//@componentInstance.4/@componentInstance.0/@componentInstance.0" destination="//@componentInstance.4/@componentInstance.0/@componentInstance.4/@featureInstance.1">
          <connection xsi:type="aadl2:AccessConnection" href="../HardWare.aadl#/0/@ownedPublicSection/@ownedClassifier.7/@ownedAccessConnection.3"/>
        </connectionReference>
      </connectionInstance>
      <connectionInstance name="SPI.bus_access &lt;-> STM32F765.AHB_BUS" complete="true" kind="accessConnection" destination="//@componentInstance.4/@componentInstance.0/@componentInstance.12/@componentInstance.0" bidirectional="true" source="//@componentInstance.4/@componentInstance.0/@componentInstance.0/@featureInstance.0">
        <connectionReference context="//@componentInstance.4/@componentInstance.0" source="//@componentInstance.4/@componentInstance.0/@componentInstance.0/@featureInstance.0" destination="//@componentInstance.4/@componentInstance.0/@componentInstance.12/@featureInstance.7">
          <connection xsi:type="aadl2:AccessConnection" href="../HardWare.aadl#/0/@ownedPublicSection/@ownedClassifier.7/@ownedAccessConnection.4"/>
        </connectionReference>
        <connectionReference context="//@componentInstance.4/@componentInstance.0/@componentInstance.12" source="//@componentInstance.4/@componentInstance.0/@componentInstance.12/@featureInstance.7" destination="//@componentInstance.4/@componentInstance.0/@componentInstance.12/@componentInstance.0" reverse="true">
          <connection xsi:type="aadl2:AccessConnection" href="../CORTEX.aadl#/0/@ownedPublicSection/@ownedClassifier.6/@ownedAccessConnection.7"/>
        </connectionReference>
      </connectionInstance>
      <connectionInstance name="USB.bus_access &lt;-> STM32F765.AHB_BUS" complete="true" kind="accessConnection" destination="//@componentInstance.4/@componentInstance.0/@componentInstance.12/@componentInstance.0" bidirectional="true" source="//@componentInstance.4/@componentInstance.0/@componentInstance.5/@featureInstance.0">
        <connectionReference context="//@componentInstance.4/@componentInstance.0" source="//@componentInstance.4/@componentInstance.0/@componentInstance.5/@featureInstance.0" destination="//@componentInstance.4/@componentInstance.0/@componentInstance.12/@featureInstance.8" reverse="true">
          <connection xsi:type="aadl2:AccessConnection" href="../HardWare.aadl#/0/@ownedPublicSection/@ownedClassifier.7/@ownedAccessConnection.5"/>
        </connectionReference>
        <connectionReference context="//@componentInstance.4/@componentInstance.0/@componentInstance.12" source="//@componentInstance.4/@componentInstance.0/@componentInstance.12/@featureInstance.8" destination="//@componentInstance.4/@componentInstance.0/@componentInstance.12/@componentInstance.0" reverse="true">
          <connection xsi:type="aadl2:AccessConnection" href="../CORTEX.aadl#/0/@ownedPublicSection/@ownedClassifier.6/@ownedAccessConnection.10"/>
        </connectionReference>
      </connectionInstance>
      <connectionInstance name="TF.bus_access &lt;-> STM32F765.SDIO" complete="true" kind="accessConnection" destination="//@componentInstance.4/@componentInstance.0/@componentInstance.12/@featureInstance.10" bidirectional="true" source="//@componentInstance.4/@componentInstance.0/@componentInstance.6/@featureInstance.1">
        <connectionReference context="//@componentInstance.4/@componentInstance.0" source="//@componentInstance.4/@componentInstance.0/@componentInstance.6/@featureInstance.1" destination="//@componentInstance.4/@componentInstance.0/@componentInstance.12/@featureInstance.10" reverse="true">
          <connection xsi:type="aadl2:AccessConnection" href="../HardWare.aadl#/0/@ownedPublicSection/@ownedClassifier.7/@ownedAccessConnection.6"/>
        </connectionReference>
      </connectionInstance>
      <connectionInstance name="MON.bus_access &lt;-> STM32F765.AHB_BUS" complete="true" kind="accessConnection" destination="//@componentInstance.4/@componentInstance.0/@componentInstance.12/@componentInstance.0" bidirectional="true" source="//@componentInstance.4/@componentInstance.0/@componentInstance.7/@featureInstance.1">
        <connectionReference context="//@componentInstance.4/@componentInstance.0" source="//@componentInstance.4/@componentInstance.0/@componentInstance.7/@featureInstance.1" destination="//@componentInstance.4/@componentInstance.0/@componentInstance.12/@featureInstance.0" reverse="true">
          <connection xsi:type="aadl2:AccessConnection" href="../HardWare.aadl#/0/@ownedPublicSection/@ownedClassifier.7/@ownedAccessConnection.8"/>
        </connectionReference>
        <connectionReference context="//@componentInstance.4/@componentInstance.0/@componentInstance.12" source="//@componentInstance.4/@componentInstance.0/@componentInstance.12/@featureInstance.0" destination="//@componentInstance.4/@componentInstance.0/@componentInstance.12/@componentInstance.0" reverse="true">
          <connection xsi:type="aadl2:AccessConnection" href="../CORTEX.aadl#/0/@ownedPublicSection/@ownedClassifier.6/@ownedAccessConnection.6"/>
        </connectionReference>
      </connectionInstance>
      <connectionInstance name="x3DR.bus_access &lt;-> STM32F765.AHB_BUS" complete="true" kind="accessConnection" destination="//@componentInstance.4/@componentInstance.0/@componentInstance.12/@componentInstance.0" bidirectional="true" source="//@componentInstance.4/@componentInstance.0/@componentInstance.8/@featureInstance.2">
        <connectionReference context="//@componentInstance.4/@componentInstance.0" source="//@componentInstance.4/@componentInstance.0/@componentInstance.8/@featureInstance.2" destination="//@componentInstance.4/@componentInstance.0/@componentInstance.12/@featureInstance.3" reverse="true">
          <connection xsi:type="aadl2:AccessConnection" href="../HardWare.aadl#/0/@ownedPublicSection/@ownedClassifier.7/@ownedAccessConnection.15"/>
        </connectionReference>
        <connectionReference context="//@componentInstance.4/@componentInstance.0/@componentInstance.12" source="//@componentInstance.4/@componentInstance.0/@componentInstance.12/@featureInstance.3" destination="//@componentInstance.4/@componentInstance.0/@componentInstance.12/@componentInstance.0" reverse="true">
          <connection xsi:type="aadl2:AccessConnection" href="../CORTEX.aadl#/0/@ownedPublicSection/@ownedClassifier.6/@ownedAccessConnection.11"/>
        </connectionReference>
      </connectionInstance>
      <connectionInstance name="EEPROM.bus_access &lt;-> STM32F765.AHB_BUS" complete="true" kind="accessConnection" destination="//@componentInstance.4/@componentInstance.0/@componentInstance.12/@componentInstance.0" bidirectional="true" source="//@componentInstance.4/@componentInstance.0/@componentInstance.11/@featureInstance.0">
        <connectionReference context="//@componentInstance.4/@componentInstance.0" source="//@componentInstance.4/@componentInstance.0/@componentInstance.11/@featureInstance.0" destination="//@componentInstance.4/@componentInstance.0/@componentInstance.12/@featureInstance.6" reverse="true">
          <connection xsi:type="aadl2:AccessConnection" href="../HardWare.aadl#/0/@ownedPublicSection/@ownedClassifier.7/@ownedAccessConnection.9"/>
        </connectionReference>
        <connectionReference context="//@componentInstance.4/@componentInstance.0/@componentInstance.12" source="//@componentInstance.4/@componentInstance.0/@componentInstance.12/@featureInstance.6" destination="//@componentInstance.4/@componentInstance.0/@componentInstance.12/@componentInstance.0" reverse="true">
          <connection xsi:type="aadl2:AccessConnection" href="../CORTEX.aadl#/0/@ownedPublicSection/@ownedClassifier.6/@ownedAccessConnection.8"/>
        </connectionReference>
      </connectionInstance>
      <connectionInstance name="STM32F765.AHB_BUS -> GPS.dev.bus_access" complete="true" kind="accessConnection" destination="//@componentInstance.4/@componentInstance.0/@componentInstance.13/@componentInstance.0/@featureInstance.2" source="//@componentInstance.4/@componentInstance.0/@componentInstance.12/@componentInstance.0">
        <connectionReference context="//@componentInstance.4/@componentInstance.0/@componentInstance.12" source="//@componentInstance.4/@componentInstance.0/@componentInstance.12/@componentInstance.0" destination="//@componentInstance.4/@componentInstance.0/@componentInstance.12/@featureInstance.5">
          <connection xsi:type="aadl2:AccessConnection" href="../CORTEX.aadl#/0/@ownedPublicSection/@ownedClassifier.6/@ownedAccessConnection.3"/>
        </connectionReference>
        <connectionReference context="//@componentInstance.4/@componentInstance.0" source="//@componentInstance.4/@componentInstance.0/@componentInstance.12/@featureInstance.5" destination="//@componentInstance.4/@componentInstance.0/@componentInstance.13/@featureInstance.0">
          <connection xsi:type="aadl2:AccessConnection" href="../HardWare.aadl#/0/@ownedPublicSection/@ownedClassifier.7/@ownedAccessConnection.10"/>
        </connectionReference>
        <connectionReference context="//@componentInstance.4/@componentInstance.0/@componentInstance.13" source="//@componentInstance.4/@componentInstance.0/@componentInstance.13/@featureInstance.0" destination="//@componentInstance.4/@componentInstance.0/@componentInstance.13/@componentInstance.0/@featureInstance.2">
          <connection xsi:type="aadl2:AccessConnection" href="../anti_interference_device.aadl#/0/@ownedPublicSection/@ownedClassifier.16/@ownedAccessConnection.0"/>
        </connectionReference>
      </connectionInstance>
      <connectionInstance name="STM32F765.AHB_BUS -> RC.ppm" complete="true" kind="accessConnection" destination="//@componentInstance.4/@componentInstance.0/@componentInstance.9/@featureInstance.3" source="//@componentInstance.4/@componentInstance.0/@componentInstance.12/@componentInstance.0">
        <connectionReference context="//@componentInstance.4/@componentInstance.0/@componentInstance.12" source="//@componentInstance.4/@componentInstance.0/@componentInstance.12/@componentInstance.0" destination="//@componentInstance.4/@componentInstance.0/@componentInstance.12/@featureInstance.9">
          <connection xsi:type="aadl2:AccessConnection" href="../CORTEX.aadl#/0/@ownedPublicSection/@ownedClassifier.6/@ownedAccessConnection.9"/>
        </connectionReference>
        <connectionReference context="//@componentInstance.4/@componentInstance.0" source="//@componentInstance.4/@componentInstance.0/@componentInstance.12/@featureInstance.9" destination="//@componentInstance.4/@componentInstance.0/@componentInstance.9/@featureInstance.3">
          <connection xsi:type="aadl2:AccessConnection" href="../HardWare.aadl#/0/@ownedPublicSection/@ownedClassifier.7/@ownedAccessConnection.16"/>
        </connectionReference>
      </connectionInstance>
      <subcomponent xsi:type="aadl2:SystemSubcomponent" href="../UAV.aadl#/0/@ownedPublicSection/@ownedClassifier.1/@ownedSystemSubcomponent.0"/>
      <index>0</index>
      <classifier xsi:type="aadl2:SystemImplementation" href="../HardWare.aadl#HardWare.HardWare.Impl"/>
    </componentInstance>
    <componentInstance name="CSW_corper" category="system">
      <ownedPropertyAssociation xsi:type="instance:PropertyAssociationInstance">
        <property href="../properties/px4_sys.aadl#px4_sys.boards"/>
        <ownedValue>
          <ownedValue xsi:type="aadl2:ListValue">
            <ownedListElement xsi:type="aadl2:StringLiteral" value="E:/PX4/home/test/boards"/>
          </ownedValue>
        </ownedValue>
        <propertyAssociation href="../software/CSW.aadl#/0/@ownedPublicSection/@ownedClassifier.1/@ownedPropertyAssociation.0"/>
      </ownedPropertyAssociation>
      <ownedPropertyAssociation xsi:type="instance:PropertyAssociationInstance">
        <property href="../properties/px4_sys.aadl#px4_sys.cmake"/>
        <ownedValue>
          <ownedValue xsi:type="aadl2:ListValue">
            <ownedListElement xsi:type="aadl2:StringLiteral" value="E:/PX4/home/test/cmake"/>
          </ownedValue>
        </ownedValue>
        <propertyAssociation href="../software/CSW.aadl#/0/@ownedPublicSection/@ownedClassifier.1/@ownedPropertyAssociation.1"/>
      </ownedPropertyAssociation>
      <ownedPropertyAssociation xsi:type="instance:PropertyAssociationInstance">
        <property href="../properties/px4_sys.aadl#px4_sys.mavlink"/>
        <ownedValue>
          <ownedValue xsi:type="aadl2:ListValue">
            <ownedListElement xsi:type="aadl2:StringLiteral" value="E:/PX4/home/test/mavlink"/>
          </ownedValue>
        </ownedValue>
        <propertyAssociation href="../software/CSW.aadl#/0/@ownedPublicSection/@ownedClassifier.1/@ownedPropertyAssociation.2"/>
      </ownedPropertyAssociation>
      <ownedPropertyAssociation xsi:type="instance:PropertyAssociationInstance">
        <property href="../properties/px4_sys.aadl#px4_sys.msg"/>
        <ownedValue>
          <ownedValue xsi:type="aadl2:ListValue">
            <ownedListElement xsi:type="aadl2:StringLiteral" value="E:/PX4/home/test/msg"/>
          </ownedValue>
        </ownedValue>
        <propertyAssociation href="../software/CSW.aadl#/0/@ownedPublicSection/@ownedClassifier.1/@ownedPropertyAssociation.3"/>
      </ownedPropertyAssociation>
      <ownedPropertyAssociation xsi:type="instance:PropertyAssociationInstance">
        <property href="../properties/px4_sys.aadl#px4_sys.posixconfigs"/>
        <ownedValue>
          <ownedValue xsi:type="aadl2:ListValue">
            <ownedListElement xsi:type="aadl2:StringLiteral" value="E:/PX4/home/test/posix-configs"/>
          </ownedValue>
        </ownedValue>
        <propertyAssociation href="../software/CSW.aadl#/0/@ownedPublicSection/@ownedClassifier.1/@ownedPropertyAssociation.4"/>
      </ownedPropertyAssociation>
      <ownedPropertyAssociation xsi:type="instance:PropertyAssociationInstance">
        <property href="../properties/px4_sys.aadl#px4_sys.ROMFS"/>
        <ownedValue>
          <ownedValue xsi:type="aadl2:ListValue">
            <ownedListElement xsi:type="aadl2:StringLiteral" value="E:/PX4/home/test/ROMFS"/>
          </ownedValue>
        </ownedValue>
        <propertyAssociation href="../software/CSW.aadl#/0/@ownedPublicSection/@ownedClassifier.1/@ownedPropertyAssociation.5"/>
      </ownedPropertyAssociation>
      <ownedPropertyAssociation xsi:type="instance:PropertyAssociationInstance">
        <property href="../properties/px4_sys.aadl#px4_sys.validation"/>
        <ownedValue>
          <ownedValue xsi:type="aadl2:ListValue">
            <ownedListElement xsi:type="aadl2:StringLiteral" value="E:/PX4/home/test/validation"/>
          </ownedValue>
        </ownedValue>
        <propertyAssociation href="../software/CSW.aadl#/0/@ownedPublicSection/@ownedClassifier.1/@ownedPropertyAssociation.6"/>
      </ownedPropertyAssociation>
      <ownedPropertyAssociation xsi:type="instance:PropertyAssociationInstance">
        <property href="../properties/px4_sys.aadl#px4_sys.platforms"/>
        <ownedValue>
          <ownedValue xsi:type="aadl2:ListValue">
            <ownedListElement xsi:type="aadl2:StringLiteral" value="E:/PX4/home/test/platforms"/>
          </ownedValue>
        </ownedValue>
        <propertyAssociation href="../software/CSW.aadl#/0/@ownedPublicSection/@ownedClassifier.1/@ownedPropertyAssociation.7"/>
      </ownedPropertyAssociation>
      <ownedPropertyAssociation xsi:type="instance:PropertyAssociationInstance">
        <property href="../properties/px4_sys.aadl#px4_sys.Tools"/>
        <ownedValue>
          <ownedValue xsi:type="aadl2:ListValue">
            <ownedListElement xsi:type="aadl2:StringLiteral" value="E:/PX4/home/test/Tools"/>
          </ownedValue>
        </ownedValue>
        <propertyAssociation href="../software/CSW.aadl#/0/@ownedPublicSection/@ownedClassifier.1/@ownedPropertyAssociation.8"/>
      </ownedPropertyAssociation>
      <ownedPropertyAssociation xsi:type="instance:PropertyAssociationInstance">
        <property href="../properties/px4_sys.aadl#px4_sys.src_modules"/>
        <ownedValue>
          <ownedValue xsi:type="aadl2:ListValue">
            <ownedListElement xsi:type="aadl2:StringLiteral" value=""/>
          </ownedValue>
        </ownedValue>
        <propertyAssociation href="../software/CSW.aadl#/0/@ownedPublicSection/@ownedClassifier.1/@ownedPropertyAssociation.9"/>
      </ownedPropertyAssociation>
      <ownedPropertyAssociation xsi:type="instance:PropertyAssociationInstance">
        <property href="../properties/px4_sys.aadl#px4_sys.src_drivers"/>
        <ownedValue>
          <ownedValue xsi:type="aadl2:ListValue">
            <ownedListElement xsi:type="aadl2:StringLiteral" value="E:/PX4/home/test/src/drivers"/>
          </ownedValue>
        </ownedValue>
        <propertyAssociation href="../software/CSW.aadl#/0/@ownedPublicSection/@ownedClassifier.1/@ownedPropertyAssociation.10"/>
      </ownedPropertyAssociation>
      <ownedPropertyAssociation xsi:type="instance:PropertyAssociationInstance">
        <property href="../properties/px4_sys.aadl#px4_sys.src_include"/>
        <ownedValue>
          <ownedValue xsi:type="aadl2:ListValue">
            <ownedListElement xsi:type="aadl2:StringLiteral" value="E:/PX4/home/test/src/include"/>
          </ownedValue>
        </ownedValue>
        <propertyAssociation href="../software/CSW.aadl#/0/@ownedPublicSection/@ownedClassifier.1/@ownedPropertyAssociation.11"/>
      </ownedPropertyAssociation>
      <ownedPropertyAssociation xsi:type="instance:PropertyAssociationInstance">
        <property href="../properties/px4_sys.aadl#px4_sys.src_lib"/>
        <ownedValue>
          <ownedValue xsi:type="aadl2:ListValue">
            <ownedListElement xsi:type="aadl2:StringLiteral" value="E:/PX4/home/test/src/lib"/>
          </ownedValue>
        </ownedValue>
        <propertyAssociation href="../software/CSW.aadl#/0/@ownedPublicSection/@ownedClassifier.1/@ownedPropertyAssociation.12"/>
      </ownedPropertyAssociation>
      <ownedPropertyAssociation xsi:type="instance:PropertyAssociationInstance">
        <property href="../properties/px4_sys.aadl#px4_sys.src_platforms"/>
        <ownedValue>
          <ownedValue xsi:type="aadl2:ListValue">
            <ownedListElement xsi:type="aadl2:StringLiteral" value="E:/PX4/home/test/src/platforms"/>
          </ownedValue>
        </ownedValue>
        <propertyAssociation href="../software/CSW.aadl#/0/@ownedPublicSection/@ownedClassifier.1/@ownedPropertyAssociation.13"/>
      </ownedPropertyAssociation>
      <ownedPropertyAssociation xsi:type="instance:PropertyAssociationInstance">
        <property href="../properties/px4_sys.aadl#px4_sys.src_systemcmds"/>
        <ownedValue>
          <ownedValue xsi:type="aadl2:ListValue">
            <ownedListElement xsi:type="aadl2:StringLiteral" value="E:/PX4/home/test/src/systemcmds"/>
          </ownedValue>
        </ownedValue>
        <propertyAssociation href="../software/CSW.aadl#/0/@ownedPublicSection/@ownedClassifier.1/@ownedPropertyAssociation.14"/>
      </ownedPropertyAssociation>
      <ownedPropertyAssociation xsi:type="instance:PropertyAssociationInstance">
        <property href="../properties/px4_sys.aadl#px4_sys.src_templates"/>
        <ownedValue>
          <ownedValue xsi:type="aadl2:ListValue">
            <ownedListElement xsi:type="aadl2:StringLiteral" value="E:/PX4/home/test/src/templates"/>
          </ownedValue>
        </ownedValue>
        <propertyAssociation href="../software/CSW.aadl#/0/@ownedPublicSection/@ownedClassifier.1/@ownedPropertyAssociation.15"/>
      </ownedPropertyAssociation>
      <ownedPropertyAssociation xsi:type="instance:PropertyAssociationInstance">
        <property href="../properties/px4_sys.aadl#px4_sys.Encryption_Algorthim"/>
        <ownedValue>
          <ownedValue xsi:type="aadl2:StringLiteral" value="AES-128-GCM"/>
        </ownedValue>
        <propertyAssociation href="../software/CSW.aadl#/0/@ownedPublicSection/@ownedClassifier.0/@ownedPropertyAssociation.0"/>
      </ownedPropertyAssociation>
      <ownedPropertyAssociation xsi:type="instance:PropertyAssociationInstance">
        <property href="../properties/gps_property.aadl#gps_property.Is_Checked"/>
        <ownedValue>
          <ownedValue xsi:type="aadl2:BooleanLiteral" value="true"/>
        </ownedValue>
        <propertyAssociation href="../software/CSW.aadl#/0/@ownedPublicSection/@ownedClassifier.0/@ownedPropertyAssociation.1"/>
      </ownedPropertyAssociation>
      <featureInstance name="sensors_data" category="featureGroup" direction="in out">
        <featureInstance name="accelerometer_data1">
          <feature xsi:type="aadl2:DataPort" href="../HardWare.aadl#/0/@ownedPublicSection/@ownedClassifier.16/@ownedDataPort.0"/>
        </featureInstance>
        <featureInstance name="gyroscope_data1">
          <feature xsi:type="aadl2:DataPort" href="../HardWare.aadl#/0/@ownedPublicSection/@ownedClassifier.16/@ownedDataPort.1"/>
        </featureInstance>
        <featureInstance name="gyroscope_data2">
          <feature xsi:type="aadl2:DataPort" href="../HardWare.aadl#/0/@ownedPublicSection/@ownedClassifier.16/@ownedDataPort.2"/>
        </featureInstance>
        <featureInstance name="magnetometer_data">
          <feature xsi:type="aadl2:DataPort" href="../HardWare.aadl#/0/@ownedPublicSection/@ownedClassifier.16/@ownedDataPort.3"/>
        </featureInstance>
        <featureInstance name="barometric_data">
          <feature xsi:type="aadl2:DataPort" href="../HardWare.aadl#/0/@ownedPublicSection/@ownedClassifier.16/@ownedDataPort.4"/>
        </featureInstance>
        <featureInstance name="battery_data">
          <feature xsi:type="aadl2:DataPort" href="../HardWare.aadl#/0/@ownedPublicSection/@ownedClassifier.16/@ownedDataPort.5"/>
        </featureInstance>
        <featureInstance name="flight_control_commands">
          <feature xsi:type="aadl2:DataPort" href="../HardWare.aadl#/0/@ownedPublicSection/@ownedClassifier.16/@ownedDataPort.6"/>
        </featureInstance>
        <featureInstance name="mavlink" direction="in out">
          <feature xsi:type="aadl2:DataPort" href="../HardWare.aadl#/0/@ownedPublicSection/@ownedClassifier.16/@ownedDataPort.7"/>
        </featureInstance>
        <featureInstance name="gps_data">
          <feature xsi:type="aadl2:DataPort" href="../HardWare.aadl#/0/@ownedPublicSection/@ownedClassifier.16/@ownedDataPort.8"/>
        </featureInstance>
        <feature xsi:type="aadl2:FeatureGroup" href="../software/CSW.aadl#/0/@ownedPublicSection/@ownedClassifier.0/@ownedFeatureGroup.0"/>
      </featureInstance>
      <featureInstance name="csw_to_px4io" category="featureGroup" direction="in out">
        <featureInstance name="motor0" direction="out">
          <feature xsi:type="aadl2:DataPort" href="../Hardware_IO.aadl#/0/@ownedPublicSection/@ownedClassifier.7/@ownedDataPort.0"/>
        </featureInstance>
        <featureInstance name="motor3" direction="out">
          <feature xsi:type="aadl2:DataPort" href="../Hardware_IO.aadl#/0/@ownedPublicSection/@ownedClassifier.7/@ownedDataPort.1"/>
        </featureInstance>
        <featureInstance name="motor2" direction="out">
          <feature xsi:type="aadl2:DataPort" href="../Hardware_IO.aadl#/0/@ownedPublicSection/@ownedClassifier.7/@ownedDataPort.2"/>
        </featureInstance>
        <featureInstance name="motor1" direction="out">
          <feature xsi:type="aadl2:DataPort" href="../Hardware_IO.aadl#/0/@ownedPublicSection/@ownedClassifier.7/@ownedDataPort.3"/>
        </featureInstance>
        <featureInstance name="motor4" direction="out">
          <feature xsi:type="aadl2:DataPort" href="../Hardware_IO.aadl#/0/@ownedPublicSection/@ownedClassifier.7/@ownedDataPort.4"/>
        </featureInstance>
        <featureInstance name="motor5" direction="out">
          <feature xsi:type="aadl2:DataPort" href="../Hardware_IO.aadl#/0/@ownedPublicSection/@ownedClassifier.7/@ownedDataPort.5"/>
        </featureInstance>
        <feature xsi:type="aadl2:FeatureGroup" href="../software/CSW.aadl#/0/@ownedPublicSection/@ownedClassifier.0/@ownedFeatureGroup.1"/>
      </featureInstance>
      <featureInstance name="ppm_in">
        <ownedPropertyAssociation xsi:type="instance:PropertyAssociationInstance">
          <property href="../../../plugin/org.osate.contribution.sei/resources/properties/Data_Model.aadl#Data_Model.Data_Representation"/>
          <ownedValue>
            <ownedValue xsi:type="aadl2:NamedValue">
              <namedValue xsi:type="aadl2:EnumerationLiteral" href="../../../plugin/org.osate.contribution.sei/resources/properties/Data_Model.aadl#/0/@ownedProperty.4/@ownedPropertyType/@ownedLiteral.8"/>
            </ownedValue>
          </ownedValue>
          <propertyAssociation href="../UAV.aadl#/0/@ownedPublicSection/@ownedClassifier.2/@ownedPropertyAssociation.0"/>
        </ownedPropertyAssociation>
        <feature xsi:type="aadl2:DataPort" href="../software/CSW.aadl#/0/@ownedPublicSection/@ownedClassifier.0/@ownedDataPort.0"/>
      </featureInstance>
      <featureInstance name="mavlink_in">
        <feature xsi:type="aadl2:DataPort" href="../software/CSW.aadl#/0/@ownedPublicSection/@ownedClassifier.0/@ownedDataPort.1"/>
      </featureInstance>
      <featureInstance name="mavlink_out" direction="out">
        <feature xsi:type="aadl2:DataPort" href="../software/CSW.aadl#/0/@ownedPublicSection/@ownedClassifier.0/@ownedDataPort.2"/>
      </featureInstance>
      <componentInstance name="vehicle_status" category="data">
        <ownedPropertyAssociation xsi:type="instance:PropertyAssociationInstance">
          <property href="../../../plugin/org.osate.contribution.sei/resources/properties/Data_Model.aadl#Data_Model.Data_Representation"/>
          <ownedValue>
            <ownedValue xsi:type="aadl2:NamedValue">
              <namedValue xsi:type="aadl2:EnumerationLiteral" href="../../../plugin/org.osate.contribution.sei/resources/properties/Data_Model.aadl#/0/@ownedProperty.4/@ownedPropertyType/@ownedLiteral.8"/>
            </ownedValue>
          </ownedValue>
          <propertyAssociation href="../software/DataType/vehicle_status.aadl#/0/@ownedPublicSection/@ownedClassifier.0/@ownedPropertyAssociation.0"/>
        </ownedPropertyAssociation>
        <subcomponent xsi:type="aadl2:DataSubcomponent" href="../software/CSW.aadl#/0/@ownedPublicSection/@ownedClassifier.1/@ownedDataSubcomponent.0"/>
        <index>0</index>
        <classifier xsi:type="aadl2:DataType" href="../software/Modules/pos_control.aadl#pos_control.vehicle_status_s"/>
      </componentInstance>
      <componentInstance name="vehicle_land_detected" category="data">
        <subcomponent xsi:type="aadl2:DataSubcomponent" href="../software/CSW.aadl#/0/@ownedPublicSection/@ownedClassifier.1/@ownedDataSubcomponent.1"/>
        <index>0</index>
        <classifier xsi:type="aadl2:DataType" href="../software/Modules/pos_control.aadl#pos_control.vehicle_land_detected_s"/>
      </componentInstance>
      <componentInstance name="vehicle_control_mode" category="data">
        <ownedPropertyAssociation xsi:type="instance:PropertyAssociationInstance">
          <property href="../../../plugin/org.osate.contribution.sei/resources/properties/Data_Model.aadl#Data_Model.Data_Representation"/>
          <ownedValue>
            <ownedValue xsi:type="aadl2:NamedValue">
              <namedValue xsi:type="aadl2:EnumerationLiteral" href="../../../plugin/org.osate.contribution.sei/resources/properties/Data_Model.aadl#/0/@ownedProperty.4/@ownedPropertyType/@ownedLiteral.8"/>
            </ownedValue>
          </ownedValue>
          <propertyAssociation href="../software/DataType/vehicle_control_mode.aadl#/0/@ownedPublicSection/@ownedClassifier.0/@ownedPropertyAssociation.0"/>
        </ownedPropertyAssociation>
        <subcomponent xsi:type="aadl2:DataSubcomponent" href="../software/CSW.aadl#/0/@ownedPublicSection/@ownedClassifier.1/@ownedDataSubcomponent.2"/>
        <index>0</index>
        <classifier xsi:type="aadl2:DataType" href="../software/Modules/pos_control.aadl#pos_control.vehicle_control_mode_s"/>
      </componentInstance>
      <componentInstance name="parameter_update" category="data">
        <subcomponent xsi:type="aadl2:DataSubcomponent" href="../software/CSW.aadl#/0/@ownedPublicSection/@ownedClassifier.1/@ownedDataSubcomponent.3"/>
        <index>0</index>
        <classifier xsi:type="aadl2:DataType" href="../software/CSW.aadl#CSW.system_info"/>
      </componentInstance>
      <componentInstance name="vehicle_attitude" category="data">
        <ownedPropertyAssociation xsi:type="instance:PropertyAssociationInstance">
          <property href="../../../plugin/org.osate.contribution.sei/resources/properties/Data_Model.aadl#Data_Model.Data_Representation"/>
          <ownedValue>
            <ownedValue xsi:type="aadl2:NamedValue">
              <namedValue xsi:type="aadl2:EnumerationLiteral" href="../../../plugin/org.osate.contribution.sei/resources/properties/Data_Model.aadl#/0/@ownedProperty.4/@ownedPropertyType/@ownedLiteral.8"/>
            </ownedValue>
          </ownedValue>
          <propertyAssociation href="../software/DataType/vehicle_attitude.aadl#/0/@ownedPublicSection/@ownedClassifier.0/@ownedPropertyAssociation.0"/>
        </ownedPropertyAssociation>
        <componentInstance name="timestamp" category="data">
          <ownedPropertyAssociation xsi:type="instance:PropertyAssociationInstance">
            <property href="../../../plugin/org.osate.contribution.sei/resources/properties/Data_Model.aadl#Data_Model.Data_Representation"/>
            <ownedValue>
              <ownedValue xsi:type="aadl2:NamedValue">
                <namedValue xsi:type="aadl2:EnumerationLiteral" href="../../../plugin/org.osate.contribution.sei/resources/properties/Data_Model.aadl#/0/@ownedProperty.4/@ownedPropertyType/@ownedLiteral.6"/>
              </ownedValue>
            </ownedValue>
            <propertyAssociation href="../../../plugin/org.osate.contribution.sei/resources/packages/Base_Types.aadl#/0/@ownedPublicSection/@ownedClassifier.1/@ownedPropertyAssociation.0"/>
          </ownedPropertyAssociation>
          <ownedPropertyAssociation xsi:type="instance:PropertyAssociationInstance">
            <property href="../../../plugin/org.osate.contribution.sei/resources/properties/Data_Model.aadl#Data_Model.Number_Representation"/>
            <ownedValue>
              <ownedValue xsi:type="aadl2:NamedValue">
                <namedValue xsi:type="aadl2:EnumerationLiteral" href="../../../plugin/org.osate.contribution.sei/resources/properties/Data_Model.aadl#/0/@ownedProperty.13/@ownedPropertyType/@ownedLiteral.1"/>
              </ownedValue>
            </ownedValue>
            <propertyAssociation href="../../../plugin/org.osate.contribution.sei/resources/packages/Base_Types.aadl#/0/@ownedPublicSection/@ownedClassifier.9/@ownedPropertyAssociation.0"/>
          </ownedPropertyAssociation>
          <ownedPropertyAssociation xsi:type="instance:PropertyAssociationInstance">
            <property href="../../../plugin/org.osate.workspace/resources/properties/Predeclared_Property_Sets/Memory_Properties.aadl#Memory_Properties.Data_Size"/>
            <ownedValue>
              <ownedValue xsi:type="aadl2:IntegerLiteral" value="8">
                <unit href="../../../plugin/org.osate.workspace/resources/properties/Predeclared_Property_Sets/AADL_Project.aadl#/0/@ownedPropertyType.15/@ownedLiteral.1"/>
              </ownedValue>
            </ownedValue>
            <propertyAssociation href="../../../plugin/org.osate.contribution.sei/resources/packages/Base_Types.aadl#/0/@ownedPublicSection/@ownedClassifier.9/@ownedPropertyAssociation.1"/>
          </ownedPropertyAssociation>
          <subcomponent xsi:type="aadl2:DataSubcomponent" href="../software/DataType/vehicle_attitude.aadl#/0/@ownedPublicSection/@ownedClassifier.1/@ownedDataSubcomponent.0"/>
          <index>0</index>
          <classifier xsi:type="aadl2:DataType" href="../../../plugin/org.osate.contribution.sei/resources/packages/Base_Types.aadl#Base_Types.Unsigned_64"/>
        </componentInstance>
        <componentInstance name="q" category="data">
          <ownedPropertyAssociation xsi:type="instance:PropertyAssociationInstance">
            <property href="../../../plugin/org.osate.contribution.sei/resources/properties/Data_Model.aadl#Data_Model.Data_Representation"/>
            <ownedValue>
              <ownedValue xsi:type="aadl2:NamedValue">
                <namedValue xsi:type="aadl2:EnumerationLiteral" href="../../../plugin/org.osate.contribution.sei/resources/properties/Data_Model.aadl#/0/@ownedProperty.4/@ownedPropertyType/@ownedLiteral.4"/>
              </ownedValue>
            </ownedValue>
            <propertyAssociation href="../../../plugin/org.osate.contribution.sei/resources/packages/Base_Types.aadl#/0/@ownedPublicSection/@ownedClassifier.11/@ownedPropertyAssociation.0"/>
          </ownedPropertyAssociation>
          <ownedPropertyAssociation xsi:type="instance:PropertyAssociationInstance">
            <property href="../../../plugin/org.osate.workspace/resources/properties/Predeclared_Property_Sets/Memory_Properties.aadl#Memory_Properties.Data_Size"/>
            <ownedValue>
              <ownedValue xsi:type="aadl2:IntegerLiteral" value="4">
                <unit href="../../../plugin/org.osate.workspace/resources/properties/Predeclared_Property_Sets/AADL_Project.aadl#/0/@ownedPropertyType.15/@ownedLiteral.1"/>
              </ownedValue>
            </ownedValue>
            <propertyAssociation href="../../../plugin/org.osate.contribution.sei/resources/packages/Base_Types.aadl#/0/@ownedPublicSection/@ownedClassifier.12/@ownedPropertyAssociation.1"/>
          </ownedPropertyAssociation>
          <ownedPropertyAssociation xsi:type="instance:PropertyAssociationInstance">
            <property href="../../../plugin/org.osate.contribution.sei/resources/properties/Data_Model.aadl#Data_Model.IEEE754_Precision"/>
            <ownedValue>
              <ownedValue xsi:type="aadl2:NamedValue">
                <namedValue xsi:type="aadl2:EnumerationLiteral" href="../../../plugin/org.osate.contribution.sei/resources/properties/Data_Model.aadl#/0/@ownedProperty.9/@ownedPropertyType/@ownedLiteral.0"/>
              </ownedValue>
            </ownedValue>
            <propertyAssociation href="../../../plugin/org.osate.contribution.sei/resources/packages/Base_Types.aadl#/0/@ownedPublicSection/@ownedClassifier.12/@ownedPropertyAssociation.0"/>
          </ownedPropertyAssociation>
          <subcomponent xsi:type="aadl2:DataSubcomponent" href="../software/DataType/vehicle_attitude.aadl#/0/@ownedPublicSection/@ownedClassifier.1/@ownedDataSubcomponent.1"/>
          <index>1</index>
          <classifier xsi:type="aadl2:DataType" href="../../../plugin/org.osate.contribution.sei/resources/packages/Base_Types.aadl#Base_Types.Float_32"/>
        </componentInstance>
        <componentInstance name="q" category="data">
          <ownedPropertyAssociation xsi:type="instance:PropertyAssociationInstance">
            <property href="../../../plugin/org.osate.contribution.sei/resources/properties/Data_Model.aadl#Data_Model.Data_Representation"/>
            <ownedValue>
              <ownedValue xsi:type="aadl2:NamedValue">
                <namedValue xsi:type="aadl2:EnumerationLiteral" href="../../../plugin/org.osate.contribution.sei/resources/properties/Data_Model.aadl#/0/@ownedProperty.4/@ownedPropertyType/@ownedLiteral.4"/>
              </ownedValue>
            </ownedValue>
            <propertyAssociation href="../../../plugin/org.osate.contribution.sei/resources/packages/Base_Types.aadl#/0/@ownedPublicSection/@ownedClassifier.11/@ownedPropertyAssociation.0"/>
          </ownedPropertyAssociation>
          <ownedPropertyAssociation xsi:type="instance:PropertyAssociationInstance">
            <property href="../../../plugin/org.osate.workspace/resources/properties/Predeclared_Property_Sets/Memory_Properties.aadl#Memory_Properties.Data_Size"/>
            <ownedValue>
              <ownedValue xsi:type="aadl2:IntegerLiteral" value="4">
                <unit href="../../../plugin/org.osate.workspace/resources/properties/Predeclared_Property_Sets/AADL_Project.aadl#/0/@ownedPropertyType.15/@ownedLiteral.1"/>
              </ownedValue>
            </ownedValue>
            <propertyAssociation href="../../../plugin/org.osate.contribution.sei/resources/packages/Base_Types.aadl#/0/@ownedPublicSection/@ownedClassifier.12/@ownedPropertyAssociation.1"/>
          </ownedPropertyAssociation>
          <ownedPropertyAssociation xsi:type="instance:PropertyAssociationInstance">
            <property href="../../../plugin/org.osate.contribution.sei/resources/properties/Data_Model.aadl#Data_Model.IEEE754_Precision"/>
            <ownedValue>
              <ownedValue xsi:type="aadl2:NamedValue">
                <namedValue xsi:type="aadl2:EnumerationLiteral" href="../../../plugin/org.osate.contribution.sei/resources/properties/Data_Model.aadl#/0/@ownedProperty.9/@ownedPropertyType/@ownedLiteral.0"/>
              </ownedValue>
            </ownedValue>
            <propertyAssociation href="../../../plugin/org.osate.contribution.sei/resources/packages/Base_Types.aadl#/0/@ownedPublicSection/@ownedClassifier.12/@ownedPropertyAssociation.0"/>
          </ownedPropertyAssociation>
          <subcomponent xsi:type="aadl2:DataSubcomponent" href="../software/DataType/vehicle_attitude.aadl#/0/@ownedPublicSection/@ownedClassifier.1/@ownedDataSubcomponent.1"/>
          <index>2</index>
          <classifier xsi:type="aadl2:DataType" href="../../../plugin/org.osate.contribution.sei/resources/packages/Base_Types.aadl#Base_Types.Float_32"/>
        </componentInstance>
        <componentInstance name="q" category="data">
          <ownedPropertyAssociation xsi:type="instance:PropertyAssociationInstance">
            <property href="../../../plugin/org.osate.contribution.sei/resources/properties/Data_Model.aadl#Data_Model.Data_Representation"/>
            <ownedValue>
              <ownedValue xsi:type="aadl2:NamedValue">
                <namedValue xsi:type="aadl2:EnumerationLiteral" href="../../../plugin/org.osate.contribution.sei/resources/properties/Data_Model.aadl#/0/@ownedProperty.4/@ownedPropertyType/@ownedLiteral.4"/>
              </ownedValue>
            </ownedValue>
            <propertyAssociation href="../../../plugin/org.osate.contribution.sei/resources/packages/Base_Types.aadl#/0/@ownedPublicSection/@ownedClassifier.11/@ownedPropertyAssociation.0"/>
          </ownedPropertyAssociation>
          <ownedPropertyAssociation xsi:type="instance:PropertyAssociationInstance">
            <property href="../../../plugin/org.osate.workspace/resources/properties/Predeclared_Property_Sets/Memory_Properties.aadl#Memory_Properties.Data_Size"/>
            <ownedValue>
              <ownedValue xsi:type="aadl2:IntegerLiteral" value="4">
                <unit href="../../../plugin/org.osate.workspace/resources/properties/Predeclared_Property_Sets/AADL_Project.aadl#/0/@ownedPropertyType.15/@ownedLiteral.1"/>
              </ownedValue>
            </ownedValue>
            <propertyAssociation href="../../../plugin/org.osate.contribution.sei/resources/packages/Base_Types.aadl#/0/@ownedPublicSection/@ownedClassifier.12/@ownedPropertyAssociation.1"/>
          </ownedPropertyAssociation>
          <ownedPropertyAssociation xsi:type="instance:PropertyAssociationInstance">
            <property href="../../../plugin/org.osate.contribution.sei/resources/properties/Data_Model.aadl#Data_Model.IEEE754_Precision"/>
            <ownedValue>
              <ownedValue xsi:type="aadl2:NamedValue">
                <namedValue xsi:type="aadl2:EnumerationLiteral" href="../../../plugin/org.osate.contribution.sei/resources/properties/Data_Model.aadl#/0/@ownedProperty.9/@ownedPropertyType/@ownedLiteral.0"/>
              </ownedValue>
            </ownedValue>
            <propertyAssociation href="../../../plugin/org.osate.contribution.sei/resources/packages/Base_Types.aadl#/0/@ownedPublicSection/@ownedClassifier.12/@ownedPropertyAssociation.0"/>
          </ownedPropertyAssociation>
          <subcomponent xsi:type="aadl2:DataSubcomponent" href="../software/DataType/vehicle_attitude.aadl#/0/@ownedPublicSection/@ownedClassifier.1/@ownedDataSubcomponent.1"/>
          <index>3</index>
          <classifier xsi:type="aadl2:DataType" href="../../../plugin/org.osate.contribution.sei/resources/packages/Base_Types.aadl#Base_Types.Float_32"/>
        </componentInstance>
        <componentInstance name="q" category="data">
          <ownedPropertyAssociation xsi:type="instance:PropertyAssociationInstance">
            <property href="../../../plugin/org.osate.contribution.sei/resources/properties/Data_Model.aadl#Data_Model.Data_Representation"/>
            <ownedValue>
              <ownedValue xsi:type="aadl2:NamedValue">
                <namedValue xsi:type="aadl2:EnumerationLiteral" href="../../../plugin/org.osate.contribution.sei/resources/properties/Data_Model.aadl#/0/@ownedProperty.4/@ownedPropertyType/@ownedLiteral.4"/>
              </ownedValue>
            </ownedValue>
            <propertyAssociation href="../../../plugin/org.osate.contribution.sei/resources/packages/Base_Types.aadl#/0/@ownedPublicSection/@ownedClassifier.11/@ownedPropertyAssociation.0"/>
          </ownedPropertyAssociation>
          <ownedPropertyAssociation xsi:type="instance:PropertyAssociationInstance">
            <property href="../../../plugin/org.osate.workspace/resources/properties/Predeclared_Property_Sets/Memory_Properties.aadl#Memory_Properties.Data_Size"/>
            <ownedValue>
              <ownedValue xsi:type="aadl2:IntegerLiteral" value="4">
                <unit href="../../../plugin/org.osate.workspace/resources/properties/Predeclared_Property_Sets/AADL_Project.aadl#/0/@ownedPropertyType.15/@ownedLiteral.1"/>
              </ownedValue>
            </ownedValue>
            <propertyAssociation href="../../../plugin/org.osate.contribution.sei/resources/packages/Base_Types.aadl#/0/@ownedPublicSection/@ownedClassifier.12/@ownedPropertyAssociation.1"/>
          </ownedPropertyAssociation>
          <ownedPropertyAssociation xsi:type="instance:PropertyAssociationInstance">
            <property href="../../../plugin/org.osate.contribution.sei/resources/properties/Data_Model.aadl#Data_Model.IEEE754_Precision"/>
            <ownedValue>
              <ownedValue xsi:type="aadl2:NamedValue">
                <namedValue xsi:type="aadl2:EnumerationLiteral" href="../../../plugin/org.osate.contribution.sei/resources/properties/Data_Model.aadl#/0/@ownedProperty.9/@ownedPropertyType/@ownedLiteral.0"/>
              </ownedValue>
            </ownedValue>
            <propertyAssociation href="../../../plugin/org.osate.contribution.sei/resources/packages/Base_Types.aadl#/0/@ownedPublicSection/@ownedClassifier.12/@ownedPropertyAssociation.0"/>
          </ownedPropertyAssociation>
          <subcomponent xsi:type="aadl2:DataSubcomponent" href="../software/DataType/vehicle_attitude.aadl#/0/@ownedPublicSection/@ownedClassifier.1/@ownedDataSubcomponent.1"/>
          <index>4</index>
          <classifier xsi:type="aadl2:DataType" href="../../../plugin/org.osate.contribution.sei/resources/packages/Base_Types.aadl#Base_Types.Float_32"/>
        </componentInstance>
        <componentInstance name="delta_q_reset" category="data">
          <ownedPropertyAssociation xsi:type="instance:PropertyAssociationInstance">
            <property href="../../../plugin/org.osate.contribution.sei/resources/properties/Data_Model.aadl#Data_Model.Data_Representation"/>
            <ownedValue>
              <ownedValue xsi:type="aadl2:NamedValue">
                <namedValue xsi:type="aadl2:EnumerationLiteral" href="../../../plugin/org.osate.contribution.sei/resources/properties/Data_Model.aadl#/0/@ownedProperty.4/@ownedPropertyType/@ownedLiteral.4"/>
              </ownedValue>
            </ownedValue>
            <propertyAssociation href="../../../plugin/org.osate.contribution.sei/resources/packages/Base_Types.aadl#/0/@ownedPublicSection/@ownedClassifier.11/@ownedPropertyAssociation.0"/>
          </ownedPropertyAssociation>
          <ownedPropertyAssociation xsi:type="instance:PropertyAssociationInstance">
            <property href="../../../plugin/org.osate.workspace/resources/properties/Predeclared_Property_Sets/Memory_Properties.aadl#Memory_Properties.Data_Size"/>
            <ownedValue>
              <ownedValue xsi:type="aadl2:IntegerLiteral" value="4">
                <unit href="../../../plugin/org.osate.workspace/resources/properties/Predeclared_Property_Sets/AADL_Project.aadl#/0/@ownedPropertyType.15/@ownedLiteral.1"/>
              </ownedValue>
            </ownedValue>
            <propertyAssociation href="../../../plugin/org.osate.contribution.sei/resources/packages/Base_Types.aadl#/0/@ownedPublicSection/@ownedClassifier.12/@ownedPropertyAssociation.1"/>
          </ownedPropertyAssociation>
          <ownedPropertyAssociation xsi:type="instance:PropertyAssociationInstance">
            <property href="../../../plugin/org.osate.contribution.sei/resources/properties/Data_Model.aadl#Data_Model.IEEE754_Precision"/>
            <ownedValue>
              <ownedValue xsi:type="aadl2:NamedValue">
                <namedValue xsi:type="aadl2:EnumerationLiteral" href="../../../plugin/org.osate.contribution.sei/resources/properties/Data_Model.aadl#/0/@ownedProperty.9/@ownedPropertyType/@ownedLiteral.0"/>
              </ownedValue>
            </ownedValue>
            <propertyAssociation href="../../../plugin/org.osate.contribution.sei/resources/packages/Base_Types.aadl#/0/@ownedPublicSection/@ownedClassifier.12/@ownedPropertyAssociation.0"/>
          </ownedPropertyAssociation>
          <subcomponent xsi:type="aadl2:DataSubcomponent" href="../software/DataType/vehicle_attitude.aadl#/0/@ownedPublicSection/@ownedClassifier.1/@ownedDataSubcomponent.2"/>
          <index>1</index>
          <classifier xsi:type="aadl2:DataType" href="../../../plugin/org.osate.contribution.sei/resources/packages/Base_Types.aadl#Base_Types.Float_32"/>
        </componentInstance>
        <componentInstance name="delta_q_reset" category="data">
          <ownedPropertyAssociation xsi:type="instance:PropertyAssociationInstance">
            <property href="../../../plugin/org.osate.contribution.sei/resources/properties/Data_Model.aadl#Data_Model.Data_Representation"/>
            <ownedValue>
              <ownedValue xsi:type="aadl2:NamedValue">
                <namedValue xsi:type="aadl2:EnumerationLiteral" href="../../../plugin/org.osate.contribution.sei/resources/properties/Data_Model.aadl#/0/@ownedProperty.4/@ownedPropertyType/@ownedLiteral.4"/>
              </ownedValue>
            </ownedValue>
            <propertyAssociation href="../../../plugin/org.osate.contribution.sei/resources/packages/Base_Types.aadl#/0/@ownedPublicSection/@ownedClassifier.11/@ownedPropertyAssociation.0"/>
          </ownedPropertyAssociation>
          <ownedPropertyAssociation xsi:type="instance:PropertyAssociationInstance">
            <property href="../../../plugin/org.osate.workspace/resources/properties/Predeclared_Property_Sets/Memory_Properties.aadl#Memory_Properties.Data_Size"/>
            <ownedValue>
              <ownedValue xsi:type="aadl2:IntegerLiteral" value="4">
                <unit href="../../../plugin/org.osate.workspace/resources/properties/Predeclared_Property_Sets/AADL_Project.aadl#/0/@ownedPropertyType.15/@ownedLiteral.1"/>
              </ownedValue>
            </ownedValue>
            <propertyAssociation href="../../../plugin/org.osate.contribution.sei/resources/packages/Base_Types.aadl#/0/@ownedPublicSection/@ownedClassifier.12/@ownedPropertyAssociation.1"/>
          </ownedPropertyAssociation>
          <ownedPropertyAssociation xsi:type="instance:PropertyAssociationInstance">
            <property href="../../../plugin/org.osate.contribution.sei/resources/properties/Data_Model.aadl#Data_Model.IEEE754_Precision"/>
            <ownedValue>
              <ownedValue xsi:type="aadl2:NamedValue">
                <namedValue xsi:type="aadl2:EnumerationLiteral" href="../../../plugin/org.osate.contribution.sei/resources/properties/Data_Model.aadl#/0/@ownedProperty.9/@ownedPropertyType/@ownedLiteral.0"/>
              </ownedValue>
            </ownedValue>
            <propertyAssociation href="../../../plugin/org.osate.contribution.sei/resources/packages/Base_Types.aadl#/0/@ownedPublicSection/@ownedClassifier.12/@ownedPropertyAssociation.0"/>
          </ownedPropertyAssociation>
          <subcomponent xsi:type="aadl2:DataSubcomponent" href="../software/DataType/vehicle_attitude.aadl#/0/@ownedPublicSection/@ownedClassifier.1/@ownedDataSubcomponent.2"/>
          <index>2</index>
          <classifier xsi:type="aadl2:DataType" href="../../../plugin/org.osate.contribution.sei/resources/packages/Base_Types.aadl#Base_Types.Float_32"/>
        </componentInstance>
        <componentInstance name="delta_q_reset" category="data">
          <ownedPropertyAssociation xsi:type="instance:PropertyAssociationInstance">
            <property href="../../../plugin/org.osate.contribution.sei/resources/properties/Data_Model.aadl#Data_Model.Data_Representation"/>
            <ownedValue>
              <ownedValue xsi:type="aadl2:NamedValue">
                <namedValue xsi:type="aadl2:EnumerationLiteral" href="../../../plugin/org.osate.contribution.sei/resources/properties/Data_Model.aadl#/0/@ownedProperty.4/@ownedPropertyType/@ownedLiteral.4"/>
              </ownedValue>
            </ownedValue>
            <propertyAssociation href="../../../plugin/org.osate.contribution.sei/resources/packages/Base_Types.aadl#/0/@ownedPublicSection/@ownedClassifier.11/@ownedPropertyAssociation.0"/>
          </ownedPropertyAssociation>
          <ownedPropertyAssociation xsi:type="instance:PropertyAssociationInstance">
            <property href="../../../plugin/org.osate.workspace/resources/properties/Predeclared_Property_Sets/Memory_Properties.aadl#Memory_Properties.Data_Size"/>
            <ownedValue>
              <ownedValue xsi:type="aadl2:IntegerLiteral" value="4">
                <unit href="../../../plugin/org.osate.workspace/resources/properties/Predeclared_Property_Sets/AADL_Project.aadl#/0/@ownedPropertyType.15/@ownedLiteral.1"/>
              </ownedValue>
            </ownedValue>
            <propertyAssociation href="../../../plugin/org.osate.contribution.sei/resources/packages/Base_Types.aadl#/0/@ownedPublicSection/@ownedClassifier.12/@ownedPropertyAssociation.1"/>
          </ownedPropertyAssociation>
          <ownedPropertyAssociation xsi:type="instance:PropertyAssociationInstance">
            <property href="../../../plugin/org.osate.contribution.sei/resources/properties/Data_Model.aadl#Data_Model.IEEE754_Precision"/>
            <ownedValue>
              <ownedValue xsi:type="aadl2:NamedValue">
                <namedValue xsi:type="aadl2:EnumerationLiteral" href="../../../plugin/org.osate.contribution.sei/resources/properties/Data_Model.aadl#/0/@ownedProperty.9/@ownedPropertyType/@ownedLiteral.0"/>
              </ownedValue>
            </ownedValue>
            <propertyAssociation href="../../../plugin/org.osate.contribution.sei/resources/packages/Base_Types.aadl#/0/@ownedPublicSection/@ownedClassifier.12/@ownedPropertyAssociation.0"/>
          </ownedPropertyAssociation>
          <subcomponent xsi:type="aadl2:DataSubcomponent" href="../software/DataType/vehicle_attitude.aadl#/0/@ownedPublicSection/@ownedClassifier.1/@ownedDataSubcomponent.2"/>
          <index>3</index>
          <classifier xsi:type="aadl2:DataType" href="../../../plugin/org.osate.contribution.sei/resources/packages/Base_Types.aadl#Base_Types.Float_32"/>
        </componentInstance>
        <componentInstance name="delta_q_reset" category="data">
          <ownedPropertyAssociation xsi:type="instance:PropertyAssociationInstance">
            <property href="../../../plugin/org.osate.contribution.sei/resources/properties/Data_Model.aadl#Data_Model.Data_Representation"/>
            <ownedValue>
              <ownedValue xsi:type="aadl2:NamedValue">
                <namedValue xsi:type="aadl2:EnumerationLiteral" href="../../../plugin/org.osate.contribution.sei/resources/properties/Data_Model.aadl#/0/@ownedProperty.4/@ownedPropertyType/@ownedLiteral.4"/>
              </ownedValue>
            </ownedValue>
            <propertyAssociation href="../../../plugin/org.osate.contribution.sei/resources/packages/Base_Types.aadl#/0/@ownedPublicSection/@ownedClassifier.11/@ownedPropertyAssociation.0"/>
          </ownedPropertyAssociation>
          <ownedPropertyAssociation xsi:type="instance:PropertyAssociationInstance">
            <property href="../../../plugin/org.osate.workspace/resources/properties/Predeclared_Property_Sets/Memory_Properties.aadl#Memory_Properties.Data_Size"/>
            <ownedValue>
              <ownedValue xsi:type="aadl2:IntegerLiteral" value="4">
                <unit href="../../../plugin/org.osate.workspace/resources/properties/Predeclared_Property_Sets/AADL_Project.aadl#/0/@ownedPropertyType.15/@ownedLiteral.1"/>
              </ownedValue>
            </ownedValue>
            <propertyAssociation href="../../../plugin/org.osate.contribution.sei/resources/packages/Base_Types.aadl#/0/@ownedPublicSection/@ownedClassifier.12/@ownedPropertyAssociation.1"/>
          </ownedPropertyAssociation>
          <ownedPropertyAssociation xsi:type="instance:PropertyAssociationInstance">
            <property href="../../../plugin/org.osate.contribution.sei/resources/properties/Data_Model.aadl#Data_Model.IEEE754_Precision"/>
            <ownedValue>
              <ownedValue xsi:type="aadl2:NamedValue">
                <namedValue xsi:type="aadl2:EnumerationLiteral" href="../../../plugin/org.osate.contribution.sei/resources/properties/Data_Model.aadl#/0/@ownedProperty.9/@ownedPropertyType/@ownedLiteral.0"/>
              </ownedValue>
            </ownedValue>
            <propertyAssociation href="../../../plugin/org.osate.contribution.sei/resources/packages/Base_Types.aadl#/0/@ownedPublicSection/@ownedClassifier.12/@ownedPropertyAssociation.0"/>
          </ownedPropertyAssociation>
          <subcomponent xsi:type="aadl2:DataSubcomponent" href="../software/DataType/vehicle_attitude.aadl#/0/@ownedPublicSection/@ownedClassifier.1/@ownedDataSubcomponent.2"/>
          <index>4</index>
          <classifier xsi:type="aadl2:DataType" href="../../../plugin/org.osate.contribution.sei/resources/packages/Base_Types.aadl#Base_Types.Float_32"/>
        </componentInstance>
        <componentInstance name="quat_reset_counter" category="data">
          <ownedPropertyAssociation xsi:type="instance:PropertyAssociationInstance">
            <property href="../../../plugin/org.osate.contribution.sei/resources/properties/Data_Model.aadl#Data_Model.Data_Representation"/>
            <ownedValue>
              <ownedValue xsi:type="aadl2:NamedValue">
                <namedValue xsi:type="aadl2:EnumerationLiteral" href="../../../plugin/org.osate.contribution.sei/resources/properties/Data_Model.aadl#/0/@ownedProperty.4/@ownedPropertyType/@ownedLiteral.6"/>
              </ownedValue>
            </ownedValue>
            <propertyAssociation href="../../../plugin/org.osate.contribution.sei/resources/packages/Base_Types.aadl#/0/@ownedPublicSection/@ownedClassifier.1/@ownedPropertyAssociation.0"/>
          </ownedPropertyAssociation>
          <ownedPropertyAssociation xsi:type="instance:PropertyAssociationInstance">
            <property href="../../../plugin/org.osate.contribution.sei/resources/properties/Data_Model.aadl#Data_Model.Number_Representation"/>
            <ownedValue>
              <ownedValue xsi:type="aadl2:NamedValue">
                <namedValue xsi:type="aadl2:EnumerationLiteral" href="../../../plugin/org.osate.contribution.sei/resources/properties/Data_Model.aadl#/0/@ownedProperty.13/@ownedPropertyType/@ownedLiteral.1"/>
              </ownedValue>
            </ownedValue>
            <propertyAssociation href="../../../plugin/org.osate.contribution.sei/resources/packages/Base_Types.aadl#/0/@ownedPublicSection/@ownedClassifier.6/@ownedPropertyAssociation.0"/>
          </ownedPropertyAssociation>
          <ownedPropertyAssociation xsi:type="instance:PropertyAssociationInstance">
            <property href="../../../plugin/org.osate.workspace/resources/properties/Predeclared_Property_Sets/Memory_Properties.aadl#Memory_Properties.Data_Size"/>
            <ownedValue>
              <ownedValue xsi:type="aadl2:IntegerLiteral" value="1">
                <unit href="../../../plugin/org.osate.workspace/resources/properties/Predeclared_Property_Sets/AADL_Project.aadl#/0/@ownedPropertyType.15/@ownedLiteral.1"/>
              </ownedValue>
            </ownedValue>
            <propertyAssociation href="../../../plugin/org.osate.contribution.sei/resources/packages/Base_Types.aadl#/0/@ownedPublicSection/@ownedClassifier.6/@ownedPropertyAssociation.1"/>
          </ownedPropertyAssociation>
          <subcomponent xsi:type="aadl2:DataSubcomponent" href="../software/DataType/vehicle_attitude.aadl#/0/@ownedPublicSection/@ownedClassifier.1/@ownedDataSubcomponent.3"/>
          <index>0</index>
          <classifier xsi:type="aadl2:DataType" href="../../../plugin/org.osate.contribution.sei/resources/packages/Base_Types.aadl#Base_Types.Unsigned_8"/>
        </componentInstance>
        <subcomponent xsi:type="aadl2:DataSubcomponent" href="../software/CSW.aadl#/0/@ownedPublicSection/@ownedClassifier.1/@ownedDataSubcomponent.4"/>
        <index>0</index>
        <classifier xsi:type="aadl2:DataImplementation" href="../software/DataType/vehicle_attitude.aadl#vehicle_attitude.vehicle_attitude.impl"/>
      </componentInstance>
      <componentInstance name="home_position" category="data">
        <ownedPropertyAssociation xsi:type="instance:PropertyAssociationInstance">
          <property href="../../../plugin/org.osate.contribution.sei/resources/properties/Data_Model.aadl#Data_Model.Data_Representation"/>
          <ownedValue>
            <ownedValue xsi:type="aadl2:NamedValue">
              <namedValue xsi:type="aadl2:EnumerationLiteral" href="../../../plugin/org.osate.contribution.sei/resources/properties/Data_Model.aadl#/0/@ownedProperty.4/@ownedPropertyType/@ownedLiteral.8"/>
            </ownedValue>
          </ownedValue>
          <propertyAssociation href="../software/DataType/home_position.aadl#/0/@ownedPublicSection/@ownedClassifier.0/@ownedPropertyAssociation.0"/>
        </ownedPropertyAssociation>
        <subcomponent xsi:type="aadl2:DataSubcomponent" href="../software/CSW.aadl#/0/@ownedPublicSection/@ownedClassifier.1/@ownedDataSubcomponent.5"/>
        <index>0</index>
        <classifier xsi:type="aadl2:DataType" href="../software/Modules/pos_control.aadl#pos_control.home_position_s"/>
      </componentInstance>
      <componentInstance name="vehicle_local_position" category="data">
        <subcomponent xsi:type="aadl2:DataSubcomponent" href="../software/CSW.aadl#/0/@ownedPublicSection/@ownedClassifier.1/@ownedDataSubcomponent.6"/>
        <index>0</index>
        <classifier xsi:type="aadl2:DataType" href="../software/Modules/pos_control.aadl#pos_control.vehicle_local_position_s"/>
      </componentInstance>
      <componentInstance name="landing_gear" category="data">
        <subcomponent xsi:type="aadl2:DataSubcomponent" href="../software/CSW.aadl#/0/@ownedPublicSection/@ownedClassifier.1/@ownedDataSubcomponent.7"/>
        <index>0</index>
        <classifier xsi:type="aadl2:DataType" href="../software/Modules/pos_control.aadl#pos_control.landing_gear_s"/>
      </componentInstance>
      <componentInstance name="trajectory_setpoint" category="data">
        <subcomponent xsi:type="aadl2:DataSubcomponent" href="../software/CSW.aadl#/0/@ownedPublicSection/@ownedClassifier.1/@ownedDataSubcomponent.8"/>
        <index>0</index>
        <classifier xsi:type="aadl2:DataType" href="../software/Modules/pos_control.aadl#pos_control.vehicle_local_position_setpoint_s"/>
      </componentInstance>
      <componentInstance name="vehicle_local_position_setpoint" category="data">
        <subcomponent xsi:type="aadl2:DataSubcomponent" href="../software/CSW.aadl#/0/@ownedPublicSection/@ownedClassifier.1/@ownedDataSubcomponent.9"/>
        <index>0</index>
        <classifier xsi:type="aadl2:DataType" href="../software/Modules/pos_control.aadl#pos_control.vehicle_local_position_setpoint_s"/>
      </componentInstance>
      <componentInstance name="vehicle_command" category="data">
        <subcomponent xsi:type="aadl2:DataSubcomponent" href="../software/CSW.aadl#/0/@ownedPublicSection/@ownedClassifier.1/@ownedDataSubcomponent.10"/>
        <index>0</index>
        <classifier xsi:type="aadl2:DataType" href="../software/Modules/pos_control.aadl#pos_control.vehicle_command_s"/>
      </componentInstance>
      <componentInstance name="sensor_baro" category="data">
        <ownedPropertyAssociation xsi:type="instance:PropertyAssociationInstance">
          <property href="../../../plugin/org.osate.contribution.sei/resources/properties/Data_Model.aadl#Data_Model.Data_Representation"/>
          <ownedValue>
            <ownedValue xsi:type="aadl2:NamedValue">
              <namedValue xsi:type="aadl2:EnumerationLiteral" href="../../../plugin/org.osate.contribution.sei/resources/properties/Data_Model.aadl#/0/@ownedProperty.4/@ownedPropertyType/@ownedLiteral.8"/>
            </ownedValue>
          </ownedValue>
          <propertyAssociation href="../software/DataType/sensor_baro.aadl#/0/@ownedPublicSection/@ownedClassifier.0/@ownedPropertyAssociation.0"/>
        </ownedPropertyAssociation>
        <componentInstance name="timestamp" category="data">
          <ownedPropertyAssociation xsi:type="instance:PropertyAssociationInstance">
            <property href="../../../plugin/org.osate.contribution.sei/resources/properties/Data_Model.aadl#Data_Model.Data_Representation"/>
            <ownedValue>
              <ownedValue xsi:type="aadl2:NamedValue">
                <namedValue xsi:type="aadl2:EnumerationLiteral" href="../../../plugin/org.osate.contribution.sei/resources/properties/Data_Model.aadl#/0/@ownedProperty.4/@ownedPropertyType/@ownedLiteral.6"/>
              </ownedValue>
            </ownedValue>
            <propertyAssociation href="../../../plugin/org.osate.contribution.sei/resources/packages/Base_Types.aadl#/0/@ownedPublicSection/@ownedClassifier.1/@ownedPropertyAssociation.0"/>
          </ownedPropertyAssociation>
          <ownedPropertyAssociation xsi:type="instance:PropertyAssociationInstance">
            <property href="../../../plugin/org.osate.contribution.sei/resources/properties/Data_Model.aadl#Data_Model.Number_Representation"/>
            <ownedValue>
              <ownedValue xsi:type="aadl2:NamedValue">
                <namedValue xsi:type="aadl2:EnumerationLiteral" href="../../../plugin/org.osate.contribution.sei/resources/properties/Data_Model.aadl#/0/@ownedProperty.13/@ownedPropertyType/@ownedLiteral.1"/>
              </ownedValue>
            </ownedValue>
            <propertyAssociation href="../../../plugin/org.osate.contribution.sei/resources/packages/Base_Types.aadl#/0/@ownedPublicSection/@ownedClassifier.9/@ownedPropertyAssociation.0"/>
          </ownedPropertyAssociation>
          <ownedPropertyAssociation xsi:type="instance:PropertyAssociationInstance">
            <property href="../../../plugin/org.osate.workspace/resources/properties/Predeclared_Property_Sets/Memory_Properties.aadl#Memory_Properties.Data_Size"/>
            <ownedValue>
              <ownedValue xsi:type="aadl2:IntegerLiteral" value="8">
                <unit href="../../../plugin/org.osate.workspace/resources/properties/Predeclared_Property_Sets/AADL_Project.aadl#/0/@ownedPropertyType.15/@ownedLiteral.1"/>
              </ownedValue>
            </ownedValue>
            <propertyAssociation href="../../../plugin/org.osate.contribution.sei/resources/packages/Base_Types.aadl#/0/@ownedPublicSection/@ownedClassifier.9/@ownedPropertyAssociation.1"/>
          </ownedPropertyAssociation>
          <subcomponent xsi:type="aadl2:DataSubcomponent" href="../software/DataType/sensor_baro.aadl#/0/@ownedPublicSection/@ownedClassifier.1/@ownedDataSubcomponent.0"/>
          <index>0</index>
          <classifier xsi:type="aadl2:DataType" href="../../../plugin/org.osate.contribution.sei/resources/packages/Base_Types.aadl#Base_Types.Unsigned_64"/>
        </componentInstance>
        <componentInstance name="device_id" category="data">
          <ownedPropertyAssociation xsi:type="instance:PropertyAssociationInstance">
            <property href="../../../plugin/org.osate.contribution.sei/resources/properties/Data_Model.aadl#Data_Model.Data_Representation"/>
            <ownedValue>
              <ownedValue xsi:type="aadl2:NamedValue">
                <namedValue xsi:type="aadl2:EnumerationLiteral" href="../../../plugin/org.osate.contribution.sei/resources/properties/Data_Model.aadl#/0/@ownedProperty.4/@ownedPropertyType/@ownedLiteral.6"/>
              </ownedValue>
            </ownedValue>
            <propertyAssociation href="../../../plugin/org.osate.contribution.sei/resources/packages/Base_Types.aadl#/0/@ownedPublicSection/@ownedClassifier.1/@ownedPropertyAssociation.0"/>
          </ownedPropertyAssociation>
          <ownedPropertyAssociation xsi:type="instance:PropertyAssociationInstance">
            <property href="../../../plugin/org.osate.contribution.sei/resources/properties/Data_Model.aadl#Data_Model.Number_Representation"/>
            <ownedValue>
              <ownedValue xsi:type="aadl2:NamedValue">
                <namedValue xsi:type="aadl2:EnumerationLiteral" href="../../../plugin/org.osate.contribution.sei/resources/properties/Data_Model.aadl#/0/@ownedProperty.13/@ownedPropertyType/@ownedLiteral.1"/>
              </ownedValue>
            </ownedValue>
            <propertyAssociation href="../../../plugin/org.osate.contribution.sei/resources/packages/Base_Types.aadl#/0/@ownedPublicSection/@ownedClassifier.8/@ownedPropertyAssociation.0"/>
          </ownedPropertyAssociation>
          <ownedPropertyAssociation xsi:type="instance:PropertyAssociationInstance">
            <property href="../../../plugin/org.osate.workspace/resources/properties/Predeclared_Property_Sets/Memory_Properties.aadl#Memory_Properties.Data_Size"/>
            <ownedValue>
              <ownedValue xsi:type="aadl2:IntegerLiteral" value="4">
                <unit href="../../../plugin/org.osate.workspace/resources/properties/Predeclared_Property_Sets/AADL_Project.aadl#/0/@ownedPropertyType.15/@ownedLiteral.1"/>
              </ownedValue>
            </ownedValue>
            <propertyAssociation href="../../../plugin/org.osate.contribution.sei/resources/packages/Base_Types.aadl#/0/@ownedPublicSection/@ownedClassifier.8/@ownedPropertyAssociation.1"/>
          </ownedPropertyAssociation>
          <subcomponent xsi:type="aadl2:DataSubcomponent" href="../software/DataType/sensor_baro.aadl#/0/@ownedPublicSection/@ownedClassifier.1/@ownedDataSubcomponent.1"/>
          <index>0</index>
          <classifier xsi:type="aadl2:DataType" href="../../../plugin/org.osate.contribution.sei/resources/packages/Base_Types.aadl#Base_Types.Unsigned_32"/>
        </componentInstance>
        <componentInstance name="error_count" category="data">
          <ownedPropertyAssociation xsi:type="instance:PropertyAssociationInstance">
            <property href="../../../plugin/org.osate.contribution.sei/resources/properties/Data_Model.aadl#Data_Model.Data_Representation"/>
            <ownedValue>
              <ownedValue xsi:type="aadl2:NamedValue">
                <namedValue xsi:type="aadl2:EnumerationLiteral" href="../../../plugin/org.osate.contribution.sei/resources/properties/Data_Model.aadl#/0/@ownedProperty.4/@ownedPropertyType/@ownedLiteral.6"/>
              </ownedValue>
            </ownedValue>
            <propertyAssociation href="../../../plugin/org.osate.contribution.sei/resources/packages/Base_Types.aadl#/0/@ownedPublicSection/@ownedClassifier.1/@ownedPropertyAssociation.0"/>
          </ownedPropertyAssociation>
          <ownedPropertyAssociation xsi:type="instance:PropertyAssociationInstance">
            <property href="../../../plugin/org.osate.contribution.sei/resources/properties/Data_Model.aadl#Data_Model.Number_Representation"/>
            <ownedValue>
              <ownedValue xsi:type="aadl2:NamedValue">
                <namedValue xsi:type="aadl2:EnumerationLiteral" href="../../../plugin/org.osate.contribution.sei/resources/properties/Data_Model.aadl#/0/@ownedProperty.13/@ownedPropertyType/@ownedLiteral.1"/>
              </ownedValue>
            </ownedValue>
            <propertyAssociation href="../../../plugin/org.osate.contribution.sei/resources/packages/Base_Types.aadl#/0/@ownedPublicSection/@ownedClassifier.9/@ownedPropertyAssociation.0"/>
          </ownedPropertyAssociation>
          <ownedPropertyAssociation xsi:type="instance:PropertyAssociationInstance">
            <property href="../../../plugin/org.osate.workspace/resources/properties/Predeclared_Property_Sets/Memory_Properties.aadl#Memory_Properties.Data_Size"/>
            <ownedValue>
              <ownedValue xsi:type="aadl2:IntegerLiteral" value="8">
                <unit href="../../../plugin/org.osate.workspace/resources/properties/Predeclared_Property_Sets/AADL_Project.aadl#/0/@ownedPropertyType.15/@ownedLiteral.1"/>
              </ownedValue>
            </ownedValue>
            <propertyAssociation href="../../../plugin/org.osate.contribution.sei/resources/packages/Base_Types.aadl#/0/@ownedPublicSection/@ownedClassifier.9/@ownedPropertyAssociation.1"/>
          </ownedPropertyAssociation>
          <subcomponent xsi:type="aadl2:DataSubcomponent" href="../software/DataType/sensor_baro.aadl#/0/@ownedPublicSection/@ownedClassifier.1/@ownedDataSubcomponent.2"/>
          <index>0</index>
          <classifier xsi:type="aadl2:DataType" href="../../../plugin/org.osate.contribution.sei/resources/packages/Base_Types.aadl#Base_Types.Unsigned_64"/>
        </componentInstance>
        <componentInstance name="pressure" category="data">
          <ownedPropertyAssociation xsi:type="instance:PropertyAssociationInstance">
            <property href="../../../plugin/org.osate.contribution.sei/resources/properties/Data_Model.aadl#Data_Model.Data_Representation"/>
            <ownedValue>
              <ownedValue xsi:type="aadl2:NamedValue">
                <namedValue xsi:type="aadl2:EnumerationLiteral" href="../../../plugin/org.osate.contribution.sei/resources/properties/Data_Model.aadl#/0/@ownedProperty.4/@ownedPropertyType/@ownedLiteral.4"/>
              </ownedValue>
            </ownedValue>
            <propertyAssociation href="../../../plugin/org.osate.contribution.sei/resources/packages/Base_Types.aadl#/0/@ownedPublicSection/@ownedClassifier.11/@ownedPropertyAssociation.0"/>
          </ownedPropertyAssociation>
          <ownedPropertyAssociation xsi:type="instance:PropertyAssociationInstance">
            <property href="../../../plugin/org.osate.workspace/resources/properties/Predeclared_Property_Sets/Memory_Properties.aadl#Memory_Properties.Data_Size"/>
            <ownedValue>
              <ownedValue xsi:type="aadl2:IntegerLiteral" value="4">
                <unit href="../../../plugin/org.osate.workspace/resources/properties/Predeclared_Property_Sets/AADL_Project.aadl#/0/@ownedPropertyType.15/@ownedLiteral.1"/>
              </ownedValue>
            </ownedValue>
            <propertyAssociation href="../../../plugin/org.osate.contribution.sei/resources/packages/Base_Types.aadl#/0/@ownedPublicSection/@ownedClassifier.12/@ownedPropertyAssociation.1"/>
          </ownedPropertyAssociation>
          <ownedPropertyAssociation xsi:type="instance:PropertyAssociationInstance">
            <property href="../../../plugin/org.osate.contribution.sei/resources/properties/Data_Model.aadl#Data_Model.IEEE754_Precision"/>
            <ownedValue>
              <ownedValue xsi:type="aadl2:NamedValue">
                <namedValue xsi:type="aadl2:EnumerationLiteral" href="../../../plugin/org.osate.contribution.sei/resources/properties/Data_Model.aadl#/0/@ownedProperty.9/@ownedPropertyType/@ownedLiteral.0"/>
              </ownedValue>
            </ownedValue>
            <propertyAssociation href="../../../plugin/org.osate.contribution.sei/resources/packages/Base_Types.aadl#/0/@ownedPublicSection/@ownedClassifier.12/@ownedPropertyAssociation.0"/>
          </ownedPropertyAssociation>
          <subcomponent xsi:type="aadl2:DataSubcomponent" href="../software/DataType/sensor_baro.aadl#/0/@ownedPublicSection/@ownedClassifier.1/@ownedDataSubcomponent.3"/>
          <index>0</index>
          <classifier xsi:type="aadl2:DataType" href="../../../plugin/org.osate.contribution.sei/resources/packages/Base_Types.aadl#Base_Types.Float_32"/>
        </componentInstance>
        <componentInstance name="temperature" category="data">
          <ownedPropertyAssociation xsi:type="instance:PropertyAssociationInstance">
            <property href="../../../plugin/org.osate.contribution.sei/resources/properties/Data_Model.aadl#Data_Model.Data_Representation"/>
            <ownedValue>
              <ownedValue xsi:type="aadl2:NamedValue">
                <namedValue xsi:type="aadl2:EnumerationLiteral" href="../../../plugin/org.osate.contribution.sei/resources/properties/Data_Model.aadl#/0/@ownedProperty.4/@ownedPropertyType/@ownedLiteral.4"/>
              </ownedValue>
            </ownedValue>
            <propertyAssociation href="../../../plugin/org.osate.contribution.sei/resources/packages/Base_Types.aadl#/0/@ownedPublicSection/@ownedClassifier.11/@ownedPropertyAssociation.0"/>
          </ownedPropertyAssociation>
          <ownedPropertyAssociation xsi:type="instance:PropertyAssociationInstance">
            <property href="../../../plugin/org.osate.workspace/resources/properties/Predeclared_Property_Sets/Memory_Properties.aadl#Memory_Properties.Data_Size"/>
            <ownedValue>
              <ownedValue xsi:type="aadl2:IntegerLiteral" value="4">
                <unit href="../../../plugin/org.osate.workspace/resources/properties/Predeclared_Property_Sets/AADL_Project.aadl#/0/@ownedPropertyType.15/@ownedLiteral.1"/>
              </ownedValue>
            </ownedValue>
            <propertyAssociation href="../../../plugin/org.osate.contribution.sei/resources/packages/Base_Types.aadl#/0/@ownedPublicSection/@ownedClassifier.12/@ownedPropertyAssociation.1"/>
          </ownedPropertyAssociation>
          <ownedPropertyAssociation xsi:type="instance:PropertyAssociationInstance">
            <property href="../../../plugin/org.osate.contribution.sei/resources/properties/Data_Model.aadl#Data_Model.IEEE754_Precision"/>
            <ownedValue>
              <ownedValue xsi:type="aadl2:NamedValue">
                <namedValue xsi:type="aadl2:EnumerationLiteral" href="../../../plugin/org.osate.contribution.sei/resources/properties/Data_Model.aadl#/0/@ownedProperty.9/@ownedPropertyType/@ownedLiteral.0"/>
              </ownedValue>
            </ownedValue>
            <propertyAssociation href="../../../plugin/org.osate.contribution.sei/resources/packages/Base_Types.aadl#/0/@ownedPublicSection/@ownedClassifier.12/@ownedPropertyAssociation.0"/>
          </ownedPropertyAssociation>
          <subcomponent xsi:type="aadl2:DataSubcomponent" href="../software/DataType/sensor_baro.aadl#/0/@ownedPublicSection/@ownedClassifier.1/@ownedDataSubcomponent.4"/>
          <index>0</index>
          <classifier xsi:type="aadl2:DataType" href="../../../plugin/org.osate.contribution.sei/resources/packages/Base_Types.aadl#Base_Types.Float_32"/>
        </componentInstance>
        <subcomponent xsi:type="aadl2:DataSubcomponent" href="../software/CSW.aadl#/0/@ownedPublicSection/@ownedClassifier.1/@ownedDataSubcomponent.11"/>
        <index>0</index>
        <classifier xsi:type="aadl2:DataImplementation" href="../software/DataType/sensor_baro.aadl#sensor_baro.sensor_baro.impl"/>
      </componentInstance>
      <componentInstance name="sensor_gyroscope" category="data">
        <ownedPropertyAssociation xsi:type="instance:PropertyAssociationInstance">
          <property href="../../../plugin/org.osate.contribution.sei/resources/properties/Data_Model.aadl#Data_Model.Data_Representation"/>
          <ownedValue>
            <ownedValue xsi:type="aadl2:NamedValue">
              <namedValue xsi:type="aadl2:EnumerationLiteral" href="../../../plugin/org.osate.contribution.sei/resources/properties/Data_Model.aadl#/0/@ownedProperty.4/@ownedPropertyType/@ownedLiteral.8"/>
            </ownedValue>
          </ownedValue>
          <propertyAssociation href="../software/DataType/sensor_gyro.aadl#/0/@ownedPublicSection/@ownedClassifier.0/@ownedPropertyAssociation.0"/>
        </ownedPropertyAssociation>
        <componentInstance name="device_id" category="data">
          <ownedPropertyAssociation xsi:type="instance:PropertyAssociationInstance">
            <property href="../../../plugin/org.osate.contribution.sei/resources/properties/Data_Model.aadl#Data_Model.Data_Representation"/>
            <ownedValue>
              <ownedValue xsi:type="aadl2:NamedValue">
                <namedValue xsi:type="aadl2:EnumerationLiteral" href="../../../plugin/org.osate.contribution.sei/resources/properties/Data_Model.aadl#/0/@ownedProperty.4/@ownedPropertyType/@ownedLiteral.6"/>
              </ownedValue>
            </ownedValue>
            <propertyAssociation href="../../../plugin/org.osate.contribution.sei/resources/packages/Base_Types.aadl#/0/@ownedPublicSection/@ownedClassifier.1/@ownedPropertyAssociation.0"/>
          </ownedPropertyAssociation>
          <ownedPropertyAssociation xsi:type="instance:PropertyAssociationInstance">
            <property href="../../../plugin/org.osate.contribution.sei/resources/properties/Data_Model.aadl#Data_Model.Number_Representation"/>
            <ownedValue>
              <ownedValue xsi:type="aadl2:NamedValue">
                <namedValue xsi:type="aadl2:EnumerationLiteral" href="../../../plugin/org.osate.contribution.sei/resources/properties/Data_Model.aadl#/0/@ownedProperty.13/@ownedPropertyType/@ownedLiteral.1"/>
              </ownedValue>
            </ownedValue>
            <propertyAssociation href="../../../plugin/org.osate.contribution.sei/resources/packages/Base_Types.aadl#/0/@ownedPublicSection/@ownedClassifier.8/@ownedPropertyAssociation.0"/>
          </ownedPropertyAssociation>
          <ownedPropertyAssociation xsi:type="instance:PropertyAssociationInstance">
            <property href="../../../plugin/org.osate.workspace/resources/properties/Predeclared_Property_Sets/Memory_Properties.aadl#Memory_Properties.Data_Size"/>
            <ownedValue>
              <ownedValue xsi:type="aadl2:IntegerLiteral" value="4">
                <unit href="../../../plugin/org.osate.workspace/resources/properties/Predeclared_Property_Sets/AADL_Project.aadl#/0/@ownedPropertyType.15/@ownedLiteral.1"/>
              </ownedValue>
            </ownedValue>
            <propertyAssociation href="../../../plugin/org.osate.contribution.sei/resources/packages/Base_Types.aadl#/0/@ownedPublicSection/@ownedClassifier.8/@ownedPropertyAssociation.1"/>
          </ownedPropertyAssociation>
          <subcomponent xsi:type="aadl2:DataSubcomponent" href="../software/DataType/sensor_gyro.aadl#/0/@ownedPublicSection/@ownedClassifier.1/@ownedDataSubcomponent.0"/>
          <index>0</index>
          <classifier xsi:type="aadl2:DataType" href="../../../plugin/org.osate.contribution.sei/resources/packages/Base_Types.aadl#Base_Types.Unsigned_32"/>
        </componentInstance>
        <componentInstance name="timestamp" category="data">
          <ownedPropertyAssociation xsi:type="instance:PropertyAssociationInstance">
            <property href="../../../plugin/org.osate.contribution.sei/resources/properties/Data_Model.aadl#Data_Model.Data_Representation"/>
            <ownedValue>
              <ownedValue xsi:type="aadl2:NamedValue">
                <namedValue xsi:type="aadl2:EnumerationLiteral" href="../../../plugin/org.osate.contribution.sei/resources/properties/Data_Model.aadl#/0/@ownedProperty.4/@ownedPropertyType/@ownedLiteral.6"/>
              </ownedValue>
            </ownedValue>
            <propertyAssociation href="../../../plugin/org.osate.contribution.sei/resources/packages/Base_Types.aadl#/0/@ownedPublicSection/@ownedClassifier.1/@ownedPropertyAssociation.0"/>
          </ownedPropertyAssociation>
          <ownedPropertyAssociation xsi:type="instance:PropertyAssociationInstance">
            <property href="../../../plugin/org.osate.contribution.sei/resources/properties/Data_Model.aadl#Data_Model.Number_Representation"/>
            <ownedValue>
              <ownedValue xsi:type="aadl2:NamedValue">
                <namedValue xsi:type="aadl2:EnumerationLiteral" href="../../../plugin/org.osate.contribution.sei/resources/properties/Data_Model.aadl#/0/@ownedProperty.13/@ownedPropertyType/@ownedLiteral.1"/>
              </ownedValue>
            </ownedValue>
            <propertyAssociation href="../../../plugin/org.osate.contribution.sei/resources/packages/Base_Types.aadl#/0/@ownedPublicSection/@ownedClassifier.9/@ownedPropertyAssociation.0"/>
          </ownedPropertyAssociation>
          <ownedPropertyAssociation xsi:type="instance:PropertyAssociationInstance">
            <property href="../../../plugin/org.osate.workspace/resources/properties/Predeclared_Property_Sets/Memory_Properties.aadl#Memory_Properties.Data_Size"/>
            <ownedValue>
              <ownedValue xsi:type="aadl2:IntegerLiteral" value="8">
                <unit href="../../../plugin/org.osate.workspace/resources/properties/Predeclared_Property_Sets/AADL_Project.aadl#/0/@ownedPropertyType.15/@ownedLiteral.1"/>
              </ownedValue>
            </ownedValue>
            <propertyAssociation href="../../../plugin/org.osate.contribution.sei/resources/packages/Base_Types.aadl#/0/@ownedPublicSection/@ownedClassifier.9/@ownedPropertyAssociation.1"/>
          </ownedPropertyAssociation>
          <subcomponent xsi:type="aadl2:DataSubcomponent" href="../software/DataType/sensor_gyro.aadl#/0/@ownedPublicSection/@ownedClassifier.1/@ownedDataSubcomponent.1"/>
          <index>0</index>
          <classifier xsi:type="aadl2:DataType" href="../../../plugin/org.osate.contribution.sei/resources/packages/Base_Types.aadl#Base_Types.Unsigned_64"/>
        </componentInstance>
        <componentInstance name="error_count" category="data">
          <ownedPropertyAssociation xsi:type="instance:PropertyAssociationInstance">
            <property href="../../../plugin/org.osate.contribution.sei/resources/properties/Data_Model.aadl#Data_Model.Data_Representation"/>
            <ownedValue>
              <ownedValue xsi:type="aadl2:NamedValue">
                <namedValue xsi:type="aadl2:EnumerationLiteral" href="../../../plugin/org.osate.contribution.sei/resources/properties/Data_Model.aadl#/0/@ownedProperty.4/@ownedPropertyType/@ownedLiteral.6"/>
              </ownedValue>
            </ownedValue>
            <propertyAssociation href="../../../plugin/org.osate.contribution.sei/resources/packages/Base_Types.aadl#/0/@ownedPublicSection/@ownedClassifier.1/@ownedPropertyAssociation.0"/>
          </ownedPropertyAssociation>
          <ownedPropertyAssociation xsi:type="instance:PropertyAssociationInstance">
            <property href="../../../plugin/org.osate.contribution.sei/resources/properties/Data_Model.aadl#Data_Model.Number_Representation"/>
            <ownedValue>
              <ownedValue xsi:type="aadl2:NamedValue">
                <namedValue xsi:type="aadl2:EnumerationLiteral" href="../../../plugin/org.osate.contribution.sei/resources/properties/Data_Model.aadl#/0/@ownedProperty.13/@ownedPropertyType/@ownedLiteral.1"/>
              </ownedValue>
            </ownedValue>
            <propertyAssociation href="../../../plugin/org.osate.contribution.sei/resources/packages/Base_Types.aadl#/0/@ownedPublicSection/@ownedClassifier.9/@ownedPropertyAssociation.0"/>
          </ownedPropertyAssociation>
          <ownedPropertyAssociation xsi:type="instance:PropertyAssociationInstance">
            <property href="../../../plugin/org.osate.workspace/resources/properties/Predeclared_Property_Sets/Memory_Properties.aadl#Memory_Properties.Data_Size"/>
            <ownedValue>
              <ownedValue xsi:type="aadl2:IntegerLiteral" value="8">
                <unit href="../../../plugin/org.osate.workspace/resources/properties/Predeclared_Property_Sets/AADL_Project.aadl#/0/@ownedPropertyType.15/@ownedLiteral.1"/>
              </ownedValue>
            </ownedValue>
            <propertyAssociation href="../../../plugin/org.osate.contribution.sei/resources/packages/Base_Types.aadl#/0/@ownedPublicSection/@ownedClassifier.9/@ownedPropertyAssociation.1"/>
          </ownedPropertyAssociation>
          <subcomponent xsi:type="aadl2:DataSubcomponent" href="../software/DataType/sensor_gyro.aadl#/0/@ownedPublicSection/@ownedClassifier.1/@ownedDataSubcomponent.2"/>
          <index>0</index>
          <classifier xsi:type="aadl2:DataType" href="../../../plugin/org.osate.contribution.sei/resources/packages/Base_Types.aadl#Base_Types.Unsigned_64"/>
        </componentInstance>
        <componentInstance name="x" category="data">
          <ownedPropertyAssociation xsi:type="instance:PropertyAssociationInstance">
            <property href="../../../plugin/org.osate.contribution.sei/resources/properties/Data_Model.aadl#Data_Model.Data_Representation"/>
            <ownedValue>
              <ownedValue xsi:type="aadl2:NamedValue">
                <namedValue xsi:type="aadl2:EnumerationLiteral" href="../../../plugin/org.osate.contribution.sei/resources/properties/Data_Model.aadl#/0/@ownedProperty.4/@ownedPropertyType/@ownedLiteral.4"/>
              </ownedValue>
            </ownedValue>
            <propertyAssociation href="../../../plugin/org.osate.contribution.sei/resources/packages/Base_Types.aadl#/0/@ownedPublicSection/@ownedClassifier.11/@ownedPropertyAssociation.0"/>
          </ownedPropertyAssociation>
          <ownedPropertyAssociation xsi:type="instance:PropertyAssociationInstance">
            <property href="../../../plugin/org.osate.workspace/resources/properties/Predeclared_Property_Sets/Memory_Properties.aadl#Memory_Properties.Data_Size"/>
            <ownedValue>
              <ownedValue xsi:type="aadl2:IntegerLiteral" value="4">
                <unit href="../../../plugin/org.osate.workspace/resources/properties/Predeclared_Property_Sets/AADL_Project.aadl#/0/@ownedPropertyType.15/@ownedLiteral.1"/>
              </ownedValue>
            </ownedValue>
            <propertyAssociation href="../../../plugin/org.osate.contribution.sei/resources/packages/Base_Types.aadl#/0/@ownedPublicSection/@ownedClassifier.12/@ownedPropertyAssociation.1"/>
          </ownedPropertyAssociation>
          <ownedPropertyAssociation xsi:type="instance:PropertyAssociationInstance">
            <property href="../../../plugin/org.osate.contribution.sei/resources/properties/Data_Model.aadl#Data_Model.IEEE754_Precision"/>
            <ownedValue>
              <ownedValue xsi:type="aadl2:NamedValue">
                <namedValue xsi:type="aadl2:EnumerationLiteral" href="../../../plugin/org.osate.contribution.sei/resources/properties/Data_Model.aadl#/0/@ownedProperty.9/@ownedPropertyType/@ownedLiteral.0"/>
              </ownedValue>
            </ownedValue>
            <propertyAssociation href="../../../plugin/org.osate.contribution.sei/resources/packages/Base_Types.aadl#/0/@ownedPublicSection/@ownedClassifier.12/@ownedPropertyAssociation.0"/>
          </ownedPropertyAssociation>
          <subcomponent xsi:type="aadl2:DataSubcomponent" href="../software/DataType/sensor_gyro.aadl#/0/@ownedPublicSection/@ownedClassifier.1/@ownedDataSubcomponent.3"/>
          <index>0</index>
          <classifier xsi:type="aadl2:DataType" href="../../../plugin/org.osate.contribution.sei/resources/packages/Base_Types.aadl#Base_Types.Float_32"/>
        </componentInstance>
        <componentInstance name="y" category="data">
          <ownedPropertyAssociation xsi:type="instance:PropertyAssociationInstance">
            <property href="../../../plugin/org.osate.contribution.sei/resources/properties/Data_Model.aadl#Data_Model.Data_Representation"/>
            <ownedValue>
              <ownedValue xsi:type="aadl2:NamedValue">
                <namedValue xsi:type="aadl2:EnumerationLiteral" href="../../../plugin/org.osate.contribution.sei/resources/properties/Data_Model.aadl#/0/@ownedProperty.4/@ownedPropertyType/@ownedLiteral.4"/>
              </ownedValue>
            </ownedValue>
            <propertyAssociation href="../../../plugin/org.osate.contribution.sei/resources/packages/Base_Types.aadl#/0/@ownedPublicSection/@ownedClassifier.11/@ownedPropertyAssociation.0"/>
          </ownedPropertyAssociation>
          <ownedPropertyAssociation xsi:type="instance:PropertyAssociationInstance">
            <property href="../../../plugin/org.osate.workspace/resources/properties/Predeclared_Property_Sets/Memory_Properties.aadl#Memory_Properties.Data_Size"/>
            <ownedValue>
              <ownedValue xsi:type="aadl2:IntegerLiteral" value="4">
                <unit href="../../../plugin/org.osate.workspace/resources/properties/Predeclared_Property_Sets/AADL_Project.aadl#/0/@ownedPropertyType.15/@ownedLiteral.1"/>
              </ownedValue>
            </ownedValue>
            <propertyAssociation href="../../../plugin/org.osate.contribution.sei/resources/packages/Base_Types.aadl#/0/@ownedPublicSection/@ownedClassifier.12/@ownedPropertyAssociation.1"/>
          </ownedPropertyAssociation>
          <ownedPropertyAssociation xsi:type="instance:PropertyAssociationInstance">
            <property href="../../../plugin/org.osate.contribution.sei/resources/properties/Data_Model.aadl#Data_Model.IEEE754_Precision"/>
            <ownedValue>
              <ownedValue xsi:type="aadl2:NamedValue">
                <namedValue xsi:type="aadl2:EnumerationLiteral" href="../../../plugin/org.osate.contribution.sei/resources/properties/Data_Model.aadl#/0/@ownedProperty.9/@ownedPropertyType/@ownedLiteral.0"/>
              </ownedValue>
            </ownedValue>
            <propertyAssociation href="../../../plugin/org.osate.contribution.sei/resources/packages/Base_Types.aadl#/0/@ownedPublicSection/@ownedClassifier.12/@ownedPropertyAssociation.0"/>
          </ownedPropertyAssociation>
          <subcomponent xsi:type="aadl2:DataSubcomponent" href="../software/DataType/sensor_gyro.aadl#/0/@ownedPublicSection/@ownedClassifier.1/@ownedDataSubcomponent.4"/>
          <index>0</index>
          <classifier xsi:type="aadl2:DataType" href="../../../plugin/org.osate.contribution.sei/resources/packages/Base_Types.aadl#Base_Types.Float_32"/>
        </componentInstance>
        <componentInstance name="z" category="data">
          <ownedPropertyAssociation xsi:type="instance:PropertyAssociationInstance">
            <property href="../../../plugin/org.osate.contribution.sei/resources/properties/Data_Model.aadl#Data_Model.Data_Representation"/>
            <ownedValue>
              <ownedValue xsi:type="aadl2:NamedValue">
                <namedValue xsi:type="aadl2:EnumerationLiteral" href="../../../plugin/org.osate.contribution.sei/resources/properties/Data_Model.aadl#/0/@ownedProperty.4/@ownedPropertyType/@ownedLiteral.4"/>
              </ownedValue>
            </ownedValue>
            <propertyAssociation href="../../../plugin/org.osate.contribution.sei/resources/packages/Base_Types.aadl#/0/@ownedPublicSection/@ownedClassifier.11/@ownedPropertyAssociation.0"/>
          </ownedPropertyAssociation>
          <ownedPropertyAssociation xsi:type="instance:PropertyAssociationInstance">
            <property href="../../../plugin/org.osate.workspace/resources/properties/Predeclared_Property_Sets/Memory_Properties.aadl#Memory_Properties.Data_Size"/>
            <ownedValue>
              <ownedValue xsi:type="aadl2:IntegerLiteral" value="4">
                <unit href="../../../plugin/org.osate.workspace/resources/properties/Predeclared_Property_Sets/AADL_Project.aadl#/0/@ownedPropertyType.15/@ownedLiteral.1"/>
              </ownedValue>
            </ownedValue>
            <propertyAssociation href="../../../plugin/org.osate.contribution.sei/resources/packages/Base_Types.aadl#/0/@ownedPublicSection/@ownedClassifier.12/@ownedPropertyAssociation.1"/>
          </ownedPropertyAssociation>
          <ownedPropertyAssociation xsi:type="instance:PropertyAssociationInstance">
            <property href="../../../plugin/org.osate.contribution.sei/resources/properties/Data_Model.aadl#Data_Model.IEEE754_Precision"/>
            <ownedValue>
              <ownedValue xsi:type="aadl2:NamedValue">
                <namedValue xsi:type="aadl2:EnumerationLiteral" href="../../../plugin/org.osate.contribution.sei/resources/properties/Data_Model.aadl#/0/@ownedProperty.9/@ownedPropertyType/@ownedLiteral.0"/>
              </ownedValue>
            </ownedValue>
            <propertyAssociation href="../../../plugin/org.osate.contribution.sei/resources/packages/Base_Types.aadl#/0/@ownedPublicSection/@ownedClassifier.12/@ownedPropertyAssociation.0"/>
          </ownedPropertyAssociation>
          <subcomponent xsi:type="aadl2:DataSubcomponent" href="../software/DataType/sensor_gyro.aadl#/0/@ownedPublicSection/@ownedClassifier.1/@ownedDataSubcomponent.5"/>
          <index>0</index>
          <classifier xsi:type="aadl2:DataType" href="../../../plugin/org.osate.contribution.sei/resources/packages/Base_Types.aadl#Base_Types.Float_32"/>
        </componentInstance>
        <componentInstance name="integral_dt" category="data">
          <ownedPropertyAssociation xsi:type="instance:PropertyAssociationInstance">
            <property href="../../../plugin/org.osate.contribution.sei/resources/properties/Data_Model.aadl#Data_Model.Data_Representation"/>
            <ownedValue>
              <ownedValue xsi:type="aadl2:NamedValue">
                <namedValue xsi:type="aadl2:EnumerationLiteral" href="../../../plugin/org.osate.contribution.sei/resources/properties/Data_Model.aadl#/0/@ownedProperty.4/@ownedPropertyType/@ownedLiteral.6"/>
              </ownedValue>
            </ownedValue>
            <propertyAssociation href="../../../plugin/org.osate.contribution.sei/resources/packages/Base_Types.aadl#/0/@ownedPublicSection/@ownedClassifier.1/@ownedPropertyAssociation.0"/>
          </ownedPropertyAssociation>
          <ownedPropertyAssociation xsi:type="instance:PropertyAssociationInstance">
            <property href="../../../plugin/org.osate.contribution.sei/resources/properties/Data_Model.aadl#Data_Model.Number_Representation"/>
            <ownedValue>
              <ownedValue xsi:type="aadl2:NamedValue">
                <namedValue xsi:type="aadl2:EnumerationLiteral" href="../../../plugin/org.osate.contribution.sei/resources/properties/Data_Model.aadl#/0/@ownedProperty.13/@ownedPropertyType/@ownedLiteral.1"/>
              </ownedValue>
            </ownedValue>
            <propertyAssociation href="../../../plugin/org.osate.contribution.sei/resources/packages/Base_Types.aadl#/0/@ownedPublicSection/@ownedClassifier.8/@ownedPropertyAssociation.0"/>
          </ownedPropertyAssociation>
          <ownedPropertyAssociation xsi:type="instance:PropertyAssociationInstance">
            <property href="../../../plugin/org.osate.workspace/resources/properties/Predeclared_Property_Sets/Memory_Properties.aadl#Memory_Properties.Data_Size"/>
            <ownedValue>
              <ownedValue xsi:type="aadl2:IntegerLiteral" value="4">
                <unit href="../../../plugin/org.osate.workspace/resources/properties/Predeclared_Property_Sets/AADL_Project.aadl#/0/@ownedPropertyType.15/@ownedLiteral.1"/>
              </ownedValue>
            </ownedValue>
            <propertyAssociation href="../../../plugin/org.osate.contribution.sei/resources/packages/Base_Types.aadl#/0/@ownedPublicSection/@ownedClassifier.8/@ownedPropertyAssociation.1"/>
          </ownedPropertyAssociation>
          <subcomponent xsi:type="aadl2:DataSubcomponent" href="../software/DataType/sensor_gyro.aadl#/0/@ownedPublicSection/@ownedClassifier.1/@ownedDataSubcomponent.6"/>
          <index>0</index>
          <classifier xsi:type="aadl2:DataType" href="../../../plugin/org.osate.contribution.sei/resources/packages/Base_Types.aadl#Base_Types.Unsigned_32"/>
        </componentInstance>
        <componentInstance name="x_integral" category="data">
          <ownedPropertyAssociation xsi:type="instance:PropertyAssociationInstance">
            <property href="../../../plugin/org.osate.contribution.sei/resources/properties/Data_Model.aadl#Data_Model.Data_Representation"/>
            <ownedValue>
              <ownedValue xsi:type="aadl2:NamedValue">
                <namedValue xsi:type="aadl2:EnumerationLiteral" href="../../../plugin/org.osate.contribution.sei/resources/properties/Data_Model.aadl#/0/@ownedProperty.4/@ownedPropertyType/@ownedLiteral.4"/>
              </ownedValue>
            </ownedValue>
            <propertyAssociation href="../../../plugin/org.osate.contribution.sei/resources/packages/Base_Types.aadl#/0/@ownedPublicSection/@ownedClassifier.11/@ownedPropertyAssociation.0"/>
          </ownedPropertyAssociation>
          <ownedPropertyAssociation xsi:type="instance:PropertyAssociationInstance">
            <property href="../../../plugin/org.osate.workspace/resources/properties/Predeclared_Property_Sets/Memory_Properties.aadl#Memory_Properties.Data_Size"/>
            <ownedValue>
              <ownedValue xsi:type="aadl2:IntegerLiteral" value="4">
                <unit href="../../../plugin/org.osate.workspace/resources/properties/Predeclared_Property_Sets/AADL_Project.aadl#/0/@ownedPropertyType.15/@ownedLiteral.1"/>
              </ownedValue>
            </ownedValue>
            <propertyAssociation href="../../../plugin/org.osate.contribution.sei/resources/packages/Base_Types.aadl#/0/@ownedPublicSection/@ownedClassifier.12/@ownedPropertyAssociation.1"/>
          </ownedPropertyAssociation>
          <ownedPropertyAssociation xsi:type="instance:PropertyAssociationInstance">
            <property href="../../../plugin/org.osate.contribution.sei/resources/properties/Data_Model.aadl#Data_Model.IEEE754_Precision"/>
            <ownedValue>
              <ownedValue xsi:type="aadl2:NamedValue">
                <namedValue xsi:type="aadl2:EnumerationLiteral" href="../../../plugin/org.osate.contribution.sei/resources/properties/Data_Model.aadl#/0/@ownedProperty.9/@ownedPropertyType/@ownedLiteral.0"/>
              </ownedValue>
            </ownedValue>
            <propertyAssociation href="../../../plugin/org.osate.contribution.sei/resources/packages/Base_Types.aadl#/0/@ownedPublicSection/@ownedClassifier.12/@ownedPropertyAssociation.0"/>
          </ownedPropertyAssociation>
          <subcomponent xsi:type="aadl2:DataSubcomponent" href="../software/DataType/sensor_gyro.aadl#/0/@ownedPublicSection/@ownedClassifier.1/@ownedDataSubcomponent.7"/>
          <index>0</index>
          <classifier xsi:type="aadl2:DataType" href="../../../plugin/org.osate.contribution.sei/resources/packages/Base_Types.aadl#Base_Types.Float_32"/>
        </componentInstance>
        <componentInstance name="y_integral" category="data">
          <ownedPropertyAssociation xsi:type="instance:PropertyAssociationInstance">
            <property href="../../../plugin/org.osate.contribution.sei/resources/properties/Data_Model.aadl#Data_Model.Data_Representation"/>
            <ownedValue>
              <ownedValue xsi:type="aadl2:NamedValue">
                <namedValue xsi:type="aadl2:EnumerationLiteral" href="../../../plugin/org.osate.contribution.sei/resources/properties/Data_Model.aadl#/0/@ownedProperty.4/@ownedPropertyType/@ownedLiteral.4"/>
              </ownedValue>
            </ownedValue>
            <propertyAssociation href="../../../plugin/org.osate.contribution.sei/resources/packages/Base_Types.aadl#/0/@ownedPublicSection/@ownedClassifier.11/@ownedPropertyAssociation.0"/>
          </ownedPropertyAssociation>
          <ownedPropertyAssociation xsi:type="instance:PropertyAssociationInstance">
            <property href="../../../plugin/org.osate.workspace/resources/properties/Predeclared_Property_Sets/Memory_Properties.aadl#Memory_Properties.Data_Size"/>
            <ownedValue>
              <ownedValue xsi:type="aadl2:IntegerLiteral" value="4">
                <unit href="../../../plugin/org.osate.workspace/resources/properties/Predeclared_Property_Sets/AADL_Project.aadl#/0/@ownedPropertyType.15/@ownedLiteral.1"/>
              </ownedValue>
            </ownedValue>
            <propertyAssociation href="../../../plugin/org.osate.contribution.sei/resources/packages/Base_Types.aadl#/0/@ownedPublicSection/@ownedClassifier.12/@ownedPropertyAssociation.1"/>
          </ownedPropertyAssociation>
          <ownedPropertyAssociation xsi:type="instance:PropertyAssociationInstance">
            <property href="../../../plugin/org.osate.contribution.sei/resources/properties/Data_Model.aadl#Data_Model.IEEE754_Precision"/>
            <ownedValue>
              <ownedValue xsi:type="aadl2:NamedValue">
                <namedValue xsi:type="aadl2:EnumerationLiteral" href="../../../plugin/org.osate.contribution.sei/resources/properties/Data_Model.aadl#/0/@ownedProperty.9/@ownedPropertyType/@ownedLiteral.0"/>
              </ownedValue>
            </ownedValue>
            <propertyAssociation href="../../../plugin/org.osate.contribution.sei/resources/packages/Base_Types.aadl#/0/@ownedPublicSection/@ownedClassifier.12/@ownedPropertyAssociation.0"/>
          </ownedPropertyAssociation>
          <subcomponent xsi:type="aadl2:DataSubcomponent" href="../software/DataType/sensor_gyro.aadl#/0/@ownedPublicSection/@ownedClassifier.1/@ownedDataSubcomponent.8"/>
          <index>0</index>
          <classifier xsi:type="aadl2:DataType" href="../../../plugin/org.osate.contribution.sei/resources/packages/Base_Types.aadl#Base_Types.Float_32"/>
        </componentInstance>
        <componentInstance name="z_integral" category="data">
          <ownedPropertyAssociation xsi:type="instance:PropertyAssociationInstance">
            <property href="../../../plugin/org.osate.contribution.sei/resources/properties/Data_Model.aadl#Data_Model.Data_Representation"/>
            <ownedValue>
              <ownedValue xsi:type="aadl2:NamedValue">
                <namedValue xsi:type="aadl2:EnumerationLiteral" href="../../../plugin/org.osate.contribution.sei/resources/properties/Data_Model.aadl#/0/@ownedProperty.4/@ownedPropertyType/@ownedLiteral.4"/>
              </ownedValue>
            </ownedValue>
            <propertyAssociation href="../../../plugin/org.osate.contribution.sei/resources/packages/Base_Types.aadl#/0/@ownedPublicSection/@ownedClassifier.11/@ownedPropertyAssociation.0"/>
          </ownedPropertyAssociation>
          <ownedPropertyAssociation xsi:type="instance:PropertyAssociationInstance">
            <property href="../../../plugin/org.osate.workspace/resources/properties/Predeclared_Property_Sets/Memory_Properties.aadl#Memory_Properties.Data_Size"/>
            <ownedValue>
              <ownedValue xsi:type="aadl2:IntegerLiteral" value="4">
                <unit href="../../../plugin/org.osate.workspace/resources/properties/Predeclared_Property_Sets/AADL_Project.aadl#/0/@ownedPropertyType.15/@ownedLiteral.1"/>
              </ownedValue>
            </ownedValue>
            <propertyAssociation href="../../../plugin/org.osate.contribution.sei/resources/packages/Base_Types.aadl#/0/@ownedPublicSection/@ownedClassifier.12/@ownedPropertyAssociation.1"/>
          </ownedPropertyAssociation>
          <ownedPropertyAssociation xsi:type="instance:PropertyAssociationInstance">
            <property href="../../../plugin/org.osate.contribution.sei/resources/properties/Data_Model.aadl#Data_Model.IEEE754_Precision"/>
            <ownedValue>
              <ownedValue xsi:type="aadl2:NamedValue">
                <namedValue xsi:type="aadl2:EnumerationLiteral" href="../../../plugin/org.osate.contribution.sei/resources/properties/Data_Model.aadl#/0/@ownedProperty.9/@ownedPropertyType/@ownedLiteral.0"/>
              </ownedValue>
            </ownedValue>
            <propertyAssociation href="../../../plugin/org.osate.contribution.sei/resources/packages/Base_Types.aadl#/0/@ownedPublicSection/@ownedClassifier.12/@ownedPropertyAssociation.0"/>
          </ownedPropertyAssociation>
          <subcomponent xsi:type="aadl2:DataSubcomponent" href="../software/DataType/sensor_gyro.aadl#/0/@ownedPublicSection/@ownedClassifier.1/@ownedDataSubcomponent.9"/>
          <index>0</index>
          <classifier xsi:type="aadl2:DataType" href="../../../plugin/org.osate.contribution.sei/resources/packages/Base_Types.aadl#Base_Types.Float_32"/>
        </componentInstance>
        <componentInstance name="temperature" category="data">
          <ownedPropertyAssociation xsi:type="instance:PropertyAssociationInstance">
            <property href="../../../plugin/org.osate.contribution.sei/resources/properties/Data_Model.aadl#Data_Model.Data_Representation"/>
            <ownedValue>
              <ownedValue xsi:type="aadl2:NamedValue">
                <namedValue xsi:type="aadl2:EnumerationLiteral" href="../../../plugin/org.osate.contribution.sei/resources/properties/Data_Model.aadl#/0/@ownedProperty.4/@ownedPropertyType/@ownedLiteral.4"/>
              </ownedValue>
            </ownedValue>
            <propertyAssociation href="../../../plugin/org.osate.contribution.sei/resources/packages/Base_Types.aadl#/0/@ownedPublicSection/@ownedClassifier.11/@ownedPropertyAssociation.0"/>
          </ownedPropertyAssociation>
          <ownedPropertyAssociation xsi:type="instance:PropertyAssociationInstance">
            <property href="../../../plugin/org.osate.workspace/resources/properties/Predeclared_Property_Sets/Memory_Properties.aadl#Memory_Properties.Data_Size"/>
            <ownedValue>
              <ownedValue xsi:type="aadl2:IntegerLiteral" value="4">
                <unit href="../../../plugin/org.osate.workspace/resources/properties/Predeclared_Property_Sets/AADL_Project.aadl#/0/@ownedPropertyType.15/@ownedLiteral.1"/>
              </ownedValue>
            </ownedValue>
            <propertyAssociation href="../../../plugin/org.osate.contribution.sei/resources/packages/Base_Types.aadl#/0/@ownedPublicSection/@ownedClassifier.12/@ownedPropertyAssociation.1"/>
          </ownedPropertyAssociation>
          <ownedPropertyAssociation xsi:type="instance:PropertyAssociationInstance">
            <property href="../../../plugin/org.osate.contribution.sei/resources/properties/Data_Model.aadl#Data_Model.IEEE754_Precision"/>
            <ownedValue>
              <ownedValue xsi:type="aadl2:NamedValue">
                <namedValue xsi:type="aadl2:EnumerationLiteral" href="../../../plugin/org.osate.contribution.sei/resources/properties/Data_Model.aadl#/0/@ownedProperty.9/@ownedPropertyType/@ownedLiteral.0"/>
              </ownedValue>
            </ownedValue>
            <propertyAssociation href="../../../plugin/org.osate.contribution.sei/resources/packages/Base_Types.aadl#/0/@ownedPublicSection/@ownedClassifier.12/@ownedPropertyAssociation.0"/>
          </ownedPropertyAssociation>
          <subcomponent xsi:type="aadl2:DataSubcomponent" href="../software/DataType/sensor_gyro.aadl#/0/@ownedPublicSection/@ownedClassifier.1/@ownedDataSubcomponent.10"/>
          <index>0</index>
          <classifier xsi:type="aadl2:DataType" href="../../../plugin/org.osate.contribution.sei/resources/packages/Base_Types.aadl#Base_Types.Float_32"/>
        </componentInstance>
        <componentInstance name="scaling" category="data">
          <ownedPropertyAssociation xsi:type="instance:PropertyAssociationInstance">
            <property href="../../../plugin/org.osate.contribution.sei/resources/properties/Data_Model.aadl#Data_Model.Data_Representation"/>
            <ownedValue>
              <ownedValue xsi:type="aadl2:NamedValue">
                <namedValue xsi:type="aadl2:EnumerationLiteral" href="../../../plugin/org.osate.contribution.sei/resources/properties/Data_Model.aadl#/0/@ownedProperty.4/@ownedPropertyType/@ownedLiteral.4"/>
              </ownedValue>
            </ownedValue>
            <propertyAssociation href="../../../plugin/org.osate.contribution.sei/resources/packages/Base_Types.aadl#/0/@ownedPublicSection/@ownedClassifier.11/@ownedPropertyAssociation.0"/>
          </ownedPropertyAssociation>
          <ownedPropertyAssociation xsi:type="instance:PropertyAssociationInstance">
            <property href="../../../plugin/org.osate.workspace/resources/properties/Predeclared_Property_Sets/Memory_Properties.aadl#Memory_Properties.Data_Size"/>
            <ownedValue>
              <ownedValue xsi:type="aadl2:IntegerLiteral" value="4">
                <unit href="../../../plugin/org.osate.workspace/resources/properties/Predeclared_Property_Sets/AADL_Project.aadl#/0/@ownedPropertyType.15/@ownedLiteral.1"/>
              </ownedValue>
            </ownedValue>
            <propertyAssociation href="../../../plugin/org.osate.contribution.sei/resources/packages/Base_Types.aadl#/0/@ownedPublicSection/@ownedClassifier.12/@ownedPropertyAssociation.1"/>
          </ownedPropertyAssociation>
          <ownedPropertyAssociation xsi:type="instance:PropertyAssociationInstance">
            <property href="../../../plugin/org.osate.contribution.sei/resources/properties/Data_Model.aadl#Data_Model.IEEE754_Precision"/>
            <ownedValue>
              <ownedValue xsi:type="aadl2:NamedValue">
                <namedValue xsi:type="aadl2:EnumerationLiteral" href="../../../plugin/org.osate.contribution.sei/resources/properties/Data_Model.aadl#/0/@ownedProperty.9/@ownedPropertyType/@ownedLiteral.0"/>
              </ownedValue>
            </ownedValue>
            <propertyAssociation href="../../../plugin/org.osate.contribution.sei/resources/packages/Base_Types.aadl#/0/@ownedPublicSection/@ownedClassifier.12/@ownedPropertyAssociation.0"/>
          </ownedPropertyAssociation>
          <subcomponent xsi:type="aadl2:DataSubcomponent" href="../software/DataType/sensor_gyro.aadl#/0/@ownedPublicSection/@ownedClassifier.1/@ownedDataSubcomponent.11"/>
          <index>0</index>
          <classifier xsi:type="aadl2:DataType" href="../../../plugin/org.osate.contribution.sei/resources/packages/Base_Types.aadl#Base_Types.Float_32"/>
        </componentInstance>
        <componentInstance name="x_raw" category="data">
          <ownedPropertyAssociation xsi:type="instance:PropertyAssociationInstance">
            <property href="../../../plugin/org.osate.contribution.sei/resources/properties/Data_Model.aadl#Data_Model.Data_Representation"/>
            <ownedValue>
              <ownedValue xsi:type="aadl2:NamedValue">
                <namedValue xsi:type="aadl2:EnumerationLiteral" href="../../../plugin/org.osate.contribution.sei/resources/properties/Data_Model.aadl#/0/@ownedProperty.4/@ownedPropertyType/@ownedLiteral.6"/>
              </ownedValue>
            </ownedValue>
            <propertyAssociation href="../../../plugin/org.osate.contribution.sei/resources/packages/Base_Types.aadl#/0/@ownedPublicSection/@ownedClassifier.1/@ownedPropertyAssociation.0"/>
          </ownedPropertyAssociation>
          <ownedPropertyAssociation xsi:type="instance:PropertyAssociationInstance">
            <property href="../../../plugin/org.osate.contribution.sei/resources/properties/Data_Model.aadl#Data_Model.Number_Representation"/>
            <ownedValue>
              <ownedValue xsi:type="aadl2:NamedValue">
                <namedValue xsi:type="aadl2:EnumerationLiteral" href="../../../plugin/org.osate.contribution.sei/resources/properties/Data_Model.aadl#/0/@ownedProperty.13/@ownedPropertyType/@ownedLiteral.0"/>
              </ownedValue>
            </ownedValue>
            <propertyAssociation href="../../../plugin/org.osate.contribution.sei/resources/packages/Base_Types.aadl#/0/@ownedPublicSection/@ownedClassifier.3/@ownedPropertyAssociation.0"/>
          </ownedPropertyAssociation>
          <ownedPropertyAssociation xsi:type="instance:PropertyAssociationInstance">
            <property href="../../../plugin/org.osate.workspace/resources/properties/Predeclared_Property_Sets/Memory_Properties.aadl#Memory_Properties.Data_Size"/>
            <ownedValue>
              <ownedValue xsi:type="aadl2:IntegerLiteral" value="2">
                <unit href="../../../plugin/org.osate.workspace/resources/properties/Predeclared_Property_Sets/AADL_Project.aadl#/0/@ownedPropertyType.15/@ownedLiteral.1"/>
              </ownedValue>
            </ownedValue>
            <propertyAssociation href="../../../plugin/org.osate.contribution.sei/resources/packages/Base_Types.aadl#/0/@ownedPublicSection/@ownedClassifier.3/@ownedPropertyAssociation.1"/>
          </ownedPropertyAssociation>
          <subcomponent xsi:type="aadl2:DataSubcomponent" href="../software/DataType/sensor_gyro.aadl#/0/@ownedPublicSection/@ownedClassifier.1/@ownedDataSubcomponent.12"/>
          <index>0</index>
          <classifier xsi:type="aadl2:DataType" href="../../../plugin/org.osate.contribution.sei/resources/packages/Base_Types.aadl#Base_Types.Integer_16"/>
        </componentInstance>
        <componentInstance name="y_raw" category="data">
          <ownedPropertyAssociation xsi:type="instance:PropertyAssociationInstance">
            <property href="../../../plugin/org.osate.contribution.sei/resources/properties/Data_Model.aadl#Data_Model.Data_Representation"/>
            <ownedValue>
              <ownedValue xsi:type="aadl2:NamedValue">
                <namedValue xsi:type="aadl2:EnumerationLiteral" href="../../../plugin/org.osate.contribution.sei/resources/properties/Data_Model.aadl#/0/@ownedProperty.4/@ownedPropertyType/@ownedLiteral.6"/>
              </ownedValue>
            </ownedValue>
            <propertyAssociation href="../../../plugin/org.osate.contribution.sei/resources/packages/Base_Types.aadl#/0/@ownedPublicSection/@ownedClassifier.1/@ownedPropertyAssociation.0"/>
          </ownedPropertyAssociation>
          <ownedPropertyAssociation xsi:type="instance:PropertyAssociationInstance">
            <property href="../../../plugin/org.osate.contribution.sei/resources/properties/Data_Model.aadl#Data_Model.Number_Representation"/>
            <ownedValue>
              <ownedValue xsi:type="aadl2:NamedValue">
                <namedValue xsi:type="aadl2:EnumerationLiteral" href="../../../plugin/org.osate.contribution.sei/resources/properties/Data_Model.aadl#/0/@ownedProperty.13/@ownedPropertyType/@ownedLiteral.0"/>
              </ownedValue>
            </ownedValue>
            <propertyAssociation href="../../../plugin/org.osate.contribution.sei/resources/packages/Base_Types.aadl#/0/@ownedPublicSection/@ownedClassifier.3/@ownedPropertyAssociation.0"/>
          </ownedPropertyAssociation>
          <ownedPropertyAssociation xsi:type="instance:PropertyAssociationInstance">
            <property href="../../../plugin/org.osate.workspace/resources/properties/Predeclared_Property_Sets/Memory_Properties.aadl#Memory_Properties.Data_Size"/>
            <ownedValue>
              <ownedValue xsi:type="aadl2:IntegerLiteral" value="2">
                <unit href="../../../plugin/org.osate.workspace/resources/properties/Predeclared_Property_Sets/AADL_Project.aadl#/0/@ownedPropertyType.15/@ownedLiteral.1"/>
              </ownedValue>
            </ownedValue>
            <propertyAssociation href="../../../plugin/org.osate.contribution.sei/resources/packages/Base_Types.aadl#/0/@ownedPublicSection/@ownedClassifier.3/@ownedPropertyAssociation.1"/>
          </ownedPropertyAssociation>
          <subcomponent xsi:type="aadl2:DataSubcomponent" href="../software/DataType/sensor_gyro.aadl#/0/@ownedPublicSection/@ownedClassifier.1/@ownedDataSubcomponent.13"/>
          <index>0</index>
          <classifier xsi:type="aadl2:DataType" href="../../../plugin/org.osate.contribution.sei/resources/packages/Base_Types.aadl#Base_Types.Integer_16"/>
        </componentInstance>
        <componentInstance name="z_raw" category="data">
          <ownedPropertyAssociation xsi:type="instance:PropertyAssociationInstance">
            <property href="../../../plugin/org.osate.contribution.sei/resources/properties/Data_Model.aadl#Data_Model.Data_Representation"/>
            <ownedValue>
              <ownedValue xsi:type="aadl2:NamedValue">
                <namedValue xsi:type="aadl2:EnumerationLiteral" href="../../../plugin/org.osate.contribution.sei/resources/properties/Data_Model.aadl#/0/@ownedProperty.4/@ownedPropertyType/@ownedLiteral.6"/>
              </ownedValue>
            </ownedValue>
            <propertyAssociation href="../../../plugin/org.osate.contribution.sei/resources/packages/Base_Types.aadl#/0/@ownedPublicSection/@ownedClassifier.1/@ownedPropertyAssociation.0"/>
          </ownedPropertyAssociation>
          <ownedPropertyAssociation xsi:type="instance:PropertyAssociationInstance">
            <property href="../../../plugin/org.osate.contribution.sei/resources/properties/Data_Model.aadl#Data_Model.Number_Representation"/>
            <ownedValue>
              <ownedValue xsi:type="aadl2:NamedValue">
                <namedValue xsi:type="aadl2:EnumerationLiteral" href="../../../plugin/org.osate.contribution.sei/resources/properties/Data_Model.aadl#/0/@ownedProperty.13/@ownedPropertyType/@ownedLiteral.0"/>
              </ownedValue>
            </ownedValue>
            <propertyAssociation href="../../../plugin/org.osate.contribution.sei/resources/packages/Base_Types.aadl#/0/@ownedPublicSection/@ownedClassifier.3/@ownedPropertyAssociation.0"/>
          </ownedPropertyAssociation>
          <ownedPropertyAssociation xsi:type="instance:PropertyAssociationInstance">
            <property href="../../../plugin/org.osate.workspace/resources/properties/Predeclared_Property_Sets/Memory_Properties.aadl#Memory_Properties.Data_Size"/>
            <ownedValue>
              <ownedValue xsi:type="aadl2:IntegerLiteral" value="2">
                <unit href="../../../plugin/org.osate.workspace/resources/properties/Predeclared_Property_Sets/AADL_Project.aadl#/0/@ownedPropertyType.15/@ownedLiteral.1"/>
              </ownedValue>
            </ownedValue>
            <propertyAssociation href="../../../plugin/org.osate.contribution.sei/resources/packages/Base_Types.aadl#/0/@ownedPublicSection/@ownedClassifier.3/@ownedPropertyAssociation.1"/>
          </ownedPropertyAssociation>
          <subcomponent xsi:type="aadl2:DataSubcomponent" href="../software/DataType/sensor_gyro.aadl#/0/@ownedPublicSection/@ownedClassifier.1/@ownedDataSubcomponent.14"/>
          <index>0</index>
          <classifier xsi:type="aadl2:DataType" href="../../../plugin/org.osate.contribution.sei/resources/packages/Base_Types.aadl#Base_Types.Integer_16"/>
        </componentInstance>
        <subcomponent xsi:type="aadl2:DataSubcomponent" href="../software/CSW.aadl#/0/@ownedPublicSection/@ownedClassifier.1/@ownedDataSubcomponent.12"/>
        <index>0</index>
        <classifier xsi:type="aadl2:DataImplementation" href="../software/DataType/sensor_gyro.aadl#sensor_gyro.sensor_gyro.impl"/>
      </componentInstance>
      <componentInstance name="sensor_acceler" category="data">
        <ownedPropertyAssociation xsi:type="instance:PropertyAssociationInstance">
          <property href="../../../plugin/org.osate.contribution.sei/resources/properties/Data_Model.aadl#Data_Model.Data_Representation"/>
          <ownedValue>
            <ownedValue xsi:type="aadl2:NamedValue">
              <namedValue xsi:type="aadl2:EnumerationLiteral" href="../../../plugin/org.osate.contribution.sei/resources/properties/Data_Model.aadl#/0/@ownedProperty.4/@ownedPropertyType/@ownedLiteral.8"/>
            </ownedValue>
          </ownedValue>
          <propertyAssociation href="../software/DataType/sensor_accel.aadl#/0/@ownedPublicSection/@ownedClassifier.0/@ownedPropertyAssociation.0"/>
        </ownedPropertyAssociation>
        <componentInstance name="timestamp" category="data">
          <ownedPropertyAssociation xsi:type="instance:PropertyAssociationInstance">
            <property href="../../../plugin/org.osate.contribution.sei/resources/properties/Data_Model.aadl#Data_Model.Data_Representation"/>
            <ownedValue>
              <ownedValue xsi:type="aadl2:NamedValue">
                <namedValue xsi:type="aadl2:EnumerationLiteral" href="../../../plugin/org.osate.contribution.sei/resources/properties/Data_Model.aadl#/0/@ownedProperty.4/@ownedPropertyType/@ownedLiteral.6"/>
              </ownedValue>
            </ownedValue>
            <propertyAssociation href="../../../plugin/org.osate.contribution.sei/resources/packages/Base_Types.aadl#/0/@ownedPublicSection/@ownedClassifier.1/@ownedPropertyAssociation.0"/>
          </ownedPropertyAssociation>
          <ownedPropertyAssociation xsi:type="instance:PropertyAssociationInstance">
            <property href="../../../plugin/org.osate.contribution.sei/resources/properties/Data_Model.aadl#Data_Model.Number_Representation"/>
            <ownedValue>
              <ownedValue xsi:type="aadl2:NamedValue">
                <namedValue xsi:type="aadl2:EnumerationLiteral" href="../../../plugin/org.osate.contribution.sei/resources/properties/Data_Model.aadl#/0/@ownedProperty.13/@ownedPropertyType/@ownedLiteral.1"/>
              </ownedValue>
            </ownedValue>
            <propertyAssociation href="../../../plugin/org.osate.contribution.sei/resources/packages/Base_Types.aadl#/0/@ownedPublicSection/@ownedClassifier.9/@ownedPropertyAssociation.0"/>
          </ownedPropertyAssociation>
          <ownedPropertyAssociation xsi:type="instance:PropertyAssociationInstance">
            <property href="../../../plugin/org.osate.workspace/resources/properties/Predeclared_Property_Sets/Memory_Properties.aadl#Memory_Properties.Data_Size"/>
            <ownedValue>
              <ownedValue xsi:type="aadl2:IntegerLiteral" value="8">
                <unit href="../../../plugin/org.osate.workspace/resources/properties/Predeclared_Property_Sets/AADL_Project.aadl#/0/@ownedPropertyType.15/@ownedLiteral.1"/>
              </ownedValue>
            </ownedValue>
            <propertyAssociation href="../../../plugin/org.osate.contribution.sei/resources/packages/Base_Types.aadl#/0/@ownedPublicSection/@ownedClassifier.9/@ownedPropertyAssociation.1"/>
          </ownedPropertyAssociation>
          <subcomponent xsi:type="aadl2:DataSubcomponent" href="../software/DataType/sensor_accel.aadl#/0/@ownedPublicSection/@ownedClassifier.1/@ownedDataSubcomponent.0"/>
          <index>0</index>
          <classifier xsi:type="aadl2:DataType" href="../../../plugin/org.osate.contribution.sei/resources/packages/Base_Types.aadl#Base_Types.Unsigned_64"/>
        </componentInstance>
        <componentInstance name="device_id" category="data">
          <ownedPropertyAssociation xsi:type="instance:PropertyAssociationInstance">
            <property href="../../../plugin/org.osate.contribution.sei/resources/properties/Data_Model.aadl#Data_Model.Data_Representation"/>
            <ownedValue>
              <ownedValue xsi:type="aadl2:NamedValue">
                <namedValue xsi:type="aadl2:EnumerationLiteral" href="../../../plugin/org.osate.contribution.sei/resources/properties/Data_Model.aadl#/0/@ownedProperty.4/@ownedPropertyType/@ownedLiteral.6"/>
              </ownedValue>
            </ownedValue>
            <propertyAssociation href="../../../plugin/org.osate.contribution.sei/resources/packages/Base_Types.aadl#/0/@ownedPublicSection/@ownedClassifier.1/@ownedPropertyAssociation.0"/>
          </ownedPropertyAssociation>
          <ownedPropertyAssociation xsi:type="instance:PropertyAssociationInstance">
            <property href="../../../plugin/org.osate.contribution.sei/resources/properties/Data_Model.aadl#Data_Model.Number_Representation"/>
            <ownedValue>
              <ownedValue xsi:type="aadl2:NamedValue">
                <namedValue xsi:type="aadl2:EnumerationLiteral" href="../../../plugin/org.osate.contribution.sei/resources/properties/Data_Model.aadl#/0/@ownedProperty.13/@ownedPropertyType/@ownedLiteral.1"/>
              </ownedValue>
            </ownedValue>
            <propertyAssociation href="../../../plugin/org.osate.contribution.sei/resources/packages/Base_Types.aadl#/0/@ownedPublicSection/@ownedClassifier.8/@ownedPropertyAssociation.0"/>
          </ownedPropertyAssociation>
          <ownedPropertyAssociation xsi:type="instance:PropertyAssociationInstance">
            <property href="../../../plugin/org.osate.workspace/resources/properties/Predeclared_Property_Sets/Memory_Properties.aadl#Memory_Properties.Data_Size"/>
            <ownedValue>
              <ownedValue xsi:type="aadl2:IntegerLiteral" value="4">
                <unit href="../../../plugin/org.osate.workspace/resources/properties/Predeclared_Property_Sets/AADL_Project.aadl#/0/@ownedPropertyType.15/@ownedLiteral.1"/>
              </ownedValue>
            </ownedValue>
            <propertyAssociation href="../../../plugin/org.osate.contribution.sei/resources/packages/Base_Types.aadl#/0/@ownedPublicSection/@ownedClassifier.8/@ownedPropertyAssociation.1"/>
          </ownedPropertyAssociation>
          <subcomponent xsi:type="aadl2:DataSubcomponent" href="../software/DataType/sensor_accel.aadl#/0/@ownedPublicSection/@ownedClassifier.1/@ownedDataSubcomponent.1"/>
          <index>0</index>
          <classifier xsi:type="aadl2:DataType" href="../../../plugin/org.osate.contribution.sei/resources/packages/Base_Types.aadl#Base_Types.Unsigned_32"/>
        </componentInstance>
        <componentInstance name="error_count" category="data">
          <ownedPropertyAssociation xsi:type="instance:PropertyAssociationInstance">
            <property href="../../../plugin/org.osate.contribution.sei/resources/properties/Data_Model.aadl#Data_Model.Data_Representation"/>
            <ownedValue>
              <ownedValue xsi:type="aadl2:NamedValue">
                <namedValue xsi:type="aadl2:EnumerationLiteral" href="../../../plugin/org.osate.contribution.sei/resources/properties/Data_Model.aadl#/0/@ownedProperty.4/@ownedPropertyType/@ownedLiteral.6"/>
              </ownedValue>
            </ownedValue>
            <propertyAssociation href="../../../plugin/org.osate.contribution.sei/resources/packages/Base_Types.aadl#/0/@ownedPublicSection/@ownedClassifier.1/@ownedPropertyAssociation.0"/>
          </ownedPropertyAssociation>
          <ownedPropertyAssociation xsi:type="instance:PropertyAssociationInstance">
            <property href="../../../plugin/org.osate.contribution.sei/resources/properties/Data_Model.aadl#Data_Model.Number_Representation"/>
            <ownedValue>
              <ownedValue xsi:type="aadl2:NamedValue">
                <namedValue xsi:type="aadl2:EnumerationLiteral" href="../../../plugin/org.osate.contribution.sei/resources/properties/Data_Model.aadl#/0/@ownedProperty.13/@ownedPropertyType/@ownedLiteral.1"/>
              </ownedValue>
            </ownedValue>
            <propertyAssociation href="../../../plugin/org.osate.contribution.sei/resources/packages/Base_Types.aadl#/0/@ownedPublicSection/@ownedClassifier.9/@ownedPropertyAssociation.0"/>
          </ownedPropertyAssociation>
          <ownedPropertyAssociation xsi:type="instance:PropertyAssociationInstance">
            <property href="../../../plugin/org.osate.workspace/resources/properties/Predeclared_Property_Sets/Memory_Properties.aadl#Memory_Properties.Data_Size"/>
            <ownedValue>
              <ownedValue xsi:type="aadl2:IntegerLiteral" value="8">
                <unit href="../../../plugin/org.osate.workspace/resources/properties/Predeclared_Property_Sets/AADL_Project.aadl#/0/@ownedPropertyType.15/@ownedLiteral.1"/>
              </ownedValue>
            </ownedValue>
            <propertyAssociation href="../../../plugin/org.osate.contribution.sei/resources/packages/Base_Types.aadl#/0/@ownedPublicSection/@ownedClassifier.9/@ownedPropertyAssociation.1"/>
          </ownedPropertyAssociation>
          <subcomponent xsi:type="aadl2:DataSubcomponent" href="../software/DataType/sensor_accel.aadl#/0/@ownedPublicSection/@ownedClassifier.1/@ownedDataSubcomponent.2"/>
          <index>0</index>
          <classifier xsi:type="aadl2:DataType" href="../../../plugin/org.osate.contribution.sei/resources/packages/Base_Types.aadl#Base_Types.Unsigned_64"/>
        </componentInstance>
        <componentInstance name="x" category="data">
          <ownedPropertyAssociation xsi:type="instance:PropertyAssociationInstance">
            <property href="../../../plugin/org.osate.contribution.sei/resources/properties/Data_Model.aadl#Data_Model.Data_Representation"/>
            <ownedValue>
              <ownedValue xsi:type="aadl2:NamedValue">
                <namedValue xsi:type="aadl2:EnumerationLiteral" href="../../../plugin/org.osate.contribution.sei/resources/properties/Data_Model.aadl#/0/@ownedProperty.4/@ownedPropertyType/@ownedLiteral.4"/>
              </ownedValue>
            </ownedValue>
            <propertyAssociation href="../../../plugin/org.osate.contribution.sei/resources/packages/Base_Types.aadl#/0/@ownedPublicSection/@ownedClassifier.11/@ownedPropertyAssociation.0"/>
          </ownedPropertyAssociation>
          <ownedPropertyAssociation xsi:type="instance:PropertyAssociationInstance">
            <property href="../../../plugin/org.osate.workspace/resources/properties/Predeclared_Property_Sets/Memory_Properties.aadl#Memory_Properties.Data_Size"/>
            <ownedValue>
              <ownedValue xsi:type="aadl2:IntegerLiteral" value="4">
                <unit href="../../../plugin/org.osate.workspace/resources/properties/Predeclared_Property_Sets/AADL_Project.aadl#/0/@ownedPropertyType.15/@ownedLiteral.1"/>
              </ownedValue>
            </ownedValue>
            <propertyAssociation href="../../../plugin/org.osate.contribution.sei/resources/packages/Base_Types.aadl#/0/@ownedPublicSection/@ownedClassifier.12/@ownedPropertyAssociation.1"/>
          </ownedPropertyAssociation>
          <ownedPropertyAssociation xsi:type="instance:PropertyAssociationInstance">
            <property href="../../../plugin/org.osate.contribution.sei/resources/properties/Data_Model.aadl#Data_Model.IEEE754_Precision"/>
            <ownedValue>
              <ownedValue xsi:type="aadl2:NamedValue">
                <namedValue xsi:type="aadl2:EnumerationLiteral" href="../../../plugin/org.osate.contribution.sei/resources/properties/Data_Model.aadl#/0/@ownedProperty.9/@ownedPropertyType/@ownedLiteral.0"/>
              </ownedValue>
            </ownedValue>
            <propertyAssociation href="../../../plugin/org.osate.contribution.sei/resources/packages/Base_Types.aadl#/0/@ownedPublicSection/@ownedClassifier.12/@ownedPropertyAssociation.0"/>
          </ownedPropertyAssociation>
          <subcomponent xsi:type="aadl2:DataSubcomponent" href="../software/DataType/sensor_accel.aadl#/0/@ownedPublicSection/@ownedClassifier.1/@ownedDataSubcomponent.3"/>
          <index>0</index>
          <classifier xsi:type="aadl2:DataType" href="../../../plugin/org.osate.contribution.sei/resources/packages/Base_Types.aadl#Base_Types.Float_32"/>
        </componentInstance>
        <componentInstance name="y" category="data">
          <ownedPropertyAssociation xsi:type="instance:PropertyAssociationInstance">
            <property href="../../../plugin/org.osate.contribution.sei/resources/properties/Data_Model.aadl#Data_Model.Data_Representation"/>
            <ownedValue>
              <ownedValue xsi:type="aadl2:NamedValue">
                <namedValue xsi:type="aadl2:EnumerationLiteral" href="../../../plugin/org.osate.contribution.sei/resources/properties/Data_Model.aadl#/0/@ownedProperty.4/@ownedPropertyType/@ownedLiteral.4"/>
              </ownedValue>
            </ownedValue>
            <propertyAssociation href="../../../plugin/org.osate.contribution.sei/resources/packages/Base_Types.aadl#/0/@ownedPublicSection/@ownedClassifier.11/@ownedPropertyAssociation.0"/>
          </ownedPropertyAssociation>
          <ownedPropertyAssociation xsi:type="instance:PropertyAssociationInstance">
            <property href="../../../plugin/org.osate.workspace/resources/properties/Predeclared_Property_Sets/Memory_Properties.aadl#Memory_Properties.Data_Size"/>
            <ownedValue>
              <ownedValue xsi:type="aadl2:IntegerLiteral" value="4">
                <unit href="../../../plugin/org.osate.workspace/resources/properties/Predeclared_Property_Sets/AADL_Project.aadl#/0/@ownedPropertyType.15/@ownedLiteral.1"/>
              </ownedValue>
            </ownedValue>
            <propertyAssociation href="../../../plugin/org.osate.contribution.sei/resources/packages/Base_Types.aadl#/0/@ownedPublicSection/@ownedClassifier.12/@ownedPropertyAssociation.1"/>
          </ownedPropertyAssociation>
          <ownedPropertyAssociation xsi:type="instance:PropertyAssociationInstance">
            <property href="../../../plugin/org.osate.contribution.sei/resources/properties/Data_Model.aadl#Data_Model.IEEE754_Precision"/>
            <ownedValue>
              <ownedValue xsi:type="aadl2:NamedValue">
                <namedValue xsi:type="aadl2:EnumerationLiteral" href="../../../plugin/org.osate.contribution.sei/resources/properties/Data_Model.aadl#/0/@ownedProperty.9/@ownedPropertyType/@ownedLiteral.0"/>
              </ownedValue>
            </ownedValue>
            <propertyAssociation href="../../../plugin/org.osate.contribution.sei/resources/packages/Base_Types.aadl#/0/@ownedPublicSection/@ownedClassifier.12/@ownedPropertyAssociation.0"/>
          </ownedPropertyAssociation>
          <subcomponent xsi:type="aadl2:DataSubcomponent" href="../software/DataType/sensor_accel.aadl#/0/@ownedPublicSection/@ownedClassifier.1/@ownedDataSubcomponent.4"/>
          <index>0</index>
          <classifier xsi:type="aadl2:DataType" href="../../../plugin/org.osate.contribution.sei/resources/packages/Base_Types.aadl#Base_Types.Float_32"/>
        </componentInstance>
        <componentInstance name="z" category="data">
          <ownedPropertyAssociation xsi:type="instance:PropertyAssociationInstance">
            <property href="../../../plugin/org.osate.contribution.sei/resources/properties/Data_Model.aadl#Data_Model.Data_Representation"/>
            <ownedValue>
              <ownedValue xsi:type="aadl2:NamedValue">
                <namedValue xsi:type="aadl2:EnumerationLiteral" href="../../../plugin/org.osate.contribution.sei/resources/properties/Data_Model.aadl#/0/@ownedProperty.4/@ownedPropertyType/@ownedLiteral.4"/>
              </ownedValue>
            </ownedValue>
            <propertyAssociation href="../../../plugin/org.osate.contribution.sei/resources/packages/Base_Types.aadl#/0/@ownedPublicSection/@ownedClassifier.11/@ownedPropertyAssociation.0"/>
          </ownedPropertyAssociation>
          <ownedPropertyAssociation xsi:type="instance:PropertyAssociationInstance">
            <property href="../../../plugin/org.osate.workspace/resources/properties/Predeclared_Property_Sets/Memory_Properties.aadl#Memory_Properties.Data_Size"/>
            <ownedValue>
              <ownedValue xsi:type="aadl2:IntegerLiteral" value="4">
                <unit href="../../../plugin/org.osate.workspace/resources/properties/Predeclared_Property_Sets/AADL_Project.aadl#/0/@ownedPropertyType.15/@ownedLiteral.1"/>
              </ownedValue>
            </ownedValue>
            <propertyAssociation href="../../../plugin/org.osate.contribution.sei/resources/packages/Base_Types.aadl#/0/@ownedPublicSection/@ownedClassifier.12/@ownedPropertyAssociation.1"/>
          </ownedPropertyAssociation>
          <ownedPropertyAssociation xsi:type="instance:PropertyAssociationInstance">
            <property href="../../../plugin/org.osate.contribution.sei/resources/properties/Data_Model.aadl#Data_Model.IEEE754_Precision"/>
            <ownedValue>
              <ownedValue xsi:type="aadl2:NamedValue">
                <namedValue xsi:type="aadl2:EnumerationLiteral" href="../../../plugin/org.osate.contribution.sei/resources/properties/Data_Model.aadl#/0/@ownedProperty.9/@ownedPropertyType/@ownedLiteral.0"/>
              </ownedValue>
            </ownedValue>
            <propertyAssociation href="../../../plugin/org.osate.contribution.sei/resources/packages/Base_Types.aadl#/0/@ownedPublicSection/@ownedClassifier.12/@ownedPropertyAssociation.0"/>
          </ownedPropertyAssociation>
          <subcomponent xsi:type="aadl2:DataSubcomponent" href="../software/DataType/sensor_accel.aadl#/0/@ownedPublicSection/@ownedClassifier.1/@ownedDataSubcomponent.5"/>
          <index>0</index>
          <classifier xsi:type="aadl2:DataType" href="../../../plugin/org.osate.contribution.sei/resources/packages/Base_Types.aadl#Base_Types.Float_32"/>
        </componentInstance>
        <componentInstance name="integral_dt" category="data">
          <ownedPropertyAssociation xsi:type="instance:PropertyAssociationInstance">
            <property href="../../../plugin/org.osate.contribution.sei/resources/properties/Data_Model.aadl#Data_Model.Data_Representation"/>
            <ownedValue>
              <ownedValue xsi:type="aadl2:NamedValue">
                <namedValue xsi:type="aadl2:EnumerationLiteral" href="../../../plugin/org.osate.contribution.sei/resources/properties/Data_Model.aadl#/0/@ownedProperty.4/@ownedPropertyType/@ownedLiteral.6"/>
              </ownedValue>
            </ownedValue>
            <propertyAssociation href="../../../plugin/org.osate.contribution.sei/resources/packages/Base_Types.aadl#/0/@ownedPublicSection/@ownedClassifier.1/@ownedPropertyAssociation.0"/>
          </ownedPropertyAssociation>
          <ownedPropertyAssociation xsi:type="instance:PropertyAssociationInstance">
            <property href="../../../plugin/org.osate.contribution.sei/resources/properties/Data_Model.aadl#Data_Model.Number_Representation"/>
            <ownedValue>
              <ownedValue xsi:type="aadl2:NamedValue">
                <namedValue xsi:type="aadl2:EnumerationLiteral" href="../../../plugin/org.osate.contribution.sei/resources/properties/Data_Model.aadl#/0/@ownedProperty.13/@ownedPropertyType/@ownedLiteral.1"/>
              </ownedValue>
            </ownedValue>
            <propertyAssociation href="../../../plugin/org.osate.contribution.sei/resources/packages/Base_Types.aadl#/0/@ownedPublicSection/@ownedClassifier.8/@ownedPropertyAssociation.0"/>
          </ownedPropertyAssociation>
          <ownedPropertyAssociation xsi:type="instance:PropertyAssociationInstance">
            <property href="../../../plugin/org.osate.workspace/resources/properties/Predeclared_Property_Sets/Memory_Properties.aadl#Memory_Properties.Data_Size"/>
            <ownedValue>
              <ownedValue xsi:type="aadl2:IntegerLiteral" value="4">
                <unit href="../../../plugin/org.osate.workspace/resources/properties/Predeclared_Property_Sets/AADL_Project.aadl#/0/@ownedPropertyType.15/@ownedLiteral.1"/>
              </ownedValue>
            </ownedValue>
            <propertyAssociation href="../../../plugin/org.osate.contribution.sei/resources/packages/Base_Types.aadl#/0/@ownedPublicSection/@ownedClassifier.8/@ownedPropertyAssociation.1"/>
          </ownedPropertyAssociation>
          <subcomponent xsi:type="aadl2:DataSubcomponent" href="../software/DataType/sensor_accel.aadl#/0/@ownedPublicSection/@ownedClassifier.1/@ownedDataSubcomponent.6"/>
          <index>0</index>
          <classifier xsi:type="aadl2:DataType" href="../../../plugin/org.osate.contribution.sei/resources/packages/Base_Types.aadl#Base_Types.Unsigned_32"/>
        </componentInstance>
        <componentInstance name="x_integral" category="data">
          <ownedPropertyAssociation xsi:type="instance:PropertyAssociationInstance">
            <property href="../../../plugin/org.osate.contribution.sei/resources/properties/Data_Model.aadl#Data_Model.Data_Representation"/>
            <ownedValue>
              <ownedValue xsi:type="aadl2:NamedValue">
                <namedValue xsi:type="aadl2:EnumerationLiteral" href="../../../plugin/org.osate.contribution.sei/resources/properties/Data_Model.aadl#/0/@ownedProperty.4/@ownedPropertyType/@ownedLiteral.4"/>
              </ownedValue>
            </ownedValue>
            <propertyAssociation href="../../../plugin/org.osate.contribution.sei/resources/packages/Base_Types.aadl#/0/@ownedPublicSection/@ownedClassifier.11/@ownedPropertyAssociation.0"/>
          </ownedPropertyAssociation>
          <ownedPropertyAssociation xsi:type="instance:PropertyAssociationInstance">
            <property href="../../../plugin/org.osate.workspace/resources/properties/Predeclared_Property_Sets/Memory_Properties.aadl#Memory_Properties.Data_Size"/>
            <ownedValue>
              <ownedValue xsi:type="aadl2:IntegerLiteral" value="4">
                <unit href="../../../plugin/org.osate.workspace/resources/properties/Predeclared_Property_Sets/AADL_Project.aadl#/0/@ownedPropertyType.15/@ownedLiteral.1"/>
              </ownedValue>
            </ownedValue>
            <propertyAssociation href="../../../plugin/org.osate.contribution.sei/resources/packages/Base_Types.aadl#/0/@ownedPublicSection/@ownedClassifier.12/@ownedPropertyAssociation.1"/>
          </ownedPropertyAssociation>
          <ownedPropertyAssociation xsi:type="instance:PropertyAssociationInstance">
            <property href="../../../plugin/org.osate.contribution.sei/resources/properties/Data_Model.aadl#Data_Model.IEEE754_Precision"/>
            <ownedValue>
              <ownedValue xsi:type="aadl2:NamedValue">
                <namedValue xsi:type="aadl2:EnumerationLiteral" href="../../../plugin/org.osate.contribution.sei/resources/properties/Data_Model.aadl#/0/@ownedProperty.9/@ownedPropertyType/@ownedLiteral.0"/>
              </ownedValue>
            </ownedValue>
            <propertyAssociation href="../../../plugin/org.osate.contribution.sei/resources/packages/Base_Types.aadl#/0/@ownedPublicSection/@ownedClassifier.12/@ownedPropertyAssociation.0"/>
          </ownedPropertyAssociation>
          <subcomponent xsi:type="aadl2:DataSubcomponent" href="../software/DataType/sensor_accel.aadl#/0/@ownedPublicSection/@ownedClassifier.1/@ownedDataSubcomponent.7"/>
          <index>0</index>
          <classifier xsi:type="aadl2:DataType" href="../../../plugin/org.osate.contribution.sei/resources/packages/Base_Types.aadl#Base_Types.Float_32"/>
        </componentInstance>
        <componentInstance name="y_integral" category="data">
          <ownedPropertyAssociation xsi:type="instance:PropertyAssociationInstance">
            <property href="../../../plugin/org.osate.contribution.sei/resources/properties/Data_Model.aadl#Data_Model.Data_Representation"/>
            <ownedValue>
              <ownedValue xsi:type="aadl2:NamedValue">
                <namedValue xsi:type="aadl2:EnumerationLiteral" href="../../../plugin/org.osate.contribution.sei/resources/properties/Data_Model.aadl#/0/@ownedProperty.4/@ownedPropertyType/@ownedLiteral.4"/>
              </ownedValue>
            </ownedValue>
            <propertyAssociation href="../../../plugin/org.osate.contribution.sei/resources/packages/Base_Types.aadl#/0/@ownedPublicSection/@ownedClassifier.11/@ownedPropertyAssociation.0"/>
          </ownedPropertyAssociation>
          <ownedPropertyAssociation xsi:type="instance:PropertyAssociationInstance">
            <property href="../../../plugin/org.osate.workspace/resources/properties/Predeclared_Property_Sets/Memory_Properties.aadl#Memory_Properties.Data_Size"/>
            <ownedValue>
              <ownedValue xsi:type="aadl2:IntegerLiteral" value="4">
                <unit href="../../../plugin/org.osate.workspace/resources/properties/Predeclared_Property_Sets/AADL_Project.aadl#/0/@ownedPropertyType.15/@ownedLiteral.1"/>
              </ownedValue>
            </ownedValue>
            <propertyAssociation href="../../../plugin/org.osate.contribution.sei/resources/packages/Base_Types.aadl#/0/@ownedPublicSection/@ownedClassifier.12/@ownedPropertyAssociation.1"/>
          </ownedPropertyAssociation>
          <ownedPropertyAssociation xsi:type="instance:PropertyAssociationInstance">
            <property href="../../../plugin/org.osate.contribution.sei/resources/properties/Data_Model.aadl#Data_Model.IEEE754_Precision"/>
            <ownedValue>
              <ownedValue xsi:type="aadl2:NamedValue">
                <namedValue xsi:type="aadl2:EnumerationLiteral" href="../../../plugin/org.osate.contribution.sei/resources/properties/Data_Model.aadl#/0/@ownedProperty.9/@ownedPropertyType/@ownedLiteral.0"/>
              </ownedValue>
            </ownedValue>
            <propertyAssociation href="../../../plugin/org.osate.contribution.sei/resources/packages/Base_Types.aadl#/0/@ownedPublicSection/@ownedClassifier.12/@ownedPropertyAssociation.0"/>
          </ownedPropertyAssociation>
          <subcomponent xsi:type="aadl2:DataSubcomponent" href="../software/DataType/sensor_accel.aadl#/0/@ownedPublicSection/@ownedClassifier.1/@ownedDataSubcomponent.8"/>
          <index>0</index>
          <classifier xsi:type="aadl2:DataType" href="../../../plugin/org.osate.contribution.sei/resources/packages/Base_Types.aadl#Base_Types.Float_32"/>
        </componentInstance>
        <componentInstance name="z_integral" category="data">
          <ownedPropertyAssociation xsi:type="instance:PropertyAssociationInstance">
            <property href="../../../plugin/org.osate.contribution.sei/resources/properties/Data_Model.aadl#Data_Model.Data_Representation"/>
            <ownedValue>
              <ownedValue xsi:type="aadl2:NamedValue">
                <namedValue xsi:type="aadl2:EnumerationLiteral" href="../../../plugin/org.osate.contribution.sei/resources/properties/Data_Model.aadl#/0/@ownedProperty.4/@ownedPropertyType/@ownedLiteral.4"/>
              </ownedValue>
            </ownedValue>
            <propertyAssociation href="../../../plugin/org.osate.contribution.sei/resources/packages/Base_Types.aadl#/0/@ownedPublicSection/@ownedClassifier.11/@ownedPropertyAssociation.0"/>
          </ownedPropertyAssociation>
          <ownedPropertyAssociation xsi:type="instance:PropertyAssociationInstance">
            <property href="../../../plugin/org.osate.workspace/resources/properties/Predeclared_Property_Sets/Memory_Properties.aadl#Memory_Properties.Data_Size"/>
            <ownedValue>
              <ownedValue xsi:type="aadl2:IntegerLiteral" value="4">
                <unit href="../../../plugin/org.osate.workspace/resources/properties/Predeclared_Property_Sets/AADL_Project.aadl#/0/@ownedPropertyType.15/@ownedLiteral.1"/>
              </ownedValue>
            </ownedValue>
            <propertyAssociation href="../../../plugin/org.osate.contribution.sei/resources/packages/Base_Types.aadl#/0/@ownedPublicSection/@ownedClassifier.12/@ownedPropertyAssociation.1"/>
          </ownedPropertyAssociation>
          <ownedPropertyAssociation xsi:type="instance:PropertyAssociationInstance">
            <property href="../../../plugin/org.osate.contribution.sei/resources/properties/Data_Model.aadl#Data_Model.IEEE754_Precision"/>
            <ownedValue>
              <ownedValue xsi:type="aadl2:NamedValue">
                <namedValue xsi:type="aadl2:EnumerationLiteral" href="../../../plugin/org.osate.contribution.sei/resources/properties/Data_Model.aadl#/0/@ownedProperty.9/@ownedPropertyType/@ownedLiteral.0"/>
              </ownedValue>
            </ownedValue>
            <propertyAssociation href="../../../plugin/org.osate.contribution.sei/resources/packages/Base_Types.aadl#/0/@ownedPublicSection/@ownedClassifier.12/@ownedPropertyAssociation.0"/>
          </ownedPropertyAssociation>
          <subcomponent xsi:type="aadl2:DataSubcomponent" href="../software/DataType/sensor_accel.aadl#/0/@ownedPublicSection/@ownedClassifier.1/@ownedDataSubcomponent.9"/>
          <index>0</index>
          <classifier xsi:type="aadl2:DataType" href="../../../plugin/org.osate.contribution.sei/resources/packages/Base_Types.aadl#Base_Types.Float_32"/>
        </componentInstance>
        <componentInstance name="temperature" category="data">
          <ownedPropertyAssociation xsi:type="instance:PropertyAssociationInstance">
            <property href="../../../plugin/org.osate.contribution.sei/resources/properties/Data_Model.aadl#Data_Model.Data_Representation"/>
            <ownedValue>
              <ownedValue xsi:type="aadl2:NamedValue">
                <namedValue xsi:type="aadl2:EnumerationLiteral" href="../../../plugin/org.osate.contribution.sei/resources/properties/Data_Model.aadl#/0/@ownedProperty.4/@ownedPropertyType/@ownedLiteral.4"/>
              </ownedValue>
            </ownedValue>
            <propertyAssociation href="../../../plugin/org.osate.contribution.sei/resources/packages/Base_Types.aadl#/0/@ownedPublicSection/@ownedClassifier.11/@ownedPropertyAssociation.0"/>
          </ownedPropertyAssociation>
          <ownedPropertyAssociation xsi:type="instance:PropertyAssociationInstance">
            <property href="../../../plugin/org.osate.workspace/resources/properties/Predeclared_Property_Sets/Memory_Properties.aadl#Memory_Properties.Data_Size"/>
            <ownedValue>
              <ownedValue xsi:type="aadl2:IntegerLiteral" value="4">
                <unit href="../../../plugin/org.osate.workspace/resources/properties/Predeclared_Property_Sets/AADL_Project.aadl#/0/@ownedPropertyType.15/@ownedLiteral.1"/>
              </ownedValue>
            </ownedValue>
            <propertyAssociation href="../../../plugin/org.osate.contribution.sei/resources/packages/Base_Types.aadl#/0/@ownedPublicSection/@ownedClassifier.12/@ownedPropertyAssociation.1"/>
          </ownedPropertyAssociation>
          <ownedPropertyAssociation xsi:type="instance:PropertyAssociationInstance">
            <property href="../../../plugin/org.osate.contribution.sei/resources/properties/Data_Model.aadl#Data_Model.IEEE754_Precision"/>
            <ownedValue>
              <ownedValue xsi:type="aadl2:NamedValue">
                <namedValue xsi:type="aadl2:EnumerationLiteral" href="../../../plugin/org.osate.contribution.sei/resources/properties/Data_Model.aadl#/0/@ownedProperty.9/@ownedPropertyType/@ownedLiteral.0"/>
              </ownedValue>
            </ownedValue>
            <propertyAssociation href="../../../plugin/org.osate.contribution.sei/resources/packages/Base_Types.aadl#/0/@ownedPublicSection/@ownedClassifier.12/@ownedPropertyAssociation.0"/>
          </ownedPropertyAssociation>
          <subcomponent xsi:type="aadl2:DataSubcomponent" href="../software/DataType/sensor_accel.aadl#/0/@ownedPublicSection/@ownedClassifier.1/@ownedDataSubcomponent.10"/>
          <index>0</index>
          <classifier xsi:type="aadl2:DataType" href="../../../plugin/org.osate.contribution.sei/resources/packages/Base_Types.aadl#Base_Types.Float_32"/>
        </componentInstance>
        <componentInstance name="scaling" category="data">
          <ownedPropertyAssociation xsi:type="instance:PropertyAssociationInstance">
            <property href="../../../plugin/org.osate.contribution.sei/resources/properties/Data_Model.aadl#Data_Model.Data_Representation"/>
            <ownedValue>
              <ownedValue xsi:type="aadl2:NamedValue">
                <namedValue xsi:type="aadl2:EnumerationLiteral" href="../../../plugin/org.osate.contribution.sei/resources/properties/Data_Model.aadl#/0/@ownedProperty.4/@ownedPropertyType/@ownedLiteral.4"/>
              </ownedValue>
            </ownedValue>
            <propertyAssociation href="../../../plugin/org.osate.contribution.sei/resources/packages/Base_Types.aadl#/0/@ownedPublicSection/@ownedClassifier.11/@ownedPropertyAssociation.0"/>
          </ownedPropertyAssociation>
          <ownedPropertyAssociation xsi:type="instance:PropertyAssociationInstance">
            <property href="../../../plugin/org.osate.workspace/resources/properties/Predeclared_Property_Sets/Memory_Properties.aadl#Memory_Properties.Data_Size"/>
            <ownedValue>
              <ownedValue xsi:type="aadl2:IntegerLiteral" value="4">
                <unit href="../../../plugin/org.osate.workspace/resources/properties/Predeclared_Property_Sets/AADL_Project.aadl#/0/@ownedPropertyType.15/@ownedLiteral.1"/>
              </ownedValue>
            </ownedValue>
            <propertyAssociation href="../../../plugin/org.osate.contribution.sei/resources/packages/Base_Types.aadl#/0/@ownedPublicSection/@ownedClassifier.12/@ownedPropertyAssociation.1"/>
          </ownedPropertyAssociation>
          <ownedPropertyAssociation xsi:type="instance:PropertyAssociationInstance">
            <property href="../../../plugin/org.osate.contribution.sei/resources/properties/Data_Model.aadl#Data_Model.IEEE754_Precision"/>
            <ownedValue>
              <ownedValue xsi:type="aadl2:NamedValue">
                <namedValue xsi:type="aadl2:EnumerationLiteral" href="../../../plugin/org.osate.contribution.sei/resources/properties/Data_Model.aadl#/0/@ownedProperty.9/@ownedPropertyType/@ownedLiteral.0"/>
              </ownedValue>
            </ownedValue>
            <propertyAssociation href="../../../plugin/org.osate.contribution.sei/resources/packages/Base_Types.aadl#/0/@ownedPublicSection/@ownedClassifier.12/@ownedPropertyAssociation.0"/>
          </ownedPropertyAssociation>
          <subcomponent xsi:type="aadl2:DataSubcomponent" href="../software/DataType/sensor_accel.aadl#/0/@ownedPublicSection/@ownedClassifier.1/@ownedDataSubcomponent.11"/>
          <index>0</index>
          <classifier xsi:type="aadl2:DataType" href="../../../plugin/org.osate.contribution.sei/resources/packages/Base_Types.aadl#Base_Types.Float_32"/>
        </componentInstance>
        <componentInstance name="x_raw" category="data">
          <ownedPropertyAssociation xsi:type="instance:PropertyAssociationInstance">
            <property href="../../../plugin/org.osate.contribution.sei/resources/properties/Data_Model.aadl#Data_Model.Data_Representation"/>
            <ownedValue>
              <ownedValue xsi:type="aadl2:NamedValue">
                <namedValue xsi:type="aadl2:EnumerationLiteral" href="../../../plugin/org.osate.contribution.sei/resources/properties/Data_Model.aadl#/0/@ownedProperty.4/@ownedPropertyType/@ownedLiteral.6"/>
              </ownedValue>
            </ownedValue>
            <propertyAssociation href="../../../plugin/org.osate.contribution.sei/resources/packages/Base_Types.aadl#/0/@ownedPublicSection/@ownedClassifier.1/@ownedPropertyAssociation.0"/>
          </ownedPropertyAssociation>
          <ownedPropertyAssociation xsi:type="instance:PropertyAssociationInstance">
            <property href="../../../plugin/org.osate.contribution.sei/resources/properties/Data_Model.aadl#Data_Model.Number_Representation"/>
            <ownedValue>
              <ownedValue xsi:type="aadl2:NamedValue">
                <namedValue xsi:type="aadl2:EnumerationLiteral" href="../../../plugin/org.osate.contribution.sei/resources/properties/Data_Model.aadl#/0/@ownedProperty.13/@ownedPropertyType/@ownedLiteral.0"/>
              </ownedValue>
            </ownedValue>
            <propertyAssociation href="../../../plugin/org.osate.contribution.sei/resources/packages/Base_Types.aadl#/0/@ownedPublicSection/@ownedClassifier.3/@ownedPropertyAssociation.0"/>
          </ownedPropertyAssociation>
          <ownedPropertyAssociation xsi:type="instance:PropertyAssociationInstance">
            <property href="../../../plugin/org.osate.workspace/resources/properties/Predeclared_Property_Sets/Memory_Properties.aadl#Memory_Properties.Data_Size"/>
            <ownedValue>
              <ownedValue xsi:type="aadl2:IntegerLiteral" value="2">
                <unit href="../../../plugin/org.osate.workspace/resources/properties/Predeclared_Property_Sets/AADL_Project.aadl#/0/@ownedPropertyType.15/@ownedLiteral.1"/>
              </ownedValue>
            </ownedValue>
            <propertyAssociation href="../../../plugin/org.osate.contribution.sei/resources/packages/Base_Types.aadl#/0/@ownedPublicSection/@ownedClassifier.3/@ownedPropertyAssociation.1"/>
          </ownedPropertyAssociation>
          <subcomponent xsi:type="aadl2:DataSubcomponent" href="../software/DataType/sensor_accel.aadl#/0/@ownedPublicSection/@ownedClassifier.1/@ownedDataSubcomponent.12"/>
          <index>0</index>
          <classifier xsi:type="aadl2:DataType" href="../../../plugin/org.osate.contribution.sei/resources/packages/Base_Types.aadl#Base_Types.Integer_16"/>
        </componentInstance>
        <componentInstance name="y_raw" category="data">
          <ownedPropertyAssociation xsi:type="instance:PropertyAssociationInstance">
            <property href="../../../plugin/org.osate.contribution.sei/resources/properties/Data_Model.aadl#Data_Model.Data_Representation"/>
            <ownedValue>
              <ownedValue xsi:type="aadl2:NamedValue">
                <namedValue xsi:type="aadl2:EnumerationLiteral" href="../../../plugin/org.osate.contribution.sei/resources/properties/Data_Model.aadl#/0/@ownedProperty.4/@ownedPropertyType/@ownedLiteral.6"/>
              </ownedValue>
            </ownedValue>
            <propertyAssociation href="../../../plugin/org.osate.contribution.sei/resources/packages/Base_Types.aadl#/0/@ownedPublicSection/@ownedClassifier.1/@ownedPropertyAssociation.0"/>
          </ownedPropertyAssociation>
          <ownedPropertyAssociation xsi:type="instance:PropertyAssociationInstance">
            <property href="../../../plugin/org.osate.contribution.sei/resources/properties/Data_Model.aadl#Data_Model.Number_Representation"/>
            <ownedValue>
              <ownedValue xsi:type="aadl2:NamedValue">
                <namedValue xsi:type="aadl2:EnumerationLiteral" href="../../../plugin/org.osate.contribution.sei/resources/properties/Data_Model.aadl#/0/@ownedProperty.13/@ownedPropertyType/@ownedLiteral.0"/>
              </ownedValue>
            </ownedValue>
            <propertyAssociation href="../../../plugin/org.osate.contribution.sei/resources/packages/Base_Types.aadl#/0/@ownedPublicSection/@ownedClassifier.3/@ownedPropertyAssociation.0"/>
          </ownedPropertyAssociation>
          <ownedPropertyAssociation xsi:type="instance:PropertyAssociationInstance">
            <property href="../../../plugin/org.osate.workspace/resources/properties/Predeclared_Property_Sets/Memory_Properties.aadl#Memory_Properties.Data_Size"/>
            <ownedValue>
              <ownedValue xsi:type="aadl2:IntegerLiteral" value="2">
                <unit href="../../../plugin/org.osate.workspace/resources/properties/Predeclared_Property_Sets/AADL_Project.aadl#/0/@ownedPropertyType.15/@ownedLiteral.1"/>
              </ownedValue>
            </ownedValue>
            <propertyAssociation href="../../../plugin/org.osate.contribution.sei/resources/packages/Base_Types.aadl#/0/@ownedPublicSection/@ownedClassifier.3/@ownedPropertyAssociation.1"/>
          </ownedPropertyAssociation>
          <subcomponent xsi:type="aadl2:DataSubcomponent" href="../software/DataType/sensor_accel.aadl#/0/@ownedPublicSection/@ownedClassifier.1/@ownedDataSubcomponent.13"/>
          <index>0</index>
          <classifier xsi:type="aadl2:DataType" href="../../../plugin/org.osate.contribution.sei/resources/packages/Base_Types.aadl#Base_Types.Integer_16"/>
        </componentInstance>
        <componentInstance name="z_raw" category="data">
          <ownedPropertyAssociation xsi:type="instance:PropertyAssociationInstance">
            <property href="../../../plugin/org.osate.contribution.sei/resources/properties/Data_Model.aadl#Data_Model.Data_Representation"/>
            <ownedValue>
              <ownedValue xsi:type="aadl2:NamedValue">
                <namedValue xsi:type="aadl2:EnumerationLiteral" href="../../../plugin/org.osate.contribution.sei/resources/properties/Data_Model.aadl#/0/@ownedProperty.4/@ownedPropertyType/@ownedLiteral.6"/>
              </ownedValue>
            </ownedValue>
            <propertyAssociation href="../../../plugin/org.osate.contribution.sei/resources/packages/Base_Types.aadl#/0/@ownedPublicSection/@ownedClassifier.1/@ownedPropertyAssociation.0"/>
          </ownedPropertyAssociation>
          <ownedPropertyAssociation xsi:type="instance:PropertyAssociationInstance">
            <property href="../../../plugin/org.osate.contribution.sei/resources/properties/Data_Model.aadl#Data_Model.Number_Representation"/>
            <ownedValue>
              <ownedValue xsi:type="aadl2:NamedValue">
                <namedValue xsi:type="aadl2:EnumerationLiteral" href="../../../plugin/org.osate.contribution.sei/resources/properties/Data_Model.aadl#/0/@ownedProperty.13/@ownedPropertyType/@ownedLiteral.0"/>
              </ownedValue>
            </ownedValue>
            <propertyAssociation href="../../../plugin/org.osate.contribution.sei/resources/packages/Base_Types.aadl#/0/@ownedPublicSection/@ownedClassifier.3/@ownedPropertyAssociation.0"/>
          </ownedPropertyAssociation>
          <ownedPropertyAssociation xsi:type="instance:PropertyAssociationInstance">
            <property href="../../../plugin/org.osate.workspace/resources/properties/Predeclared_Property_Sets/Memory_Properties.aadl#Memory_Properties.Data_Size"/>
            <ownedValue>
              <ownedValue xsi:type="aadl2:IntegerLiteral" value="2">
                <unit href="../../../plugin/org.osate.workspace/resources/properties/Predeclared_Property_Sets/AADL_Project.aadl#/0/@ownedPropertyType.15/@ownedLiteral.1"/>
              </ownedValue>
            </ownedValue>
            <propertyAssociation href="../../../plugin/org.osate.contribution.sei/resources/packages/Base_Types.aadl#/0/@ownedPublicSection/@ownedClassifier.3/@ownedPropertyAssociation.1"/>
          </ownedPropertyAssociation>
          <subcomponent xsi:type="aadl2:DataSubcomponent" href="../software/DataType/sensor_accel.aadl#/0/@ownedPublicSection/@ownedClassifier.1/@ownedDataSubcomponent.14"/>
          <index>0</index>
          <classifier xsi:type="aadl2:DataType" href="../../../plugin/org.osate.contribution.sei/resources/packages/Base_Types.aadl#Base_Types.Integer_16"/>
        </componentInstance>
        <subcomponent xsi:type="aadl2:DataSubcomponent" href="../software/CSW.aadl#/0/@ownedPublicSection/@ownedClassifier.1/@ownedDataSubcomponent.13"/>
        <index>0</index>
        <classifier xsi:type="aadl2:DataImplementation" href="../software/DataType/sensor_accel.aadl#sensor_accel.sensor_accel.impl"/>
      </componentInstance>
      <componentInstance name="sensor_magnetometer" category="data">
        <ownedPropertyAssociation xsi:type="instance:PropertyAssociationInstance">
          <property href="../../../plugin/org.osate.contribution.sei/resources/properties/Data_Model.aadl#Data_Model.Data_Representation"/>
          <ownedValue>
            <ownedValue xsi:type="aadl2:NamedValue">
              <namedValue xsi:type="aadl2:EnumerationLiteral" href="../../../plugin/org.osate.contribution.sei/resources/properties/Data_Model.aadl#/0/@ownedProperty.4/@ownedPropertyType/@ownedLiteral.8"/>
            </ownedValue>
          </ownedValue>
          <propertyAssociation href="../software/DataType/sensor_mag.aadl#/0/@ownedPublicSection/@ownedClassifier.0/@ownedPropertyAssociation.0"/>
        </ownedPropertyAssociation>
        <componentInstance name="timestamp" category="data">
          <ownedPropertyAssociation xsi:type="instance:PropertyAssociationInstance">
            <property href="../../../plugin/org.osate.contribution.sei/resources/properties/Data_Model.aadl#Data_Model.Data_Representation"/>
            <ownedValue>
              <ownedValue xsi:type="aadl2:NamedValue">
                <namedValue xsi:type="aadl2:EnumerationLiteral" href="../../../plugin/org.osate.contribution.sei/resources/properties/Data_Model.aadl#/0/@ownedProperty.4/@ownedPropertyType/@ownedLiteral.6"/>
              </ownedValue>
            </ownedValue>
            <propertyAssociation href="../../../plugin/org.osate.contribution.sei/resources/packages/Base_Types.aadl#/0/@ownedPublicSection/@ownedClassifier.1/@ownedPropertyAssociation.0"/>
          </ownedPropertyAssociation>
          <ownedPropertyAssociation xsi:type="instance:PropertyAssociationInstance">
            <property href="../../../plugin/org.osate.contribution.sei/resources/properties/Data_Model.aadl#Data_Model.Number_Representation"/>
            <ownedValue>
              <ownedValue xsi:type="aadl2:NamedValue">
                <namedValue xsi:type="aadl2:EnumerationLiteral" href="../../../plugin/org.osate.contribution.sei/resources/properties/Data_Model.aadl#/0/@ownedProperty.13/@ownedPropertyType/@ownedLiteral.1"/>
              </ownedValue>
            </ownedValue>
            <propertyAssociation href="../../../plugin/org.osate.contribution.sei/resources/packages/Base_Types.aadl#/0/@ownedPublicSection/@ownedClassifier.9/@ownedPropertyAssociation.0"/>
          </ownedPropertyAssociation>
          <ownedPropertyAssociation xsi:type="instance:PropertyAssociationInstance">
            <property href="../../../plugin/org.osate.workspace/resources/properties/Predeclared_Property_Sets/Memory_Properties.aadl#Memory_Properties.Data_Size"/>
            <ownedValue>
              <ownedValue xsi:type="aadl2:IntegerLiteral" value="8">
                <unit href="../../../plugin/org.osate.workspace/resources/properties/Predeclared_Property_Sets/AADL_Project.aadl#/0/@ownedPropertyType.15/@ownedLiteral.1"/>
              </ownedValue>
            </ownedValue>
            <propertyAssociation href="../../../plugin/org.osate.contribution.sei/resources/packages/Base_Types.aadl#/0/@ownedPublicSection/@ownedClassifier.9/@ownedPropertyAssociation.1"/>
          </ownedPropertyAssociation>
          <subcomponent xsi:type="aadl2:DataSubcomponent" href="../software/DataType/sensor_mag.aadl#/0/@ownedPublicSection/@ownedClassifier.1/@ownedDataSubcomponent.0"/>
          <index>0</index>
          <classifier xsi:type="aadl2:DataType" href="../../../plugin/org.osate.contribution.sei/resources/packages/Base_Types.aadl#Base_Types.Unsigned_64"/>
        </componentInstance>
        <componentInstance name="device_id" category="data">
          <ownedPropertyAssociation xsi:type="instance:PropertyAssociationInstance">
            <property href="../../../plugin/org.osate.contribution.sei/resources/properties/Data_Model.aadl#Data_Model.Data_Representation"/>
            <ownedValue>
              <ownedValue xsi:type="aadl2:NamedValue">
                <namedValue xsi:type="aadl2:EnumerationLiteral" href="../../../plugin/org.osate.contribution.sei/resources/properties/Data_Model.aadl#/0/@ownedProperty.4/@ownedPropertyType/@ownedLiteral.6"/>
              </ownedValue>
            </ownedValue>
            <propertyAssociation href="../../../plugin/org.osate.contribution.sei/resources/packages/Base_Types.aadl#/0/@ownedPublicSection/@ownedClassifier.1/@ownedPropertyAssociation.0"/>
          </ownedPropertyAssociation>
          <ownedPropertyAssociation xsi:type="instance:PropertyAssociationInstance">
            <property href="../../../plugin/org.osate.contribution.sei/resources/properties/Data_Model.aadl#Data_Model.Number_Representation"/>
            <ownedValue>
              <ownedValue xsi:type="aadl2:NamedValue">
                <namedValue xsi:type="aadl2:EnumerationLiteral" href="../../../plugin/org.osate.contribution.sei/resources/properties/Data_Model.aadl#/0/@ownedProperty.13/@ownedPropertyType/@ownedLiteral.1"/>
              </ownedValue>
            </ownedValue>
            <propertyAssociation href="../../../plugin/org.osate.contribution.sei/resources/packages/Base_Types.aadl#/0/@ownedPublicSection/@ownedClassifier.8/@ownedPropertyAssociation.0"/>
          </ownedPropertyAssociation>
          <ownedPropertyAssociation xsi:type="instance:PropertyAssociationInstance">
            <property href="../../../plugin/org.osate.workspace/resources/properties/Predeclared_Property_Sets/Memory_Properties.aadl#Memory_Properties.Data_Size"/>
            <ownedValue>
              <ownedValue xsi:type="aadl2:IntegerLiteral" value="4">
                <unit href="../../../plugin/org.osate.workspace/resources/properties/Predeclared_Property_Sets/AADL_Project.aadl#/0/@ownedPropertyType.15/@ownedLiteral.1"/>
              </ownedValue>
            </ownedValue>
            <propertyAssociation href="../../../plugin/org.osate.contribution.sei/resources/packages/Base_Types.aadl#/0/@ownedPublicSection/@ownedClassifier.8/@ownedPropertyAssociation.1"/>
          </ownedPropertyAssociation>
          <subcomponent xsi:type="aadl2:DataSubcomponent" href="../software/DataType/sensor_mag.aadl#/0/@ownedPublicSection/@ownedClassifier.1/@ownedDataSubcomponent.1"/>
          <index>0</index>
          <classifier xsi:type="aadl2:DataType" href="../../../plugin/org.osate.contribution.sei/resources/packages/Base_Types.aadl#Base_Types.Unsigned_32"/>
        </componentInstance>
        <componentInstance name="error_count" category="data">
          <ownedPropertyAssociation xsi:type="instance:PropertyAssociationInstance">
            <property href="../../../plugin/org.osate.contribution.sei/resources/properties/Data_Model.aadl#Data_Model.Data_Representation"/>
            <ownedValue>
              <ownedValue xsi:type="aadl2:NamedValue">
                <namedValue xsi:type="aadl2:EnumerationLiteral" href="../../../plugin/org.osate.contribution.sei/resources/properties/Data_Model.aadl#/0/@ownedProperty.4/@ownedPropertyType/@ownedLiteral.6"/>
              </ownedValue>
            </ownedValue>
            <propertyAssociation href="../../../plugin/org.osate.contribution.sei/resources/packages/Base_Types.aadl#/0/@ownedPublicSection/@ownedClassifier.1/@ownedPropertyAssociation.0"/>
          </ownedPropertyAssociation>
          <ownedPropertyAssociation xsi:type="instance:PropertyAssociationInstance">
            <property href="../../../plugin/org.osate.contribution.sei/resources/properties/Data_Model.aadl#Data_Model.Number_Representation"/>
            <ownedValue>
              <ownedValue xsi:type="aadl2:NamedValue">
                <namedValue xsi:type="aadl2:EnumerationLiteral" href="../../../plugin/org.osate.contribution.sei/resources/properties/Data_Model.aadl#/0/@ownedProperty.13/@ownedPropertyType/@ownedLiteral.1"/>
              </ownedValue>
            </ownedValue>
            <propertyAssociation href="../../../plugin/org.osate.contribution.sei/resources/packages/Base_Types.aadl#/0/@ownedPublicSection/@ownedClassifier.9/@ownedPropertyAssociation.0"/>
          </ownedPropertyAssociation>
          <ownedPropertyAssociation xsi:type="instance:PropertyAssociationInstance">
            <property href="../../../plugin/org.osate.workspace/resources/properties/Predeclared_Property_Sets/Memory_Properties.aadl#Memory_Properties.Data_Size"/>
            <ownedValue>
              <ownedValue xsi:type="aadl2:IntegerLiteral" value="8">
                <unit href="../../../plugin/org.osate.workspace/resources/properties/Predeclared_Property_Sets/AADL_Project.aadl#/0/@ownedPropertyType.15/@ownedLiteral.1"/>
              </ownedValue>
            </ownedValue>
            <propertyAssociation href="../../../plugin/org.osate.contribution.sei/resources/packages/Base_Types.aadl#/0/@ownedPublicSection/@ownedClassifier.9/@ownedPropertyAssociation.1"/>
          </ownedPropertyAssociation>
          <subcomponent xsi:type="aadl2:DataSubcomponent" href="../software/DataType/sensor_mag.aadl#/0/@ownedPublicSection/@ownedClassifier.1/@ownedDataSubcomponent.2"/>
          <index>0</index>
          <classifier xsi:type="aadl2:DataType" href="../../../plugin/org.osate.contribution.sei/resources/packages/Base_Types.aadl#Base_Types.Unsigned_64"/>
        </componentInstance>
        <componentInstance name="x" category="data">
          <ownedPropertyAssociation xsi:type="instance:PropertyAssociationInstance">
            <property href="../../../plugin/org.osate.contribution.sei/resources/properties/Data_Model.aadl#Data_Model.Data_Representation"/>
            <ownedValue>
              <ownedValue xsi:type="aadl2:NamedValue">
                <namedValue xsi:type="aadl2:EnumerationLiteral" href="../../../plugin/org.osate.contribution.sei/resources/properties/Data_Model.aadl#/0/@ownedProperty.4/@ownedPropertyType/@ownedLiteral.4"/>
              </ownedValue>
            </ownedValue>
            <propertyAssociation href="../../../plugin/org.osate.contribution.sei/resources/packages/Base_Types.aadl#/0/@ownedPublicSection/@ownedClassifier.11/@ownedPropertyAssociation.0"/>
          </ownedPropertyAssociation>
          <ownedPropertyAssociation xsi:type="instance:PropertyAssociationInstance">
            <property href="../../../plugin/org.osate.workspace/resources/properties/Predeclared_Property_Sets/Memory_Properties.aadl#Memory_Properties.Data_Size"/>
            <ownedValue>
              <ownedValue xsi:type="aadl2:IntegerLiteral" value="4">
                <unit href="../../../plugin/org.osate.workspace/resources/properties/Predeclared_Property_Sets/AADL_Project.aadl#/0/@ownedPropertyType.15/@ownedLiteral.1"/>
              </ownedValue>
            </ownedValue>
            <propertyAssociation href="../../../plugin/org.osate.contribution.sei/resources/packages/Base_Types.aadl#/0/@ownedPublicSection/@ownedClassifier.12/@ownedPropertyAssociation.1"/>
          </ownedPropertyAssociation>
          <ownedPropertyAssociation xsi:type="instance:PropertyAssociationInstance">
            <property href="../../../plugin/org.osate.contribution.sei/resources/properties/Data_Model.aadl#Data_Model.IEEE754_Precision"/>
            <ownedValue>
              <ownedValue xsi:type="aadl2:NamedValue">
                <namedValue xsi:type="aadl2:EnumerationLiteral" href="../../../plugin/org.osate.contribution.sei/resources/properties/Data_Model.aadl#/0/@ownedProperty.9/@ownedPropertyType/@ownedLiteral.0"/>
              </ownedValue>
            </ownedValue>
            <propertyAssociation href="../../../plugin/org.osate.contribution.sei/resources/packages/Base_Types.aadl#/0/@ownedPublicSection/@ownedClassifier.12/@ownedPropertyAssociation.0"/>
          </ownedPropertyAssociation>
          <subcomponent xsi:type="aadl2:DataSubcomponent" href="../software/DataType/sensor_mag.aadl#/0/@ownedPublicSection/@ownedClassifier.1/@ownedDataSubcomponent.3"/>
          <index>0</index>
          <classifier xsi:type="aadl2:DataType" href="../../../plugin/org.osate.contribution.sei/resources/packages/Base_Types.aadl#Base_Types.Float_32"/>
        </componentInstance>
        <componentInstance name="y" category="data">
          <ownedPropertyAssociation xsi:type="instance:PropertyAssociationInstance">
            <property href="../../../plugin/org.osate.contribution.sei/resources/properties/Data_Model.aadl#Data_Model.Data_Representation"/>
            <ownedValue>
              <ownedValue xsi:type="aadl2:NamedValue">
                <namedValue xsi:type="aadl2:EnumerationLiteral" href="../../../plugin/org.osate.contribution.sei/resources/properties/Data_Model.aadl#/0/@ownedProperty.4/@ownedPropertyType/@ownedLiteral.4"/>
              </ownedValue>
            </ownedValue>
            <propertyAssociation href="../../../plugin/org.osate.contribution.sei/resources/packages/Base_Types.aadl#/0/@ownedPublicSection/@ownedClassifier.11/@ownedPropertyAssociation.0"/>
          </ownedPropertyAssociation>
          <ownedPropertyAssociation xsi:type="instance:PropertyAssociationInstance">
            <property href="../../../plugin/org.osate.workspace/resources/properties/Predeclared_Property_Sets/Memory_Properties.aadl#Memory_Properties.Data_Size"/>
            <ownedValue>
              <ownedValue xsi:type="aadl2:IntegerLiteral" value="4">
                <unit href="../../../plugin/org.osate.workspace/resources/properties/Predeclared_Property_Sets/AADL_Project.aadl#/0/@ownedPropertyType.15/@ownedLiteral.1"/>
              </ownedValue>
            </ownedValue>
            <propertyAssociation href="../../../plugin/org.osate.contribution.sei/resources/packages/Base_Types.aadl#/0/@ownedPublicSection/@ownedClassifier.12/@ownedPropertyAssociation.1"/>
          </ownedPropertyAssociation>
          <ownedPropertyAssociation xsi:type="instance:PropertyAssociationInstance">
            <property href="../../../plugin/org.osate.contribution.sei/resources/properties/Data_Model.aadl#Data_Model.IEEE754_Precision"/>
            <ownedValue>
              <ownedValue xsi:type="aadl2:NamedValue">
                <namedValue xsi:type="aadl2:EnumerationLiteral" href="../../../plugin/org.osate.contribution.sei/resources/properties/Data_Model.aadl#/0/@ownedProperty.9/@ownedPropertyType/@ownedLiteral.0"/>
              </ownedValue>
            </ownedValue>
            <propertyAssociation href="../../../plugin/org.osate.contribution.sei/resources/packages/Base_Types.aadl#/0/@ownedPublicSection/@ownedClassifier.12/@ownedPropertyAssociation.0"/>
          </ownedPropertyAssociation>
          <subcomponent xsi:type="aadl2:DataSubcomponent" href="../software/DataType/sensor_mag.aadl#/0/@ownedPublicSection/@ownedClassifier.1/@ownedDataSubcomponent.4"/>
          <index>0</index>
          <classifier xsi:type="aadl2:DataType" href="../../../plugin/org.osate.contribution.sei/resources/packages/Base_Types.aadl#Base_Types.Float_32"/>
        </componentInstance>
        <componentInstance name="z" category="data">
          <ownedPropertyAssociation xsi:type="instance:PropertyAssociationInstance">
            <property href="../../../plugin/org.osate.contribution.sei/resources/properties/Data_Model.aadl#Data_Model.Data_Representation"/>
            <ownedValue>
              <ownedValue xsi:type="aadl2:NamedValue">
                <namedValue xsi:type="aadl2:EnumerationLiteral" href="../../../plugin/org.osate.contribution.sei/resources/properties/Data_Model.aadl#/0/@ownedProperty.4/@ownedPropertyType/@ownedLiteral.4"/>
              </ownedValue>
            </ownedValue>
            <propertyAssociation href="../../../plugin/org.osate.contribution.sei/resources/packages/Base_Types.aadl#/0/@ownedPublicSection/@ownedClassifier.11/@ownedPropertyAssociation.0"/>
          </ownedPropertyAssociation>
          <ownedPropertyAssociation xsi:type="instance:PropertyAssociationInstance">
            <property href="../../../plugin/org.osate.workspace/resources/properties/Predeclared_Property_Sets/Memory_Properties.aadl#Memory_Properties.Data_Size"/>
            <ownedValue>
              <ownedValue xsi:type="aadl2:IntegerLiteral" value="4">
                <unit href="../../../plugin/org.osate.workspace/resources/properties/Predeclared_Property_Sets/AADL_Project.aadl#/0/@ownedPropertyType.15/@ownedLiteral.1"/>
              </ownedValue>
            </ownedValue>
            <propertyAssociation href="../../../plugin/org.osate.contribution.sei/resources/packages/Base_Types.aadl#/0/@ownedPublicSection/@ownedClassifier.12/@ownedPropertyAssociation.1"/>
          </ownedPropertyAssociation>
          <ownedPropertyAssociation xsi:type="instance:PropertyAssociationInstance">
            <property href="../../../plugin/org.osate.contribution.sei/resources/properties/Data_Model.aadl#Data_Model.IEEE754_Precision"/>
            <ownedValue>
              <ownedValue xsi:type="aadl2:NamedValue">
                <namedValue xsi:type="aadl2:EnumerationLiteral" href="../../../plugin/org.osate.contribution.sei/resources/properties/Data_Model.aadl#/0/@ownedProperty.9/@ownedPropertyType/@ownedLiteral.0"/>
              </ownedValue>
            </ownedValue>
            <propertyAssociation href="../../../plugin/org.osate.contribution.sei/resources/packages/Base_Types.aadl#/0/@ownedPublicSection/@ownedClassifier.12/@ownedPropertyAssociation.0"/>
          </ownedPropertyAssociation>
          <subcomponent xsi:type="aadl2:DataSubcomponent" href="../software/DataType/sensor_mag.aadl#/0/@ownedPublicSection/@ownedClassifier.1/@ownedDataSubcomponent.5"/>
          <index>0</index>
          <classifier xsi:type="aadl2:DataType" href="../../../plugin/org.osate.contribution.sei/resources/packages/Base_Types.aadl#Base_Types.Float_32"/>
        </componentInstance>
        <componentInstance name="temperature" category="data">
          <ownedPropertyAssociation xsi:type="instance:PropertyAssociationInstance">
            <property href="../../../plugin/org.osate.contribution.sei/resources/properties/Data_Model.aadl#Data_Model.Data_Representation"/>
            <ownedValue>
              <ownedValue xsi:type="aadl2:NamedValue">
                <namedValue xsi:type="aadl2:EnumerationLiteral" href="../../../plugin/org.osate.contribution.sei/resources/properties/Data_Model.aadl#/0/@ownedProperty.4/@ownedPropertyType/@ownedLiteral.4"/>
              </ownedValue>
            </ownedValue>
            <propertyAssociation href="../../../plugin/org.osate.contribution.sei/resources/packages/Base_Types.aadl#/0/@ownedPublicSection/@ownedClassifier.11/@ownedPropertyAssociation.0"/>
          </ownedPropertyAssociation>
          <ownedPropertyAssociation xsi:type="instance:PropertyAssociationInstance">
            <property href="../../../plugin/org.osate.workspace/resources/properties/Predeclared_Property_Sets/Memory_Properties.aadl#Memory_Properties.Data_Size"/>
            <ownedValue>
              <ownedValue xsi:type="aadl2:IntegerLiteral" value="4">
                <unit href="../../../plugin/org.osate.workspace/resources/properties/Predeclared_Property_Sets/AADL_Project.aadl#/0/@ownedPropertyType.15/@ownedLiteral.1"/>
              </ownedValue>
            </ownedValue>
            <propertyAssociation href="../../../plugin/org.osate.contribution.sei/resources/packages/Base_Types.aadl#/0/@ownedPublicSection/@ownedClassifier.12/@ownedPropertyAssociation.1"/>
          </ownedPropertyAssociation>
          <ownedPropertyAssociation xsi:type="instance:PropertyAssociationInstance">
            <property href="../../../plugin/org.osate.contribution.sei/resources/properties/Data_Model.aadl#Data_Model.IEEE754_Precision"/>
            <ownedValue>
              <ownedValue xsi:type="aadl2:NamedValue">
                <namedValue xsi:type="aadl2:EnumerationLiteral" href="../../../plugin/org.osate.contribution.sei/resources/properties/Data_Model.aadl#/0/@ownedProperty.9/@ownedPropertyType/@ownedLiteral.0"/>
              </ownedValue>
            </ownedValue>
            <propertyAssociation href="../../../plugin/org.osate.contribution.sei/resources/packages/Base_Types.aadl#/0/@ownedPublicSection/@ownedClassifier.12/@ownedPropertyAssociation.0"/>
          </ownedPropertyAssociation>
          <subcomponent xsi:type="aadl2:DataSubcomponent" href="../software/DataType/sensor_mag.aadl#/0/@ownedPublicSection/@ownedClassifier.1/@ownedDataSubcomponent.6"/>
          <index>0</index>
          <classifier xsi:type="aadl2:DataType" href="../../../plugin/org.osate.contribution.sei/resources/packages/Base_Types.aadl#Base_Types.Float_32"/>
        </componentInstance>
        <componentInstance name="scaling" category="data">
          <ownedPropertyAssociation xsi:type="instance:PropertyAssociationInstance">
            <property href="../../../plugin/org.osate.contribution.sei/resources/properties/Data_Model.aadl#Data_Model.Data_Representation"/>
            <ownedValue>
              <ownedValue xsi:type="aadl2:NamedValue">
                <namedValue xsi:type="aadl2:EnumerationLiteral" href="../../../plugin/org.osate.contribution.sei/resources/properties/Data_Model.aadl#/0/@ownedProperty.4/@ownedPropertyType/@ownedLiteral.4"/>
              </ownedValue>
            </ownedValue>
            <propertyAssociation href="../../../plugin/org.osate.contribution.sei/resources/packages/Base_Types.aadl#/0/@ownedPublicSection/@ownedClassifier.11/@ownedPropertyAssociation.0"/>
          </ownedPropertyAssociation>
          <ownedPropertyAssociation xsi:type="instance:PropertyAssociationInstance">
            <property href="../../../plugin/org.osate.workspace/resources/properties/Predeclared_Property_Sets/Memory_Properties.aadl#Memory_Properties.Data_Size"/>
            <ownedValue>
              <ownedValue xsi:type="aadl2:IntegerLiteral" value="4">
                <unit href="../../../plugin/org.osate.workspace/resources/properties/Predeclared_Property_Sets/AADL_Project.aadl#/0/@ownedPropertyType.15/@ownedLiteral.1"/>
              </ownedValue>
            </ownedValue>
            <propertyAssociation href="../../../plugin/org.osate.contribution.sei/resources/packages/Base_Types.aadl#/0/@ownedPublicSection/@ownedClassifier.12/@ownedPropertyAssociation.1"/>
          </ownedPropertyAssociation>
          <ownedPropertyAssociation xsi:type="instance:PropertyAssociationInstance">
            <property href="../../../plugin/org.osate.contribution.sei/resources/properties/Data_Model.aadl#Data_Model.IEEE754_Precision"/>
            <ownedValue>
              <ownedValue xsi:type="aadl2:NamedValue">
                <namedValue xsi:type="aadl2:EnumerationLiteral" href="../../../plugin/org.osate.contribution.sei/resources/properties/Data_Model.aadl#/0/@ownedProperty.9/@ownedPropertyType/@ownedLiteral.0"/>
              </ownedValue>
            </ownedValue>
            <propertyAssociation href="../../../plugin/org.osate.contribution.sei/resources/packages/Base_Types.aadl#/0/@ownedPublicSection/@ownedClassifier.12/@ownedPropertyAssociation.0"/>
          </ownedPropertyAssociation>
          <subcomponent xsi:type="aadl2:DataSubcomponent" href="../software/DataType/sensor_mag.aadl#/0/@ownedPublicSection/@ownedClassifier.1/@ownedDataSubcomponent.7"/>
          <index>0</index>
          <classifier xsi:type="aadl2:DataType" href="../../../plugin/org.osate.contribution.sei/resources/packages/Base_Types.aadl#Base_Types.Float_32"/>
        </componentInstance>
        <componentInstance name="x_raw" category="data">
          <ownedPropertyAssociation xsi:type="instance:PropertyAssociationInstance">
            <property href="../../../plugin/org.osate.contribution.sei/resources/properties/Data_Model.aadl#Data_Model.Data_Representation"/>
            <ownedValue>
              <ownedValue xsi:type="aadl2:NamedValue">
                <namedValue xsi:type="aadl2:EnumerationLiteral" href="../../../plugin/org.osate.contribution.sei/resources/properties/Data_Model.aadl#/0/@ownedProperty.4/@ownedPropertyType/@ownedLiteral.6"/>
              </ownedValue>
            </ownedValue>
            <propertyAssociation href="../../../plugin/org.osate.contribution.sei/resources/packages/Base_Types.aadl#/0/@ownedPublicSection/@ownedClassifier.1/@ownedPropertyAssociation.0"/>
          </ownedPropertyAssociation>
          <ownedPropertyAssociation xsi:type="instance:PropertyAssociationInstance">
            <property href="../../../plugin/org.osate.contribution.sei/resources/properties/Data_Model.aadl#Data_Model.Number_Representation"/>
            <ownedValue>
              <ownedValue xsi:type="aadl2:NamedValue">
                <namedValue xsi:type="aadl2:EnumerationLiteral" href="../../../plugin/org.osate.contribution.sei/resources/properties/Data_Model.aadl#/0/@ownedProperty.13/@ownedPropertyType/@ownedLiteral.0"/>
              </ownedValue>
            </ownedValue>
            <propertyAssociation href="../../../plugin/org.osate.contribution.sei/resources/packages/Base_Types.aadl#/0/@ownedPublicSection/@ownedClassifier.3/@ownedPropertyAssociation.0"/>
          </ownedPropertyAssociation>
          <ownedPropertyAssociation xsi:type="instance:PropertyAssociationInstance">
            <property href="../../../plugin/org.osate.workspace/resources/properties/Predeclared_Property_Sets/Memory_Properties.aadl#Memory_Properties.Data_Size"/>
            <ownedValue>
              <ownedValue xsi:type="aadl2:IntegerLiteral" value="2">
                <unit href="../../../plugin/org.osate.workspace/resources/properties/Predeclared_Property_Sets/AADL_Project.aadl#/0/@ownedPropertyType.15/@ownedLiteral.1"/>
              </ownedValue>
            </ownedValue>
            <propertyAssociation href="../../../plugin/org.osate.contribution.sei/resources/packages/Base_Types.aadl#/0/@ownedPublicSection/@ownedClassifier.3/@ownedPropertyAssociation.1"/>
          </ownedPropertyAssociation>
          <subcomponent xsi:type="aadl2:DataSubcomponent" href="../software/DataType/sensor_mag.aadl#/0/@ownedPublicSection/@ownedClassifier.1/@ownedDataSubcomponent.8"/>
          <index>0</index>
          <classifier xsi:type="aadl2:DataType" href="../../../plugin/org.osate.contribution.sei/resources/packages/Base_Types.aadl#Base_Types.Integer_16"/>
        </componentInstance>
        <componentInstance name="y_raw" category="data">
          <ownedPropertyAssociation xsi:type="instance:PropertyAssociationInstance">
            <property href="../../../plugin/org.osate.contribution.sei/resources/properties/Data_Model.aadl#Data_Model.Data_Representation"/>
            <ownedValue>
              <ownedValue xsi:type="aadl2:NamedValue">
                <namedValue xsi:type="aadl2:EnumerationLiteral" href="../../../plugin/org.osate.contribution.sei/resources/properties/Data_Model.aadl#/0/@ownedProperty.4/@ownedPropertyType/@ownedLiteral.6"/>
              </ownedValue>
            </ownedValue>
            <propertyAssociation href="../../../plugin/org.osate.contribution.sei/resources/packages/Base_Types.aadl#/0/@ownedPublicSection/@ownedClassifier.1/@ownedPropertyAssociation.0"/>
          </ownedPropertyAssociation>
          <ownedPropertyAssociation xsi:type="instance:PropertyAssociationInstance">
            <property href="../../../plugin/org.osate.contribution.sei/resources/properties/Data_Model.aadl#Data_Model.Number_Representation"/>
            <ownedValue>
              <ownedValue xsi:type="aadl2:NamedValue">
                <namedValue xsi:type="aadl2:EnumerationLiteral" href="../../../plugin/org.osate.contribution.sei/resources/properties/Data_Model.aadl#/0/@ownedProperty.13/@ownedPropertyType/@ownedLiteral.0"/>
              </ownedValue>
            </ownedValue>
            <propertyAssociation href="../../../plugin/org.osate.contribution.sei/resources/packages/Base_Types.aadl#/0/@ownedPublicSection/@ownedClassifier.3/@ownedPropertyAssociation.0"/>
          </ownedPropertyAssociation>
          <ownedPropertyAssociation xsi:type="instance:PropertyAssociationInstance">
            <property href="../../../plugin/org.osate.workspace/resources/properties/Predeclared_Property_Sets/Memory_Properties.aadl#Memory_Properties.Data_Size"/>
            <ownedValue>
              <ownedValue xsi:type="aadl2:IntegerLiteral" value="2">
                <unit href="../../../plugin/org.osate.workspace/resources/properties/Predeclared_Property_Sets/AADL_Project.aadl#/0/@ownedPropertyType.15/@ownedLiteral.1"/>
              </ownedValue>
            </ownedValue>
            <propertyAssociation href="../../../plugin/org.osate.contribution.sei/resources/packages/Base_Types.aadl#/0/@ownedPublicSection/@ownedClassifier.3/@ownedPropertyAssociation.1"/>
          </ownedPropertyAssociation>
          <subcomponent xsi:type="aadl2:DataSubcomponent" href="../software/DataType/sensor_mag.aadl#/0/@ownedPublicSection/@ownedClassifier.1/@ownedDataSubcomponent.9"/>
          <index>0</index>
          <classifier xsi:type="aadl2:DataType" href="../../../plugin/org.osate.contribution.sei/resources/packages/Base_Types.aadl#Base_Types.Integer_16"/>
        </componentInstance>
        <componentInstance name="z_raw" category="data">
          <ownedPropertyAssociation xsi:type="instance:PropertyAssociationInstance">
            <property href="../../../plugin/org.osate.contribution.sei/resources/properties/Data_Model.aadl#Data_Model.Data_Representation"/>
            <ownedValue>
              <ownedValue xsi:type="aadl2:NamedValue">
                <namedValue xsi:type="aadl2:EnumerationLiteral" href="../../../plugin/org.osate.contribution.sei/resources/properties/Data_Model.aadl#/0/@ownedProperty.4/@ownedPropertyType/@ownedLiteral.6"/>
              </ownedValue>
            </ownedValue>
            <propertyAssociation href="../../../plugin/org.osate.contribution.sei/resources/packages/Base_Types.aadl#/0/@ownedPublicSection/@ownedClassifier.1/@ownedPropertyAssociation.0"/>
          </ownedPropertyAssociation>
          <ownedPropertyAssociation xsi:type="instance:PropertyAssociationInstance">
            <property href="../../../plugin/org.osate.contribution.sei/resources/properties/Data_Model.aadl#Data_Model.Number_Representation"/>
            <ownedValue>
              <ownedValue xsi:type="aadl2:NamedValue">
                <namedValue xsi:type="aadl2:EnumerationLiteral" href="../../../plugin/org.osate.contribution.sei/resources/properties/Data_Model.aadl#/0/@ownedProperty.13/@ownedPropertyType/@ownedLiteral.0"/>
              </ownedValue>
            </ownedValue>
            <propertyAssociation href="../../../plugin/org.osate.contribution.sei/resources/packages/Base_Types.aadl#/0/@ownedPublicSection/@ownedClassifier.3/@ownedPropertyAssociation.0"/>
          </ownedPropertyAssociation>
          <ownedPropertyAssociation xsi:type="instance:PropertyAssociationInstance">
            <property href="../../../plugin/org.osate.workspace/resources/properties/Predeclared_Property_Sets/Memory_Properties.aadl#Memory_Properties.Data_Size"/>
            <ownedValue>
              <ownedValue xsi:type="aadl2:IntegerLiteral" value="2">
                <unit href="../../../plugin/org.osate.workspace/resources/properties/Predeclared_Property_Sets/AADL_Project.aadl#/0/@ownedPropertyType.15/@ownedLiteral.1"/>
              </ownedValue>
            </ownedValue>
            <propertyAssociation href="../../../plugin/org.osate.contribution.sei/resources/packages/Base_Types.aadl#/0/@ownedPublicSection/@ownedClassifier.3/@ownedPropertyAssociation.1"/>
          </ownedPropertyAssociation>
          <subcomponent xsi:type="aadl2:DataSubcomponent" href="../software/DataType/sensor_mag.aadl#/0/@ownedPublicSection/@ownedClassifier.1/@ownedDataSubcomponent.10"/>
          <index>0</index>
          <classifier xsi:type="aadl2:DataType" href="../../../plugin/org.osate.contribution.sei/resources/packages/Base_Types.aadl#Base_Types.Integer_16"/>
        </componentInstance>
        <componentInstance name="is_external" category="data">
          <ownedPropertyAssociation xsi:type="instance:PropertyAssociationInstance">
            <property href="../../../plugin/org.osate.contribution.sei/resources/properties/Data_Model.aadl#Data_Model.Data_Representation"/>
            <ownedValue>
              <ownedValue xsi:type="aadl2:NamedValue">
                <namedValue xsi:type="aadl2:EnumerationLiteral" href="../../../plugin/org.osate.contribution.sei/resources/properties/Data_Model.aadl#/0/@ownedProperty.4/@ownedPropertyType/@ownedLiteral.1"/>
              </ownedValue>
            </ownedValue>
            <propertyAssociation href="../../../plugin/org.osate.contribution.sei/resources/packages/Base_Types.aadl#/0/@ownedPublicSection/@ownedClassifier.0/@ownedPropertyAssociation.0"/>
          </ownedPropertyAssociation>
          <subcomponent xsi:type="aadl2:DataSubcomponent" href="../software/DataType/sensor_mag.aadl#/0/@ownedPublicSection/@ownedClassifier.1/@ownedDataSubcomponent.11"/>
          <index>0</index>
          <classifier xsi:type="aadl2:DataType" href="../../../plugin/org.osate.contribution.sei/resources/packages/Base_Types.aadl#Base_Types.Boolean"/>
        </componentInstance>
        <subcomponent xsi:type="aadl2:DataSubcomponent" href="../software/CSW.aadl#/0/@ownedPublicSection/@ownedClassifier.1/@ownedDataSubcomponent.14"/>
        <index>0</index>
        <classifier xsi:type="aadl2:DataImplementation" href="../software/DataType/sensor_mag.aadl#sensor_mag.sensor_mag.impl"/>
      </componentInstance>
      <componentInstance name="sensor_bias" category="data">
        <ownedPropertyAssociation xsi:type="instance:PropertyAssociationInstance">
          <property href="../../../plugin/org.osate.contribution.sei/resources/properties/Data_Model.aadl#Data_Model.Data_Representation"/>
          <ownedValue>
            <ownedValue xsi:type="aadl2:NamedValue">
              <namedValue xsi:type="aadl2:EnumerationLiteral" href="../../../plugin/org.osate.contribution.sei/resources/properties/Data_Model.aadl#/0/@ownedProperty.4/@ownedPropertyType/@ownedLiteral.8"/>
            </ownedValue>
          </ownedValue>
          <propertyAssociation href="../software/DataType/sensor_bias.aadl#/0/@ownedPublicSection/@ownedClassifier.0/@ownedPropertyAssociation.0"/>
        </ownedPropertyAssociation>
        <componentInstance name="timestamp" category="data">
          <ownedPropertyAssociation xsi:type="instance:PropertyAssociationInstance">
            <property href="../../../plugin/org.osate.contribution.sei/resources/properties/Data_Model.aadl#Data_Model.Data_Representation"/>
            <ownedValue>
              <ownedValue xsi:type="aadl2:NamedValue">
                <namedValue xsi:type="aadl2:EnumerationLiteral" href="../../../plugin/org.osate.contribution.sei/resources/properties/Data_Model.aadl#/0/@ownedProperty.4/@ownedPropertyType/@ownedLiteral.6"/>
              </ownedValue>
            </ownedValue>
            <propertyAssociation href="../../../plugin/org.osate.contribution.sei/resources/packages/Base_Types.aadl#/0/@ownedPublicSection/@ownedClassifier.1/@ownedPropertyAssociation.0"/>
          </ownedPropertyAssociation>
          <ownedPropertyAssociation xsi:type="instance:PropertyAssociationInstance">
            <property href="../../../plugin/org.osate.contribution.sei/resources/properties/Data_Model.aadl#Data_Model.Number_Representation"/>
            <ownedValue>
              <ownedValue xsi:type="aadl2:NamedValue">
                <namedValue xsi:type="aadl2:EnumerationLiteral" href="../../../plugin/org.osate.contribution.sei/resources/properties/Data_Model.aadl#/0/@ownedProperty.13/@ownedPropertyType/@ownedLiteral.1"/>
              </ownedValue>
            </ownedValue>
            <propertyAssociation href="../../../plugin/org.osate.contribution.sei/resources/packages/Base_Types.aadl#/0/@ownedPublicSection/@ownedClassifier.9/@ownedPropertyAssociation.0"/>
          </ownedPropertyAssociation>
          <ownedPropertyAssociation xsi:type="instance:PropertyAssociationInstance">
            <property href="../../../plugin/org.osate.workspace/resources/properties/Predeclared_Property_Sets/Memory_Properties.aadl#Memory_Properties.Data_Size"/>
            <ownedValue>
              <ownedValue xsi:type="aadl2:IntegerLiteral" value="8">
                <unit href="../../../plugin/org.osate.workspace/resources/properties/Predeclared_Property_Sets/AADL_Project.aadl#/0/@ownedPropertyType.15/@ownedLiteral.1"/>
              </ownedValue>
            </ownedValue>
            <propertyAssociation href="../../../plugin/org.osate.contribution.sei/resources/packages/Base_Types.aadl#/0/@ownedPublicSection/@ownedClassifier.9/@ownedPropertyAssociation.1"/>
          </ownedPropertyAssociation>
          <subcomponent xsi:type="aadl2:DataSubcomponent" href="../software/DataType/sensor_bias.aadl#/0/@ownedPublicSection/@ownedClassifier.1/@ownedDataSubcomponent.0"/>
          <index>0</index>
          <classifier xsi:type="aadl2:DataType" href="../../../plugin/org.osate.contribution.sei/resources/packages/Base_Types.aadl#Base_Types.Unsigned_64"/>
        </componentInstance>
        <componentInstance name="gyro_bias" category="data">
          <ownedPropertyAssociation xsi:type="instance:PropertyAssociationInstance">
            <property href="../../../plugin/org.osate.contribution.sei/resources/properties/Data_Model.aadl#Data_Model.Data_Representation"/>
            <ownedValue>
              <ownedValue xsi:type="aadl2:NamedValue">
                <namedValue xsi:type="aadl2:EnumerationLiteral" href="../../../plugin/org.osate.contribution.sei/resources/properties/Data_Model.aadl#/0/@ownedProperty.4/@ownedPropertyType/@ownedLiteral.4"/>
              </ownedValue>
            </ownedValue>
            <propertyAssociation href="../../../plugin/org.osate.contribution.sei/resources/packages/Base_Types.aadl#/0/@ownedPublicSection/@ownedClassifier.11/@ownedPropertyAssociation.0"/>
          </ownedPropertyAssociation>
          <ownedPropertyAssociation xsi:type="instance:PropertyAssociationInstance">
            <property href="../../../plugin/org.osate.workspace/resources/properties/Predeclared_Property_Sets/Memory_Properties.aadl#Memory_Properties.Data_Size"/>
            <ownedValue>
              <ownedValue xsi:type="aadl2:IntegerLiteral" value="4">
                <unit href="../../../plugin/org.osate.workspace/resources/properties/Predeclared_Property_Sets/AADL_Project.aadl#/0/@ownedPropertyType.15/@ownedLiteral.1"/>
              </ownedValue>
            </ownedValue>
            <propertyAssociation href="../../../plugin/org.osate.contribution.sei/resources/packages/Base_Types.aadl#/0/@ownedPublicSection/@ownedClassifier.12/@ownedPropertyAssociation.1"/>
          </ownedPropertyAssociation>
          <ownedPropertyAssociation xsi:type="instance:PropertyAssociationInstance">
            <property href="../../../plugin/org.osate.contribution.sei/resources/properties/Data_Model.aadl#Data_Model.IEEE754_Precision"/>
            <ownedValue>
              <ownedValue xsi:type="aadl2:NamedValue">
                <namedValue xsi:type="aadl2:EnumerationLiteral" href="../../../plugin/org.osate.contribution.sei/resources/properties/Data_Model.aadl#/0/@ownedProperty.9/@ownedPropertyType/@ownedLiteral.0"/>
              </ownedValue>
            </ownedValue>
            <propertyAssociation href="../../../plugin/org.osate.contribution.sei/resources/packages/Base_Types.aadl#/0/@ownedPublicSection/@ownedClassifier.12/@ownedPropertyAssociation.0"/>
          </ownedPropertyAssociation>
          <subcomponent xsi:type="aadl2:DataSubcomponent" href="../software/DataType/sensor_bias.aadl#/0/@ownedPublicSection/@ownedClassifier.1/@ownedDataSubcomponent.1"/>
          <index>1</index>
          <classifier xsi:type="aadl2:DataType" href="../../../plugin/org.osate.contribution.sei/resources/packages/Base_Types.aadl#Base_Types.Float_32"/>
        </componentInstance>
        <componentInstance name="gyro_bias" category="data">
          <ownedPropertyAssociation xsi:type="instance:PropertyAssociationInstance">
            <property href="../../../plugin/org.osate.contribution.sei/resources/properties/Data_Model.aadl#Data_Model.Data_Representation"/>
            <ownedValue>
              <ownedValue xsi:type="aadl2:NamedValue">
                <namedValue xsi:type="aadl2:EnumerationLiteral" href="../../../plugin/org.osate.contribution.sei/resources/properties/Data_Model.aadl#/0/@ownedProperty.4/@ownedPropertyType/@ownedLiteral.4"/>
              </ownedValue>
            </ownedValue>
            <propertyAssociation href="../../../plugin/org.osate.contribution.sei/resources/packages/Base_Types.aadl#/0/@ownedPublicSection/@ownedClassifier.11/@ownedPropertyAssociation.0"/>
          </ownedPropertyAssociation>
          <ownedPropertyAssociation xsi:type="instance:PropertyAssociationInstance">
            <property href="../../../plugin/org.osate.workspace/resources/properties/Predeclared_Property_Sets/Memory_Properties.aadl#Memory_Properties.Data_Size"/>
            <ownedValue>
              <ownedValue xsi:type="aadl2:IntegerLiteral" value="4">
                <unit href="../../../plugin/org.osate.workspace/resources/properties/Predeclared_Property_Sets/AADL_Project.aadl#/0/@ownedPropertyType.15/@ownedLiteral.1"/>
              </ownedValue>
            </ownedValue>
            <propertyAssociation href="../../../plugin/org.osate.contribution.sei/resources/packages/Base_Types.aadl#/0/@ownedPublicSection/@ownedClassifier.12/@ownedPropertyAssociation.1"/>
          </ownedPropertyAssociation>
          <ownedPropertyAssociation xsi:type="instance:PropertyAssociationInstance">
            <property href="../../../plugin/org.osate.contribution.sei/resources/properties/Data_Model.aadl#Data_Model.IEEE754_Precision"/>
            <ownedValue>
              <ownedValue xsi:type="aadl2:NamedValue">
                <namedValue xsi:type="aadl2:EnumerationLiteral" href="../../../plugin/org.osate.contribution.sei/resources/properties/Data_Model.aadl#/0/@ownedProperty.9/@ownedPropertyType/@ownedLiteral.0"/>
              </ownedValue>
            </ownedValue>
            <propertyAssociation href="../../../plugin/org.osate.contribution.sei/resources/packages/Base_Types.aadl#/0/@ownedPublicSection/@ownedClassifier.12/@ownedPropertyAssociation.0"/>
          </ownedPropertyAssociation>
          <subcomponent xsi:type="aadl2:DataSubcomponent" href="../software/DataType/sensor_bias.aadl#/0/@ownedPublicSection/@ownedClassifier.1/@ownedDataSubcomponent.1"/>
          <index>2</index>
          <classifier xsi:type="aadl2:DataType" href="../../../plugin/org.osate.contribution.sei/resources/packages/Base_Types.aadl#Base_Types.Float_32"/>
        </componentInstance>
        <componentInstance name="gyro_bias" category="data">
          <ownedPropertyAssociation xsi:type="instance:PropertyAssociationInstance">
            <property href="../../../plugin/org.osate.contribution.sei/resources/properties/Data_Model.aadl#Data_Model.Data_Representation"/>
            <ownedValue>
              <ownedValue xsi:type="aadl2:NamedValue">
                <namedValue xsi:type="aadl2:EnumerationLiteral" href="../../../plugin/org.osate.contribution.sei/resources/properties/Data_Model.aadl#/0/@ownedProperty.4/@ownedPropertyType/@ownedLiteral.4"/>
              </ownedValue>
            </ownedValue>
            <propertyAssociation href="../../../plugin/org.osate.contribution.sei/resources/packages/Base_Types.aadl#/0/@ownedPublicSection/@ownedClassifier.11/@ownedPropertyAssociation.0"/>
          </ownedPropertyAssociation>
          <ownedPropertyAssociation xsi:type="instance:PropertyAssociationInstance">
            <property href="../../../plugin/org.osate.workspace/resources/properties/Predeclared_Property_Sets/Memory_Properties.aadl#Memory_Properties.Data_Size"/>
            <ownedValue>
              <ownedValue xsi:type="aadl2:IntegerLiteral" value="4">
                <unit href="../../../plugin/org.osate.workspace/resources/properties/Predeclared_Property_Sets/AADL_Project.aadl#/0/@ownedPropertyType.15/@ownedLiteral.1"/>
              </ownedValue>
            </ownedValue>
            <propertyAssociation href="../../../plugin/org.osate.contribution.sei/resources/packages/Base_Types.aadl#/0/@ownedPublicSection/@ownedClassifier.12/@ownedPropertyAssociation.1"/>
          </ownedPropertyAssociation>
          <ownedPropertyAssociation xsi:type="instance:PropertyAssociationInstance">
            <property href="../../../plugin/org.osate.contribution.sei/resources/properties/Data_Model.aadl#Data_Model.IEEE754_Precision"/>
            <ownedValue>
              <ownedValue xsi:type="aadl2:NamedValue">
                <namedValue xsi:type="aadl2:EnumerationLiteral" href="../../../plugin/org.osate.contribution.sei/resources/properties/Data_Model.aadl#/0/@ownedProperty.9/@ownedPropertyType/@ownedLiteral.0"/>
              </ownedValue>
            </ownedValue>
            <propertyAssociation href="../../../plugin/org.osate.contribution.sei/resources/packages/Base_Types.aadl#/0/@ownedPublicSection/@ownedClassifier.12/@ownedPropertyAssociation.0"/>
          </ownedPropertyAssociation>
          <subcomponent xsi:type="aadl2:DataSubcomponent" href="../software/DataType/sensor_bias.aadl#/0/@ownedPublicSection/@ownedClassifier.1/@ownedDataSubcomponent.1"/>
          <index>3</index>
          <classifier xsi:type="aadl2:DataType" href="../../../plugin/org.osate.contribution.sei/resources/packages/Base_Types.aadl#Base_Types.Float_32"/>
        </componentInstance>
        <componentInstance name="accel_bias" category="data">
          <ownedPropertyAssociation xsi:type="instance:PropertyAssociationInstance">
            <property href="../../../plugin/org.osate.contribution.sei/resources/properties/Data_Model.aadl#Data_Model.Data_Representation"/>
            <ownedValue>
              <ownedValue xsi:type="aadl2:NamedValue">
                <namedValue xsi:type="aadl2:EnumerationLiteral" href="../../../plugin/org.osate.contribution.sei/resources/properties/Data_Model.aadl#/0/@ownedProperty.4/@ownedPropertyType/@ownedLiteral.4"/>
              </ownedValue>
            </ownedValue>
            <propertyAssociation href="../../../plugin/org.osate.contribution.sei/resources/packages/Base_Types.aadl#/0/@ownedPublicSection/@ownedClassifier.11/@ownedPropertyAssociation.0"/>
          </ownedPropertyAssociation>
          <ownedPropertyAssociation xsi:type="instance:PropertyAssociationInstance">
            <property href="../../../plugin/org.osate.workspace/resources/properties/Predeclared_Property_Sets/Memory_Properties.aadl#Memory_Properties.Data_Size"/>
            <ownedValue>
              <ownedValue xsi:type="aadl2:IntegerLiteral" value="4">
                <unit href="../../../plugin/org.osate.workspace/resources/properties/Predeclared_Property_Sets/AADL_Project.aadl#/0/@ownedPropertyType.15/@ownedLiteral.1"/>
              </ownedValue>
            </ownedValue>
            <propertyAssociation href="../../../plugin/org.osate.contribution.sei/resources/packages/Base_Types.aadl#/0/@ownedPublicSection/@ownedClassifier.12/@ownedPropertyAssociation.1"/>
          </ownedPropertyAssociation>
          <ownedPropertyAssociation xsi:type="instance:PropertyAssociationInstance">
            <property href="../../../plugin/org.osate.contribution.sei/resources/properties/Data_Model.aadl#Data_Model.IEEE754_Precision"/>
            <ownedValue>
              <ownedValue xsi:type="aadl2:NamedValue">
                <namedValue xsi:type="aadl2:EnumerationLiteral" href="../../../plugin/org.osate.contribution.sei/resources/properties/Data_Model.aadl#/0/@ownedProperty.9/@ownedPropertyType/@ownedLiteral.0"/>
              </ownedValue>
            </ownedValue>
            <propertyAssociation href="../../../plugin/org.osate.contribution.sei/resources/packages/Base_Types.aadl#/0/@ownedPublicSection/@ownedClassifier.12/@ownedPropertyAssociation.0"/>
          </ownedPropertyAssociation>
          <subcomponent xsi:type="aadl2:DataSubcomponent" href="../software/DataType/sensor_bias.aadl#/0/@ownedPublicSection/@ownedClassifier.1/@ownedDataSubcomponent.2"/>
          <index>1</index>
          <classifier xsi:type="aadl2:DataType" href="../../../plugin/org.osate.contribution.sei/resources/packages/Base_Types.aadl#Base_Types.Float_32"/>
        </componentInstance>
        <componentInstance name="accel_bias" category="data">
          <ownedPropertyAssociation xsi:type="instance:PropertyAssociationInstance">
            <property href="../../../plugin/org.osate.contribution.sei/resources/properties/Data_Model.aadl#Data_Model.Data_Representation"/>
            <ownedValue>
              <ownedValue xsi:type="aadl2:NamedValue">
                <namedValue xsi:type="aadl2:EnumerationLiteral" href="../../../plugin/org.osate.contribution.sei/resources/properties/Data_Model.aadl#/0/@ownedProperty.4/@ownedPropertyType/@ownedLiteral.4"/>
              </ownedValue>
            </ownedValue>
            <propertyAssociation href="../../../plugin/org.osate.contribution.sei/resources/packages/Base_Types.aadl#/0/@ownedPublicSection/@ownedClassifier.11/@ownedPropertyAssociation.0"/>
          </ownedPropertyAssociation>
          <ownedPropertyAssociation xsi:type="instance:PropertyAssociationInstance">
            <property href="../../../plugin/org.osate.workspace/resources/properties/Predeclared_Property_Sets/Memory_Properties.aadl#Memory_Properties.Data_Size"/>
            <ownedValue>
              <ownedValue xsi:type="aadl2:IntegerLiteral" value="4">
                <unit href="../../../plugin/org.osate.workspace/resources/properties/Predeclared_Property_Sets/AADL_Project.aadl#/0/@ownedPropertyType.15/@ownedLiteral.1"/>
              </ownedValue>
            </ownedValue>
            <propertyAssociation href="../../../plugin/org.osate.contribution.sei/resources/packages/Base_Types.aadl#/0/@ownedPublicSection/@ownedClassifier.12/@ownedPropertyAssociation.1"/>
          </ownedPropertyAssociation>
          <ownedPropertyAssociation xsi:type="instance:PropertyAssociationInstance">
            <property href="../../../plugin/org.osate.contribution.sei/resources/properties/Data_Model.aadl#Data_Model.IEEE754_Precision"/>
            <ownedValue>
              <ownedValue xsi:type="aadl2:NamedValue">
                <namedValue xsi:type="aadl2:EnumerationLiteral" href="../../../plugin/org.osate.contribution.sei/resources/properties/Data_Model.aadl#/0/@ownedProperty.9/@ownedPropertyType/@ownedLiteral.0"/>
              </ownedValue>
            </ownedValue>
            <propertyAssociation href="../../../plugin/org.osate.contribution.sei/resources/packages/Base_Types.aadl#/0/@ownedPublicSection/@ownedClassifier.12/@ownedPropertyAssociation.0"/>
          </ownedPropertyAssociation>
          <subcomponent xsi:type="aadl2:DataSubcomponent" href="../software/DataType/sensor_bias.aadl#/0/@ownedPublicSection/@ownedClassifier.1/@ownedDataSubcomponent.2"/>
          <index>2</index>
          <classifier xsi:type="aadl2:DataType" href="../../../plugin/org.osate.contribution.sei/resources/packages/Base_Types.aadl#Base_Types.Float_32"/>
        </componentInstance>
        <componentInstance name="accel_bias" category="data">
          <ownedPropertyAssociation xsi:type="instance:PropertyAssociationInstance">
            <property href="../../../plugin/org.osate.contribution.sei/resources/properties/Data_Model.aadl#Data_Model.Data_Representation"/>
            <ownedValue>
              <ownedValue xsi:type="aadl2:NamedValue">
                <namedValue xsi:type="aadl2:EnumerationLiteral" href="../../../plugin/org.osate.contribution.sei/resources/properties/Data_Model.aadl#/0/@ownedProperty.4/@ownedPropertyType/@ownedLiteral.4"/>
              </ownedValue>
            </ownedValue>
            <propertyAssociation href="../../../plugin/org.osate.contribution.sei/resources/packages/Base_Types.aadl#/0/@ownedPublicSection/@ownedClassifier.11/@ownedPropertyAssociation.0"/>
          </ownedPropertyAssociation>
          <ownedPropertyAssociation xsi:type="instance:PropertyAssociationInstance">
            <property href="../../../plugin/org.osate.workspace/resources/properties/Predeclared_Property_Sets/Memory_Properties.aadl#Memory_Properties.Data_Size"/>
            <ownedValue>
              <ownedValue xsi:type="aadl2:IntegerLiteral" value="4">
                <unit href="../../../plugin/org.osate.workspace/resources/properties/Predeclared_Property_Sets/AADL_Project.aadl#/0/@ownedPropertyType.15/@ownedLiteral.1"/>
              </ownedValue>
            </ownedValue>
            <propertyAssociation href="../../../plugin/org.osate.contribution.sei/resources/packages/Base_Types.aadl#/0/@ownedPublicSection/@ownedClassifier.12/@ownedPropertyAssociation.1"/>
          </ownedPropertyAssociation>
          <ownedPropertyAssociation xsi:type="instance:PropertyAssociationInstance">
            <property href="../../../plugin/org.osate.contribution.sei/resources/properties/Data_Model.aadl#Data_Model.IEEE754_Precision"/>
            <ownedValue>
              <ownedValue xsi:type="aadl2:NamedValue">
                <namedValue xsi:type="aadl2:EnumerationLiteral" href="../../../plugin/org.osate.contribution.sei/resources/properties/Data_Model.aadl#/0/@ownedProperty.9/@ownedPropertyType/@ownedLiteral.0"/>
              </ownedValue>
            </ownedValue>
            <propertyAssociation href="../../../plugin/org.osate.contribution.sei/resources/packages/Base_Types.aadl#/0/@ownedPublicSection/@ownedClassifier.12/@ownedPropertyAssociation.0"/>
          </ownedPropertyAssociation>
          <subcomponent xsi:type="aadl2:DataSubcomponent" href="../software/DataType/sensor_bias.aadl#/0/@ownedPublicSection/@ownedClassifier.1/@ownedDataSubcomponent.2"/>
          <index>3</index>
          <classifier xsi:type="aadl2:DataType" href="../../../plugin/org.osate.contribution.sei/resources/packages/Base_Types.aadl#Base_Types.Float_32"/>
        </componentInstance>
        <componentInstance name="mag_bias" category="data">
          <ownedPropertyAssociation xsi:type="instance:PropertyAssociationInstance">
            <property href="../../../plugin/org.osate.contribution.sei/resources/properties/Data_Model.aadl#Data_Model.Data_Representation"/>
            <ownedValue>
              <ownedValue xsi:type="aadl2:NamedValue">
                <namedValue xsi:type="aadl2:EnumerationLiteral" href="../../../plugin/org.osate.contribution.sei/resources/properties/Data_Model.aadl#/0/@ownedProperty.4/@ownedPropertyType/@ownedLiteral.4"/>
              </ownedValue>
            </ownedValue>
            <propertyAssociation href="../../../plugin/org.osate.contribution.sei/resources/packages/Base_Types.aadl#/0/@ownedPublicSection/@ownedClassifier.11/@ownedPropertyAssociation.0"/>
          </ownedPropertyAssociation>
          <ownedPropertyAssociation xsi:type="instance:PropertyAssociationInstance">
            <property href="../../../plugin/org.osate.workspace/resources/properties/Predeclared_Property_Sets/Memory_Properties.aadl#Memory_Properties.Data_Size"/>
            <ownedValue>
              <ownedValue xsi:type="aadl2:IntegerLiteral" value="4">
                <unit href="../../../plugin/org.osate.workspace/resources/properties/Predeclared_Property_Sets/AADL_Project.aadl#/0/@ownedPropertyType.15/@ownedLiteral.1"/>
              </ownedValue>
            </ownedValue>
            <propertyAssociation href="../../../plugin/org.osate.contribution.sei/resources/packages/Base_Types.aadl#/0/@ownedPublicSection/@ownedClassifier.12/@ownedPropertyAssociation.1"/>
          </ownedPropertyAssociation>
          <ownedPropertyAssociation xsi:type="instance:PropertyAssociationInstance">
            <property href="../../../plugin/org.osate.contribution.sei/resources/properties/Data_Model.aadl#Data_Model.IEEE754_Precision"/>
            <ownedValue>
              <ownedValue xsi:type="aadl2:NamedValue">
                <namedValue xsi:type="aadl2:EnumerationLiteral" href="../../../plugin/org.osate.contribution.sei/resources/properties/Data_Model.aadl#/0/@ownedProperty.9/@ownedPropertyType/@ownedLiteral.0"/>
              </ownedValue>
            </ownedValue>
            <propertyAssociation href="../../../plugin/org.osate.contribution.sei/resources/packages/Base_Types.aadl#/0/@ownedPublicSection/@ownedClassifier.12/@ownedPropertyAssociation.0"/>
          </ownedPropertyAssociation>
          <subcomponent xsi:type="aadl2:DataSubcomponent" href="../software/DataType/sensor_bias.aadl#/0/@ownedPublicSection/@ownedClassifier.1/@ownedDataSubcomponent.3"/>
          <index>1</index>
          <classifier xsi:type="aadl2:DataType" href="../../../plugin/org.osate.contribution.sei/resources/packages/Base_Types.aadl#Base_Types.Float_32"/>
        </componentInstance>
        <componentInstance name="mag_bias" category="data">
          <ownedPropertyAssociation xsi:type="instance:PropertyAssociationInstance">
            <property href="../../../plugin/org.osate.contribution.sei/resources/properties/Data_Model.aadl#Data_Model.Data_Representation"/>
            <ownedValue>
              <ownedValue xsi:type="aadl2:NamedValue">
                <namedValue xsi:type="aadl2:EnumerationLiteral" href="../../../plugin/org.osate.contribution.sei/resources/properties/Data_Model.aadl#/0/@ownedProperty.4/@ownedPropertyType/@ownedLiteral.4"/>
              </ownedValue>
            </ownedValue>
            <propertyAssociation href="../../../plugin/org.osate.contribution.sei/resources/packages/Base_Types.aadl#/0/@ownedPublicSection/@ownedClassifier.11/@ownedPropertyAssociation.0"/>
          </ownedPropertyAssociation>
          <ownedPropertyAssociation xsi:type="instance:PropertyAssociationInstance">
            <property href="../../../plugin/org.osate.workspace/resources/properties/Predeclared_Property_Sets/Memory_Properties.aadl#Memory_Properties.Data_Size"/>
            <ownedValue>
              <ownedValue xsi:type="aadl2:IntegerLiteral" value="4">
                <unit href="../../../plugin/org.osate.workspace/resources/properties/Predeclared_Property_Sets/AADL_Project.aadl#/0/@ownedPropertyType.15/@ownedLiteral.1"/>
              </ownedValue>
            </ownedValue>
            <propertyAssociation href="../../../plugin/org.osate.contribution.sei/resources/packages/Base_Types.aadl#/0/@ownedPublicSection/@ownedClassifier.12/@ownedPropertyAssociation.1"/>
          </ownedPropertyAssociation>
          <ownedPropertyAssociation xsi:type="instance:PropertyAssociationInstance">
            <property href="../../../plugin/org.osate.contribution.sei/resources/properties/Data_Model.aadl#Data_Model.IEEE754_Precision"/>
            <ownedValue>
              <ownedValue xsi:type="aadl2:NamedValue">
                <namedValue xsi:type="aadl2:EnumerationLiteral" href="../../../plugin/org.osate.contribution.sei/resources/properties/Data_Model.aadl#/0/@ownedProperty.9/@ownedPropertyType/@ownedLiteral.0"/>
              </ownedValue>
            </ownedValue>
            <propertyAssociation href="../../../plugin/org.osate.contribution.sei/resources/packages/Base_Types.aadl#/0/@ownedPublicSection/@ownedClassifier.12/@ownedPropertyAssociation.0"/>
          </ownedPropertyAssociation>
          <subcomponent xsi:type="aadl2:DataSubcomponent" href="../software/DataType/sensor_bias.aadl#/0/@ownedPublicSection/@ownedClassifier.1/@ownedDataSubcomponent.3"/>
          <index>2</index>
          <classifier xsi:type="aadl2:DataType" href="../../../plugin/org.osate.contribution.sei/resources/packages/Base_Types.aadl#Base_Types.Float_32"/>
        </componentInstance>
        <componentInstance name="mag_bias" category="data">
          <ownedPropertyAssociation xsi:type="instance:PropertyAssociationInstance">
            <property href="../../../plugin/org.osate.contribution.sei/resources/properties/Data_Model.aadl#Data_Model.Data_Representation"/>
            <ownedValue>
              <ownedValue xsi:type="aadl2:NamedValue">
                <namedValue xsi:type="aadl2:EnumerationLiteral" href="../../../plugin/org.osate.contribution.sei/resources/properties/Data_Model.aadl#/0/@ownedProperty.4/@ownedPropertyType/@ownedLiteral.4"/>
              </ownedValue>
            </ownedValue>
            <propertyAssociation href="../../../plugin/org.osate.contribution.sei/resources/packages/Base_Types.aadl#/0/@ownedPublicSection/@ownedClassifier.11/@ownedPropertyAssociation.0"/>
          </ownedPropertyAssociation>
          <ownedPropertyAssociation xsi:type="instance:PropertyAssociationInstance">
            <property href="../../../plugin/org.osate.workspace/resources/properties/Predeclared_Property_Sets/Memory_Properties.aadl#Memory_Properties.Data_Size"/>
            <ownedValue>
              <ownedValue xsi:type="aadl2:IntegerLiteral" value="4">
                <unit href="../../../plugin/org.osate.workspace/resources/properties/Predeclared_Property_Sets/AADL_Project.aadl#/0/@ownedPropertyType.15/@ownedLiteral.1"/>
              </ownedValue>
            </ownedValue>
            <propertyAssociation href="../../../plugin/org.osate.contribution.sei/resources/packages/Base_Types.aadl#/0/@ownedPublicSection/@ownedClassifier.12/@ownedPropertyAssociation.1"/>
          </ownedPropertyAssociation>
          <ownedPropertyAssociation xsi:type="instance:PropertyAssociationInstance">
            <property href="../../../plugin/org.osate.contribution.sei/resources/properties/Data_Model.aadl#Data_Model.IEEE754_Precision"/>
            <ownedValue>
              <ownedValue xsi:type="aadl2:NamedValue">
                <namedValue xsi:type="aadl2:EnumerationLiteral" href="../../../plugin/org.osate.contribution.sei/resources/properties/Data_Model.aadl#/0/@ownedProperty.9/@ownedPropertyType/@ownedLiteral.0"/>
              </ownedValue>
            </ownedValue>
            <propertyAssociation href="../../../plugin/org.osate.contribution.sei/resources/packages/Base_Types.aadl#/0/@ownedPublicSection/@ownedClassifier.12/@ownedPropertyAssociation.0"/>
          </ownedPropertyAssociation>
          <subcomponent xsi:type="aadl2:DataSubcomponent" href="../software/DataType/sensor_bias.aadl#/0/@ownedPublicSection/@ownedClassifier.1/@ownedDataSubcomponent.3"/>
          <index>3</index>
          <classifier xsi:type="aadl2:DataType" href="../../../plugin/org.osate.contribution.sei/resources/packages/Base_Types.aadl#Base_Types.Float_32"/>
        </componentInstance>
        <subcomponent xsi:type="aadl2:DataSubcomponent" href="../software/CSW.aadl#/0/@ownedPublicSection/@ownedClassifier.1/@ownedDataSubcomponent.15"/>
        <index>0</index>
        <classifier xsi:type="aadl2:DataImplementation" href="../software/DataType/sensor_bias.aadl#sensor_bias.sensor_bias.impl"/>
      </componentInstance>
      <componentInstance name="sensor_selection" category="data">
        <ownedPropertyAssociation xsi:type="instance:PropertyAssociationInstance">
          <property href="../../../plugin/org.osate.contribution.sei/resources/properties/Data_Model.aadl#Data_Model.Data_Representation"/>
          <ownedValue>
            <ownedValue xsi:type="aadl2:NamedValue">
              <namedValue xsi:type="aadl2:EnumerationLiteral" href="../../../plugin/org.osate.contribution.sei/resources/properties/Data_Model.aadl#/0/@ownedProperty.4/@ownedPropertyType/@ownedLiteral.8"/>
            </ownedValue>
          </ownedValue>
          <propertyAssociation href="../software/DataType/sensor_selection.aadl#/0/@ownedPublicSection/@ownedClassifier.0/@ownedPropertyAssociation.0"/>
        </ownedPropertyAssociation>
        <componentInstance name="timestamp" category="data">
          <ownedPropertyAssociation xsi:type="instance:PropertyAssociationInstance">
            <property href="../../../plugin/org.osate.contribution.sei/resources/properties/Data_Model.aadl#Data_Model.Data_Representation"/>
            <ownedValue>
              <ownedValue xsi:type="aadl2:NamedValue">
                <namedValue xsi:type="aadl2:EnumerationLiteral" href="../../../plugin/org.osate.contribution.sei/resources/properties/Data_Model.aadl#/0/@ownedProperty.4/@ownedPropertyType/@ownedLiteral.6"/>
              </ownedValue>
            </ownedValue>
            <propertyAssociation href="../../../plugin/org.osate.contribution.sei/resources/packages/Base_Types.aadl#/0/@ownedPublicSection/@ownedClassifier.1/@ownedPropertyAssociation.0"/>
          </ownedPropertyAssociation>
          <ownedPropertyAssociation xsi:type="instance:PropertyAssociationInstance">
            <property href="../../../plugin/org.osate.contribution.sei/resources/properties/Data_Model.aadl#Data_Model.Number_Representation"/>
            <ownedValue>
              <ownedValue xsi:type="aadl2:NamedValue">
                <namedValue xsi:type="aadl2:EnumerationLiteral" href="../../../plugin/org.osate.contribution.sei/resources/properties/Data_Model.aadl#/0/@ownedProperty.13/@ownedPropertyType/@ownedLiteral.1"/>
              </ownedValue>
            </ownedValue>
            <propertyAssociation href="../../../plugin/org.osate.contribution.sei/resources/packages/Base_Types.aadl#/0/@ownedPublicSection/@ownedClassifier.9/@ownedPropertyAssociation.0"/>
          </ownedPropertyAssociation>
          <ownedPropertyAssociation xsi:type="instance:PropertyAssociationInstance">
            <property href="../../../plugin/org.osate.workspace/resources/properties/Predeclared_Property_Sets/Memory_Properties.aadl#Memory_Properties.Data_Size"/>
            <ownedValue>
              <ownedValue xsi:type="aadl2:IntegerLiteral" value="8">
                <unit href="../../../plugin/org.osate.workspace/resources/properties/Predeclared_Property_Sets/AADL_Project.aadl#/0/@ownedPropertyType.15/@ownedLiteral.1"/>
              </ownedValue>
            </ownedValue>
            <propertyAssociation href="../../../plugin/org.osate.contribution.sei/resources/packages/Base_Types.aadl#/0/@ownedPublicSection/@ownedClassifier.9/@ownedPropertyAssociation.1"/>
          </ownedPropertyAssociation>
          <subcomponent xsi:type="aadl2:DataSubcomponent" href="../software/DataType/sensor_selection.aadl#/0/@ownedPublicSection/@ownedClassifier.1/@ownedDataSubcomponent.0"/>
          <index>0</index>
          <classifier xsi:type="aadl2:DataType" href="../../../plugin/org.osate.contribution.sei/resources/packages/Base_Types.aadl#Base_Types.Unsigned_64"/>
        </componentInstance>
        <componentInstance name="accel_device_id" category="data">
          <ownedPropertyAssociation xsi:type="instance:PropertyAssociationInstance">
            <property href="../../../plugin/org.osate.contribution.sei/resources/properties/Data_Model.aadl#Data_Model.Data_Representation"/>
            <ownedValue>
              <ownedValue xsi:type="aadl2:NamedValue">
                <namedValue xsi:type="aadl2:EnumerationLiteral" href="../../../plugin/org.osate.contribution.sei/resources/properties/Data_Model.aadl#/0/@ownedProperty.4/@ownedPropertyType/@ownedLiteral.6"/>
              </ownedValue>
            </ownedValue>
            <propertyAssociation href="../../../plugin/org.osate.contribution.sei/resources/packages/Base_Types.aadl#/0/@ownedPublicSection/@ownedClassifier.1/@ownedPropertyAssociation.0"/>
          </ownedPropertyAssociation>
          <ownedPropertyAssociation xsi:type="instance:PropertyAssociationInstance">
            <property href="../../../plugin/org.osate.contribution.sei/resources/properties/Data_Model.aadl#Data_Model.Number_Representation"/>
            <ownedValue>
              <ownedValue xsi:type="aadl2:NamedValue">
                <namedValue xsi:type="aadl2:EnumerationLiteral" href="../../../plugin/org.osate.contribution.sei/resources/properties/Data_Model.aadl#/0/@ownedProperty.13/@ownedPropertyType/@ownedLiteral.1"/>
              </ownedValue>
            </ownedValue>
            <propertyAssociation href="../../../plugin/org.osate.contribution.sei/resources/packages/Base_Types.aadl#/0/@ownedPublicSection/@ownedClassifier.8/@ownedPropertyAssociation.0"/>
          </ownedPropertyAssociation>
          <ownedPropertyAssociation xsi:type="instance:PropertyAssociationInstance">
            <property href="../../../plugin/org.osate.workspace/resources/properties/Predeclared_Property_Sets/Memory_Properties.aadl#Memory_Properties.Data_Size"/>
            <ownedValue>
              <ownedValue xsi:type="aadl2:IntegerLiteral" value="4">
                <unit href="../../../plugin/org.osate.workspace/resources/properties/Predeclared_Property_Sets/AADL_Project.aadl#/0/@ownedPropertyType.15/@ownedLiteral.1"/>
              </ownedValue>
            </ownedValue>
            <propertyAssociation href="../../../plugin/org.osate.contribution.sei/resources/packages/Base_Types.aadl#/0/@ownedPublicSection/@ownedClassifier.8/@ownedPropertyAssociation.1"/>
          </ownedPropertyAssociation>
          <subcomponent xsi:type="aadl2:DataSubcomponent" href="../software/DataType/sensor_selection.aadl#/0/@ownedPublicSection/@ownedClassifier.1/@ownedDataSubcomponent.1"/>
          <index>0</index>
          <classifier xsi:type="aadl2:DataType" href="../../../plugin/org.osate.contribution.sei/resources/packages/Base_Types.aadl#Base_Types.Unsigned_32"/>
        </componentInstance>
        <componentInstance name="baro_device_id" category="data">
          <ownedPropertyAssociation xsi:type="instance:PropertyAssociationInstance">
            <property href="../../../plugin/org.osate.contribution.sei/resources/properties/Data_Model.aadl#Data_Model.Data_Representation"/>
            <ownedValue>
              <ownedValue xsi:type="aadl2:NamedValue">
                <namedValue xsi:type="aadl2:EnumerationLiteral" href="../../../plugin/org.osate.contribution.sei/resources/properties/Data_Model.aadl#/0/@ownedProperty.4/@ownedPropertyType/@ownedLiteral.6"/>
              </ownedValue>
            </ownedValue>
            <propertyAssociation href="../../../plugin/org.osate.contribution.sei/resources/packages/Base_Types.aadl#/0/@ownedPublicSection/@ownedClassifier.1/@ownedPropertyAssociation.0"/>
          </ownedPropertyAssociation>
          <ownedPropertyAssociation xsi:type="instance:PropertyAssociationInstance">
            <property href="../../../plugin/org.osate.contribution.sei/resources/properties/Data_Model.aadl#Data_Model.Number_Representation"/>
            <ownedValue>
              <ownedValue xsi:type="aadl2:NamedValue">
                <namedValue xsi:type="aadl2:EnumerationLiteral" href="../../../plugin/org.osate.contribution.sei/resources/properties/Data_Model.aadl#/0/@ownedProperty.13/@ownedPropertyType/@ownedLiteral.1"/>
              </ownedValue>
            </ownedValue>
            <propertyAssociation href="../../../plugin/org.osate.contribution.sei/resources/packages/Base_Types.aadl#/0/@ownedPublicSection/@ownedClassifier.8/@ownedPropertyAssociation.0"/>
          </ownedPropertyAssociation>
          <ownedPropertyAssociation xsi:type="instance:PropertyAssociationInstance">
            <property href="../../../plugin/org.osate.workspace/resources/properties/Predeclared_Property_Sets/Memory_Properties.aadl#Memory_Properties.Data_Size"/>
            <ownedValue>
              <ownedValue xsi:type="aadl2:IntegerLiteral" value="4">
                <unit href="../../../plugin/org.osate.workspace/resources/properties/Predeclared_Property_Sets/AADL_Project.aadl#/0/@ownedPropertyType.15/@ownedLiteral.1"/>
              </ownedValue>
            </ownedValue>
            <propertyAssociation href="../../../plugin/org.osate.contribution.sei/resources/packages/Base_Types.aadl#/0/@ownedPublicSection/@ownedClassifier.8/@ownedPropertyAssociation.1"/>
          </ownedPropertyAssociation>
          <subcomponent xsi:type="aadl2:DataSubcomponent" href="../software/DataType/sensor_selection.aadl#/0/@ownedPublicSection/@ownedClassifier.1/@ownedDataSubcomponent.2"/>
          <index>0</index>
          <classifier xsi:type="aadl2:DataType" href="../../../plugin/org.osate.contribution.sei/resources/packages/Base_Types.aadl#Base_Types.Unsigned_32"/>
        </componentInstance>
        <componentInstance name="gyro_device_id" category="data">
          <ownedPropertyAssociation xsi:type="instance:PropertyAssociationInstance">
            <property href="../../../plugin/org.osate.contribution.sei/resources/properties/Data_Model.aadl#Data_Model.Data_Representation"/>
            <ownedValue>
              <ownedValue xsi:type="aadl2:NamedValue">
                <namedValue xsi:type="aadl2:EnumerationLiteral" href="../../../plugin/org.osate.contribution.sei/resources/properties/Data_Model.aadl#/0/@ownedProperty.4/@ownedPropertyType/@ownedLiteral.6"/>
              </ownedValue>
            </ownedValue>
            <propertyAssociation href="../../../plugin/org.osate.contribution.sei/resources/packages/Base_Types.aadl#/0/@ownedPublicSection/@ownedClassifier.1/@ownedPropertyAssociation.0"/>
          </ownedPropertyAssociation>
          <ownedPropertyAssociation xsi:type="instance:PropertyAssociationInstance">
            <property href="../../../plugin/org.osate.contribution.sei/resources/properties/Data_Model.aadl#Data_Model.Number_Representation"/>
            <ownedValue>
              <ownedValue xsi:type="aadl2:NamedValue">
                <namedValue xsi:type="aadl2:EnumerationLiteral" href="../../../plugin/org.osate.contribution.sei/resources/properties/Data_Model.aadl#/0/@ownedProperty.13/@ownedPropertyType/@ownedLiteral.1"/>
              </ownedValue>
            </ownedValue>
            <propertyAssociation href="../../../plugin/org.osate.contribution.sei/resources/packages/Base_Types.aadl#/0/@ownedPublicSection/@ownedClassifier.8/@ownedPropertyAssociation.0"/>
          </ownedPropertyAssociation>
          <ownedPropertyAssociation xsi:type="instance:PropertyAssociationInstance">
            <property href="../../../plugin/org.osate.workspace/resources/properties/Predeclared_Property_Sets/Memory_Properties.aadl#Memory_Properties.Data_Size"/>
            <ownedValue>
              <ownedValue xsi:type="aadl2:IntegerLiteral" value="4">
                <unit href="../../../plugin/org.osate.workspace/resources/properties/Predeclared_Property_Sets/AADL_Project.aadl#/0/@ownedPropertyType.15/@ownedLiteral.1"/>
              </ownedValue>
            </ownedValue>
            <propertyAssociation href="../../../plugin/org.osate.contribution.sei/resources/packages/Base_Types.aadl#/0/@ownedPublicSection/@ownedClassifier.8/@ownedPropertyAssociation.1"/>
          </ownedPropertyAssociation>
          <subcomponent xsi:type="aadl2:DataSubcomponent" href="../software/DataType/sensor_selection.aadl#/0/@ownedPublicSection/@ownedClassifier.1/@ownedDataSubcomponent.3"/>
          <index>0</index>
          <classifier xsi:type="aadl2:DataType" href="../../../plugin/org.osate.contribution.sei/resources/packages/Base_Types.aadl#Base_Types.Unsigned_32"/>
        </componentInstance>
        <componentInstance name="mag_device_id" category="data">
          <ownedPropertyAssociation xsi:type="instance:PropertyAssociationInstance">
            <property href="../../../plugin/org.osate.contribution.sei/resources/properties/Data_Model.aadl#Data_Model.Data_Representation"/>
            <ownedValue>
              <ownedValue xsi:type="aadl2:NamedValue">
                <namedValue xsi:type="aadl2:EnumerationLiteral" href="../../../plugin/org.osate.contribution.sei/resources/properties/Data_Model.aadl#/0/@ownedProperty.4/@ownedPropertyType/@ownedLiteral.6"/>
              </ownedValue>
            </ownedValue>
            <propertyAssociation href="../../../plugin/org.osate.contribution.sei/resources/packages/Base_Types.aadl#/0/@ownedPublicSection/@ownedClassifier.1/@ownedPropertyAssociation.0"/>
          </ownedPropertyAssociation>
          <ownedPropertyAssociation xsi:type="instance:PropertyAssociationInstance">
            <property href="../../../plugin/org.osate.contribution.sei/resources/properties/Data_Model.aadl#Data_Model.Number_Representation"/>
            <ownedValue>
              <ownedValue xsi:type="aadl2:NamedValue">
                <namedValue xsi:type="aadl2:EnumerationLiteral" href="../../../plugin/org.osate.contribution.sei/resources/properties/Data_Model.aadl#/0/@ownedProperty.13/@ownedPropertyType/@ownedLiteral.1"/>
              </ownedValue>
            </ownedValue>
            <propertyAssociation href="../../../plugin/org.osate.contribution.sei/resources/packages/Base_Types.aadl#/0/@ownedPublicSection/@ownedClassifier.8/@ownedPropertyAssociation.0"/>
          </ownedPropertyAssociation>
          <ownedPropertyAssociation xsi:type="instance:PropertyAssociationInstance">
            <property href="../../../plugin/org.osate.workspace/resources/properties/Predeclared_Property_Sets/Memory_Properties.aadl#Memory_Properties.Data_Size"/>
            <ownedValue>
              <ownedValue xsi:type="aadl2:IntegerLiteral" value="4">
                <unit href="../../../plugin/org.osate.workspace/resources/properties/Predeclared_Property_Sets/AADL_Project.aadl#/0/@ownedPropertyType.15/@ownedLiteral.1"/>
              </ownedValue>
            </ownedValue>
            <propertyAssociation href="../../../plugin/org.osate.contribution.sei/resources/packages/Base_Types.aadl#/0/@ownedPublicSection/@ownedClassifier.8/@ownedPropertyAssociation.1"/>
          </ownedPropertyAssociation>
          <subcomponent xsi:type="aadl2:DataSubcomponent" href="../software/DataType/sensor_selection.aadl#/0/@ownedPublicSection/@ownedClassifier.1/@ownedDataSubcomponent.4"/>
          <index>0</index>
          <classifier xsi:type="aadl2:DataType" href="../../../plugin/org.osate.contribution.sei/resources/packages/Base_Types.aadl#Base_Types.Unsigned_32"/>
        </componentInstance>
        <subcomponent xsi:type="aadl2:DataSubcomponent" href="../software/CSW.aadl#/0/@ownedPublicSection/@ownedClassifier.1/@ownedDataSubcomponent.16"/>
        <index>0</index>
        <classifier xsi:type="aadl2:DataImplementation" href="../software/DataType/sensor_selection.aadl#sensor_selection.sensor_selection.impl"/>
      </componentInstance>
      <componentInstance name="sensor_correction" category="data">
        <ownedPropertyAssociation xsi:type="instance:PropertyAssociationInstance">
          <property href="../../../plugin/org.osate.contribution.sei/resources/properties/Data_Model.aadl#Data_Model.Data_Representation"/>
          <ownedValue>
            <ownedValue xsi:type="aadl2:NamedValue">
              <namedValue xsi:type="aadl2:EnumerationLiteral" href="../../../plugin/org.osate.contribution.sei/resources/properties/Data_Model.aadl#/0/@ownedProperty.4/@ownedPropertyType/@ownedLiteral.8"/>
            </ownedValue>
          </ownedValue>
          <propertyAssociation href="../software/DataType/sensor_correction.aadl#/0/@ownedPublicSection/@ownedClassifier.0/@ownedPropertyAssociation.0"/>
        </ownedPropertyAssociation>
        <componentInstance name="timestamp" category="data">
          <ownedPropertyAssociation xsi:type="instance:PropertyAssociationInstance">
            <property href="../../../plugin/org.osate.contribution.sei/resources/properties/Data_Model.aadl#Data_Model.Data_Representation"/>
            <ownedValue>
              <ownedValue xsi:type="aadl2:NamedValue">
                <namedValue xsi:type="aadl2:EnumerationLiteral" href="../../../plugin/org.osate.contribution.sei/resources/properties/Data_Model.aadl#/0/@ownedProperty.4/@ownedPropertyType/@ownedLiteral.6"/>
              </ownedValue>
            </ownedValue>
            <propertyAssociation href="../../../plugin/org.osate.contribution.sei/resources/packages/Base_Types.aadl#/0/@ownedPublicSection/@ownedClassifier.1/@ownedPropertyAssociation.0"/>
          </ownedPropertyAssociation>
          <ownedPropertyAssociation xsi:type="instance:PropertyAssociationInstance">
            <property href="../../../plugin/org.osate.contribution.sei/resources/properties/Data_Model.aadl#Data_Model.Number_Representation"/>
            <ownedValue>
              <ownedValue xsi:type="aadl2:NamedValue">
                <namedValue xsi:type="aadl2:EnumerationLiteral" href="../../../plugin/org.osate.contribution.sei/resources/properties/Data_Model.aadl#/0/@ownedProperty.13/@ownedPropertyType/@ownedLiteral.1"/>
              </ownedValue>
            </ownedValue>
            <propertyAssociation href="../../../plugin/org.osate.contribution.sei/resources/packages/Base_Types.aadl#/0/@ownedPublicSection/@ownedClassifier.9/@ownedPropertyAssociation.0"/>
          </ownedPropertyAssociation>
          <ownedPropertyAssociation xsi:type="instance:PropertyAssociationInstance">
            <property href="../../../plugin/org.osate.workspace/resources/properties/Predeclared_Property_Sets/Memory_Properties.aadl#Memory_Properties.Data_Size"/>
            <ownedValue>
              <ownedValue xsi:type="aadl2:IntegerLiteral" value="8">
                <unit href="../../../plugin/org.osate.workspace/resources/properties/Predeclared_Property_Sets/AADL_Project.aadl#/0/@ownedPropertyType.15/@ownedLiteral.1"/>
              </ownedValue>
            </ownedValue>
            <propertyAssociation href="../../../plugin/org.osate.contribution.sei/resources/packages/Base_Types.aadl#/0/@ownedPublicSection/@ownedClassifier.9/@ownedPropertyAssociation.1"/>
          </ownedPropertyAssociation>
          <subcomponent xsi:type="aadl2:DataSubcomponent" href="../software/DataType/sensor_correction.aadl#/0/@ownedPublicSection/@ownedClassifier.1/@ownedDataSubcomponent.0"/>
          <index>0</index>
          <classifier xsi:type="aadl2:DataType" href="../../../plugin/org.osate.contribution.sei/resources/packages/Base_Types.aadl#Base_Types.Unsigned_64"/>
        </componentInstance>
        <componentInstance name="gyro_offset_0" category="data">
          <ownedPropertyAssociation xsi:type="instance:PropertyAssociationInstance">
            <property href="../../../plugin/org.osate.contribution.sei/resources/properties/Data_Model.aadl#Data_Model.Data_Representation"/>
            <ownedValue>
              <ownedValue xsi:type="aadl2:NamedValue">
                <namedValue xsi:type="aadl2:EnumerationLiteral" href="../../../plugin/org.osate.contribution.sei/resources/properties/Data_Model.aadl#/0/@ownedProperty.4/@ownedPropertyType/@ownedLiteral.4"/>
              </ownedValue>
            </ownedValue>
            <propertyAssociation href="../../../plugin/org.osate.contribution.sei/resources/packages/Base_Types.aadl#/0/@ownedPublicSection/@ownedClassifier.11/@ownedPropertyAssociation.0"/>
          </ownedPropertyAssociation>
          <ownedPropertyAssociation xsi:type="instance:PropertyAssociationInstance">
            <property href="../../../plugin/org.osate.workspace/resources/properties/Predeclared_Property_Sets/Memory_Properties.aadl#Memory_Properties.Data_Size"/>
            <ownedValue>
              <ownedValue xsi:type="aadl2:IntegerLiteral" value="4">
                <unit href="../../../plugin/org.osate.workspace/resources/properties/Predeclared_Property_Sets/AADL_Project.aadl#/0/@ownedPropertyType.15/@ownedLiteral.1"/>
              </ownedValue>
            </ownedValue>
            <propertyAssociation href="../../../plugin/org.osate.contribution.sei/resources/packages/Base_Types.aadl#/0/@ownedPublicSection/@ownedClassifier.12/@ownedPropertyAssociation.1"/>
          </ownedPropertyAssociation>
          <ownedPropertyAssociation xsi:type="instance:PropertyAssociationInstance">
            <property href="../../../plugin/org.osate.contribution.sei/resources/properties/Data_Model.aadl#Data_Model.IEEE754_Precision"/>
            <ownedValue>
              <ownedValue xsi:type="aadl2:NamedValue">
                <namedValue xsi:type="aadl2:EnumerationLiteral" href="../../../plugin/org.osate.contribution.sei/resources/properties/Data_Model.aadl#/0/@ownedProperty.9/@ownedPropertyType/@ownedLiteral.0"/>
              </ownedValue>
            </ownedValue>
            <propertyAssociation href="../../../plugin/org.osate.contribution.sei/resources/packages/Base_Types.aadl#/0/@ownedPublicSection/@ownedClassifier.12/@ownedPropertyAssociation.0"/>
          </ownedPropertyAssociation>
          <subcomponent xsi:type="aadl2:DataSubcomponent" href="../software/DataType/sensor_correction.aadl#/0/@ownedPublicSection/@ownedClassifier.1/@ownedDataSubcomponent.1"/>
          <index>1</index>
          <classifier xsi:type="aadl2:DataType" href="../../../plugin/org.osate.contribution.sei/resources/packages/Base_Types.aadl#Base_Types.Float_32"/>
        </componentInstance>
        <componentInstance name="gyro_offset_0" category="data">
          <ownedPropertyAssociation xsi:type="instance:PropertyAssociationInstance">
            <property href="../../../plugin/org.osate.contribution.sei/resources/properties/Data_Model.aadl#Data_Model.Data_Representation"/>
            <ownedValue>
              <ownedValue xsi:type="aadl2:NamedValue">
                <namedValue xsi:type="aadl2:EnumerationLiteral" href="../../../plugin/org.osate.contribution.sei/resources/properties/Data_Model.aadl#/0/@ownedProperty.4/@ownedPropertyType/@ownedLiteral.4"/>
              </ownedValue>
            </ownedValue>
            <propertyAssociation href="../../../plugin/org.osate.contribution.sei/resources/packages/Base_Types.aadl#/0/@ownedPublicSection/@ownedClassifier.11/@ownedPropertyAssociation.0"/>
          </ownedPropertyAssociation>
          <ownedPropertyAssociation xsi:type="instance:PropertyAssociationInstance">
            <property href="../../../plugin/org.osate.workspace/resources/properties/Predeclared_Property_Sets/Memory_Properties.aadl#Memory_Properties.Data_Size"/>
            <ownedValue>
              <ownedValue xsi:type="aadl2:IntegerLiteral" value="4">
                <unit href="../../../plugin/org.osate.workspace/resources/properties/Predeclared_Property_Sets/AADL_Project.aadl#/0/@ownedPropertyType.15/@ownedLiteral.1"/>
              </ownedValue>
            </ownedValue>
            <propertyAssociation href="../../../plugin/org.osate.contribution.sei/resources/packages/Base_Types.aadl#/0/@ownedPublicSection/@ownedClassifier.12/@ownedPropertyAssociation.1"/>
          </ownedPropertyAssociation>
          <ownedPropertyAssociation xsi:type="instance:PropertyAssociationInstance">
            <property href="../../../plugin/org.osate.contribution.sei/resources/properties/Data_Model.aadl#Data_Model.IEEE754_Precision"/>
            <ownedValue>
              <ownedValue xsi:type="aadl2:NamedValue">
                <namedValue xsi:type="aadl2:EnumerationLiteral" href="../../../plugin/org.osate.contribution.sei/resources/properties/Data_Model.aadl#/0/@ownedProperty.9/@ownedPropertyType/@ownedLiteral.0"/>
              </ownedValue>
            </ownedValue>
            <propertyAssociation href="../../../plugin/org.osate.contribution.sei/resources/packages/Base_Types.aadl#/0/@ownedPublicSection/@ownedClassifier.12/@ownedPropertyAssociation.0"/>
          </ownedPropertyAssociation>
          <subcomponent xsi:type="aadl2:DataSubcomponent" href="../software/DataType/sensor_correction.aadl#/0/@ownedPublicSection/@ownedClassifier.1/@ownedDataSubcomponent.1"/>
          <index>2</index>
          <classifier xsi:type="aadl2:DataType" href="../../../plugin/org.osate.contribution.sei/resources/packages/Base_Types.aadl#Base_Types.Float_32"/>
        </componentInstance>
        <componentInstance name="gyro_offset_0" category="data">
          <ownedPropertyAssociation xsi:type="instance:PropertyAssociationInstance">
            <property href="../../../plugin/org.osate.contribution.sei/resources/properties/Data_Model.aadl#Data_Model.Data_Representation"/>
            <ownedValue>
              <ownedValue xsi:type="aadl2:NamedValue">
                <namedValue xsi:type="aadl2:EnumerationLiteral" href="../../../plugin/org.osate.contribution.sei/resources/properties/Data_Model.aadl#/0/@ownedProperty.4/@ownedPropertyType/@ownedLiteral.4"/>
              </ownedValue>
            </ownedValue>
            <propertyAssociation href="../../../plugin/org.osate.contribution.sei/resources/packages/Base_Types.aadl#/0/@ownedPublicSection/@ownedClassifier.11/@ownedPropertyAssociation.0"/>
          </ownedPropertyAssociation>
          <ownedPropertyAssociation xsi:type="instance:PropertyAssociationInstance">
            <property href="../../../plugin/org.osate.workspace/resources/properties/Predeclared_Property_Sets/Memory_Properties.aadl#Memory_Properties.Data_Size"/>
            <ownedValue>
              <ownedValue xsi:type="aadl2:IntegerLiteral" value="4">
                <unit href="../../../plugin/org.osate.workspace/resources/properties/Predeclared_Property_Sets/AADL_Project.aadl#/0/@ownedPropertyType.15/@ownedLiteral.1"/>
              </ownedValue>
            </ownedValue>
            <propertyAssociation href="../../../plugin/org.osate.contribution.sei/resources/packages/Base_Types.aadl#/0/@ownedPublicSection/@ownedClassifier.12/@ownedPropertyAssociation.1"/>
          </ownedPropertyAssociation>
          <ownedPropertyAssociation xsi:type="instance:PropertyAssociationInstance">
            <property href="../../../plugin/org.osate.contribution.sei/resources/properties/Data_Model.aadl#Data_Model.IEEE754_Precision"/>
            <ownedValue>
              <ownedValue xsi:type="aadl2:NamedValue">
                <namedValue xsi:type="aadl2:EnumerationLiteral" href="../../../plugin/org.osate.contribution.sei/resources/properties/Data_Model.aadl#/0/@ownedProperty.9/@ownedPropertyType/@ownedLiteral.0"/>
              </ownedValue>
            </ownedValue>
            <propertyAssociation href="../../../plugin/org.osate.contribution.sei/resources/packages/Base_Types.aadl#/0/@ownedPublicSection/@ownedClassifier.12/@ownedPropertyAssociation.0"/>
          </ownedPropertyAssociation>
          <subcomponent xsi:type="aadl2:DataSubcomponent" href="../software/DataType/sensor_correction.aadl#/0/@ownedPublicSection/@ownedClassifier.1/@ownedDataSubcomponent.1"/>
          <index>3</index>
          <classifier xsi:type="aadl2:DataType" href="../../../plugin/org.osate.contribution.sei/resources/packages/Base_Types.aadl#Base_Types.Float_32"/>
        </componentInstance>
        <componentInstance name="gyro_scale_0" category="data">
          <ownedPropertyAssociation xsi:type="instance:PropertyAssociationInstance">
            <property href="../../../plugin/org.osate.contribution.sei/resources/properties/Data_Model.aadl#Data_Model.Data_Representation"/>
            <ownedValue>
              <ownedValue xsi:type="aadl2:NamedValue">
                <namedValue xsi:type="aadl2:EnumerationLiteral" href="../../../plugin/org.osate.contribution.sei/resources/properties/Data_Model.aadl#/0/@ownedProperty.4/@ownedPropertyType/@ownedLiteral.4"/>
              </ownedValue>
            </ownedValue>
            <propertyAssociation href="../../../plugin/org.osate.contribution.sei/resources/packages/Base_Types.aadl#/0/@ownedPublicSection/@ownedClassifier.11/@ownedPropertyAssociation.0"/>
          </ownedPropertyAssociation>
          <ownedPropertyAssociation xsi:type="instance:PropertyAssociationInstance">
            <property href="../../../plugin/org.osate.workspace/resources/properties/Predeclared_Property_Sets/Memory_Properties.aadl#Memory_Properties.Data_Size"/>
            <ownedValue>
              <ownedValue xsi:type="aadl2:IntegerLiteral" value="4">
                <unit href="../../../plugin/org.osate.workspace/resources/properties/Predeclared_Property_Sets/AADL_Project.aadl#/0/@ownedPropertyType.15/@ownedLiteral.1"/>
              </ownedValue>
            </ownedValue>
            <propertyAssociation href="../../../plugin/org.osate.contribution.sei/resources/packages/Base_Types.aadl#/0/@ownedPublicSection/@ownedClassifier.12/@ownedPropertyAssociation.1"/>
          </ownedPropertyAssociation>
          <ownedPropertyAssociation xsi:type="instance:PropertyAssociationInstance">
            <property href="../../../plugin/org.osate.contribution.sei/resources/properties/Data_Model.aadl#Data_Model.IEEE754_Precision"/>
            <ownedValue>
              <ownedValue xsi:type="aadl2:NamedValue">
                <namedValue xsi:type="aadl2:EnumerationLiteral" href="../../../plugin/org.osate.contribution.sei/resources/properties/Data_Model.aadl#/0/@ownedProperty.9/@ownedPropertyType/@ownedLiteral.0"/>
              </ownedValue>
            </ownedValue>
            <propertyAssociation href="../../../plugin/org.osate.contribution.sei/resources/packages/Base_Types.aadl#/0/@ownedPublicSection/@ownedClassifier.12/@ownedPropertyAssociation.0"/>
          </ownedPropertyAssociation>
          <subcomponent xsi:type="aadl2:DataSubcomponent" href="../software/DataType/sensor_correction.aadl#/0/@ownedPublicSection/@ownedClassifier.1/@ownedDataSubcomponent.2"/>
          <index>1</index>
          <classifier xsi:type="aadl2:DataType" href="../../../plugin/org.osate.contribution.sei/resources/packages/Base_Types.aadl#Base_Types.Float_32"/>
        </componentInstance>
        <componentInstance name="gyro_scale_0" category="data">
          <ownedPropertyAssociation xsi:type="instance:PropertyAssociationInstance">
            <property href="../../../plugin/org.osate.contribution.sei/resources/properties/Data_Model.aadl#Data_Model.Data_Representation"/>
            <ownedValue>
              <ownedValue xsi:type="aadl2:NamedValue">
                <namedValue xsi:type="aadl2:EnumerationLiteral" href="../../../plugin/org.osate.contribution.sei/resources/properties/Data_Model.aadl#/0/@ownedProperty.4/@ownedPropertyType/@ownedLiteral.4"/>
              </ownedValue>
            </ownedValue>
            <propertyAssociation href="../../../plugin/org.osate.contribution.sei/resources/packages/Base_Types.aadl#/0/@ownedPublicSection/@ownedClassifier.11/@ownedPropertyAssociation.0"/>
          </ownedPropertyAssociation>
          <ownedPropertyAssociation xsi:type="instance:PropertyAssociationInstance">
            <property href="../../../plugin/org.osate.workspace/resources/properties/Predeclared_Property_Sets/Memory_Properties.aadl#Memory_Properties.Data_Size"/>
            <ownedValue>
              <ownedValue xsi:type="aadl2:IntegerLiteral" value="4">
                <unit href="../../../plugin/org.osate.workspace/resources/properties/Predeclared_Property_Sets/AADL_Project.aadl#/0/@ownedPropertyType.15/@ownedLiteral.1"/>
              </ownedValue>
            </ownedValue>
            <propertyAssociation href="../../../plugin/org.osate.contribution.sei/resources/packages/Base_Types.aadl#/0/@ownedPublicSection/@ownedClassifier.12/@ownedPropertyAssociation.1"/>
          </ownedPropertyAssociation>
          <ownedPropertyAssociation xsi:type="instance:PropertyAssociationInstance">
            <property href="../../../plugin/org.osate.contribution.sei/resources/properties/Data_Model.aadl#Data_Model.IEEE754_Precision"/>
            <ownedValue>
              <ownedValue xsi:type="aadl2:NamedValue">
                <namedValue xsi:type="aadl2:EnumerationLiteral" href="../../../plugin/org.osate.contribution.sei/resources/properties/Data_Model.aadl#/0/@ownedProperty.9/@ownedPropertyType/@ownedLiteral.0"/>
              </ownedValue>
            </ownedValue>
            <propertyAssociation href="../../../plugin/org.osate.contribution.sei/resources/packages/Base_Types.aadl#/0/@ownedPublicSection/@ownedClassifier.12/@ownedPropertyAssociation.0"/>
          </ownedPropertyAssociation>
          <subcomponent xsi:type="aadl2:DataSubcomponent" href="../software/DataType/sensor_correction.aadl#/0/@ownedPublicSection/@ownedClassifier.1/@ownedDataSubcomponent.2"/>
          <index>2</index>
          <classifier xsi:type="aadl2:DataType" href="../../../plugin/org.osate.contribution.sei/resources/packages/Base_Types.aadl#Base_Types.Float_32"/>
        </componentInstance>
        <componentInstance name="gyro_scale_0" category="data">
          <ownedPropertyAssociation xsi:type="instance:PropertyAssociationInstance">
            <property href="../../../plugin/org.osate.contribution.sei/resources/properties/Data_Model.aadl#Data_Model.Data_Representation"/>
            <ownedValue>
              <ownedValue xsi:type="aadl2:NamedValue">
                <namedValue xsi:type="aadl2:EnumerationLiteral" href="../../../plugin/org.osate.contribution.sei/resources/properties/Data_Model.aadl#/0/@ownedProperty.4/@ownedPropertyType/@ownedLiteral.4"/>
              </ownedValue>
            </ownedValue>
            <propertyAssociation href="../../../plugin/org.osate.contribution.sei/resources/packages/Base_Types.aadl#/0/@ownedPublicSection/@ownedClassifier.11/@ownedPropertyAssociation.0"/>
          </ownedPropertyAssociation>
          <ownedPropertyAssociation xsi:type="instance:PropertyAssociationInstance">
            <property href="../../../plugin/org.osate.workspace/resources/properties/Predeclared_Property_Sets/Memory_Properties.aadl#Memory_Properties.Data_Size"/>
            <ownedValue>
              <ownedValue xsi:type="aadl2:IntegerLiteral" value="4">
                <unit href="../../../plugin/org.osate.workspace/resources/properties/Predeclared_Property_Sets/AADL_Project.aadl#/0/@ownedPropertyType.15/@ownedLiteral.1"/>
              </ownedValue>
            </ownedValue>
            <propertyAssociation href="../../../plugin/org.osate.contribution.sei/resources/packages/Base_Types.aadl#/0/@ownedPublicSection/@ownedClassifier.12/@ownedPropertyAssociation.1"/>
          </ownedPropertyAssociation>
          <ownedPropertyAssociation xsi:type="instance:PropertyAssociationInstance">
            <property href="../../../plugin/org.osate.contribution.sei/resources/properties/Data_Model.aadl#Data_Model.IEEE754_Precision"/>
            <ownedValue>
              <ownedValue xsi:type="aadl2:NamedValue">
                <namedValue xsi:type="aadl2:EnumerationLiteral" href="../../../plugin/org.osate.contribution.sei/resources/properties/Data_Model.aadl#/0/@ownedProperty.9/@ownedPropertyType/@ownedLiteral.0"/>
              </ownedValue>
            </ownedValue>
            <propertyAssociation href="../../../plugin/org.osate.contribution.sei/resources/packages/Base_Types.aadl#/0/@ownedPublicSection/@ownedClassifier.12/@ownedPropertyAssociation.0"/>
          </ownedPropertyAssociation>
          <subcomponent xsi:type="aadl2:DataSubcomponent" href="../software/DataType/sensor_correction.aadl#/0/@ownedPublicSection/@ownedClassifier.1/@ownedDataSubcomponent.2"/>
          <index>3</index>
          <classifier xsi:type="aadl2:DataType" href="../../../plugin/org.osate.contribution.sei/resources/packages/Base_Types.aadl#Base_Types.Float_32"/>
        </componentInstance>
        <componentInstance name="gyro_offset_1" category="data">
          <ownedPropertyAssociation xsi:type="instance:PropertyAssociationInstance">
            <property href="../../../plugin/org.osate.contribution.sei/resources/properties/Data_Model.aadl#Data_Model.Data_Representation"/>
            <ownedValue>
              <ownedValue xsi:type="aadl2:NamedValue">
                <namedValue xsi:type="aadl2:EnumerationLiteral" href="../../../plugin/org.osate.contribution.sei/resources/properties/Data_Model.aadl#/0/@ownedProperty.4/@ownedPropertyType/@ownedLiteral.4"/>
              </ownedValue>
            </ownedValue>
            <propertyAssociation href="../../../plugin/org.osate.contribution.sei/resources/packages/Base_Types.aadl#/0/@ownedPublicSection/@ownedClassifier.11/@ownedPropertyAssociation.0"/>
          </ownedPropertyAssociation>
          <ownedPropertyAssociation xsi:type="instance:PropertyAssociationInstance">
            <property href="../../../plugin/org.osate.workspace/resources/properties/Predeclared_Property_Sets/Memory_Properties.aadl#Memory_Properties.Data_Size"/>
            <ownedValue>
              <ownedValue xsi:type="aadl2:IntegerLiteral" value="4">
                <unit href="../../../plugin/org.osate.workspace/resources/properties/Predeclared_Property_Sets/AADL_Project.aadl#/0/@ownedPropertyType.15/@ownedLiteral.1"/>
              </ownedValue>
            </ownedValue>
            <propertyAssociation href="../../../plugin/org.osate.contribution.sei/resources/packages/Base_Types.aadl#/0/@ownedPublicSection/@ownedClassifier.12/@ownedPropertyAssociation.1"/>
          </ownedPropertyAssociation>
          <ownedPropertyAssociation xsi:type="instance:PropertyAssociationInstance">
            <property href="../../../plugin/org.osate.contribution.sei/resources/properties/Data_Model.aadl#Data_Model.IEEE754_Precision"/>
            <ownedValue>
              <ownedValue xsi:type="aadl2:NamedValue">
                <namedValue xsi:type="aadl2:EnumerationLiteral" href="../../../plugin/org.osate.contribution.sei/resources/properties/Data_Model.aadl#/0/@ownedProperty.9/@ownedPropertyType/@ownedLiteral.0"/>
              </ownedValue>
            </ownedValue>
            <propertyAssociation href="../../../plugin/org.osate.contribution.sei/resources/packages/Base_Types.aadl#/0/@ownedPublicSection/@ownedClassifier.12/@ownedPropertyAssociation.0"/>
          </ownedPropertyAssociation>
          <subcomponent xsi:type="aadl2:DataSubcomponent" href="../software/DataType/sensor_correction.aadl#/0/@ownedPublicSection/@ownedClassifier.1/@ownedDataSubcomponent.3"/>
          <index>1</index>
          <classifier xsi:type="aadl2:DataType" href="../../../plugin/org.osate.contribution.sei/resources/packages/Base_Types.aadl#Base_Types.Float_32"/>
        </componentInstance>
        <componentInstance name="gyro_offset_1" category="data">
          <ownedPropertyAssociation xsi:type="instance:PropertyAssociationInstance">
            <property href="../../../plugin/org.osate.contribution.sei/resources/properties/Data_Model.aadl#Data_Model.Data_Representation"/>
            <ownedValue>
              <ownedValue xsi:type="aadl2:NamedValue">
                <namedValue xsi:type="aadl2:EnumerationLiteral" href="../../../plugin/org.osate.contribution.sei/resources/properties/Data_Model.aadl#/0/@ownedProperty.4/@ownedPropertyType/@ownedLiteral.4"/>
              </ownedValue>
            </ownedValue>
            <propertyAssociation href="../../../plugin/org.osate.contribution.sei/resources/packages/Base_Types.aadl#/0/@ownedPublicSection/@ownedClassifier.11/@ownedPropertyAssociation.0"/>
          </ownedPropertyAssociation>
          <ownedPropertyAssociation xsi:type="instance:PropertyAssociationInstance">
            <property href="../../../plugin/org.osate.workspace/resources/properties/Predeclared_Property_Sets/Memory_Properties.aadl#Memory_Properties.Data_Size"/>
            <ownedValue>
              <ownedValue xsi:type="aadl2:IntegerLiteral" value="4">
                <unit href="../../../plugin/org.osate.workspace/resources/properties/Predeclared_Property_Sets/AADL_Project.aadl#/0/@ownedPropertyType.15/@ownedLiteral.1"/>
              </ownedValue>
            </ownedValue>
            <propertyAssociation href="../../../plugin/org.osate.contribution.sei/resources/packages/Base_Types.aadl#/0/@ownedPublicSection/@ownedClassifier.12/@ownedPropertyAssociation.1"/>
          </ownedPropertyAssociation>
          <ownedPropertyAssociation xsi:type="instance:PropertyAssociationInstance">
            <property href="../../../plugin/org.osate.contribution.sei/resources/properties/Data_Model.aadl#Data_Model.IEEE754_Precision"/>
            <ownedValue>
              <ownedValue xsi:type="aadl2:NamedValue">
                <namedValue xsi:type="aadl2:EnumerationLiteral" href="../../../plugin/org.osate.contribution.sei/resources/properties/Data_Model.aadl#/0/@ownedProperty.9/@ownedPropertyType/@ownedLiteral.0"/>
              </ownedValue>
            </ownedValue>
            <propertyAssociation href="../../../plugin/org.osate.contribution.sei/resources/packages/Base_Types.aadl#/0/@ownedPublicSection/@ownedClassifier.12/@ownedPropertyAssociation.0"/>
          </ownedPropertyAssociation>
          <subcomponent xsi:type="aadl2:DataSubcomponent" href="../software/DataType/sensor_correction.aadl#/0/@ownedPublicSection/@ownedClassifier.1/@ownedDataSubcomponent.3"/>
          <index>2</index>
          <classifier xsi:type="aadl2:DataType" href="../../../plugin/org.osate.contribution.sei/resources/packages/Base_Types.aadl#Base_Types.Float_32"/>
        </componentInstance>
        <componentInstance name="gyro_offset_1" category="data">
          <ownedPropertyAssociation xsi:type="instance:PropertyAssociationInstance">
            <property href="../../../plugin/org.osate.contribution.sei/resources/properties/Data_Model.aadl#Data_Model.Data_Representation"/>
            <ownedValue>
              <ownedValue xsi:type="aadl2:NamedValue">
                <namedValue xsi:type="aadl2:EnumerationLiteral" href="../../../plugin/org.osate.contribution.sei/resources/properties/Data_Model.aadl#/0/@ownedProperty.4/@ownedPropertyType/@ownedLiteral.4"/>
              </ownedValue>
            </ownedValue>
            <propertyAssociation href="../../../plugin/org.osate.contribution.sei/resources/packages/Base_Types.aadl#/0/@ownedPublicSection/@ownedClassifier.11/@ownedPropertyAssociation.0"/>
          </ownedPropertyAssociation>
          <ownedPropertyAssociation xsi:type="instance:PropertyAssociationInstance">
            <property href="../../../plugin/org.osate.workspace/resources/properties/Predeclared_Property_Sets/Memory_Properties.aadl#Memory_Properties.Data_Size"/>
            <ownedValue>
              <ownedValue xsi:type="aadl2:IntegerLiteral" value="4">
                <unit href="../../../plugin/org.osate.workspace/resources/properties/Predeclared_Property_Sets/AADL_Project.aadl#/0/@ownedPropertyType.15/@ownedLiteral.1"/>
              </ownedValue>
            </ownedValue>
            <propertyAssociation href="../../../plugin/org.osate.contribution.sei/resources/packages/Base_Types.aadl#/0/@ownedPublicSection/@ownedClassifier.12/@ownedPropertyAssociation.1"/>
          </ownedPropertyAssociation>
          <ownedPropertyAssociation xsi:type="instance:PropertyAssociationInstance">
            <property href="../../../plugin/org.osate.contribution.sei/resources/properties/Data_Model.aadl#Data_Model.IEEE754_Precision"/>
            <ownedValue>
              <ownedValue xsi:type="aadl2:NamedValue">
                <namedValue xsi:type="aadl2:EnumerationLiteral" href="../../../plugin/org.osate.contribution.sei/resources/properties/Data_Model.aadl#/0/@ownedProperty.9/@ownedPropertyType/@ownedLiteral.0"/>
              </ownedValue>
            </ownedValue>
            <propertyAssociation href="../../../plugin/org.osate.contribution.sei/resources/packages/Base_Types.aadl#/0/@ownedPublicSection/@ownedClassifier.12/@ownedPropertyAssociation.0"/>
          </ownedPropertyAssociation>
          <subcomponent xsi:type="aadl2:DataSubcomponent" href="../software/DataType/sensor_correction.aadl#/0/@ownedPublicSection/@ownedClassifier.1/@ownedDataSubcomponent.3"/>
          <index>3</index>
          <classifier xsi:type="aadl2:DataType" href="../../../plugin/org.osate.contribution.sei/resources/packages/Base_Types.aadl#Base_Types.Float_32"/>
        </componentInstance>
        <componentInstance name="gyro_scale_1" category="data">
          <ownedPropertyAssociation xsi:type="instance:PropertyAssociationInstance">
            <property href="../../../plugin/org.osate.contribution.sei/resources/properties/Data_Model.aadl#Data_Model.Data_Representation"/>
            <ownedValue>
              <ownedValue xsi:type="aadl2:NamedValue">
                <namedValue xsi:type="aadl2:EnumerationLiteral" href="../../../plugin/org.osate.contribution.sei/resources/properties/Data_Model.aadl#/0/@ownedProperty.4/@ownedPropertyType/@ownedLiteral.4"/>
              </ownedValue>
            </ownedValue>
            <propertyAssociation href="../../../plugin/org.osate.contribution.sei/resources/packages/Base_Types.aadl#/0/@ownedPublicSection/@ownedClassifier.11/@ownedPropertyAssociation.0"/>
          </ownedPropertyAssociation>
          <ownedPropertyAssociation xsi:type="instance:PropertyAssociationInstance">
            <property href="../../../plugin/org.osate.workspace/resources/properties/Predeclared_Property_Sets/Memory_Properties.aadl#Memory_Properties.Data_Size"/>
            <ownedValue>
              <ownedValue xsi:type="aadl2:IntegerLiteral" value="4">
                <unit href="../../../plugin/org.osate.workspace/resources/properties/Predeclared_Property_Sets/AADL_Project.aadl#/0/@ownedPropertyType.15/@ownedLiteral.1"/>
              </ownedValue>
            </ownedValue>
            <propertyAssociation href="../../../plugin/org.osate.contribution.sei/resources/packages/Base_Types.aadl#/0/@ownedPublicSection/@ownedClassifier.12/@ownedPropertyAssociation.1"/>
          </ownedPropertyAssociation>
          <ownedPropertyAssociation xsi:type="instance:PropertyAssociationInstance">
            <property href="../../../plugin/org.osate.contribution.sei/resources/properties/Data_Model.aadl#Data_Model.IEEE754_Precision"/>
            <ownedValue>
              <ownedValue xsi:type="aadl2:NamedValue">
                <namedValue xsi:type="aadl2:EnumerationLiteral" href="../../../plugin/org.osate.contribution.sei/resources/properties/Data_Model.aadl#/0/@ownedProperty.9/@ownedPropertyType/@ownedLiteral.0"/>
              </ownedValue>
            </ownedValue>
            <propertyAssociation href="../../../plugin/org.osate.contribution.sei/resources/packages/Base_Types.aadl#/0/@ownedPublicSection/@ownedClassifier.12/@ownedPropertyAssociation.0"/>
          </ownedPropertyAssociation>
          <subcomponent xsi:type="aadl2:DataSubcomponent" href="../software/DataType/sensor_correction.aadl#/0/@ownedPublicSection/@ownedClassifier.1/@ownedDataSubcomponent.4"/>
          <index>1</index>
          <classifier xsi:type="aadl2:DataType" href="../../../plugin/org.osate.contribution.sei/resources/packages/Base_Types.aadl#Base_Types.Float_32"/>
        </componentInstance>
        <componentInstance name="gyro_scale_1" category="data">
          <ownedPropertyAssociation xsi:type="instance:PropertyAssociationInstance">
            <property href="../../../plugin/org.osate.contribution.sei/resources/properties/Data_Model.aadl#Data_Model.Data_Representation"/>
            <ownedValue>
              <ownedValue xsi:type="aadl2:NamedValue">
                <namedValue xsi:type="aadl2:EnumerationLiteral" href="../../../plugin/org.osate.contribution.sei/resources/properties/Data_Model.aadl#/0/@ownedProperty.4/@ownedPropertyType/@ownedLiteral.4"/>
              </ownedValue>
            </ownedValue>
            <propertyAssociation href="../../../plugin/org.osate.contribution.sei/resources/packages/Base_Types.aadl#/0/@ownedPublicSection/@ownedClassifier.11/@ownedPropertyAssociation.0"/>
          </ownedPropertyAssociation>
          <ownedPropertyAssociation xsi:type="instance:PropertyAssociationInstance">
            <property href="../../../plugin/org.osate.workspace/resources/properties/Predeclared_Property_Sets/Memory_Properties.aadl#Memory_Properties.Data_Size"/>
            <ownedValue>
              <ownedValue xsi:type="aadl2:IntegerLiteral" value="4">
                <unit href="../../../plugin/org.osate.workspace/resources/properties/Predeclared_Property_Sets/AADL_Project.aadl#/0/@ownedPropertyType.15/@ownedLiteral.1"/>
              </ownedValue>
            </ownedValue>
            <propertyAssociation href="../../../plugin/org.osate.contribution.sei/resources/packages/Base_Types.aadl#/0/@ownedPublicSection/@ownedClassifier.12/@ownedPropertyAssociation.1"/>
          </ownedPropertyAssociation>
          <ownedPropertyAssociation xsi:type="instance:PropertyAssociationInstance">
            <property href="../../../plugin/org.osate.contribution.sei/resources/properties/Data_Model.aadl#Data_Model.IEEE754_Precision"/>
            <ownedValue>
              <ownedValue xsi:type="aadl2:NamedValue">
                <namedValue xsi:type="aadl2:EnumerationLiteral" href="../../../plugin/org.osate.contribution.sei/resources/properties/Data_Model.aadl#/0/@ownedProperty.9/@ownedPropertyType/@ownedLiteral.0"/>
              </ownedValue>
            </ownedValue>
            <propertyAssociation href="../../../plugin/org.osate.contribution.sei/resources/packages/Base_Types.aadl#/0/@ownedPublicSection/@ownedClassifier.12/@ownedPropertyAssociation.0"/>
          </ownedPropertyAssociation>
          <subcomponent xsi:type="aadl2:DataSubcomponent" href="../software/DataType/sensor_correction.aadl#/0/@ownedPublicSection/@ownedClassifier.1/@ownedDataSubcomponent.4"/>
          <index>2</index>
          <classifier xsi:type="aadl2:DataType" href="../../../plugin/org.osate.contribution.sei/resources/packages/Base_Types.aadl#Base_Types.Float_32"/>
        </componentInstance>
        <componentInstance name="gyro_scale_1" category="data">
          <ownedPropertyAssociation xsi:type="instance:PropertyAssociationInstance">
            <property href="../../../plugin/org.osate.contribution.sei/resources/properties/Data_Model.aadl#Data_Model.Data_Representation"/>
            <ownedValue>
              <ownedValue xsi:type="aadl2:NamedValue">
                <namedValue xsi:type="aadl2:EnumerationLiteral" href="../../../plugin/org.osate.contribution.sei/resources/properties/Data_Model.aadl#/0/@ownedProperty.4/@ownedPropertyType/@ownedLiteral.4"/>
              </ownedValue>
            </ownedValue>
            <propertyAssociation href="../../../plugin/org.osate.contribution.sei/resources/packages/Base_Types.aadl#/0/@ownedPublicSection/@ownedClassifier.11/@ownedPropertyAssociation.0"/>
          </ownedPropertyAssociation>
          <ownedPropertyAssociation xsi:type="instance:PropertyAssociationInstance">
            <property href="../../../plugin/org.osate.workspace/resources/properties/Predeclared_Property_Sets/Memory_Properties.aadl#Memory_Properties.Data_Size"/>
            <ownedValue>
              <ownedValue xsi:type="aadl2:IntegerLiteral" value="4">
                <unit href="../../../plugin/org.osate.workspace/resources/properties/Predeclared_Property_Sets/AADL_Project.aadl#/0/@ownedPropertyType.15/@ownedLiteral.1"/>
              </ownedValue>
            </ownedValue>
            <propertyAssociation href="../../../plugin/org.osate.contribution.sei/resources/packages/Base_Types.aadl#/0/@ownedPublicSection/@ownedClassifier.12/@ownedPropertyAssociation.1"/>
          </ownedPropertyAssociation>
          <ownedPropertyAssociation xsi:type="instance:PropertyAssociationInstance">
            <property href="../../../plugin/org.osate.contribution.sei/resources/properties/Data_Model.aadl#Data_Model.IEEE754_Precision"/>
            <ownedValue>
              <ownedValue xsi:type="aadl2:NamedValue">
                <namedValue xsi:type="aadl2:EnumerationLiteral" href="../../../plugin/org.osate.contribution.sei/resources/properties/Data_Model.aadl#/0/@ownedProperty.9/@ownedPropertyType/@ownedLiteral.0"/>
              </ownedValue>
            </ownedValue>
            <propertyAssociation href="../../../plugin/org.osate.contribution.sei/resources/packages/Base_Types.aadl#/0/@ownedPublicSection/@ownedClassifier.12/@ownedPropertyAssociation.0"/>
          </ownedPropertyAssociation>
          <subcomponent xsi:type="aadl2:DataSubcomponent" href="../software/DataType/sensor_correction.aadl#/0/@ownedPublicSection/@ownedClassifier.1/@ownedDataSubcomponent.4"/>
          <index>3</index>
          <classifier xsi:type="aadl2:DataType" href="../../../plugin/org.osate.contribution.sei/resources/packages/Base_Types.aadl#Base_Types.Float_32"/>
        </componentInstance>
        <componentInstance name="gyro_offset_2" category="data">
          <ownedPropertyAssociation xsi:type="instance:PropertyAssociationInstance">
            <property href="../../../plugin/org.osate.contribution.sei/resources/properties/Data_Model.aadl#Data_Model.Data_Representation"/>
            <ownedValue>
              <ownedValue xsi:type="aadl2:NamedValue">
                <namedValue xsi:type="aadl2:EnumerationLiteral" href="../../../plugin/org.osate.contribution.sei/resources/properties/Data_Model.aadl#/0/@ownedProperty.4/@ownedPropertyType/@ownedLiteral.4"/>
              </ownedValue>
            </ownedValue>
            <propertyAssociation href="../../../plugin/org.osate.contribution.sei/resources/packages/Base_Types.aadl#/0/@ownedPublicSection/@ownedClassifier.11/@ownedPropertyAssociation.0"/>
          </ownedPropertyAssociation>
          <ownedPropertyAssociation xsi:type="instance:PropertyAssociationInstance">
            <property href="../../../plugin/org.osate.workspace/resources/properties/Predeclared_Property_Sets/Memory_Properties.aadl#Memory_Properties.Data_Size"/>
            <ownedValue>
              <ownedValue xsi:type="aadl2:IntegerLiteral" value="4">
                <unit href="../../../plugin/org.osate.workspace/resources/properties/Predeclared_Property_Sets/AADL_Project.aadl#/0/@ownedPropertyType.15/@ownedLiteral.1"/>
              </ownedValue>
            </ownedValue>
            <propertyAssociation href="../../../plugin/org.osate.contribution.sei/resources/packages/Base_Types.aadl#/0/@ownedPublicSection/@ownedClassifier.12/@ownedPropertyAssociation.1"/>
          </ownedPropertyAssociation>
          <ownedPropertyAssociation xsi:type="instance:PropertyAssociationInstance">
            <property href="../../../plugin/org.osate.contribution.sei/resources/properties/Data_Model.aadl#Data_Model.IEEE754_Precision"/>
            <ownedValue>
              <ownedValue xsi:type="aadl2:NamedValue">
                <namedValue xsi:type="aadl2:EnumerationLiteral" href="../../../plugin/org.osate.contribution.sei/resources/properties/Data_Model.aadl#/0/@ownedProperty.9/@ownedPropertyType/@ownedLiteral.0"/>
              </ownedValue>
            </ownedValue>
            <propertyAssociation href="../../../plugin/org.osate.contribution.sei/resources/packages/Base_Types.aadl#/0/@ownedPublicSection/@ownedClassifier.12/@ownedPropertyAssociation.0"/>
          </ownedPropertyAssociation>
          <subcomponent xsi:type="aadl2:DataSubcomponent" href="../software/DataType/sensor_correction.aadl#/0/@ownedPublicSection/@ownedClassifier.1/@ownedDataSubcomponent.5"/>
          <index>1</index>
          <classifier xsi:type="aadl2:DataType" href="../../../plugin/org.osate.contribution.sei/resources/packages/Base_Types.aadl#Base_Types.Float_32"/>
        </componentInstance>
        <componentInstance name="gyro_offset_2" category="data">
          <ownedPropertyAssociation xsi:type="instance:PropertyAssociationInstance">
            <property href="../../../plugin/org.osate.contribution.sei/resources/properties/Data_Model.aadl#Data_Model.Data_Representation"/>
            <ownedValue>
              <ownedValue xsi:type="aadl2:NamedValue">
                <namedValue xsi:type="aadl2:EnumerationLiteral" href="../../../plugin/org.osate.contribution.sei/resources/properties/Data_Model.aadl#/0/@ownedProperty.4/@ownedPropertyType/@ownedLiteral.4"/>
              </ownedValue>
            </ownedValue>
            <propertyAssociation href="../../../plugin/org.osate.contribution.sei/resources/packages/Base_Types.aadl#/0/@ownedPublicSection/@ownedClassifier.11/@ownedPropertyAssociation.0"/>
          </ownedPropertyAssociation>
          <ownedPropertyAssociation xsi:type="instance:PropertyAssociationInstance">
            <property href="../../../plugin/org.osate.workspace/resources/properties/Predeclared_Property_Sets/Memory_Properties.aadl#Memory_Properties.Data_Size"/>
            <ownedValue>
              <ownedValue xsi:type="aadl2:IntegerLiteral" value="4">
                <unit href="../../../plugin/org.osate.workspace/resources/properties/Predeclared_Property_Sets/AADL_Project.aadl#/0/@ownedPropertyType.15/@ownedLiteral.1"/>
              </ownedValue>
            </ownedValue>
            <propertyAssociation href="../../../plugin/org.osate.contribution.sei/resources/packages/Base_Types.aadl#/0/@ownedPublicSection/@ownedClassifier.12/@ownedPropertyAssociation.1"/>
          </ownedPropertyAssociation>
          <ownedPropertyAssociation xsi:type="instance:PropertyAssociationInstance">
            <property href="../../../plugin/org.osate.contribution.sei/resources/properties/Data_Model.aadl#Data_Model.IEEE754_Precision"/>
            <ownedValue>
              <ownedValue xsi:type="aadl2:NamedValue">
                <namedValue xsi:type="aadl2:EnumerationLiteral" href="../../../plugin/org.osate.contribution.sei/resources/properties/Data_Model.aadl#/0/@ownedProperty.9/@ownedPropertyType/@ownedLiteral.0"/>
              </ownedValue>
            </ownedValue>
            <propertyAssociation href="../../../plugin/org.osate.contribution.sei/resources/packages/Base_Types.aadl#/0/@ownedPublicSection/@ownedClassifier.12/@ownedPropertyAssociation.0"/>
          </ownedPropertyAssociation>
          <subcomponent xsi:type="aadl2:DataSubcomponent" href="../software/DataType/sensor_correction.aadl#/0/@ownedPublicSection/@ownedClassifier.1/@ownedDataSubcomponent.5"/>
          <index>2</index>
          <classifier xsi:type="aadl2:DataType" href="../../../plugin/org.osate.contribution.sei/resources/packages/Base_Types.aadl#Base_Types.Float_32"/>
        </componentInstance>
        <componentInstance name="gyro_offset_2" category="data">
          <ownedPropertyAssociation xsi:type="instance:PropertyAssociationInstance">
            <property href="../../../plugin/org.osate.contribution.sei/resources/properties/Data_Model.aadl#Data_Model.Data_Representation"/>
            <ownedValue>
              <ownedValue xsi:type="aadl2:NamedValue">
                <namedValue xsi:type="aadl2:EnumerationLiteral" href="../../../plugin/org.osate.contribution.sei/resources/properties/Data_Model.aadl#/0/@ownedProperty.4/@ownedPropertyType/@ownedLiteral.4"/>
              </ownedValue>
            </ownedValue>
            <propertyAssociation href="../../../plugin/org.osate.contribution.sei/resources/packages/Base_Types.aadl#/0/@ownedPublicSection/@ownedClassifier.11/@ownedPropertyAssociation.0"/>
          </ownedPropertyAssociation>
          <ownedPropertyAssociation xsi:type="instance:PropertyAssociationInstance">
            <property href="../../../plugin/org.osate.workspace/resources/properties/Predeclared_Property_Sets/Memory_Properties.aadl#Memory_Properties.Data_Size"/>
            <ownedValue>
              <ownedValue xsi:type="aadl2:IntegerLiteral" value="4">
                <unit href="../../../plugin/org.osate.workspace/resources/properties/Predeclared_Property_Sets/AADL_Project.aadl#/0/@ownedPropertyType.15/@ownedLiteral.1"/>
              </ownedValue>
            </ownedValue>
            <propertyAssociation href="../../../plugin/org.osate.contribution.sei/resources/packages/Base_Types.aadl#/0/@ownedPublicSection/@ownedClassifier.12/@ownedPropertyAssociation.1"/>
          </ownedPropertyAssociation>
          <ownedPropertyAssociation xsi:type="instance:PropertyAssociationInstance">
            <property href="../../../plugin/org.osate.contribution.sei/resources/properties/Data_Model.aadl#Data_Model.IEEE754_Precision"/>
            <ownedValue>
              <ownedValue xsi:type="aadl2:NamedValue">
                <namedValue xsi:type="aadl2:EnumerationLiteral" href="../../../plugin/org.osate.contribution.sei/resources/properties/Data_Model.aadl#/0/@ownedProperty.9/@ownedPropertyType/@ownedLiteral.0"/>
              </ownedValue>
            </ownedValue>
            <propertyAssociation href="../../../plugin/org.osate.contribution.sei/resources/packages/Base_Types.aadl#/0/@ownedPublicSection/@ownedClassifier.12/@ownedPropertyAssociation.0"/>
          </ownedPropertyAssociation>
          <subcomponent xsi:type="aadl2:DataSubcomponent" href="../software/DataType/sensor_correction.aadl#/0/@ownedPublicSection/@ownedClassifier.1/@ownedDataSubcomponent.5"/>
          <index>3</index>
          <classifier xsi:type="aadl2:DataType" href="../../../plugin/org.osate.contribution.sei/resources/packages/Base_Types.aadl#Base_Types.Float_32"/>
        </componentInstance>
        <componentInstance name="gyro_scale_2" category="data">
          <ownedPropertyAssociation xsi:type="instance:PropertyAssociationInstance">
            <property href="../../../plugin/org.osate.contribution.sei/resources/properties/Data_Model.aadl#Data_Model.Data_Representation"/>
            <ownedValue>
              <ownedValue xsi:type="aadl2:NamedValue">
                <namedValue xsi:type="aadl2:EnumerationLiteral" href="../../../plugin/org.osate.contribution.sei/resources/properties/Data_Model.aadl#/0/@ownedProperty.4/@ownedPropertyType/@ownedLiteral.4"/>
              </ownedValue>
            </ownedValue>
            <propertyAssociation href="../../../plugin/org.osate.contribution.sei/resources/packages/Base_Types.aadl#/0/@ownedPublicSection/@ownedClassifier.11/@ownedPropertyAssociation.0"/>
          </ownedPropertyAssociation>
          <ownedPropertyAssociation xsi:type="instance:PropertyAssociationInstance">
            <property href="../../../plugin/org.osate.workspace/resources/properties/Predeclared_Property_Sets/Memory_Properties.aadl#Memory_Properties.Data_Size"/>
            <ownedValue>
              <ownedValue xsi:type="aadl2:IntegerLiteral" value="4">
                <unit href="../../../plugin/org.osate.workspace/resources/properties/Predeclared_Property_Sets/AADL_Project.aadl#/0/@ownedPropertyType.15/@ownedLiteral.1"/>
              </ownedValue>
            </ownedValue>
            <propertyAssociation href="../../../plugin/org.osate.contribution.sei/resources/packages/Base_Types.aadl#/0/@ownedPublicSection/@ownedClassifier.12/@ownedPropertyAssociation.1"/>
          </ownedPropertyAssociation>
          <ownedPropertyAssociation xsi:type="instance:PropertyAssociationInstance">
            <property href="../../../plugin/org.osate.contribution.sei/resources/properties/Data_Model.aadl#Data_Model.IEEE754_Precision"/>
            <ownedValue>
              <ownedValue xsi:type="aadl2:NamedValue">
                <namedValue xsi:type="aadl2:EnumerationLiteral" href="../../../plugin/org.osate.contribution.sei/resources/properties/Data_Model.aadl#/0/@ownedProperty.9/@ownedPropertyType/@ownedLiteral.0"/>
              </ownedValue>
            </ownedValue>
            <propertyAssociation href="../../../plugin/org.osate.contribution.sei/resources/packages/Base_Types.aadl#/0/@ownedPublicSection/@ownedClassifier.12/@ownedPropertyAssociation.0"/>
          </ownedPropertyAssociation>
          <subcomponent xsi:type="aadl2:DataSubcomponent" href="../software/DataType/sensor_correction.aadl#/0/@ownedPublicSection/@ownedClassifier.1/@ownedDataSubcomponent.6"/>
          <index>1</index>
          <classifier xsi:type="aadl2:DataType" href="../../../plugin/org.osate.contribution.sei/resources/packages/Base_Types.aadl#Base_Types.Float_32"/>
        </componentInstance>
        <componentInstance name="gyro_scale_2" category="data">
          <ownedPropertyAssociation xsi:type="instance:PropertyAssociationInstance">
            <property href="../../../plugin/org.osate.contribution.sei/resources/properties/Data_Model.aadl#Data_Model.Data_Representation"/>
            <ownedValue>
              <ownedValue xsi:type="aadl2:NamedValue">
                <namedValue xsi:type="aadl2:EnumerationLiteral" href="../../../plugin/org.osate.contribution.sei/resources/properties/Data_Model.aadl#/0/@ownedProperty.4/@ownedPropertyType/@ownedLiteral.4"/>
              </ownedValue>
            </ownedValue>
            <propertyAssociation href="../../../plugin/org.osate.contribution.sei/resources/packages/Base_Types.aadl#/0/@ownedPublicSection/@ownedClassifier.11/@ownedPropertyAssociation.0"/>
          </ownedPropertyAssociation>
          <ownedPropertyAssociation xsi:type="instance:PropertyAssociationInstance">
            <property href="../../../plugin/org.osate.workspace/resources/properties/Predeclared_Property_Sets/Memory_Properties.aadl#Memory_Properties.Data_Size"/>
            <ownedValue>
              <ownedValue xsi:type="aadl2:IntegerLiteral" value="4">
                <unit href="../../../plugin/org.osate.workspace/resources/properties/Predeclared_Property_Sets/AADL_Project.aadl#/0/@ownedPropertyType.15/@ownedLiteral.1"/>
              </ownedValue>
            </ownedValue>
            <propertyAssociation href="../../../plugin/org.osate.contribution.sei/resources/packages/Base_Types.aadl#/0/@ownedPublicSection/@ownedClassifier.12/@ownedPropertyAssociation.1"/>
          </ownedPropertyAssociation>
          <ownedPropertyAssociation xsi:type="instance:PropertyAssociationInstance">
            <property href="../../../plugin/org.osate.contribution.sei/resources/properties/Data_Model.aadl#Data_Model.IEEE754_Precision"/>
            <ownedValue>
              <ownedValue xsi:type="aadl2:NamedValue">
                <namedValue xsi:type="aadl2:EnumerationLiteral" href="../../../plugin/org.osate.contribution.sei/resources/properties/Data_Model.aadl#/0/@ownedProperty.9/@ownedPropertyType/@ownedLiteral.0"/>
              </ownedValue>
            </ownedValue>
            <propertyAssociation href="../../../plugin/org.osate.contribution.sei/resources/packages/Base_Types.aadl#/0/@ownedPublicSection/@ownedClassifier.12/@ownedPropertyAssociation.0"/>
          </ownedPropertyAssociation>
          <subcomponent xsi:type="aadl2:DataSubcomponent" href="../software/DataType/sensor_correction.aadl#/0/@ownedPublicSection/@ownedClassifier.1/@ownedDataSubcomponent.6"/>
          <index>2</index>
          <classifier xsi:type="aadl2:DataType" href="../../../plugin/org.osate.contribution.sei/resources/packages/Base_Types.aadl#Base_Types.Float_32"/>
        </componentInstance>
        <componentInstance name="gyro_scale_2" category="data">
          <ownedPropertyAssociation xsi:type="instance:PropertyAssociationInstance">
            <property href="../../../plugin/org.osate.contribution.sei/resources/properties/Data_Model.aadl#Data_Model.Data_Representation"/>
            <ownedValue>
              <ownedValue xsi:type="aadl2:NamedValue">
                <namedValue xsi:type="aadl2:EnumerationLiteral" href="../../../plugin/org.osate.contribution.sei/resources/properties/Data_Model.aadl#/0/@ownedProperty.4/@ownedPropertyType/@ownedLiteral.4"/>
              </ownedValue>
            </ownedValue>
            <propertyAssociation href="../../../plugin/org.osate.contribution.sei/resources/packages/Base_Types.aadl#/0/@ownedPublicSection/@ownedClassifier.11/@ownedPropertyAssociation.0"/>
          </ownedPropertyAssociation>
          <ownedPropertyAssociation xsi:type="instance:PropertyAssociationInstance">
            <property href="../../../plugin/org.osate.workspace/resources/properties/Predeclared_Property_Sets/Memory_Properties.aadl#Memory_Properties.Data_Size"/>
            <ownedValue>
              <ownedValue xsi:type="aadl2:IntegerLiteral" value="4">
                <unit href="../../../plugin/org.osate.workspace/resources/properties/Predeclared_Property_Sets/AADL_Project.aadl#/0/@ownedPropertyType.15/@ownedLiteral.1"/>
              </ownedValue>
            </ownedValue>
            <propertyAssociation href="../../../plugin/org.osate.contribution.sei/resources/packages/Base_Types.aadl#/0/@ownedPublicSection/@ownedClassifier.12/@ownedPropertyAssociation.1"/>
          </ownedPropertyAssociation>
          <ownedPropertyAssociation xsi:type="instance:PropertyAssociationInstance">
            <property href="../../../plugin/org.osate.contribution.sei/resources/properties/Data_Model.aadl#Data_Model.IEEE754_Precision"/>
            <ownedValue>
              <ownedValue xsi:type="aadl2:NamedValue">
                <namedValue xsi:type="aadl2:EnumerationLiteral" href="../../../plugin/org.osate.contribution.sei/resources/properties/Data_Model.aadl#/0/@ownedProperty.9/@ownedPropertyType/@ownedLiteral.0"/>
              </ownedValue>
            </ownedValue>
            <propertyAssociation href="../../../plugin/org.osate.contribution.sei/resources/packages/Base_Types.aadl#/0/@ownedPublicSection/@ownedClassifier.12/@ownedPropertyAssociation.0"/>
          </ownedPropertyAssociation>
          <subcomponent xsi:type="aadl2:DataSubcomponent" href="../software/DataType/sensor_correction.aadl#/0/@ownedPublicSection/@ownedClassifier.1/@ownedDataSubcomponent.6"/>
          <index>3</index>
          <classifier xsi:type="aadl2:DataType" href="../../../plugin/org.osate.contribution.sei/resources/packages/Base_Types.aadl#Base_Types.Float_32"/>
        </componentInstance>
        <componentInstance name="accel_offset_0" category="data">
          <ownedPropertyAssociation xsi:type="instance:PropertyAssociationInstance">
            <property href="../../../plugin/org.osate.contribution.sei/resources/properties/Data_Model.aadl#Data_Model.Data_Representation"/>
            <ownedValue>
              <ownedValue xsi:type="aadl2:NamedValue">
                <namedValue xsi:type="aadl2:EnumerationLiteral" href="../../../plugin/org.osate.contribution.sei/resources/properties/Data_Model.aadl#/0/@ownedProperty.4/@ownedPropertyType/@ownedLiteral.4"/>
              </ownedValue>
            </ownedValue>
            <propertyAssociation href="../../../plugin/org.osate.contribution.sei/resources/packages/Base_Types.aadl#/0/@ownedPublicSection/@ownedClassifier.11/@ownedPropertyAssociation.0"/>
          </ownedPropertyAssociation>
          <ownedPropertyAssociation xsi:type="instance:PropertyAssociationInstance">
            <property href="../../../plugin/org.osate.workspace/resources/properties/Predeclared_Property_Sets/Memory_Properties.aadl#Memory_Properties.Data_Size"/>
            <ownedValue>
              <ownedValue xsi:type="aadl2:IntegerLiteral" value="4">
                <unit href="../../../plugin/org.osate.workspace/resources/properties/Predeclared_Property_Sets/AADL_Project.aadl#/0/@ownedPropertyType.15/@ownedLiteral.1"/>
              </ownedValue>
            </ownedValue>
            <propertyAssociation href="../../../plugin/org.osate.contribution.sei/resources/packages/Base_Types.aadl#/0/@ownedPublicSection/@ownedClassifier.12/@ownedPropertyAssociation.1"/>
          </ownedPropertyAssociation>
          <ownedPropertyAssociation xsi:type="instance:PropertyAssociationInstance">
            <property href="../../../plugin/org.osate.contribution.sei/resources/properties/Data_Model.aadl#Data_Model.IEEE754_Precision"/>
            <ownedValue>
              <ownedValue xsi:type="aadl2:NamedValue">
                <namedValue xsi:type="aadl2:EnumerationLiteral" href="../../../plugin/org.osate.contribution.sei/resources/properties/Data_Model.aadl#/0/@ownedProperty.9/@ownedPropertyType/@ownedLiteral.0"/>
              </ownedValue>
            </ownedValue>
            <propertyAssociation href="../../../plugin/org.osate.contribution.sei/resources/packages/Base_Types.aadl#/0/@ownedPublicSection/@ownedClassifier.12/@ownedPropertyAssociation.0"/>
          </ownedPropertyAssociation>
          <subcomponent xsi:type="aadl2:DataSubcomponent" href="../software/DataType/sensor_correction.aadl#/0/@ownedPublicSection/@ownedClassifier.1/@ownedDataSubcomponent.7"/>
          <index>1</index>
          <classifier xsi:type="aadl2:DataType" href="../../../plugin/org.osate.contribution.sei/resources/packages/Base_Types.aadl#Base_Types.Float_32"/>
        </componentInstance>
        <componentInstance name="accel_offset_0" category="data">
          <ownedPropertyAssociation xsi:type="instance:PropertyAssociationInstance">
            <property href="../../../plugin/org.osate.contribution.sei/resources/properties/Data_Model.aadl#Data_Model.Data_Representation"/>
            <ownedValue>
              <ownedValue xsi:type="aadl2:NamedValue">
                <namedValue xsi:type="aadl2:EnumerationLiteral" href="../../../plugin/org.osate.contribution.sei/resources/properties/Data_Model.aadl#/0/@ownedProperty.4/@ownedPropertyType/@ownedLiteral.4"/>
              </ownedValue>
            </ownedValue>
            <propertyAssociation href="../../../plugin/org.osate.contribution.sei/resources/packages/Base_Types.aadl#/0/@ownedPublicSection/@ownedClassifier.11/@ownedPropertyAssociation.0"/>
          </ownedPropertyAssociation>
          <ownedPropertyAssociation xsi:type="instance:PropertyAssociationInstance">
            <property href="../../../plugin/org.osate.workspace/resources/properties/Predeclared_Property_Sets/Memory_Properties.aadl#Memory_Properties.Data_Size"/>
            <ownedValue>
              <ownedValue xsi:type="aadl2:IntegerLiteral" value="4">
                <unit href="../../../plugin/org.osate.workspace/resources/properties/Predeclared_Property_Sets/AADL_Project.aadl#/0/@ownedPropertyType.15/@ownedLiteral.1"/>
              </ownedValue>
            </ownedValue>
            <propertyAssociation href="../../../plugin/org.osate.contribution.sei/resources/packages/Base_Types.aadl#/0/@ownedPublicSection/@ownedClassifier.12/@ownedPropertyAssociation.1"/>
          </ownedPropertyAssociation>
          <ownedPropertyAssociation xsi:type="instance:PropertyAssociationInstance">
            <property href="../../../plugin/org.osate.contribution.sei/resources/properties/Data_Model.aadl#Data_Model.IEEE754_Precision"/>
            <ownedValue>
              <ownedValue xsi:type="aadl2:NamedValue">
                <namedValue xsi:type="aadl2:EnumerationLiteral" href="../../../plugin/org.osate.contribution.sei/resources/properties/Data_Model.aadl#/0/@ownedProperty.9/@ownedPropertyType/@ownedLiteral.0"/>
              </ownedValue>
            </ownedValue>
            <propertyAssociation href="../../../plugin/org.osate.contribution.sei/resources/packages/Base_Types.aadl#/0/@ownedPublicSection/@ownedClassifier.12/@ownedPropertyAssociation.0"/>
          </ownedPropertyAssociation>
          <subcomponent xsi:type="aadl2:DataSubcomponent" href="../software/DataType/sensor_correction.aadl#/0/@ownedPublicSection/@ownedClassifier.1/@ownedDataSubcomponent.7"/>
          <index>2</index>
          <classifier xsi:type="aadl2:DataType" href="../../../plugin/org.osate.contribution.sei/resources/packages/Base_Types.aadl#Base_Types.Float_32"/>
        </componentInstance>
        <componentInstance name="accel_offset_0" category="data">
          <ownedPropertyAssociation xsi:type="instance:PropertyAssociationInstance">
            <property href="../../../plugin/org.osate.contribution.sei/resources/properties/Data_Model.aadl#Data_Model.Data_Representation"/>
            <ownedValue>
              <ownedValue xsi:type="aadl2:NamedValue">
                <namedValue xsi:type="aadl2:EnumerationLiteral" href="../../../plugin/org.osate.contribution.sei/resources/properties/Data_Model.aadl#/0/@ownedProperty.4/@ownedPropertyType/@ownedLiteral.4"/>
              </ownedValue>
            </ownedValue>
            <propertyAssociation href="../../../plugin/org.osate.contribution.sei/resources/packages/Base_Types.aadl#/0/@ownedPublicSection/@ownedClassifier.11/@ownedPropertyAssociation.0"/>
          </ownedPropertyAssociation>
          <ownedPropertyAssociation xsi:type="instance:PropertyAssociationInstance">
            <property href="../../../plugin/org.osate.workspace/resources/properties/Predeclared_Property_Sets/Memory_Properties.aadl#Memory_Properties.Data_Size"/>
            <ownedValue>
              <ownedValue xsi:type="aadl2:IntegerLiteral" value="4">
                <unit href="../../../plugin/org.osate.workspace/resources/properties/Predeclared_Property_Sets/AADL_Project.aadl#/0/@ownedPropertyType.15/@ownedLiteral.1"/>
              </ownedValue>
            </ownedValue>
            <propertyAssociation href="../../../plugin/org.osate.contribution.sei/resources/packages/Base_Types.aadl#/0/@ownedPublicSection/@ownedClassifier.12/@ownedPropertyAssociation.1"/>
          </ownedPropertyAssociation>
          <ownedPropertyAssociation xsi:type="instance:PropertyAssociationInstance">
            <property href="../../../plugin/org.osate.contribution.sei/resources/properties/Data_Model.aadl#Data_Model.IEEE754_Precision"/>
            <ownedValue>
              <ownedValue xsi:type="aadl2:NamedValue">
                <namedValue xsi:type="aadl2:EnumerationLiteral" href="../../../plugin/org.osate.contribution.sei/resources/properties/Data_Model.aadl#/0/@ownedProperty.9/@ownedPropertyType/@ownedLiteral.0"/>
              </ownedValue>
            </ownedValue>
            <propertyAssociation href="../../../plugin/org.osate.contribution.sei/resources/packages/Base_Types.aadl#/0/@ownedPublicSection/@ownedClassifier.12/@ownedPropertyAssociation.0"/>
          </ownedPropertyAssociation>
          <subcomponent xsi:type="aadl2:DataSubcomponent" href="../software/DataType/sensor_correction.aadl#/0/@ownedPublicSection/@ownedClassifier.1/@ownedDataSubcomponent.7"/>
          <index>3</index>
          <classifier xsi:type="aadl2:DataType" href="../../../plugin/org.osate.contribution.sei/resources/packages/Base_Types.aadl#Base_Types.Float_32"/>
        </componentInstance>
        <componentInstance name="accel_scale_0" category="data">
          <ownedPropertyAssociation xsi:type="instance:PropertyAssociationInstance">
            <property href="../../../plugin/org.osate.contribution.sei/resources/properties/Data_Model.aadl#Data_Model.Data_Representation"/>
            <ownedValue>
              <ownedValue xsi:type="aadl2:NamedValue">
                <namedValue xsi:type="aadl2:EnumerationLiteral" href="../../../plugin/org.osate.contribution.sei/resources/properties/Data_Model.aadl#/0/@ownedProperty.4/@ownedPropertyType/@ownedLiteral.4"/>
              </ownedValue>
            </ownedValue>
            <propertyAssociation href="../../../plugin/org.osate.contribution.sei/resources/packages/Base_Types.aadl#/0/@ownedPublicSection/@ownedClassifier.11/@ownedPropertyAssociation.0"/>
          </ownedPropertyAssociation>
          <ownedPropertyAssociation xsi:type="instance:PropertyAssociationInstance">
            <property href="../../../plugin/org.osate.workspace/resources/properties/Predeclared_Property_Sets/Memory_Properties.aadl#Memory_Properties.Data_Size"/>
            <ownedValue>
              <ownedValue xsi:type="aadl2:IntegerLiteral" value="4">
                <unit href="../../../plugin/org.osate.workspace/resources/properties/Predeclared_Property_Sets/AADL_Project.aadl#/0/@ownedPropertyType.15/@ownedLiteral.1"/>
              </ownedValue>
            </ownedValue>
            <propertyAssociation href="../../../plugin/org.osate.contribution.sei/resources/packages/Base_Types.aadl#/0/@ownedPublicSection/@ownedClassifier.12/@ownedPropertyAssociation.1"/>
          </ownedPropertyAssociation>
          <ownedPropertyAssociation xsi:type="instance:PropertyAssociationInstance">
            <property href="../../../plugin/org.osate.contribution.sei/resources/properties/Data_Model.aadl#Data_Model.IEEE754_Precision"/>
            <ownedValue>
              <ownedValue xsi:type="aadl2:NamedValue">
                <namedValue xsi:type="aadl2:EnumerationLiteral" href="../../../plugin/org.osate.contribution.sei/resources/properties/Data_Model.aadl#/0/@ownedProperty.9/@ownedPropertyType/@ownedLiteral.0"/>
              </ownedValue>
            </ownedValue>
            <propertyAssociation href="../../../plugin/org.osate.contribution.sei/resources/packages/Base_Types.aadl#/0/@ownedPublicSection/@ownedClassifier.12/@ownedPropertyAssociation.0"/>
          </ownedPropertyAssociation>
          <subcomponent xsi:type="aadl2:DataSubcomponent" href="../software/DataType/sensor_correction.aadl#/0/@ownedPublicSection/@ownedClassifier.1/@ownedDataSubcomponent.8"/>
          <index>1</index>
          <classifier xsi:type="aadl2:DataType" href="../../../plugin/org.osate.contribution.sei/resources/packages/Base_Types.aadl#Base_Types.Float_32"/>
        </componentInstance>
        <componentInstance name="accel_scale_0" category="data">
          <ownedPropertyAssociation xsi:type="instance:PropertyAssociationInstance">
            <property href="../../../plugin/org.osate.contribution.sei/resources/properties/Data_Model.aadl#Data_Model.Data_Representation"/>
            <ownedValue>
              <ownedValue xsi:type="aadl2:NamedValue">
                <namedValue xsi:type="aadl2:EnumerationLiteral" href="../../../plugin/org.osate.contribution.sei/resources/properties/Data_Model.aadl#/0/@ownedProperty.4/@ownedPropertyType/@ownedLiteral.4"/>
              </ownedValue>
            </ownedValue>
            <propertyAssociation href="../../../plugin/org.osate.contribution.sei/resources/packages/Base_Types.aadl#/0/@ownedPublicSection/@ownedClassifier.11/@ownedPropertyAssociation.0"/>
          </ownedPropertyAssociation>
          <ownedPropertyAssociation xsi:type="instance:PropertyAssociationInstance">
            <property href="../../../plugin/org.osate.workspace/resources/properties/Predeclared_Property_Sets/Memory_Properties.aadl#Memory_Properties.Data_Size"/>
            <ownedValue>
              <ownedValue xsi:type="aadl2:IntegerLiteral" value="4">
                <unit href="../../../plugin/org.osate.workspace/resources/properties/Predeclared_Property_Sets/AADL_Project.aadl#/0/@ownedPropertyType.15/@ownedLiteral.1"/>
              </ownedValue>
            </ownedValue>
            <propertyAssociation href="../../../plugin/org.osate.contribution.sei/resources/packages/Base_Types.aadl#/0/@ownedPublicSection/@ownedClassifier.12/@ownedPropertyAssociation.1"/>
          </ownedPropertyAssociation>
          <ownedPropertyAssociation xsi:type="instance:PropertyAssociationInstance">
            <property href="../../../plugin/org.osate.contribution.sei/resources/properties/Data_Model.aadl#Data_Model.IEEE754_Precision"/>
            <ownedValue>
              <ownedValue xsi:type="aadl2:NamedValue">
                <namedValue xsi:type="aadl2:EnumerationLiteral" href="../../../plugin/org.osate.contribution.sei/resources/properties/Data_Model.aadl#/0/@ownedProperty.9/@ownedPropertyType/@ownedLiteral.0"/>
              </ownedValue>
            </ownedValue>
            <propertyAssociation href="../../../plugin/org.osate.contribution.sei/resources/packages/Base_Types.aadl#/0/@ownedPublicSection/@ownedClassifier.12/@ownedPropertyAssociation.0"/>
          </ownedPropertyAssociation>
          <subcomponent xsi:type="aadl2:DataSubcomponent" href="../software/DataType/sensor_correction.aadl#/0/@ownedPublicSection/@ownedClassifier.1/@ownedDataSubcomponent.8"/>
          <index>2</index>
          <classifier xsi:type="aadl2:DataType" href="../../../plugin/org.osate.contribution.sei/resources/packages/Base_Types.aadl#Base_Types.Float_32"/>
        </componentInstance>
        <componentInstance name="accel_scale_0" category="data">
          <ownedPropertyAssociation xsi:type="instance:PropertyAssociationInstance">
            <property href="../../../plugin/org.osate.contribution.sei/resources/properties/Data_Model.aadl#Data_Model.Data_Representation"/>
            <ownedValue>
              <ownedValue xsi:type="aadl2:NamedValue">
                <namedValue xsi:type="aadl2:EnumerationLiteral" href="../../../plugin/org.osate.contribution.sei/resources/properties/Data_Model.aadl#/0/@ownedProperty.4/@ownedPropertyType/@ownedLiteral.4"/>
              </ownedValue>
            </ownedValue>
            <propertyAssociation href="../../../plugin/org.osate.contribution.sei/resources/packages/Base_Types.aadl#/0/@ownedPublicSection/@ownedClassifier.11/@ownedPropertyAssociation.0"/>
          </ownedPropertyAssociation>
          <ownedPropertyAssociation xsi:type="instance:PropertyAssociationInstance">
            <property href="../../../plugin/org.osate.workspace/resources/properties/Predeclared_Property_Sets/Memory_Properties.aadl#Memory_Properties.Data_Size"/>
            <ownedValue>
              <ownedValue xsi:type="aadl2:IntegerLiteral" value="4">
                <unit href="../../../plugin/org.osate.workspace/resources/properties/Predeclared_Property_Sets/AADL_Project.aadl#/0/@ownedPropertyType.15/@ownedLiteral.1"/>
              </ownedValue>
            </ownedValue>
            <propertyAssociation href="../../../plugin/org.osate.contribution.sei/resources/packages/Base_Types.aadl#/0/@ownedPublicSection/@ownedClassifier.12/@ownedPropertyAssociation.1"/>
          </ownedPropertyAssociation>
          <ownedPropertyAssociation xsi:type="instance:PropertyAssociationInstance">
            <property href="../../../plugin/org.osate.contribution.sei/resources/properties/Data_Model.aadl#Data_Model.IEEE754_Precision"/>
            <ownedValue>
              <ownedValue xsi:type="aadl2:NamedValue">
                <namedValue xsi:type="aadl2:EnumerationLiteral" href="../../../plugin/org.osate.contribution.sei/resources/properties/Data_Model.aadl#/0/@ownedProperty.9/@ownedPropertyType/@ownedLiteral.0"/>
              </ownedValue>
            </ownedValue>
            <propertyAssociation href="../../../plugin/org.osate.contribution.sei/resources/packages/Base_Types.aadl#/0/@ownedPublicSection/@ownedClassifier.12/@ownedPropertyAssociation.0"/>
          </ownedPropertyAssociation>
          <subcomponent xsi:type="aadl2:DataSubcomponent" href="../software/DataType/sensor_correction.aadl#/0/@ownedPublicSection/@ownedClassifier.1/@ownedDataSubcomponent.8"/>
          <index>3</index>
          <classifier xsi:type="aadl2:DataType" href="../../../plugin/org.osate.contribution.sei/resources/packages/Base_Types.aadl#Base_Types.Float_32"/>
        </componentInstance>
        <componentInstance name="accel_offset_1" category="data">
          <ownedPropertyAssociation xsi:type="instance:PropertyAssociationInstance">
            <property href="../../../plugin/org.osate.contribution.sei/resources/properties/Data_Model.aadl#Data_Model.Data_Representation"/>
            <ownedValue>
              <ownedValue xsi:type="aadl2:NamedValue">
                <namedValue xsi:type="aadl2:EnumerationLiteral" href="../../../plugin/org.osate.contribution.sei/resources/properties/Data_Model.aadl#/0/@ownedProperty.4/@ownedPropertyType/@ownedLiteral.4"/>
              </ownedValue>
            </ownedValue>
            <propertyAssociation href="../../../plugin/org.osate.contribution.sei/resources/packages/Base_Types.aadl#/0/@ownedPublicSection/@ownedClassifier.11/@ownedPropertyAssociation.0"/>
          </ownedPropertyAssociation>
          <ownedPropertyAssociation xsi:type="instance:PropertyAssociationInstance">
            <property href="../../../plugin/org.osate.workspace/resources/properties/Predeclared_Property_Sets/Memory_Properties.aadl#Memory_Properties.Data_Size"/>
            <ownedValue>
              <ownedValue xsi:type="aadl2:IntegerLiteral" value="4">
                <unit href="../../../plugin/org.osate.workspace/resources/properties/Predeclared_Property_Sets/AADL_Project.aadl#/0/@ownedPropertyType.15/@ownedLiteral.1"/>
              </ownedValue>
            </ownedValue>
            <propertyAssociation href="../../../plugin/org.osate.contribution.sei/resources/packages/Base_Types.aadl#/0/@ownedPublicSection/@ownedClassifier.12/@ownedPropertyAssociation.1"/>
          </ownedPropertyAssociation>
          <ownedPropertyAssociation xsi:type="instance:PropertyAssociationInstance">
            <property href="../../../plugin/org.osate.contribution.sei/resources/properties/Data_Model.aadl#Data_Model.IEEE754_Precision"/>
            <ownedValue>
              <ownedValue xsi:type="aadl2:NamedValue">
                <namedValue xsi:type="aadl2:EnumerationLiteral" href="../../../plugin/org.osate.contribution.sei/resources/properties/Data_Model.aadl#/0/@ownedProperty.9/@ownedPropertyType/@ownedLiteral.0"/>
              </ownedValue>
            </ownedValue>
            <propertyAssociation href="../../../plugin/org.osate.contribution.sei/resources/packages/Base_Types.aadl#/0/@ownedPublicSection/@ownedClassifier.12/@ownedPropertyAssociation.0"/>
          </ownedPropertyAssociation>
          <subcomponent xsi:type="aadl2:DataSubcomponent" href="../software/DataType/sensor_correction.aadl#/0/@ownedPublicSection/@ownedClassifier.1/@ownedDataSubcomponent.9"/>
          <index>1</index>
          <classifier xsi:type="aadl2:DataType" href="../../../plugin/org.osate.contribution.sei/resources/packages/Base_Types.aadl#Base_Types.Float_32"/>
        </componentInstance>
        <componentInstance name="accel_offset_1" category="data">
          <ownedPropertyAssociation xsi:type="instance:PropertyAssociationInstance">
            <property href="../../../plugin/org.osate.contribution.sei/resources/properties/Data_Model.aadl#Data_Model.Data_Representation"/>
            <ownedValue>
              <ownedValue xsi:type="aadl2:NamedValue">
                <namedValue xsi:type="aadl2:EnumerationLiteral" href="../../../plugin/org.osate.contribution.sei/resources/properties/Data_Model.aadl#/0/@ownedProperty.4/@ownedPropertyType/@ownedLiteral.4"/>
              </ownedValue>
            </ownedValue>
            <propertyAssociation href="../../../plugin/org.osate.contribution.sei/resources/packages/Base_Types.aadl#/0/@ownedPublicSection/@ownedClassifier.11/@ownedPropertyAssociation.0"/>
          </ownedPropertyAssociation>
          <ownedPropertyAssociation xsi:type="instance:PropertyAssociationInstance">
            <property href="../../../plugin/org.osate.workspace/resources/properties/Predeclared_Property_Sets/Memory_Properties.aadl#Memory_Properties.Data_Size"/>
            <ownedValue>
              <ownedValue xsi:type="aadl2:IntegerLiteral" value="4">
                <unit href="../../../plugin/org.osate.workspace/resources/properties/Predeclared_Property_Sets/AADL_Project.aadl#/0/@ownedPropertyType.15/@ownedLiteral.1"/>
              </ownedValue>
            </ownedValue>
            <propertyAssociation href="../../../plugin/org.osate.contribution.sei/resources/packages/Base_Types.aadl#/0/@ownedPublicSection/@ownedClassifier.12/@ownedPropertyAssociation.1"/>
          </ownedPropertyAssociation>
          <ownedPropertyAssociation xsi:type="instance:PropertyAssociationInstance">
            <property href="../../../plugin/org.osate.contribution.sei/resources/properties/Data_Model.aadl#Data_Model.IEEE754_Precision"/>
            <ownedValue>
              <ownedValue xsi:type="aadl2:NamedValue">
                <namedValue xsi:type="aadl2:EnumerationLiteral" href="../../../plugin/org.osate.contribution.sei/resources/properties/Data_Model.aadl#/0/@ownedProperty.9/@ownedPropertyType/@ownedLiteral.0"/>
              </ownedValue>
            </ownedValue>
            <propertyAssociation href="../../../plugin/org.osate.contribution.sei/resources/packages/Base_Types.aadl#/0/@ownedPublicSection/@ownedClassifier.12/@ownedPropertyAssociation.0"/>
          </ownedPropertyAssociation>
          <subcomponent xsi:type="aadl2:DataSubcomponent" href="../software/DataType/sensor_correction.aadl#/0/@ownedPublicSection/@ownedClassifier.1/@ownedDataSubcomponent.9"/>
          <index>2</index>
          <classifier xsi:type="aadl2:DataType" href="../../../plugin/org.osate.contribution.sei/resources/packages/Base_Types.aadl#Base_Types.Float_32"/>
        </componentInstance>
        <componentInstance name="accel_offset_1" category="data">
          <ownedPropertyAssociation xsi:type="instance:PropertyAssociationInstance">
            <property href="../../../plugin/org.osate.contribution.sei/resources/properties/Data_Model.aadl#Data_Model.Data_Representation"/>
            <ownedValue>
              <ownedValue xsi:type="aadl2:NamedValue">
                <namedValue xsi:type="aadl2:EnumerationLiteral" href="../../../plugin/org.osate.contribution.sei/resources/properties/Data_Model.aadl#/0/@ownedProperty.4/@ownedPropertyType/@ownedLiteral.4"/>
              </ownedValue>
            </ownedValue>
            <propertyAssociation href="../../../plugin/org.osate.contribution.sei/resources/packages/Base_Types.aadl#/0/@ownedPublicSection/@ownedClassifier.11/@ownedPropertyAssociation.0"/>
          </ownedPropertyAssociation>
          <ownedPropertyAssociation xsi:type="instance:PropertyAssociationInstance">
            <property href="../../../plugin/org.osate.workspace/resources/properties/Predeclared_Property_Sets/Memory_Properties.aadl#Memory_Properties.Data_Size"/>
            <ownedValue>
              <ownedValue xsi:type="aadl2:IntegerLiteral" value="4">
                <unit href="../../../plugin/org.osate.workspace/resources/properties/Predeclared_Property_Sets/AADL_Project.aadl#/0/@ownedPropertyType.15/@ownedLiteral.1"/>
              </ownedValue>
            </ownedValue>
            <propertyAssociation href="../../../plugin/org.osate.contribution.sei/resources/packages/Base_Types.aadl#/0/@ownedPublicSection/@ownedClassifier.12/@ownedPropertyAssociation.1"/>
          </ownedPropertyAssociation>
          <ownedPropertyAssociation xsi:type="instance:PropertyAssociationInstance">
            <property href="../../../plugin/org.osate.contribution.sei/resources/properties/Data_Model.aadl#Data_Model.IEEE754_Precision"/>
            <ownedValue>
              <ownedValue xsi:type="aadl2:NamedValue">
                <namedValue xsi:type="aadl2:EnumerationLiteral" href="../../../plugin/org.osate.contribution.sei/resources/properties/Data_Model.aadl#/0/@ownedProperty.9/@ownedPropertyType/@ownedLiteral.0"/>
              </ownedValue>
            </ownedValue>
            <propertyAssociation href="../../../plugin/org.osate.contribution.sei/resources/packages/Base_Types.aadl#/0/@ownedPublicSection/@ownedClassifier.12/@ownedPropertyAssociation.0"/>
          </ownedPropertyAssociation>
          <subcomponent xsi:type="aadl2:DataSubcomponent" href="../software/DataType/sensor_correction.aadl#/0/@ownedPublicSection/@ownedClassifier.1/@ownedDataSubcomponent.9"/>
          <index>3</index>
          <classifier xsi:type="aadl2:DataType" href="../../../plugin/org.osate.contribution.sei/resources/packages/Base_Types.aadl#Base_Types.Float_32"/>
        </componentInstance>
        <componentInstance name="accel_scale_1" category="data">
          <ownedPropertyAssociation xsi:type="instance:PropertyAssociationInstance">
            <property href="../../../plugin/org.osate.contribution.sei/resources/properties/Data_Model.aadl#Data_Model.Data_Representation"/>
            <ownedValue>
              <ownedValue xsi:type="aadl2:NamedValue">
                <namedValue xsi:type="aadl2:EnumerationLiteral" href="../../../plugin/org.osate.contribution.sei/resources/properties/Data_Model.aadl#/0/@ownedProperty.4/@ownedPropertyType/@ownedLiteral.4"/>
              </ownedValue>
            </ownedValue>
            <propertyAssociation href="../../../plugin/org.osate.contribution.sei/resources/packages/Base_Types.aadl#/0/@ownedPublicSection/@ownedClassifier.11/@ownedPropertyAssociation.0"/>
          </ownedPropertyAssociation>
          <ownedPropertyAssociation xsi:type="instance:PropertyAssociationInstance">
            <property href="../../../plugin/org.osate.workspace/resources/properties/Predeclared_Property_Sets/Memory_Properties.aadl#Memory_Properties.Data_Size"/>
            <ownedValue>
              <ownedValue xsi:type="aadl2:IntegerLiteral" value="4">
                <unit href="../../../plugin/org.osate.workspace/resources/properties/Predeclared_Property_Sets/AADL_Project.aadl#/0/@ownedPropertyType.15/@ownedLiteral.1"/>
              </ownedValue>
            </ownedValue>
            <propertyAssociation href="../../../plugin/org.osate.contribution.sei/resources/packages/Base_Types.aadl#/0/@ownedPublicSection/@ownedClassifier.12/@ownedPropertyAssociation.1"/>
          </ownedPropertyAssociation>
          <ownedPropertyAssociation xsi:type="instance:PropertyAssociationInstance">
            <property href="../../../plugin/org.osate.contribution.sei/resources/properties/Data_Model.aadl#Data_Model.IEEE754_Precision"/>
            <ownedValue>
              <ownedValue xsi:type="aadl2:NamedValue">
                <namedValue xsi:type="aadl2:EnumerationLiteral" href="../../../plugin/org.osate.contribution.sei/resources/properties/Data_Model.aadl#/0/@ownedProperty.9/@ownedPropertyType/@ownedLiteral.0"/>
              </ownedValue>
            </ownedValue>
            <propertyAssociation href="../../../plugin/org.osate.contribution.sei/resources/packages/Base_Types.aadl#/0/@ownedPublicSection/@ownedClassifier.12/@ownedPropertyAssociation.0"/>
          </ownedPropertyAssociation>
          <subcomponent xsi:type="aadl2:DataSubcomponent" href="../software/DataType/sensor_correction.aadl#/0/@ownedPublicSection/@ownedClassifier.1/@ownedDataSubcomponent.10"/>
          <index>1</index>
          <classifier xsi:type="aadl2:DataType" href="../../../plugin/org.osate.contribution.sei/resources/packages/Base_Types.aadl#Base_Types.Float_32"/>
        </componentInstance>
        <componentInstance name="accel_scale_1" category="data">
          <ownedPropertyAssociation xsi:type="instance:PropertyAssociationInstance">
            <property href="../../../plugin/org.osate.contribution.sei/resources/properties/Data_Model.aadl#Data_Model.Data_Representation"/>
            <ownedValue>
              <ownedValue xsi:type="aadl2:NamedValue">
                <namedValue xsi:type="aadl2:EnumerationLiteral" href="../../../plugin/org.osate.contribution.sei/resources/properties/Data_Model.aadl#/0/@ownedProperty.4/@ownedPropertyType/@ownedLiteral.4"/>
              </ownedValue>
            </ownedValue>
            <propertyAssociation href="../../../plugin/org.osate.contribution.sei/resources/packages/Base_Types.aadl#/0/@ownedPublicSection/@ownedClassifier.11/@ownedPropertyAssociation.0"/>
          </ownedPropertyAssociation>
          <ownedPropertyAssociation xsi:type="instance:PropertyAssociationInstance">
            <property href="../../../plugin/org.osate.workspace/resources/properties/Predeclared_Property_Sets/Memory_Properties.aadl#Memory_Properties.Data_Size"/>
            <ownedValue>
              <ownedValue xsi:type="aadl2:IntegerLiteral" value="4">
                <unit href="../../../plugin/org.osate.workspace/resources/properties/Predeclared_Property_Sets/AADL_Project.aadl#/0/@ownedPropertyType.15/@ownedLiteral.1"/>
              </ownedValue>
            </ownedValue>
            <propertyAssociation href="../../../plugin/org.osate.contribution.sei/resources/packages/Base_Types.aadl#/0/@ownedPublicSection/@ownedClassifier.12/@ownedPropertyAssociation.1"/>
          </ownedPropertyAssociation>
          <ownedPropertyAssociation xsi:type="instance:PropertyAssociationInstance">
            <property href="../../../plugin/org.osate.contribution.sei/resources/properties/Data_Model.aadl#Data_Model.IEEE754_Precision"/>
            <ownedValue>
              <ownedValue xsi:type="aadl2:NamedValue">
                <namedValue xsi:type="aadl2:EnumerationLiteral" href="../../../plugin/org.osate.contribution.sei/resources/properties/Data_Model.aadl#/0/@ownedProperty.9/@ownedPropertyType/@ownedLiteral.0"/>
              </ownedValue>
            </ownedValue>
            <propertyAssociation href="../../../plugin/org.osate.contribution.sei/resources/packages/Base_Types.aadl#/0/@ownedPublicSection/@ownedClassifier.12/@ownedPropertyAssociation.0"/>
          </ownedPropertyAssociation>
          <subcomponent xsi:type="aadl2:DataSubcomponent" href="../software/DataType/sensor_correction.aadl#/0/@ownedPublicSection/@ownedClassifier.1/@ownedDataSubcomponent.10"/>
          <index>2</index>
          <classifier xsi:type="aadl2:DataType" href="../../../plugin/org.osate.contribution.sei/resources/packages/Base_Types.aadl#Base_Types.Float_32"/>
        </componentInstance>
        <componentInstance name="accel_scale_1" category="data">
          <ownedPropertyAssociation xsi:type="instance:PropertyAssociationInstance">
            <property href="../../../plugin/org.osate.contribution.sei/resources/properties/Data_Model.aadl#Data_Model.Data_Representation"/>
            <ownedValue>
              <ownedValue xsi:type="aadl2:NamedValue">
                <namedValue xsi:type="aadl2:EnumerationLiteral" href="../../../plugin/org.osate.contribution.sei/resources/properties/Data_Model.aadl#/0/@ownedProperty.4/@ownedPropertyType/@ownedLiteral.4"/>
              </ownedValue>
            </ownedValue>
            <propertyAssociation href="../../../plugin/org.osate.contribution.sei/resources/packages/Base_Types.aadl#/0/@ownedPublicSection/@ownedClassifier.11/@ownedPropertyAssociation.0"/>
          </ownedPropertyAssociation>
          <ownedPropertyAssociation xsi:type="instance:PropertyAssociationInstance">
            <property href="../../../plugin/org.osate.workspace/resources/properties/Predeclared_Property_Sets/Memory_Properties.aadl#Memory_Properties.Data_Size"/>
            <ownedValue>
              <ownedValue xsi:type="aadl2:IntegerLiteral" value="4">
                <unit href="../../../plugin/org.osate.workspace/resources/properties/Predeclared_Property_Sets/AADL_Project.aadl#/0/@ownedPropertyType.15/@ownedLiteral.1"/>
              </ownedValue>
            </ownedValue>
            <propertyAssociation href="../../../plugin/org.osate.contribution.sei/resources/packages/Base_Types.aadl#/0/@ownedPublicSection/@ownedClassifier.12/@ownedPropertyAssociation.1"/>
          </ownedPropertyAssociation>
          <ownedPropertyAssociation xsi:type="instance:PropertyAssociationInstance">
            <property href="../../../plugin/org.osate.contribution.sei/resources/properties/Data_Model.aadl#Data_Model.IEEE754_Precision"/>
            <ownedValue>
              <ownedValue xsi:type="aadl2:NamedValue">
                <namedValue xsi:type="aadl2:EnumerationLiteral" href="../../../plugin/org.osate.contribution.sei/resources/properties/Data_Model.aadl#/0/@ownedProperty.9/@ownedPropertyType/@ownedLiteral.0"/>
              </ownedValue>
            </ownedValue>
            <propertyAssociation href="../../../plugin/org.osate.contribution.sei/resources/packages/Base_Types.aadl#/0/@ownedPublicSection/@ownedClassifier.12/@ownedPropertyAssociation.0"/>
          </ownedPropertyAssociation>
          <subcomponent xsi:type="aadl2:DataSubcomponent" href="../software/DataType/sensor_correction.aadl#/0/@ownedPublicSection/@ownedClassifier.1/@ownedDataSubcomponent.10"/>
          <index>3</index>
          <classifier xsi:type="aadl2:DataType" href="../../../plugin/org.osate.contribution.sei/resources/packages/Base_Types.aadl#Base_Types.Float_32"/>
        </componentInstance>
        <componentInstance name="accel_offset_2" category="data">
          <ownedPropertyAssociation xsi:type="instance:PropertyAssociationInstance">
            <property href="../../../plugin/org.osate.contribution.sei/resources/properties/Data_Model.aadl#Data_Model.Data_Representation"/>
            <ownedValue>
              <ownedValue xsi:type="aadl2:NamedValue">
                <namedValue xsi:type="aadl2:EnumerationLiteral" href="../../../plugin/org.osate.contribution.sei/resources/properties/Data_Model.aadl#/0/@ownedProperty.4/@ownedPropertyType/@ownedLiteral.4"/>
              </ownedValue>
            </ownedValue>
            <propertyAssociation href="../../../plugin/org.osate.contribution.sei/resources/packages/Base_Types.aadl#/0/@ownedPublicSection/@ownedClassifier.11/@ownedPropertyAssociation.0"/>
          </ownedPropertyAssociation>
          <ownedPropertyAssociation xsi:type="instance:PropertyAssociationInstance">
            <property href="../../../plugin/org.osate.workspace/resources/properties/Predeclared_Property_Sets/Memory_Properties.aadl#Memory_Properties.Data_Size"/>
            <ownedValue>
              <ownedValue xsi:type="aadl2:IntegerLiteral" value="4">
                <unit href="../../../plugin/org.osate.workspace/resources/properties/Predeclared_Property_Sets/AADL_Project.aadl#/0/@ownedPropertyType.15/@ownedLiteral.1"/>
              </ownedValue>
            </ownedValue>
            <propertyAssociation href="../../../plugin/org.osate.contribution.sei/resources/packages/Base_Types.aadl#/0/@ownedPublicSection/@ownedClassifier.12/@ownedPropertyAssociation.1"/>
          </ownedPropertyAssociation>
          <ownedPropertyAssociation xsi:type="instance:PropertyAssociationInstance">
            <property href="../../../plugin/org.osate.contribution.sei/resources/properties/Data_Model.aadl#Data_Model.IEEE754_Precision"/>
            <ownedValue>
              <ownedValue xsi:type="aadl2:NamedValue">
                <namedValue xsi:type="aadl2:EnumerationLiteral" href="../../../plugin/org.osate.contribution.sei/resources/properties/Data_Model.aadl#/0/@ownedProperty.9/@ownedPropertyType/@ownedLiteral.0"/>
              </ownedValue>
            </ownedValue>
            <propertyAssociation href="../../../plugin/org.osate.contribution.sei/resources/packages/Base_Types.aadl#/0/@ownedPublicSection/@ownedClassifier.12/@ownedPropertyAssociation.0"/>
          </ownedPropertyAssociation>
          <subcomponent xsi:type="aadl2:DataSubcomponent" href="../software/DataType/sensor_correction.aadl#/0/@ownedPublicSection/@ownedClassifier.1/@ownedDataSubcomponent.11"/>
          <index>1</index>
          <classifier xsi:type="aadl2:DataType" href="../../../plugin/org.osate.contribution.sei/resources/packages/Base_Types.aadl#Base_Types.Float_32"/>
        </componentInstance>
        <componentInstance name="accel_offset_2" category="data">
          <ownedPropertyAssociation xsi:type="instance:PropertyAssociationInstance">
            <property href="../../../plugin/org.osate.contribution.sei/resources/properties/Data_Model.aadl#Data_Model.Data_Representation"/>
            <ownedValue>
              <ownedValue xsi:type="aadl2:NamedValue">
                <namedValue xsi:type="aadl2:EnumerationLiteral" href="../../../plugin/org.osate.contribution.sei/resources/properties/Data_Model.aadl#/0/@ownedProperty.4/@ownedPropertyType/@ownedLiteral.4"/>
              </ownedValue>
            </ownedValue>
[truncated: 1,002,878 more chars]
