# Supplementary material for: An integrated modeling, verification, and code generation for uncrewed aerial systems: less cost and more efficiency
Source: PeerJ Comput Sci. 2025 Jan 9;11:e2575. doi: 10.7717/peerj-cs.2575 (PMC11784798; doi:10.7717/peerj-cs.2575)
Supplement: Supplemental Information 1 [file peerj-cs-11-2575-s001.zip › ┤·┬δ/properties/gps_property.aadl]

property set gps_property is
	--gps 抗欺骗所需的属性设置
	Is_Checked: aadlboolean applies to (system,process,thread,device);
	
end gps_property;
