# Supplementary material for: An integrated modeling, verification, and code generation for uncrewed aerial systems: less cost and more efficiency
Source: PeerJ Comput Sci. 2025 Jan 9;11:e2575. doi: 10.7717/peerj-cs.2575 (PMC11784798; doi:10.7717/peerj-cs.2575)
Supplement: Supplemental Information 1 [file peerj-cs-11-2575-s001.zip › ┤·┬δ/properties/px4_sys.aadl]

property set px4_sys is
--	Path_reference:  aadlstring  applies to (system,process,thread);	--添加引用路径
--	--添加存储路径，直接在对话框中配置，无需设置属性
--	OS: aadlstring applies to (process);
	Language: aadlstring applies to (thread, process);
	Encryption_Algorthim: aadlstring applies to (system,process,thread,device);
	Always_Sends_Message: aadlboolean applies to (system,process,thread,device);
	WC_Execution_Time: Time applies to (thread);
	WC_Wait_Time: Time applies to (thread);
	Unimplemented: aadlboolean applies to (feature); 
	
	--new
--	data_ptr		: aadlstring applies to (data);
--	export_c		: list of aadlstring applies to (process);
--	namespace		: list of aadlstring applies to (process);
--	Header_Lib		: list of aadlstring applies to (process);
--	Header_Pro		: list of aadlstring applies to (process);
--	data_value		: aadlstring applies to (all);
--	data_source		: aadlstring applies to (data);
--	Class_Parameter 	: aadlboolean applies to (data);	
----	com_attribute		: px4_sys::Com_Attributes => static applies to ( subprogram ,data ,parameter);	--组件属性是用来修饰数据类型的，因此static_constexpr应该映射为static constexpr
--	com_attribute		: px4_sys::Com_Attributes => static applies to ( all);	--组件属性是用来修饰数据类型的，因此static_constexpr应该映射为static constexpr
--	Com_Attributes	: type enumeration (static, const,static_constexpr);
--	program_override 	: aadlboolean applies to (subprogram);
--	Class_inherit 	: list of aadlstring applies to(thread);
--	
--	TRAJECTORY_STREAM_TIMEOUT_US : constant aadlinteger => 500;
	TRAJECTORY : constant aadlinteger => 10;
	Max_control_dim : aadlinteger applies to (all);
	
	--px4_system相关的属性文件
	boards:list of aadlstring applies to (system);
	cmake:list of aadlstring  applies to (system);
	mavlink:list of aadlstring applies to (system);
	msg:list of aadlstring applies to (system);
	src_drivers:list of aadlstring applies to (system);
	src_include:list of aadlstring applies to (system);
	src_lib:list of aadlstring applies to (system);
	src_modules:list of aadlstring applies to (system);
	src_platforms:list of aadlstring applies to (system);
	src_systemcmds:list of aadlstring applies to (system);
	src_templates:list of aadlstring applies to (system);
	
	posixconfigs:list of aadlstring applies to (system);
	ROMFS:list of aadlstring applies to (system);
	validation:list of aadlstring applies to (system);
	platforms:list of aadlstring applies to (system);
	Tools:list of aadlstring applies to (system);
	Path_reference: list of aadlstring applies to (all);
	OS:aadlstring applies to (all);
	-- 头文件
	Header_Lib:list of aadlstring applies to (process);
  	Header_Pro:list of aadlstring applies to (process);
	-- 常量设置
	TRAJECTORY_STREAM_TIMEOUT_US:constant aadlinteger => 500;
	NUM_FAILURE_TRIES:constant aadlinteger => 10;
	ALTITUDE_THRESHOLD : constant aadlreal=>0.3;
	Max_Control_Dimensions:aadlinteger applies to (all); 
	NewsSubType:constant aadlstring =>"subscribe";
	NewsPubType:constant aadlstring =>"publish";
	NewsType:aadlstring applies to(all);
--	OverrideValue:constant aadlboolean =>true;
	Override:aadlboolean applies to(all);
	--命名空间 
	namespace:list of aadlstring applies to (process);
	export_c:list of aadlstring applies to (process);
	-- 继承父类
	Class_inherit:list of aadlstring applies to(all);
	
	-- 额外补充
	namespace_refer:aadlstring applies to (data,parameter);
	data_value:aadlstring applies to (data,parameter);
	data_source:aadlstring applies to(data);
	com_attribute:enumeration(static,const,static_constexpr) applies to (subprogram,data,parameter);
	program_override:aadlboolean applies to (subprogram);
	Class_Parameter:aadlboolean applies to(data);
	
	
	return_type:enumeration(int,void,float,double,MulticopterPositionControl) applies to (all);
	return_pointer:aadlstring applies to(data);
	parameter_symbol:aadlstring applies to(parameter);
	uORB_pub_parameterName:aadlstring applies to(all);
    ORB_ID:aadlstring applies to(all);
	
	symbol:aadlstring applies to(data);
	STACK_MAIN:aadlstring applies to(thread);	
end px4_sys;
