# Supplementary material for: An integrated modeling, verification, and code generation for uncrewed aerial systems: less cost and more efficiency
Source: PeerJ Comput Sci. 2025 Jan 9;11:e2575. doi: 10.7717/peerj-cs.2575 (PMC11784798; doi:10.7717/peerj-cs.2575)
Supplement: Supplemental Information 1 [file peerj-cs-11-2575-s001.zip › ┤·┬δ/resolute/Com_encrypt.aadl]

package Com_encrypt
public
with PX4_sys;
annex resolute {**

MOTORS : {component} = instances(Hardware_IO::motor)	--使用IO上的电机设备
MAIN_LOOP : component = instance(CSW::CSW)		

Com_encrypt() <= 
--  ** "The UAV motors only execute commands from the Ground Station" **
** "UAV的电机只执行从地面站发来的指令" **
  only_gs_encrypt() and motors_only_receive_decrypt()
  
only_gs_encrypt() <= 
--  ** "Only the Ground Station can send commands that pass decrypt" **
   ** "只有地面站可以发送经过加密后的指令" **
   --该语句验证地面站发送的数据经飞控串口接收，都是加密的数据
  let algo1 : string =
    property(CSW::CSW, px4_sys::Encryption_Algorthim);	--Property can use anything
  let algo2 : string =
    property(px4iofirmware::px4iofirmware, px4_sys::Encryption_Algorthim);		--choose px4iofirmware as a demo,this can be changed
  algo1 = algo2 and
  authenticated_encryption(algo1) and  
  private_key()

authenticated_encryption(e : string) <=
--  ** "The encryption algorithm " e " is strong and authenticated. "
--     "Messages cannot be forged or manipulated" **
  ** " " e " 加密算法是强加密算法，并且是经过验证的。 "
     "消息不能被伪造或被操纵" **
  e = "AES-128-GCM" or e = "AES-128-CTR-HMAC-SHA1"

private_key() <=
  ** "The encryption key is private to the UAV and Ground Station" **
  key_randomly_generated() and
  gs_private_key() and
  transmit_private_key() and
  uav_private_key() and
  uav_private_key_unchanged()

key_randomly_generated() <=
  ** "The encryption key is randomly generated and cannot be guessed" **
  true

gs_private_key() <=
  ** "The Ground Station does not leak the encryption key" **
  true

transmit_private_key() <=
  ** "The encryption key is securely transmitted to the UAV and Ground Station" **
  true
 
uav_private_key() <=
  ** "The UAV does not leak the encryption key" ** 
  true
  
uav_private_key_unchanged() <=
  ** "The encryption key is unmodified while on the UAV" **
  true

motors_only_receive_decrypt() <=
--	** "The UAV motors only execute commands that pass decrypt" **
	** "UAV电机只执行解密后的指令" **	
	motors_only_receive_from_mainloop(MAIN_LOOP) and
		all_commands_to_mainloop_pass_decrypt_before_motors(MAIN_LOOP)
		
-- TODO: What should we say about non-data port connections?
motors_only_receive_from_mainloop(mainloop : component) <=
--	** "The UAV motors only receive commands from " mainloop **
	** "UAV电机只接收来自 " mainloop "的指令"**
	forall (m : MOTORS).
	  forall (c : connections(m)).
	    (is_data_port_connection(c) or is_event_data_port_connection(c)) =>
	      comes_from_mainloop(c, mainloop)

comes_from_mainloop(c : connection, mainloop : component) <=
	** c " comes from " mainloop **
	 contained(source(c), mainloop)

all_commands_to_mainloop_pass_decrypt_before_motors(mainloop : component) <=
--  ** "All commands to " mainloop " pass decrypt before reaching UAV motors" **
  ** "在指令到达UAV电机之前，所有到达 " mainloop " 的指令都应通过加密" **
  all_inputs_decrypt_or_sensors(mainloop)

--所有的输入都是经过解密或者从sensors中来
all_inputs_decrypt_or_sensors(mainloop : component) <=
--    ** "All inputs to " mainloop " are sensor data or pass decrypt before reaching UAV motors" **
    ** "在指令到达电机之前，所有到达 " mainloop "的输入信息都是传感器信息，或者是加密的信息" **
	forall (f : flatten_features(features(mainloop))).	--统计mainloop中所有的对外的接口，并放到f集合中，并循环遍历f中所有接口
	    is_incomming(f, mainloop) =>		--satisfy input port 
	      is_sensor_data(f) or feature_confined_to_decrypt(f, mainloop)


is_incomming(f : feature, x : component) : bool =
  exists (c : connections(f)). contained(destination(c), x)
  
is_sensor_data(f : feature) <=
  ** f " only receives sensor data" **
  has_type(f) and
  (type(f) = DataTypes::Accelerometer_data or
   type(f) = DataTypes::Gyroscope_data or
   type(f) = DataTypes::Magnetometer_data or
   type(f) = DataTypes::Battery_data or
   type(f) = DataTypes::GPS_data or
   type(f)=  DataTypes::Mavlink_data or
   type(f)=  DataTypes::Servo_Commands or
   type(f) = DataTypes::Barometric_data or
   type(f) = vehicle_gps_position::gps_ublox.impl or
   type(f) = DataTypes::Servo_Commands.impl )

   
feature_confined_to_decrypt(f : feature, mainloop : component) <=
--  ** "Commands to " f " pass through decrypt before reaching the UAV motors" **		--demo: f:= UAV.CSW.CSW.sensors_data.MAVLINK
  ** "发往 " f " 接口的指令，在到达电机之前先进行加密" **
  forall (c : connections(f)).
    contained(destination(c), mainloop) =>
      component_confined_to_decrypt(destination_component(c), mainloop)
      
component_confined_to_decrypt(c : component, mainloop : component) <=		--该处为包含mavlink接口的组件：mavlink进程组件		
  ** "Commands to " c " pass through decrypt before reaching the UAV motors" **		
  let reach : {component} = predecrypt_reach(c, mainloop);
    component_confined_to_decrypt_by_set(c, reach)
    
predecrypt_reach(c : component, mainloop : component) : {component} =
  recursive_predecrypt_reach({c})
  
recursive_predecrypt_reach(curr : {component}) : {component} =
  let next : {component} = union(curr, next_predecrypt_reach(curr));
  if next = curr then
    curr
  else
    recursive_predecrypt_reach(next)
   
next_predecrypt_reach(curr : {component}) : {component} =
  {y for (x : curr) (y : reachable_components(x)) | not is_decrypt(x)}

reachable_components(comp : component) : {component} =
  {c for (conn : connections(comp))		--返回一个所有连接的集合
  	     (c : reachable_components_via_connection(comp, conn))}

-- What components (either a single one or none) can 'comp' reach directly via 'conn'
--
-- This is complicated due to data access connections which seem to ignore
-- normal aadl directionality, and instead use an access rights property
reachable_components_via_connection(comp : component, conn : connection) : {component} =
  -- a direct port connection
  if is_port_connection(conn) then
    if source_component(conn) = comp then {destination_component(conn)} else {}
  -- a component reading from 'comp' as a data component via read access on 'conn'
  else if comp instanceof data then
    if comp = source(conn) and has_read_access(destination(conn)) then
      {destination_component(conn)}
    else if comp = destination(conn) and has_read_access(source(conn)) then
      {source_component(conn)}
    else
      {}
  -- 'comp' writing to a data component via write access on 'conn'  
  else if destination(conn) instanceof data and has_write_access(source(conn)) then
    {destination_component(conn)}
  else if source(conn) instanceof data and has_write_access(destination(conn)) then
    {source_component(conn)}
  -- Other connections unsupported at this time
  else
    {}

has_write_access(a : aadl) : bool =
  has_property(a, Memory_Properties::Access_Right) and
  (property(a, Memory_Properties::Access_Right) = "write_only" or
   property(a, Memory_Properties::Access_Right) = "read_write")

has_read_access(a : aadl) : bool =
  has_property(a, Memory_Properties::Access_Right) and
  (property(a, Memory_Properties::Access_Right) = "read_only" or
   property(a, Memory_Properties::Access_Right) = "read_write")

is_decrypt(comp : component) : bool =
  type(comp) = CSW::CSW 

component_confined_to_decrypt_by_set(x : component, reach : {component}) <=
  ** "Commands to " x " not passing through decrypt are confined and "
     "cannot reach UAV motors. Confinement set: " reach **
  forall (y : reach). cannot_reach_UAV_motors(y)

cannot_reach_UAV_motors(x : component) <=
  ** x " cannot communicate directly to UAV motors" **
  not member(x, MOTORS) and
  forall (conn : connections(x)).source_component(conn) = x => not member(destination_component(conn), MOTORS)

--debugging
  
print_empty() <= ** "" ** true

print_aadl(a : aadl) <=
  ** a **
  true
  
print_set(s : {aadl}) <=
  ** s **
  true
  
**};
end Com_encrypt;
