# Supplementary material for: An integrated modeling, verification, and code generation for uncrewed aerial systems: less cost and more efficiency
Source: PeerJ Comput Sci. 2025 Jan 9;11:e2575. doi: 10.7717/peerj-cs.2575 (PMC11784798; doi:10.7717/peerj-cs.2575)
Supplement: Supplemental Information 1 [file peerj-cs-11-2575-s001.zip › ┤·┬δ/resolute/GNSS_jam.aadl]

package GNSS_jam
public	
	with anti_interference_device;
	with vehicle_gps_position;
	annex resolute {**

GPS_anti_interference_model : component = instance(anti_interference_device::anti_interference_system)		
GPS_anti_interference_device: component = instance(anti_interference_device::anti_interference_GPS_module)	
BUS_uart4:component = instance(CORTEX::STM32F765)

GNSS_jam() <= 
  --** "The UAV can counter the interference of GPS" **
  **"无人机能够抵抗导航定位信号干扰压制"**
    GPS_anti_interference_model_impletement() and input_and_output_are_valid()
--++++++++++++++++++++++++++++++++++++++++++++++++++++++++++++++++++++++++++

feat_is_connected(feat : feature) <= 
	** "The feature: " feat " is connected" **
	is_connected(feat) and print_connections(connections(feat))

print_connections(conns : {connection}) <=
	** "The connections are " conns **
	true

is_connected(feat : feature) : bool =
  connections(feat) <> {}

GPS_anti_interference_model_impletement() <=
--**"GPS anti_interference model is impletmented completely"**
**"抗干扰模块部署完整"**
	model_is_connected_corrected()
	
model_is_connected_corrected()<=
**"GPS anti_interference model is connected corrected"**
forall (sub:subcomponents(GPS_anti_interference_model)).
	forall(feat : features(sub)).
  	feat_is_connected(feat)
	and
	forall (subsub:subcomponents(sub)).
		forall(feats : features(sub)).
  	feat_is_connected(feats)

input_and_output_are_valid()<=
--**"The input and output are valid"**
**"抗干扰模块的输入和输出是有效的"**

input_is_valid() and output_is_valid()

input_is_valid()<=
**"The input of GPS anti_interference model is valid"**

	exists(feat:features(GPS_anti_interference_device)).
		--forall(con:connections(feat)).
			--print_aadl(source(con))
		exists(con:connections(feat)).
		contained(source(con),BUS_uart4)
			
output_is_valid()<=
**"The output of  GPS anti_interference model is valid"**
	forall(feat:features(GPS_anti_interference_device)).
	--print_aadl(feat)
	direction(feat)="out" =>
	is_sensor_data(feat)
--+++++++++++++++++++++++++++++++++++++++++++++++++++++++++++++++++++++++++++
 
 is_outcomming(f : feature, x : component) : bool =
  exists (c : connections(f)). contained(source(c), x)
 
 is_incomming(f : feature, x : component) : bool =
  exists (c : connections(f)). contained(destination(c), x)
 
 is_sensor_data(f : feature) <=
  ** f "  sends sensor data" **
  has_type(f) and
  type(f) = DataTypes::GPS_data or type(f) = vehicle_gps_position::gps_ublox.impl
   
 print_aadl(a : aadl) <=
  ** a **
  true  
  
 print_aadl_name(a : aadl) <=
  ** names **
  let names:string=name(a);
  true
   
**};
end GNSS_jam;
