# Supplementary material for: An integrated modeling, verification, and code generation for uncrewed aerial systems: less cost and more efficiency
Source: PeerJ Comput Sci. 2025 Jan 9;11:e2575. doi: 10.7717/peerj-cs.2575 (PMC11784798; doi:10.7717/peerj-cs.2575)
Supplement: Supplemental Information 1 [file peerj-cs-11-2575-s001.zip › ┤·┬δ/resolute/GNSS_spoof.aadl]

package GNSS_spoof
public
	with gps_module;
	annex resolute {**

	GPS_checkedmodel : component = instance(gps_module::GpsModule)	
	MAIN : component = instance(CSW::CSW)	
	MOTORS : {component} = instances(Hardware_IO::motor)
	
	GNSS_spoof() <= 
	  --** "The UAV can counter the spoof of GPS" **
	  **"无人机能够抵抗导航定位信号欺骗"**
	    GPS_checked_model() and motors_only_receive_checked_GPS()    
	--++++++++++++++++++++++++++++++++++++++++++++++++++++++++++++++++++++++++++
	GPS_checked_model() <=
	--**"GPS checked model is impletmented completely"**
	**"抗欺骗模块部署完整"**
		model_is_connected_corrected() and input_and_output_of_model_are_valid()
		
	model_is_connected_corrected()<=
	**"GPS checked model is connected corrected"**
	    forall(feat_in : features(GPS_checkedmodel)).
	    if direction(feat_in)="in" then
	     model_is_first_connected_to_GPS(feat_in)
	    else if direction(feat_in)="out" then
		 model_is_connected_to_MS(feat_in)
		else
		False
	
	model_is_first_connected_to_GPS(feat : feature):bool=
	--**"GPS checked model is first connected to GPS"**
		  forall(con : connections(feat)).is_output_of_driver(name(source(con)))
	
	is_output_of_driver(str:string):bool=
	--**"The "str" is the output of Driver"**
	 str="msg_vehicle_gps_position"
	
	model_is_connected_to_MS(feat:feature):bool=
	--**"GPS checked model is connected to message service"**
		forall(con : connections(feat)).is_input_of_MS(name(destination(con)))
	
	is_input_of_MS(str:string):bool=
	 str="vehicle_gps_position"
		
	input_and_output_of_model_are_valid()<=
	
	--**"The input and output of model are valid"**
	**"抗欺骗模块输入和输出是有效的"**
		input_of_model_is_valid() and output_of_model_is_valid()
	
	input_of_model_is_valid()<=
	**"The input of model is valid"**
		history_trajectory_is_liner()
		
	history_trajectory_is_liner()<=
	**"The history trajectory is liner"**
		true
	
	output_of_model_is_valid()<=
	**"The output of model is valid"**
		history_outputs_are_liner()
		
	history_outputs_are_liner()<=
	**"The history outputs are liner"**
		true
		
	--+++++++++++++++++++++++++++++++++++++++++++++++++++++++++++++++++++++++++++
	
	motors_only_receive_checked_GPS()<=
	**"The motors only receive checked GPS data"**
	  --true
		GPS_to_mainloop_pass_check_before_motors(MAIN)
			
	GPS_to_mainloop_pass_check_before_motors(mainloop : component) <=
	  ** "GPS data to " mainloop " pass check before reaching UAV motors" **
	  all_inputs_check_or_GPS(mainloop)
	
	--所有的GPS输入都是经过校验
	all_inputs_check_or_GPS(mainloop : component) <=
	    ** "All GPS data to " mainloop "  pass check before reaching UAV motors" **
		forall (f : flatten_features(features(mainloop))).	--统计mainloop中所有的对外的接口，并放到f集合中，并循环遍历f中所有接口
		    is_incomming(f, mainloop) =>	
		    --is_GPS_data(f) and feature_confined_to_decrypt(f, mainloop)
		    feature_confined_to_decrypt(f, mainloop)
	
	is_incomming(f : feature, x : component) : bool =
	  exists (c : connections(f)). contained(destination(c), x)
	   
	is_GPS_data(f : feature) <=
	  ** f " receives GPS data" **
	  has_type(f) and (type(f) = DataTypes::GPS_data)
	   
	feature_confined_to_decrypt(f : feature, mainloop : component) <=
	  ** "GPS data to " f " pass through check before reaching the UAV motors" **		
	  forall (c : connections(f)).
	    contained(destination(c), mainloop) =>
	      component_confined_to_decrypt(destination_component(c), mainloop)
	      
	component_confined_to_decrypt(c : component, mainloop : component) <=		
	  ** "GPS data to " c " pass through check before reaching the UAV motors" **
	  let reach : {component} = prechekced_reach(c, mainloop);
	    component_confined_to_decrypt_by_set(c, reach)
	    
	prechekced_reach(c : component, mainloop : component) : {component} =
	  recursive_prechekced_reach({c})
	  
	recursive_prechekced_reach(curr : {component}) : {component} =
	  let next : {component} = union(curr, next_prechekced_reach(curr));
	  if next = curr then
	    curr
	  else
	    recursive_prechekced_reach(next)
	   
	next_prechekced_reach(curr : {component}) : {component} =
	  {y for (x : curr) (y:is_prechekced(x))}
	
	is_prechekced(comp : component):{component}=	
	  if has_access(comp) then 
	  {comp}
	  else
	  {}
	
	has_access(a : aadl) : bool =
	  property(a, gps_property::Is_Checked) =true
	
	component_confined_to_decrypt_by_set(x : component, reach : {component}) <=
	  ** "GPS data to " x " not passing through check are confined and "
	     "cannot reach UAV motors. Confinement set: " reach **
	  forall (y : reach). cannot_reach_UAV_motors(y)
	
	cannot_reach_UAV_motors(x : component) <=
	  ** x " cannot communicate directly to UAV motors" **
	  not member(x, MOTORS) and
	  forall (conn : connections(x)).
	    source_component(conn) = x => not member(destination_component(conn), MOTORS)
	  
	 print_aadl(a : aadl) <=
	  ** a **
	  true
	   
	**};	
end GNSS_spoof;
