# Supplementary material for: An integrated modeling, verification, and code generation for uncrewed aerial systems: less cost and more efficiency
Source: PeerJ Comput Sci. 2025 Jan 9;11:e2575. doi: 10.7717/peerj-cs.2575 (PMC11784798; doi:10.7717/peerj-cs.2575)
Supplement: Supplemental Information 1 [file peerj-cs-11-2575-s001.zip › ┤·┬δ/software/CSW.aadl]

package CSW
public
	with HardWare, Hardware_IO;

	with Base_Types;

	with drivers;

	with px4_sys;

	with battery_status, geofence_result, mission_result, sensor_combined, vehicle_air_data;

	with vehicle_magnetometer, sensor_correction, sensor_selection, estimator_status, sensor_bias, sensor_baro, sensor_gyro, sensor_accel, sensor_mag, vehicle_gps_position;

	with vehicle_global_position, vehicle_attitude, vehicle_rates_setpoint, pos_control, command, dataman, ekf2, events, att_control, navigator, px4iofirmware, uorb, sensors, mavlink, wind_estimator, land_detector, logger, load_mon;

	with gps_module, sensors, ekf2_innovations, jk_communication, micrortps_bridge, mission_dg, sih;

	with UAV;
	with gps_property;

	system CSW
		features
			sensors_data: feature group  inverse of HardWare::Sensors;
			csw_to_px4io: feature group Hardware_IO::csw_to_io;
			ppm_in: in  data port UAV::Flight_Control_Commands.i;
			mavlink_in: in  data port UAV::EncryptMAVLink;
			mavlink_out: out  data port UAV::EncryptMAVLink;
		properties
			PX4_sys::Encryption_Algorthim => "AES-128-GCM";
			gps_property::Is_Checked=>true;
		annex agree {**
			  	eq gps_data_sync_char :bool = 
			  	(sensors_data.gps_data.SYNC.fir_d = 265) 
			  		and (sensors_data.gps_data.SYNC.sec_d = 142);
			  	eq gps_data_len_field :bool = 
			  		0 < sensors_data.gps_data.len 
			  			and sensors_data.gps_data.len < 100;
			  	assume "GPS protocol  is u-blox ":	true -> gps_data_sync_char;
			  	assume "GPS data len is positive":	sensors_data.gps_data.len > 0; 				  	
			  	const minimum_value :int = 1000; 	
			  	eq motor0 :int = csw_to_px4io.motor0.dutyfactor;
			  	eq motor1 :int = csw_to_px4io.motor1.dutyfactor;
			  	eq motor2 :int = csw_to_px4io.motor2.dutyfactor;
			  	eq motor3 :int = csw_to_px4io.motor3.dutyfactor;
			  	eq motor4 :int = csw_to_px4io.motor4.dutyfactor;
			  	eq motor5 :int = csw_to_px4io.motor5.dutyfactor;			  	
			  	eq motor0_value:bool = 1000 <= motor0 and motor0 <= 2000;	
			  	eq motor1_value:bool = 1000 <= motor1 and motor1 <= 2000;
			  	eq motor2_value:bool = 1000 <= motor2 and motor2 <= 2000;
			  	eq motor3_value:bool = 1000 <= motor3 and motor3 <= 2000;
			  	eq motor4_value:bool = 1000 <= motor4 and motor4 <= 2000;
			  	eq motor5_value:bool = 1000 <= motor5 and motor5 <= 2000;
			  	guarantee "motor output is positive" :
			  	true ->  motor0_value = true and
			  	motor1_value = true and motor2_value = true and motor3_value = true and 
			  	motor4_value = true and motor5_value = true;
			**};
--			annex resolute {**
--			prove GNSS_spoof()
--			prove Com_encrypt()
--			**};
	end CSW;

	system implementation CSW.Impl
		subcomponents
				--process
			commander: process command::commander.impl;
			dataman: process dataman::dataman.impl;
			ekf2: process ekf2::ekf2.impl;
			events: process events::events.impl;
			land_detector: process land_detector::land_detector.impl;
			load_mon: process load_mon::load_mon.impl;
			logger: process logger::logger.impl;
			mavlink: process mavlink::mavlink.impl;
			mc_att_control: process att_control::mc_att_control.impl;
			mc_pos_control: process pos_control::mc_pos_control.impl;
			navigator: process navigator::navigator.impl;
			px4iofirmware: process px4iofirmware::px4iofirmware.impl;
			sensors: process sensors::Sensors.impl;
			uORB: process uorb::uorb.impl;
			wind_estimator: process wind_estimator::wind_estimator;
			drivers: process drivers::drivers;
			GPS_Module: process gps_module::GpsModule;
			jk_communication: process jk_communication::jk_communication.impl;
			micrortps_bridge: process micrortps_bridge::micrortps_bridge.impl;
			mission_dg: process mission_dg::mission_dg.impl;
			sih: process sih::sih.impl;
--			
					--data
			vehicle_status: data pos_control::vehicle_status_s;
			vehicle_land_detected: data pos_control::vehicle_land_detected_s;
			vehicle_control_mode: data pos_control::vehicle_control_mode_s;
			parameter_update: data system_info;
			vehicle_attitude: data vehicle_attitude::vehicle_attitude.impl;
			home_position: data pos_control::home_position_s;
			vehicle_local_position: data pos_control::vehicle_local_position_s;
			landing_gear: data pos_control::landing_gear_s;
			trajectory_setpoint: data pos_control::vehicle_local_position_setpoint_s;
			vehicle_local_position_setpoint: data pos_control::vehicle_local_position_setpoint_s;
			vehicle_command: data pos_control::vehicle_command_s;
			sensor_baro: data sensor_baro::sensor_baro.impl;
			sensor_gyroscope: data sensor_gyro::sensor_gyro.impl;
			sensor_acceler: data sensor_accel::sensor_accel.impl;
			sensor_magnetometer: data sensor_mag::sensor_mag.impl;
			sensor_bias: data sensor_bias::sensor_bias.impl;
			sensor_selection: data sensor_selection::sensor_selection.impl;
--			sensor_preflght: data sensor_preflight::sensor_preflight.impl;
			sensor_correction: data sensor_correction::sensor_correction.impl;
			sensor_combined: data sensor_combined::sensor_combined.impl;
			vehicle_air_data: data vehicle_air_data::vehicle_air_data.impl;
			vehicle_magnet: data vehicle_magnetometer::vehicle_magnetometer.impl;
			estimator_status: data estimator_status::estimator_status.impl;
			vehicle_gps_position: data vehicle_gps_position::vehicle_gps_position.impl;
			vehicle_global_position: data vehicle_global_position::vehicle_global_position.impl;
			mission_result: data mission_result::mission_result.impl;
			geofence_result: data geofence_result::geofence_result.impl;
			vehicle_attitude_setpoint: data pos_control::vehicle_attitude_setpoint_s;
			battery_status: data battery_status::battery_status.impl;
			vehicle_rates_setpoint: data vehicle_rates_setpoint::vehicle_rates_setpoint.impl; --mavlink订阅的数据
			vehicle_odometry: data system_info;
			wind_estimate: data system_info;
			ekf2_innovations: data ekf2_innovations::ekf2_innovations.impl;
			ekf2_timestamps: data system_info;
			ekf_gps_drift: data system_info;
			actuator_controls: data system_info;
			rate_ctrl_status: data system_info;
			vehicle_command_ack: data system_info;
			mission: data system_info;
			power_button_state: data system_info;
			subsystem_info: data system_info;
			ekf_gps_position: data system_info;
			manual_control_setpoint: data system_info;
			cpuload: data system_info;
			position_setpoint_triplet: data pos_control::position_setpoint_triplet_s;
		connections
			conn1: port sensors_data.mavlink <-> mavlink.mavlink_internal;
					--commander
					----subscribe
			CSW_Impl_new_connection89: port actuator_controls -> commander.actuator_controls;
			CSW_Impl_new_connection66: port battery_status -> commander.battery_status;
			CSW_Impl_new_connection93: port cpuload -> commander.cpuload;
			CSW_Impl_new_connection58: port geofence_result -> commander.geofence_result;
			CSW_Impl_new_connection88: port vehicle_land_detected -> commander.vehicle_land_detectoed;
--			offboard_control_mode: mavlink advertise
--			conn_parameter1	     : port parameter_update -> commander.parameter_update;
--			safety: px4fmu advertised
			CSW_Impl_new_connection91: port manual_control_setpoint -> commander.manual_control_setpoint;
			CSW_Impl_new_connection68: port subsystem_info -> commander.subsystem_info;
--			system_power: no module advertise
			CSW_Impl_new_connection76: port estimator_status -> commander.estimator_status;
			CSW_Impl_new_connection57: port mission_result -> commander.mission_result;
			CSW_Impl_new_connection87: port sensor_bias -> commander.sensor_bias;
			CSW_Impl_new_connection72: port vehicle_global_position -> commander.vehicle_global_position;
			CSW_Impl_new_connection69: port vehicle_local_position -> commander.vehicle_local_position;
--			telemetry_status: mavlink advertise
			CSW_Impl_new_connection86: port vehicle_gps_position -> commander.vehicle_gps_position;
			CSW_Impl_new_connection74: port vehicle_attitude -> commander.vehicle_attitude; --accelerometer_calibration class
			CSW_Impl_new_connection90: port sensor_correction -> commander.sensor_correction; -- as same 
					----advertise		
			CSW_Impl_new_connection40: port commander.vehicle_command_ack -> vehicle_command_ack;
--			mavlink_log
			CSW_Impl_new_connection43: port commander.vehicle_command <-> vehicle_command;
			CSW_Impl_new_connection44: port commander.home_position -> home_position;
			CSW_Impl_new_connection46: port commander.vehicle_status -> vehicle_status;
			CSW_Impl_new_connection47: port commander.vehicle_control_mode -> vehicle_control_mode;
			CSW_Impl_new_connection49: port commander.mission -> mission;
					----subscribe and advertisse
			CSW_Impl_new_connection50: port commander.power_button_state <-> power_button_state;
					--ekf2
					----subscribe
			CSW_Impl_new_connection7: port vehicle_air_data -> ekf2.vehicle_air_data;
--			landing_target_pose
			CSW_Impl_new_connection10: port vehicle_magnet -> ekf2.vehicle_magnetometer;
--			parameter_update			
			CSW_Impl_new_connection2: port sensor_selection -> ekf2.sensor_selection;
			CSW_Impl_new_connection4: port sensor_combined -> ekf2.sensor_combined;
			CSW_Impl_new_connection60: port vehicle_status -> ekf2.vehicle_status;
			CSW_Impl_new_connection65: port vehicle_land_detected -> ekf2.vehicle_land_detected;
			CSW_Impl_new_connection56: port vehicle_gps_position -> ekf2.vehicle_gps_position;
					----advertise
			CSW_Impl_new_connection12: port ekf2.vehicle_local_position -> vehicle_local_position;
			CSW_Impl_new_connection14: port ekf2.vehicle_global_position -> vehicle_global_position;
--			CSW_Impl_new_connection15: port ekf2.vehicle_odometry -> vehicle_odometry;	--mavlink subscribe
			CSW_Impl_new_connection16: port ekf2.vehicle_attitude -> vehicle_attitude;
			CSW_Impl_new_connection18: port ekf2.wind_estimate -> wind_estimate;
			CSW_Impl_new_connection20: port ekf2.estimator_status -> estimator_status;
			CSW_Impl_new_connection24: port ekf2.ekf_gps_drift -> ekf_gps_drift; --no module subscribe
			CSW_Impl_new_connection21: port ekf2.ekf2_innovations -> ekf2_innovations; --no module subscribe
			CSW_Impl_new_connection22: port ekf2.ekf2_timestamps -> ekf2_timestamps; --no module subscribe
			CSW_Impl_new_connection23: port ekf2.sensor_bias -> sensor_bias;
			CSW_Impl_new_connection79: port ekf2.ekf_gps_position -> ekf_gps_position; --no module subscribe
					--events
					----subscribe
			CSW_Impl_new_connection95: port vehicle_command -> events.vehicle_command;
			CSW_Impl_new_connection96: port vehicle_status -> events.vehicle_status;
			CSW_Impl_new_connection94: port battery_status -> events.battery_status;
			CSW_Impl_new_connection97: port cpuload -> events.cpuload;
--			vehicle_status_flags: no module advertise			
					----advertise
			CSW_Impl_new_connection98: port events.vehicle_command_ack -> vehicle_command_ack;
--			tune_control
--			led_control
					--land_detector
					----subscribe
--			parameter_update
--			actuator_armed: no module subscribe?
			CSW_Impl_new_connection71: port vehicle_local_position -> land_detector.vehicle_local_position;
			CSW_Impl_new_connection80: port vehicle_local_position_setpoint -> land_detector.vehicle_local_position_setpoint;
			CSW_Impl_new_connection32: port vehicle_attitude -> mc_att_control.vehicle_attitude;
			land_detec_conn1: port actuator_controls -> land_detector.actuator_control;
			CSW_Impl_new_connection77: port sensor_bias -> land_detector.sensor_bias;
			land_detec_conn2: port vehicle_control_mode -> land_detector.vehicle_control_mode;
			land_detec_conn3: port battery_status -> land_detector.battery_status;
					----advertise
			CSW_Impl_new_connection55: port land_detector.vehicle_land_detector -> vehicle_land_detected;
					--load_mon
			CSW_Impl_new_connection92: port load_mon.cpuload -> cpuload;
					--logger
					----subscribe
			CSW_Impl_new_connection99: port vehicle_command -> logger.vehicle_command;
--			log_message: 
			CSW_Impl_new_connection100: port vehicle_status -> logger.vehicle_status;
--			parameter_update
					----advertise
			CSW_Impl_new_connection101: port logger.vehicle_command_ack -> vehicle_command_ack;
					--mc_att_control
					----subscribe
			CSW_Impl_new_connection34: port battery_status -> mc_att_control.battery_status;
			att_control_conn1: port vehicle_attitude -> mc_att_control.vehicle_attitude;
			CSW_Impl_new_connection85: port manual_control_setpoint -> mc_att_control.manual_control_setpoint;
			CSW_Impl_new_connection64: port vehicle_control_mode -> mc_att_control.vehicle_control_mode;
--			parameter_update			
			CSW_Impl_new_connection61: port vehicle_status -> mc_att_control.vehicle_status;
--			moltirotor_motor_limits
--			sensor_gyro: which one?
			CSW_Impl_new_connection83: port sensor_correction -> mc_att_control.sensor_correction;
			CSW_Impl_new_connection78: port sensor_bias -> mc_att_control.sensor_bias;
			CSW_Impl_new_connection82: port vehicle_land_detected -> mc_att_control.vehicle_land_detected;
					----advertise
			CSW_Impl_new_connection31: port mc_att_control.actuator_controls -> actuator_controls;
			CSW_Impl_new_connection29: port mc_att_control.rate_ctrl_status -> rate_ctrl_status;
					----subscribe and advertise
			CSW_Impl_new_connection27: port landing_gear <-> mc_att_control.landing_gear;
			CSW_Impl_new_connection28: port mc_att_control.vehicle_rates_setpoint <-> vehicle_rates_setpoint;
			CSW_Impl_new_connection26: port vehicle_attitude_setpoint <-> mc_att_control.vehicle_attitude_setpoint;
					--mc_pos_control
					----subscribe
			conn_pos1: port vehicle_status <-> mc_pos_control.vehicle_status_sub;
			conn_pos2: port vehicle_land_detected <-> mc_pos_control.vehicle_land_detected_sub;
			conn_pos3: port vehicle_control_mode <-> mc_pos_control.control_mode_sub;
					--parameter_update
--			conn_pos5: port mc_pos_control.vehicle_attitude_setpoint_pub <->  vehicle_attitude;
			conn_pos6: port home_position <-> mc_pos_control.home_pos_sub;
			conn_pos7: port vehicle_local_position <-> mc_pos_control.local_pos_sub;
					----advertise
			conn_pos8: port mc_pos_control.landing_gear_pub -> landing_gear;
			conn_pos9: port mc_pos_control.traj_sp_pub -> trajectory_setpoint; --?
			conn_pos10: port mc_pos_control.local_pos_sp_pub -> vehicle_local_position_setpoint;
			conn_pos11: port mc_pos_control.vehicle_command_pub -> vehicle_command;
			conn_pos12: port mc_pos_control.vehicle_attitude_setpoint_pub -> vehicle_attitude_setpoint;
--			conn_pos13: port position_setpoint_triplet -> mc_pos_control.position_setpoint_triplet_sub;
					--navigator
					----subscribe
			CSW_Impl_new_connection70: port vehicle_local_position -> navigator.vehicle_local_position;
			CSW_Impl_new_connection73: port vehicle_global_position -> navigator.vehicle_global_position;
			navigator_conn1: port vehicle_gps_position -> navigator.vehicle_gps_position;
			CSW_Impl_new_connection62: port vehicle_status -> navigator.vehicle_status;
			navigator_conn2: port vehicle_land_detected -> navigator.vehicle_land_detected;
			navigator_conn3: port home_position -> navigator.home_position;
			navigator_conn4: port mission -> navigator.mission;
					--parameter_update	
					----advertise
			CSW_Impl_new_connection36: port navigator.mission_result -> mission_result;
			CSW_Impl_new_connection37: port navigator.geofence_result -> geofence_result;
			CSW_Impl_new_connection38: port navigator.vehicle_command_ack -> vehicle_command_ack;
			CSW_Impl_new_connection35: port navigator.vehicle_attitude_setpoint -> vehicle_attitude_setpoint;
			CSW_Impl_new_connection39: port navigator.actuator_controls -> actuator_controls; --actuator_controls_2
			navigator_conn5: port navigator.position_setpoint_triplet -> position_setpoint_triplet;
					--sub and ad
			CSW_Impl_new_connection81: port vehicle_command <-> navigator.vehicle_command;
					--sensors
			CSW_Impl_new_connection84: port sensors.manual_control_setpoint -> manual_control_setpoint;
			CSW_Impl_new_connection5: port sensors.vehicle_air_data -> vehicle_air_data;
			CSW_Impl_new_connection11: port sensors.vehicle_magnetometer -> vehicle_magnet;
			CSW_Impl_new_connection41: port sensor_gyroscope -> sensors.sensor_gyro;
			CSW_Impl_new_connection45: port sensor_magnetometer -> sensors.sensor_mag;
			CSW_Impl_new_connection48: port sensor_baro -> sensors.sensor_baro;
			CSW_Impl_new_connection51: port sensor_acceler -> sensors.sensor_accel;
			CSW_Impl_new_connection59: port sensors_data.battery_data -> sensors.data_battery;
			CSW_Impl_new_connection3: port sensors.sensor_selection -> sensor_selection;
			CSW_Impl_new_connection54: port Sensors.battery_status -> battery_status;
			CSW_Impl_new_connection9: port sensors.sensor_combined -> sensor_combined;
--			CSW_Impl_new_connection: port sensors.sensor_preflight -> sensor_preflght;
			CSW_Impl_new_connection52: port sensors.sensor_correction -> sensor_correction;
			CSW_Impl_new_connection63: port vehicle_control_mode -> sensors.vehicle_control_mode;
			CSW_Impl_new_connection67: port sensors.subsystem_info -> subsystem_info;
					--wind_estimator
			CSW_Impl_new_connection75: port wind_estimate <-> wind_estimator.wind_estimate;
					--driver
			CSW_Impl_new_connection13: port drivers.msg_gyrp -> sensor_gyroscope;
			CSW_Impl_new_connection30: port drivers.msg_mag -> sensor_magnetometer;
--			CSW_Impl_new_connection42: port drivers.msg_baro -> sensor_baro {Connection_Pattern => ((
--												One_To_One));};
			CSW_Impl_new_connection6: port sensors_data.accelerometer_data1 -> drivers.data_acce;
			CSW_Impl_new_connection8: port sensors_data.magnetometer_data -> drivers.data_mag;
			CSW_Impl_new_connection17: port sensors_data.barometric_data -> drivers.data_baro;
			CSW_Impl_new_connection19: port sensors_data.gps_data -> drivers.data_gps;
			CSW_Impl_new_connection25: port sensors_data.gyroscope_data1 -> drivers.data_gyro;
			CSW_Impl_new_connection33: port drivers.msg_acce -> sensor_acceler;
			mixer_conn1: port actuator_controls -> drivers.actuator_control;
			mixer_conn2: port drivers.motor0 -> csw_to_px4io.motor0;
			mixer_conn3: port drivers.motor1 -> csw_to_px4io.motor1;
			mixer_conn4: port drivers.motor2 -> csw_to_px4io.motor2;
			mixer_conn5: port drivers.motor3 -> csw_to_px4io.motor3;
			mixer_conn6: port drivers.motor4 -> csw_to_px4io.motor4;
			mixer_conn7: port drivers.motor5 -> csw_to_px4io.motor5;
			
			CSW_Impl_new_connection: port GPS_Module.msg_gps_out -> vehicle_gps_position;
			CSW_Impl_new_connection15: port drivers.msg_vehicle_gps_position -> GPS_Module.msg_gps_in;
		properties
			PX4_SYS::boards => ("E:/PX4/home/test/boards");
			PX4_SYS::cmake => ("E:/PX4/home/test/cmake");
			PX4_SYS::mavlink => ("E:/PX4/home/test/mavlink");
			PX4_SYS::msg => ("E:/PX4/home/test/msg");
			PX4_SYS::posixconfigs => ("E:/PX4/home/test/posix-configs");
			PX4_SYS::ROMFS => ("E:/PX4/home/test/ROMFS");
			PX4_SYS::validation => ("E:/PX4/home/test/validation");
			PX4_SYS::platforms => ("E:/PX4/home/test/platforms");
			PX4_SYS::tools => ("E:/PX4/home/test/Tools");
			PX4_SYS::src_modules => ("");
			PX4_SYS::src_drivers => ("E:/PX4/home/test/src/drivers");
			PX4_SYS::src_include => ("E:/PX4/home/test/src/include");
			PX4_SYS::src_lib => ("E:/PX4/home/test/src/lib");
			PX4_SYS::src_platforms => ("E:/PX4/home/test/src/platforms");
			PX4_SYS::src_systemcmds => ("E:/PX4/home/test/src/systemcmds");
			PX4_SYS::src_templates => ("E:/PX4/home/test/src/templates");
		annex agree {**
			assert motor0 > 1000 and motor0 <2000;
			assert motor1 > 1000 and motor1 <2000;
			assert motor2 > 1000 and motor2 <2000;
			assert motor3 > 1000 and motor3 <2000;
			assert motor4 > 1000 and motor4 <2000;
			assert motor5 > 1000 and motor5 <2000;
			
			**};
	end CSW.Impl;

	process mc_att_control_v1
		features
------------------------------------------------------------------------------------------------------------
---------------------针对simulink设计接口---------------------------------------------------------------------
			p_ref: in data port Base_Types::Float_32; --期望值
			y_ref: in data port Base_Types::Float_32;
			r_ref: in data port Base_Types::Float_32;
			p_b: in data port Base_Types::Float_32; --卡尔曼滤波后值
			y_b: in data port Base_Types::Float_32;
			r_b: in data port Base_Types::Float_32;
			Wp_b: in data port Base_Types::Float_32; --传感器纠偏之后的值
			Wy_b: in data port Base_Types::Float_32;
			Wr_b: in data port Base_Types::Float_32;
			pitch: out data port Base_Types::Float_32; --输出值
			yaw: out data port Base_Types::Float_32;
			roll: out data port Base_Types::Float_32;
			mc_att_control_v1_new_feature: provides subprogram access;
			pub: in feature;
		properties
			Source_Text => ("D:\\aadl2Simulink", "D:\\aadl2Simulink\\mc_att_control.slx", "", "");
			Period => 100ms;
			Deadline => 100 ms;
		annex agree {**
			assume "p_ref input range" : p_ref < 45.0;	--rad/s
			assume "y_ref input range" : y_ref < 60.0;
			assume "r_ref input range" : r_ref < 45.0;
			guarantee "roll output range" : p_ref < 45.0;**};
	end mc_att_control_v1;

	process implementation mc_att_control_v1.impl
		subcomponents
			mc_att_control_main: thread main.imp;
			internal_state: data;
		connections
			mc_att_control_v1_impl_new_connection: data access internal_state -> mc_att_control_main.main_new_feature;
	end mc_att_control_v1.impl;

	process dataman
	end dataman;

	thread main
		features
			main_new_feature: requires data access;
	end main;

	thread implementation main.imp
		subcomponents
			prepare: subprogram prepare.imp;
			prepare_copy: subprogram prepare.imp;
		connections
			main_imp_new_connection: data access main_new_feature -> prepare.para1;
			main_imp_new_connection2: data access main_new_feature -> prepare_copy.para1;
	end main.imp;

	subprogram prepare
		features
			para1: requires data access;
	end prepare;

	subprogram implementation prepare.imp
	end prepare.imp;

------------------------------------------------------------------------------------
------------------------------------------------------------------------------------
	data system_info
	end system_info;
end CSW;
