# Supplementary material for: An integrated modeling, verification, and code generation for uncrewed aerial systems: less cost and more efficiency
Source: PeerJ Comput Sci. 2025 Jan 9;11:e2575. doi: 10.7717/peerj-cs.2575 (PMC11784798; doi:10.7717/peerj-cs.2575)
Supplement: Supplemental Information 1 [file peerj-cs-11-2575-s001.zip › ┤·┬δ/software/DataType/actuator_controls.aadl]

package actuator_controls
public
	with Data_Model;
	with Base_Types;
--------------------------------------------------------------------------------------
---------------------actuator_controls----------------------------------------------	
--发布：1：sensors/rc_update、 2：navigator/mission_block 	3;：
--订阅：0:sensors、 0:battery_status
	data actuator_controls
		properties
			Data_Model::Data_Representation => Struct;
			Concurrency_Control_Protocol => Protected_Access;
	end actuator_controls;
	data implementation actuator_controls.impl
		subcomponents
			timestamp: data Base_Types::Unsigned_64;		-- time since system start (microseconds)
--			uint8 NUM_ACTUATOR_CONTROLS = 8
--			uint8 NUM_ACTUATOR_CONTROL_GROUPS = 4
--			uint8 INDEX_ROLL = 0
--			uint8 INDEX_PITCH = 1
--			uint8 INDEX_YAW = 2
--			uint8 INDEX_THROTTLE = 3
--			uint8 INDEX_FLAPS = 4
--			uint8 INDEX_SPOILERS = 5
--			uint8 INDEX_AIRBRAKES = 6
--			uint8 INDEX_LANDING_GEAR = 7
--			uint8 GROUP_INDEX_ATTITUDE = 0
--			uint8 GROUP_INDEX_ATTITUDE_ALTERNATE = 1
			timestamp_sample: data Base_Types::Unsigned_64;	    -- the timestamp the data this control response is based on was sampled
			control: data Base_Types::Float_32[8];
	end actuator_controls.impl;		
end actuator_controls;
