# Supplementary material for: An integrated modeling, verification, and code generation for uncrewed aerial systems: less cost and more efficiency
Source: PeerJ Comput Sci. 2025 Jan 9;11:e2575. doi: 10.7717/peerj-cs.2575 (PMC11784798; doi:10.7717/peerj-cs.2575)
Supplement: Supplemental Information 1 [file peerj-cs-11-2575-s001.zip › ┤·┬δ/software/DataType/battery_status.aadl]

package battery_status
public
  with Base_Types;
  with Data_Model;
--------------------------------------------------------------------------------------
---------------------battery_status----------------------------------------------	
--发布：src/drivers/power_monitor、battery_status
--订阅：src/drivers/rc_input、src/drivers/telemetry、、commander、mc_att_control、
	data battery_status
		properties
			Data_Model::Data_Representation => Struct;
	end battery_status;
	data implementation battery_status.impl
		subcomponents
			timestamp: data Base_Types::Unsigned_64;		-- time since system start (microseconds)
			voltage_v: data Base_Types::Float_32;			-- Battery voltage in volts, 0 if unknown
			voltage_filtered_v: data Base_Types::Float_32;	-- Battery voltage in volts, filtered, 0 if unknown
			current_a: data Base_Types::Float_32;			-- Battery current in amperes, -1 if unknown
			current_filtered_a: data Base_Types::Float_32;	-- Battery current in amperes, filtered, 0 if unknown
			average_current_a: data Base_Types::Float_32;	-- Battery current average in amperes, -1 if unknown
			discharged_mah: data Base_Types::Float_32;		-- Discharged amount in mAh, -1 if unknown
			remaining: data Base_Types::Float_32;			-- From 1 to 0, -1 if unknown
			scale: data Base_Types::Float_32;				-- Power scaling factor, >= 1, or -1 if unknown
			temperature: data Base_Types::Float_32;         	-- temperature of the battery. NaN if unknown
			cell_count: data Base_Types::Integer_32;		-- Number of cells
			connected: data Base_Types::boolean;			-- Whether or not a battery is connected, based on a voltage threshold
			system_source: data Base_Types::boolean;		-- Whether or not a this battery is the active power source for VDD_5V_IN
			priority: data Base_Types::Unsigned_8;        	-- Zerro based priority is the connection on the Power Controller V1..Vn AKA BrickN-1
			capacity: data Base_Types::Unsigned_16;       	-- actual capacity of the battery
			cycle_count: data Base_Types::Unsigned_16;         	-- number of discharge cycles the battery has experienced
			run_time_to_empty: data Base_Types::Unsigned_16;   	-- predicted remaining battery capacity based on the present rate of discharge in min
			average_time_to_empty: data Base_Types::Unsigned_16;  -- predicted remaining battery capacity based on the average rate of discharge in min
			serial_number: data Base_Types::Unsigned_16;       	-- serial number of the battery pack
			
			voltage_cell_v: data Base_Types::Float_32[4];  	  	-- Battery individual cell voltages
			max_cell_voltage_delta: data Base_Types::Float_32; 	-- Max difference between individual cell voltages
			
			is_powering_off: data Base_Types::boolean;			-- Power off event imminent indication, false if unknown
			
			
--			uint8 BATTERY_WARNING_NONE = 0       				-- no battery low voltage warning active
--			uint8 BATTERY_WARNING_LOW = 1       					-- warning of low voltage
--			uint8 BATTERY_WARNING_CRITICAL = 2   				-- critical voltage, return / abort immediately
--			uint8 BATTERY_WARNING_EMERGENCY = 3   				-- immediate landing required
--			uint8 BATTERY_WARNING_FAILED = 4   					-- the battery has failed completely

			warning: data Base_Types::Unsigned_8;    			-- current battery warning
	end battery_status.impl;
	
end battery_status;
