# Supplementary material for: An integrated modeling, verification, and code generation for uncrewed aerial systems: less cost and more efficiency
Source: PeerJ Comput Sci. 2025 Jan 9;11:e2575. doi: 10.7717/peerj-cs.2575 (PMC11784798; doi:10.7717/peerj-cs.2575)
Supplement: Supplemental Information 1 [file peerj-cs-11-2575-s001.zip › ┤·┬δ/software/DataType/commander_state.aadl]

package commander_state
public
	with Data_Model;
	with Base_Types;
--------------------------------------------------------------------------------------
-------------------------------------------------------------------
--发布：
--订阅：

	data commander_state
		properties
			Data_Model::Data_Representation => Struct;
	end commander_state;
	data implementation commander_state.impl
		subcomponents
			timestamp: data Base_Types::Unsigned_64;
--			uint8 MAIN_STATE_MANUAL = 0
--			uint8 MAIN_STATE_ALTCTL = 1
--			uint8 MAIN_STATE_POSCTL = 2
--			uint8 MAIN_STATE_AUTO_MISSION = 3
--			uint8 MAIN_STATE_AUTO_LOITER = 4
--			uint8 MAIN_STATE_AUTO_RTL = 5
--			uint8 MAIN_STATE_ACRO = 6
--			uint8 MAIN_STATE_OFFBOARD = 7
--			uint8 MAIN_STATE_STAB = 8
--			uint8 MAIN_STATE_RATTITUDE = 9
--			uint8 MAIN_STATE_AUTO_TAKEOFF = 10
--			uint8 MAIN_STATE_AUTO_LAND = 11
--			uint8 MAIN_STATE_AUTO_FOLLOW_TARGET = 12
--			uint8 MAIN_STATE_AUTO_PRECLAND = 13
--			uint8 MAIN_STATE_ORBIT = 14
--			uint8 MAIN_STATE_MAX = 15
			
			main_state: data Base_Types::Unsigned_8;		    	-- main state machine		
	end commander_state.impl;		
end commander_state;
