# Supplementary material for: An integrated modeling, verification, and code generation for uncrewed aerial systems: less cost and more efficiency
Source: PeerJ Comput Sci. 2025 Jan 9;11:e2575. doi: 10.7717/peerj-cs.2575 (PMC11784798; doi:10.7717/peerj-cs.2575)
Supplement: Supplemental Information 1 [file peerj-cs-11-2575-s001.zip › ┤·┬δ/software/DataType/differential_pressure.aadl]

package differential_pressure
public
	with Data_Model;
	with Base_Types;
--------------------------------------------------------------------------------------
---------------------压差----------------------------------------------
--发布：
--订阅：

	data differential_pressure
		properties
			Data_Model::Data_Representation => Struct;
	end differential_pressure;
	data implementation differential_pressure.impl
		subcomponents
			timestamp: data Base_Types::Unsigned_64;

			device_id: data Base_Types::Unsigned_32;						-- Sensor ID that must be unique for each baro sensor and must not change
			differential_pressure_raw_pa	: data Base_Types::Float_32;		-- Raw differential pressure reading (may be negative)
			differential_pressure_filtered_pa	: data Base_Types::Float_32;	-- Low pass filtered differential pressure reading
			temperature	: data Base_Types::Float_32;						-- Temperature provided by sensor, -1000.0f if unknown
	end differential_pressure.impl;		
end differential_pressure;
