# Supplementary material for: An integrated modeling, verification, and code generation for uncrewed aerial systems: less cost and more efficiency
Source: PeerJ Comput Sci. 2025 Jan 9;11:e2575. doi: 10.7717/peerj-cs.2575 (PMC11784798; doi:10.7717/peerj-cs.2575)
Supplement: Supplemental Information 1 [file peerj-cs-11-2575-s001.zip › ┤·┬δ/software/DataType/ekf2_innovations.aadl]

package ekf2_innovations
public
	with Data_Model;
	with Base_Types;
--------------------------------------------------------------------------------------
---------------------ekf2_innovations----------------------------------------------	
--订阅：？
--发布：ekf2、local_position_estimator、
	data ekf2_innovations
		properties
			Data_Model::Data_Representation => Struct;
	end ekf2_innovations;
	data implementation ekf2_innovations.impl
		subcomponents
			timestamp: data Base_Types::Unsigned_64;
			vel_pos_innov: data Base_Types::Float_32[6];		--velocity and position innovations
			mag_innov: data Base_Types::Float_32[6];		--earth magnetic field innovations	(创新，改革，新方法？)
			heading_innov: data Base_Types::Float_32;		--heading innovation
			airspeed_innov: data Base_Types::Float_32;		--airspeed innovation
			beta_innov: data Base_Types::Float_32;			--synthetic sideslip innovation
			flow_innov: data Base_Types::Float_32[2];		--flow innovation
			hagl_innov: data Base_Types::Float_32;			--innovation from the terrain estimator for the height above ground level measurement  (m)
			vel_pos_innov_var: data Base_Types::Float_32[6];	--velocity and position innovation variances
			mag_innov_var: data Base_Types::Float_32[3];		--earth magnetic field innovation variance
			heading_innov_var: data Base_Types::Float_32;	--heading innovation variance
			airspeed_innov_var: data Base_Types::Float_32;	--Airspeed innovation variance
			beta_innov_var: data Base_Types::Float_32;		--synthetic sideslip innovation variance
			flow_innov_var: data Base_Types::Float_32[2];	--flow innovation variance
			hagl_innov_var: data Base_Types::Float_32;		--innovation variance from the terrain estimator for the height above ground level measurement (m^2)
			output_tracking_error: data Base_Types::Float_32[3];--return a vector containing the output predictor angular, velocity and position tracking error magnitudes (rad), (m/s), (m)
			drag_innov: data Base_Types::Float_32[2];		--drag specific force innovation (m/s/s)
			drag_innov_var: data Base_Types::Float_32[2];	--drag specific force innovation variance (m/s/s)**2
			aux_vel_innov: data Base_Types::Float_32[2];		-- auxiliary NE velocity innovations from landing target measurement (m/s)
	end ekf2_innovations.impl;		
end ekf2_innovations;
