# Supplementary material for: An integrated modeling, verification, and code generation for uncrewed aerial systems: less cost and more efficiency
Source: PeerJ Comput Sci. 2025 Jan 9;11:e2575. doi: 10.7717/peerj-cs.2575 (PMC11784798; doi:10.7717/peerj-cs.2575)
Supplement: Supplemental Information 1 [file peerj-cs-11-2575-s001.zip › ┤·┬δ/software/DataType/estimator_status.aadl]

package estimator_status
public
	with Data_Model;
	with Base_Types;
--------------------------------------------------------------------------------------
---------------------estimator_status----------------------------------------------	
--发布：ekf2、
--订阅：commander、
	data estimator_status
		properties
			Data_Model::Data_Representation => Struct;
	end estimator_status;
	data implementation estimator_status.impl
		subcomponents
			timestamp: data Base_Types::Unsigned_64;	-- time since system start (microseconds)
			states: data Base_Types::Float_32[24];		-- Internal filter states
			n_states: data Base_Types::Unsigned_8;		-- Number of states effectively used
			--
			vibe: data Base_Types::Float_32[3];			-- IMU vibration metrics in the following array locations
			--# 0 : Gyro delta angle coning metric = filtered length of (delta_angle x prev_delta_angle)
			--# 1 : Gyro high frequency vibe = filtered length of (delta_angle - prev_delta_angle)
			--# 2 : Accel high frequency vibe = filtered length of (delta_velocity - prev_delta_velocity)
			--
			covariances: data Base_Types::Float_32[24];	-- Diagonal Elements of Covariance Matrix
			--
			gps_check_fail_flags: data Base_Types::Unsigned_16;     -- Bitmask to indicate status of GPS checks - see definition below
			--# bits are true when corresponding test has failed
			--uint8 GPS_CHECK_FAIL_GPS_FIX = 0		# 0 : insufficient fix type (no 3D solution)
			--uint8 GPS_CHECK_FAIL_MIN_SAT_COUNT = 1		# 1 : minimum required sat count fail
			--uint8 GPS_CHECK_FAIL_MIN_GDOP = 2		# 2 : minimum required GDoP fail
			--uint8 GPS_CHECK_FAIL_MAX_HORZ_ERR = 3		# 3 : maximum allowed horizontal position error fail
			--uint8 GPS_CHECK_FAIL_MAX_VERT_ERR = 4		# 4 : maximum allowed vertical position error fail
			--uint8 GPS_CHECK_FAIL_MAX_SPD_ERR = 5		# 5 : maximum allowed speed error fail
			--uint8 GPS_CHECK_FAIL_MAX_HORZ_DRIFT = 6		# 6 : maximum allowed horizontal position drift fail - requires stationary vehicle
			--uint8 GPS_CHECK_FAIL_MAX_VERT_DRIFT = 7		# 7 : maximum allowed vertical position drift fail - requires stationary vehicle
			--uint8 GPS_CHECK_FAIL_MAX_HORZ_SPD_ERR = 8	# 8 : maximum allowed horizontal speed fail - requires stationary vehicle
			--uint8 GPS_CHECK_FAIL_MAX_VERT_SPD_ERR = 9	# 9 : maximum allowed vertical velocity discrepancy fail
			--
			control_mode_flags: data Base_Types::Unsigned_32;		-- Bitmask to indicate EKF logic state
			--uint8 CS_TILT_ALIGN = 0		# 0 - true if the filter tilt alignment is complete
			--uint8 CS_YAW_ALIGN = 1		# 1 - true if the filter yaw alignment is complete
			--uint8 CS_GPS = 2		# 2 - true if GPS measurements are being fused
			--uint8 CS_OPT_FLOW = 3		# 3 - true if optical flow measurements are being fused
			--uint8 CS_MAG_HDG = 4		# 4 - true if a simple magnetic yaw heading is being fused
			--uint8 CS_MAG_3D = 5		# 5 - true if 3-axis magnetometer measurement are being fused
			--uint8 CS_MAG_DEC = 6		# 6 - true if synthetic magnetic declination measurements are being fused
			--uint8 CS_IN_AIR = 7		# 7 - true when thought to be airborne
			--uint8 CS_WIND = 8		# 8 - true when wind velocity is being estimated
			--uint8 CS_BARO_HGT = 9		# 9 - true when baro height is being fused as a primary height reference
			--uint8 CS_RNG_HGT = 10		# 10 - true when range finder height is being fused as a primary height reference
			--uint8 CS_GPS_HGT = 11		# 11 - true when GPS height is being fused as a primary height reference
			--uint8 CS_EV_POS = 12		# 12 - true when local position data from external vision is being fused
			--uint8 CS_EV_YAW = 13		# 13 - true when yaw data from external vision measurements is being fused
			--uint8 CS_EV_HGT = 14		# 14 - true when height data from external vision measurements is being fused
			--uint8 CS_BETA = 15		# 15 - true when synthetic sideslip measurements are being fused
			--uint8 CS_MAG_FIELD = 16		# 16 - true when only the magnetic field states are updated by the magnetometer
			--uint8 CS_FIXED_WING = 17	# 17 - true when thought to be operating as a fixed wing vehicle with constrained sideslip
			--uint8 CS_MAG_FAULT = 18		# 18 - true when the magnetomer has been declared faulty and is no longer being used
			--uint8 CS_ASPD = 19		# 19 - true when airspeed measurements are being fused
			--uint8 CS_GND_EFFECT = 20	# 20 - true when when protection from ground effect induced static pressure rise is active
			--uint8 CS_RNG_STUCK = 21		# 21 - true when a stuck range finder sensor has been detected
			--uint8 CS_GPS_YAW = 22		# 22 - true when yaw (not ground course) data from a GPS receiver is being fused
			--uint8 CS_MAG_ALIGNED = 23	# 23 - true when the in-flight mag field alignment has been completed
			--
			filter_fault_flags: data Base_Types::Unsigned_16;		-- Bitmask to indicate EKF internal faults
			--# 0 - true if the fusion of the magnetometer X-axis has encountered a numerical error
			--# 1 - true if the fusion of the magnetometer Y-axis has encountered a numerical error
			--# 2 - true if the fusion of the magnetometer Z-axis has encountered a numerical error
			--# 3 - true if the fusion of the magnetic heading has encountered a numerical error
			--# 4 - true if the fusion of the magnetic declination has encountered a numerical error
			--# 5 - true if fusion of the airspeed has encountered a numerical error
			--# 6 - true if fusion of the synthetic sideslip constraint has encountered a numerical error
			--# 7 - true if fusion of the optical flow X axis has encountered a numerical error
			--# 8 - true if fusion of the optical flow Y axis has encountered a numerical error
			--# 9 - true if fusion of the North velocity has encountered a numerical error
			--# 10 - true if fusion of the East velocity has encountered a numerical error
			--# 11 - true if fusion of the Down velocity has encountered a numerical error
			--# 12 - true if fusion of the North position has encountered a numerical error
			--# 13 - true if fusion of the East position has encountered a numerical error
			--# 14 - true if fusion of the Down position has encountered a numerical error
			--# 15 - true if bad delta velocity bias estimates have been detected
			--
			pos_horiz_accuracy: data Base_Types::Float_32;	-- 1-Sigma estimated horizontal position accuracy relative to the estimators origin (m)
			pos_vert_accuracy: data Base_Types::Float_32; 	-- 1-Sigma estimated vertical position accuracy relative to the estimators origin (m)
			innovation_check_flags: data Base_Types::Unsigned_16;	 -- Bitmask to indicate pass/fail status of innovation consistency checks
			--# 0 - true if velocity observations have been rejected
			--# 1 - true if horizontal position observations have been rejected
			--# 2 - true if true if vertical position observations have been rejected
			--# 3 - true if the X magnetometer observation has been rejected
			--# 4 - true if the Y magnetometer observation has been rejected
			--# 5 - true if the Z magnetometer observation has been rejected
			--# 6 - true if the yaw observation has been rejected
			--# 7 - true if the airspeed observation has been rejected
			--# 8 - true if the synthetic sideslip observation has been rejected
			--# 9 - true if the height above ground observation has been rejected
			--# 10 - true if the X optical flow observation has been rejected
			--# 11 - true if the Y optical flow observation has been rejected
			--
			mag_test_ratio: data Base_Types::Float_32; -- ratio of the largest magnetometer innovation component to the innovation test limit
			vel_test_ratio: data Base_Types::Float_32; -- ratio of the largest velocity innovation component to the innovation test limit
			pos_test_ratio: data Base_Types::Float_32; -- ratio of the largest horizontal position innovation component to the innovation test limit
			hgt_test_ratio: data Base_Types::Float_32; -- ratio of the vertical position innovation to the innovation test limit
			tas_test_ratio: data Base_Types::Float_32; -- ratio of the true airspeed innovation to the innovation test limit
			hagl_test_ratio: data Base_Types::Float_32; -- ratio of the height above ground innovation to the innovation test limit
			beta_test_ratio: data Base_Types::Float_32; -- ratio of the synthetic sideslip innovation to the innovation test limit
			--
			solution_status_flags: data Base_Types::Unsigned_16;	-- Bitmask indicating which filter kinematic state outputs are valid for flight control use.
			--# 0 - True if the attitude estimate is good
			--# 1 - True if the horizontal velocity estimate is good
			--# 2 - True if the vertical velocity estimate is good
			--# 3 - True if the horizontal position (relative) estimate is good
			--# 4 - True if the horizontal position (absolute) estimate is good
			--# 5 - True if the vertical position (absolute) estimate is good
			--# 6 - True if the vertical position (above ground) estimate is good
			--# 7 - True if the EKF is in a constant position mode and is not using external measurements (eg GPS or optical flow)
			--# 8 - True if the EKF has sufficient data to enter a mode that will provide a (relative) position estimate
			--# 9 - True if the EKF has sufficient data to enter a mode that will provide a (absolute) position estimate
			--# 10 - True if the EKF has detected a GPS glitch
			--# 11 - True if the EKF has detected bad accelerometer data
			--
			time_slip: data Base_Types::Float_32; -- cumulative amount of time in seconds that the EKF inertial calculation has slipped relative to system time
			--
			pre_flt_fail_innov_heading: data Base_Types::boolean;
			pre_flt_fail_innov_vel_horiz: data Base_Types::boolean;
			pre_flt_fail_innov_vel_vert: data Base_Types::boolean;
			pre_flt_fail_innov_height: data Base_Types::boolean;
			--
			--# legacy local position estimator (LPE) flags
			health_flags: data Base_Types::Unsigned_8;	-- Bitmask to indicate sensor health states (vel, pos, hgt)
			timeout_flags: data Base_Types::Unsigned_8;	-- Bitmask to indicate timeout flags (vel, pos, hgt)			
	end estimator_status.impl;		
end estimator_status;
