# Supplementary material for: An integrated modeling, verification, and code generation for uncrewed aerial systems: less cost and more efficiency
Source: PeerJ Comput Sci. 2025 Jan 9;11:e2575. doi: 10.7717/peerj-cs.2575 (PMC11784798; doi:10.7717/peerj-cs.2575)
Supplement: Supplemental Information 1 [file peerj-cs-11-2575-s001.zip › ┤·┬δ/software/DataType/geofence_result.aadl]

package geofence_result
public
	with Data_Model;
	with Base_Types;
--------------------------------------------------------------------------------------
---------------------feofence_result:电子围栏检测结果？----------------------------------------------
--发布：navigator
--订阅：commander

	data geofence_result
		properties
			Data_Model::Data_Representation => Struct;
	end geofence_result;
	data implementation geofence_result.impl
		subcomponents
			timestamp: data Base_Types::Unsigned_64;
--			uint8 GF_ACTION_NONE = 0                    # no action on geofence violation
--			uint8 GF_ACTION_WARN = 1                    # critical mavlink message
--			uint8 GF_ACTION_LOITER = 2                  # switch to AUTO|LOITER
--			uint8 GF_ACTION_RTL = 3                     # switch to AUTO|RTL
--			uint8 GF_ACTION_TERMINATE = 4               # flight termination
--			
			geofence_violated: data Base_Types::boolean;		-- true if the geofence is violated
			geofence_action: data Base_Types::Unsigned_8;   	-- action to take when geofence is violated
			
			home_required: data Base_Types::boolean;			-- true if the geofence requires a valid home position			
	end geofence_result.impl;			
end geofence_result;
