# Supplementary material for: An integrated modeling, verification, and code generation for uncrewed aerial systems: less cost and more efficiency
Source: PeerJ Comput Sci. 2025 Jan 9;11:e2575. doi: 10.7717/peerj-cs.2575 (PMC11784798; doi:10.7717/peerj-cs.2575)
Supplement: Supplemental Information 1 [file peerj-cs-11-2575-s001.zip › ┤·┬δ/software/DataType/home_position.aadl]

package home_position
public
	with Data_Model;
	with Base_Types;
--------------------------------------------------------------------------------------
---------------------home_position----------------------------------------------	
--发布：commander、
--订阅：mc_pos_control、navigator、mavlink
	data home_position
		properties
			Data_Model::Data_Representation => Struct;
	end home_position;
	data implementation home_position.impl
		subcomponents
			timestamp: data Base_Types::Unsigned_64;		-- time since system start (microseconds)
			-- GPS home position in WGS84 coordinates.
			lat: data Base_Types::Float_64;				-- Latitude in degrees
			lon: data Base_Types::Float_64;				-- Longitude in degrees
			alt: data Base_Types::Float_32;				-- Altitude in meters (AMSL)
			
			x	: data Base_Types::Float_32;				-- X coordinate in meters
			y	: data Base_Types::Float_32;				-- Y coordinate in meters
			z	: data Base_Types::Float_32;				-- Z coordinate in meters
			
			yaw: data Base_Types::Float_32;				-- Yaw angle in radians
			
			valid_alt: data Base_Types::boolean;			-- true when the altitude has been set
			valid_hpos: data Base_Types::boolean;			-- true when the latitude and longitude have been set
			
			manual_home: data Base_Types::boolean;			-- true when home position was set manually
	end home_position.impl;
end home_position;
