# Supplementary material for: An integrated modeling, verification, and code generation for uncrewed aerial systems: less cost and more efficiency
Source: PeerJ Comput Sci. 2025 Jan 9;11:e2575. doi: 10.7717/peerj-cs.2575 (PMC11784798; doi:10.7717/peerj-cs.2575)
Supplement: Supplemental Information 1 [file peerj-cs-11-2575-s001.zip › ┤·┬δ/software/DataType/input_rc.aadl]

package input_rc
public
	with Data_Model;
	with Base_Types;
--------------------------------------------------------------------------------------
---------------------input_rc----------------------------------------------	
--发布：drivers/rc_input
--订阅：sensors/rc_update.h、
	data input_rc
		properties
			Data_Model::Data_Representation => Struct;
	end input_rc;
	data implementation input_rc.impl
		subcomponents
			timestamp: data Base_Types::Unsigned_64;		-- time since system start (microseconds)
--			uint8 RC_INPUT_SOURCE_UNKNOWN = 0
--			uint8 RC_INPUT_SOURCE_PX4FMU_PPM = 1
--			uint8 RC_INPUT_SOURCE_PX4IO_PPM = 2
--			uint8 RC_INPUT_SOURCE_PX4IO_SPEKTRUM = 3
--			uint8 RC_INPUT_SOURCE_PX4IO_SBUS = 4
--			uint8 RC_INPUT_SOURCE_PX4IO_ST24 = 5
--			uint8 RC_INPUT_SOURCE_MAVLINK = 6
--			uint8 RC_INPUT_SOURCE_QURT = 7
--			uint8 RC_INPUT_SOURCE_PX4FMU_SPEKTRUM = 8
--			uint8 RC_INPUT_SOURCE_PX4FMU_SBUS = 9
--			uint8 RC_INPUT_SOURCE_PX4FMU_ST24 = 10
--			uint8 RC_INPUT_SOURCE_PX4FMU_SUMD = 11
--			uint8 RC_INPUT_SOURCE_PX4FMU_DSM = 12
--			uint8 RC_INPUT_SOURCE_PX4IO_SUMD = 13
--			uint8 RC_INPUT_SOURCE_PX4FMU_CRSF = 14
--			
--			uint8 RC_INPUT_MAX_CHANNELS = 18 	-- Maximum number of R/C input channels in the system. S.Bus has up to 18 channels.
			
			timestamp_last_signal: data Base_Types::Unsigned_64;		-- last valid reception time
			channel_count: data Base_Types::Unsigned_32;				-- number of channels actually being seen
			rssi: data Base_Types::Integer_32;						-- receive signal strength indicator (RSSI): < 0: Undefined, 0: no signal, 100: full reception
			rc_failsafe: data Base_Types::boolean;					-- explicit failsafe flag: true on TX failure or TX out of range , false otherwise. Only the true state is reliable, as there are some (PPM) receivers on the market going into failsafe without telling us explicitly.
			rc_lost: data Base_Types::boolean;						-- RC receiver connection status: True,if no frame has arrived in the expected time, false otherwise. True usually means that the receiver has been disconnected, but can also indicate a radio link loss on "stupid" systems. Will remain false, if a RX with failsafe option continues to transmit frames after a link loss.
			rc_lost_frame_count: data Base_Types::Unsigned_16;		-- Number of lost RC frames. Note: intended purpose: observe the radio link quality if RSSI is not available. This value must not be used to trigger any failsafe-alike funtionality.
			rc_total_frame_count: data Base_Types::Unsigned_16;		-- Number of total RC frames. Note: intended purpose: observe the radio link quality if RSSI is not available. This value must not be used to trigger any failsafe-alike funtionality.
			rc_ppm_frame_length: data Base_Types::Unsigned_16;		-- Length of a single PPM frame. Zero for non-PPM systems
			input_source: data Base_Types::Unsigned_8;				-- Input source
			values: data Base_Types::Unsigned_16[18];		-- measured pulse widths for each of the supported channels
	end input_rc.impl;		

	
end input_rc;
