# Supplementary material for: An integrated modeling, verification, and code generation for uncrewed aerial systems: less cost and more efficiency
Source: PeerJ Comput Sci. 2025 Jan 9;11:e2575. doi: 10.7717/peerj-cs.2575 (PMC11784798; doi:10.7717/peerj-cs.2575)
Supplement: Supplemental Information 1 [file peerj-cs-11-2575-s001.zip › ┤·┬δ/software/DataType/landing_gear.aadl]

package landing_gear
public
	with Data_Model;
	with Base_Types;
--------------------------------------------------------------------------------------
---------------------landing_gear----------------------------------------------	
--发布：mc_att_control、mc_pos_control
--订阅：mc_att_control
	data landing_gear
		properties
			Data_Model::Data_Representation => Struct;
	end landing_gear;
	data implementation landing_gear.impl
		subcomponents
			timestamp: data Base_Types::Unsigned_64;		-- time since system start (microseconds)
--			
--			int8 GEAR_UP = 1 # landing gear up
--			int8 GEAR_DOWN = -1 # landing gear down
--			int8 GEAR_KEEP = 0 # keep the current state
--			
			landing_gear: data Base_Types::Integer_8;

	end landing_gear.impl;		
end landing_gear;
