# Supplementary material for: An integrated modeling, verification, and code generation for uncrewed aerial systems: less cost and more efficiency
Source: PeerJ Comput Sci. 2025 Jan 9;11:e2575. doi: 10.7717/peerj-cs.2575 (PMC11784798; doi:10.7717/peerj-cs.2575)
Supplement: Supplemental Information 1 [file peerj-cs-11-2575-s001.zip › ┤·┬δ/software/DataType/landing_target_pose.aadl]

package landing_target_pose
public
	with Data_Model;
	
	
--------------------------------------------------------------------------------------
---------------------landing_target_pose----------------------------------------------	
--订阅：ekf2、local_position_estimator、navigator、
--发布：landing_target_estimator、mavlink、
	data landing_target_pose
		properties
			Data_Model::Data_Representation => Struct;
	end landing_target_pose;
	data implementation landing_target_pose.impl
	end landing_target_pose.impl;		
end landing_target_pose;
