# Supplementary material for: An integrated modeling, verification, and code generation for uncrewed aerial systems: less cost and more efficiency
Source: PeerJ Comput Sci. 2025 Jan 9;11:e2575. doi: 10.7717/peerj-cs.2575 (PMC11784798; doi:10.7717/peerj-cs.2575)
Supplement: Supplemental Information 1 [file peerj-cs-11-2575-s001.zip › ┤·┬δ/software/DataType/manual_control_setpoint.aadl]

package manual_control_setpoint
public
	with Data_Model;
	with Base_Types;
	
--------------------------------------------------------------------------------------
--------------------------------------------------------------------------------------	
--发布：src/sensros/rc_update、
--订阅：vtol_att_control、vmount、mc_att_control、commander、
	data manual_control_setpoint
		properties
			Data_Model::Data_Representation => Struct;
	end manual_control_setpoint;
	data implementation manual_control_setpoint.impl
		subcomponents
			timestamp: data Base_Types::Unsigned_64;	-- 时间：从系统启动开始
			
--			 SWITCH_POS_NONE = 0: data Base_Types::Unsigned_64;		-- switch is not mapped
--			 SWITCH_POS_ON = 1		-- switch activated (value = 1)
--			 SWITCH_POS_MIDDLE = 2		-- middle position (value = 0)
--			 SWITCH_POS_OFF = 3		-- switch not activated (value = -1)
--			 MODE_SLOT_NONE = 0		-- no mode slot assigned
--			 MODE_SLOT_1 = 1			-- mode slot 1 selected
--			 MODE_SLOT_2 = 2			-- mode slot 2 selected
--			 MODE_SLOT_3 = 3			-- mode slot 3 selected
--			 MODE_SLOT_4 = 4			-- mode slot 4 selected
--			 MODE_SLOT_5 = 5			-- mode slot 5 selected
--			 MODE_SLOT_6 = 6			-- mode slot 6 selected
--			 MODE_SLOT_NUM = 6			-- number of slots
--			 SOURCE_RC = 1			-- radio control
--			 SOURCE_MAVLINK_0 = 2		-- mavlink instance 0
--			 SOURCE_MAVLINK_1 = 3		-- mavlink instance 1
--			 SOURCE_MAVLINK_2 = 4		-- mavlink instance 2
--			 SOURCE_MAVLINK_3 = 5		-- mavlink instance 4
			
--			-- Any of the channels may not be available and be set to NaN
--			-- to indicate that it does not contain valid data.
--			-- The variable names follow the definition of the
--			-- MANUAL_CONTROL mavlink message.
--			-- The default range is from -1 to 1 (mavlink message -1000 to 1000)
--			-- The range for the z variable is defined from 0 to 1. (The z field of
--			-- the MANUAL_CONTROL mavlink message is defined from -1000 to 1000)
			
			 x: data Base_Types::Float_32;			 -- stick position in x direction -1..1
							 -- in general corresponds to forward/back motion or pitch of vehicle,
							 -- in general a positive value means forward or negative pitch and
							 -- a negative value means backward or positive pitch
			 y	: data Base_Types::Float_32;		 -- stick position in y direction -1..1
							 -- in general corresponds to right/left motion or roll of vehicle,
							 -- in general a positive value means right or positive roll and
							 -- a negative value means left or negative roll
			 z: data Base_Types::Float_32;			 -- throttle stick position 0..1
							 -- in general corresponds to up/down motion or thrust of vehicle,
							 -- in general the value corresponds to the demanded throttle by the user,
							 -- if the input is used for setting the setpoint of a vertical position
							 -- controller any value > 0.5 means up and any value < 0.5 means down
			 r: data Base_Types::Float_32;			 -- yaw stick/twist position, -1..1
							 -- in general corresponds to the righthand rotation around the vertical
							 -- (downwards) axis of the vehicle
			 flaps: data Base_Types::Float_32;			 -- flap position
			 aux1: data Base_Types::Float_32;			 -- default function: camera yaw / azimuth
			 aux2: data Base_Types::Float_32;			 -- default function: camera pitch / tilt
			 aux3: data Base_Types::Float_32;			 -- default function: camera trigger
			 aux4: data Base_Types::Float_32;			 -- default function: camera roll
			 aux5: data Base_Types::Float_32;			 -- default function: payload drop
			 aux6: data Base_Types::Float_32;
			
			 mode_switch: data Base_Types::Unsigned_8;		 -- main mode 3 position switch (mandatory): _MANUAL_, ASSIST, AUTO
			 return_switch: data Base_Types::Unsigned_8;		 -- return to launch 2 position switch (mandatory): _NORMAL_, RTL
			 rattitude_switch: data Base_Types::Unsigned_8;	 -- rattitude control 2 position switch (optional): _MANUAL, RATTITUDE
			 posctl_switch: data Base_Types::Unsigned_8;		 -- position control 2 position switch (optional): _ALTCTL_, POSCTL
			 loiter_switch: data Base_Types::Unsigned_8;		 -- loiter 2 position switch (optional): _MISSION_, LOITER
			 acro_switch: data Base_Types::Unsigned_8;		 -- acro 2 position switch (optional): _MANUAL_, ACRO
			 offboard_switch: data Base_Types::Unsigned_8;	 	 -- offboard 2 position switch (optional): _NORMAL_, OFFBOARD
			 kill_switch: data Base_Types::Unsigned_8;		 -- throttle kill: _NORMAL_, KILL
			 arm_switch: data Base_Types::Unsigned_8;		 -- arm/disarm switch: _DISARMED_, ARMED
			 transition_switch: data Base_Types::Unsigned_8;	 -- VTOL transition switch: _HOVER, FORWARD_FLIGHT
			 gear_switch: data Base_Types::Unsigned_8;	 	 -- landing gear switch: _DOWN_, UP
			 mode_slot: data Base_Types::Unsigned_8;		 -- the slot a specific model selector is in
			 data_source: data Base_Types::Unsigned_8;		 -- where this input is coming from
			 stab_switch: data Base_Types::Unsigned_8; 		 -- stabilize switch (only relevant for fixed wings, optional): _MANUAL, STABILIZED
			 man_switch: data Base_Types::Unsigned_8;		 -- manual switch (only relevant for fixed wings, optional): _STABILIZED_, MANUAL
	end manual_control_setpoint.impl;	
end manual_control_setpoint;
