# Supplementary material for: An integrated modeling, verification, and code generation for uncrewed aerial systems: less cost and more efficiency
Source: PeerJ Comput Sci. 2025 Jan 9;11:e2575. doi: 10.7717/peerj-cs.2575 (PMC11784798; doi:10.7717/peerj-cs.2575)
Supplement: Supplemental Information 1 [file peerj-cs-11-2575-s001.zip › ┤·┬δ/software/DataType/mission_result.aadl]

package mission_result
public
	with Data_Model;
	with Base_Types;
	
	--------------------------------------------------------------------------------------
--------------------------------------------------------------------------------------	
--发布：navigator、
--订阅：commander
	data mission_result
		properties
			Data_Model::Data_Representation => Struct;
	end mission_result;
	data implementation mission_result.impl
		subcomponents
			timestamp: data Base_Types::Unsigned_64;	-- 时间：从系统启动开始
--			uint8 MISSION_EXECUTION_MODE_NORMAL = 0	-- Execute the mission according to the planned items
--			uint8 MISSION_EXECUTION_MODE_REVERSE = 1	-- Execute the mission in reverse order, ignoring commands and converting all waypoints to normal ones
--			uint8 MISSION_EXECUTION_MODE_FAST_FORWARD = 2	-- Execute the mission as fast as possible, for example converting loiter waypoints to normal ones
--			
			instance_count: data Base_Types::Unsigned_32;		-- Instance count of this mission. Increments monotonically whenever the mission is modified
			
			seq_reached: data Base_Types::Integer_32;			-- Sequence of the mission item which has been reached, default -1
			seq_current	: data Base_Types::Unsigned_16;		-- Sequence of the current mission item
			seq_total: data Base_Types::Unsigned_16;			-- Total number of mission items
			
			valid: data Base_Types::boolean;					-- true if mission is valid
			warning: data Base_Types::boolean;					-- true if mission is valid, but has potentially problematic items leading to safety warnings
			finished: data Base_Types::boolean;					-- true if mission has been completed
			failure: data Base_Types::boolean;					-- true if the mission cannot continue or be completed for some reason
			
			stay_in_failsafe: data Base_Types::boolean;			-- true if the commander should not switch out of the failsafe mode
			flight_termination: data Base_Types::boolean;		-- true if the navigator demands a flight termination from the commander app
			
			item_do_jump_changed: data Base_Types::boolean;		-- true if the number of do jumps remaining has changed
			item_changed_index: data Base_Types::Unsigned_16;		-- indicate which item has changed
			item_do_jump_remaining: data Base_Types::Unsigned_16;	-- set to the number of do jumps remaining for that item
			
			execution_mode: data Base_Types::Unsigned_8;			-- indicates the mode in which the mission is executed
	end mission_result.impl;	
end mission_result;
