# Supplementary material for: An integrated modeling, verification, and code generation for uncrewed aerial systems: less cost and more efficiency
Source: PeerJ Comput Sci. 2025 Jan 9;11:e2575. doi: 10.7717/peerj-cs.2575 (PMC11784798; doi:10.7717/peerj-cs.2575)
Supplement: Supplemental Information 1 [file peerj-cs-11-2575-s001.zip › ┤·┬δ/software/DataType/multirotor_motor_limits.aadl]

package multirotor_motor_limits
public
	with Data_Model;
	with Base_Types;
	
--------------------------------------------------------------------------------------
--------------------------------------------------------------------------------------	
--发布：src/drivers/px4io、
--订阅：mc_att_control、
	data multirotor_motor_limits
		properties
			Data_Model::Data_Representation => Struct;
	end multirotor_motor_limits;
	data implementation multirotor_motor_limits.impl
		subcomponents
			timestamp: data Base_Types::Unsigned_64;	-- 时间：从系统启动开始
			saturation_status: data Base_Types::Unsigned_16;	-- Integer bit mask indicating which axes in the control mixer are saturated
--			
--			# 0 - True if the saturation status is valid
--			# 1 - True if any motor is saturated at the upper limit
--			# 2 - True if any motor is saturated at the lower limit
--			# 3 - True if a positive roll increment will increase motor saturation
--			# 4 - True if negative roll increment will increase motor saturation
--			# 5 - True if positive pitch increment will increase motor saturation
--			# 6 - True if negative pitch increment will increase motor saturation
--			# 7 - True if positive yaw increment will increase motor saturation
--			# 8 - True if negative yaw increment will increase motor saturation
--			# 9 - True if positive thrust increment will increase motor saturation
--			# 10 - True if negative thrust increment will increase motor saturation
	end multirotor_motor_limits.impl;	
end multirotor_motor_limits;
