# Supplementary material for: An integrated modeling, verification, and code generation for uncrewed aerial systems: less cost and more efficiency
Source: PeerJ Comput Sci. 2025 Jan 9;11:e2575. doi: 10.7717/peerj-cs.2575 (PMC11784798; doi:10.7717/peerj-cs.2575)
Supplement: Supplemental Information 1 [file peerj-cs-11-2575-s001.zip › ┤·┬δ/software/DataType/optical_flow.aadl]

package optical_flow
public
	with Data_Model;
	
	--------------------------------------------------------------------------------------
---------------------optical_flow----------------------------------------------	
	data optical_flow
		properties
			Data_Model::Data_Representation => Struct;
	end optical_flow;
	data implementation optical_flow.impl
	end optical_flow.impl;
end optical_flow;
