# Supplementary material for: An integrated modeling, verification, and code generation for uncrewed aerial systems: less cost and more efficiency
Source: PeerJ Comput Sci. 2025 Jan 9;11:e2575. doi: 10.7717/peerj-cs.2575 (PMC11784798; doi:10.7717/peerj-cs.2575)
Supplement: Supplemental Information 1 [file peerj-cs-11-2575-s001.zip › ┤·┬δ/software/DataType/parameter_update.aadl]

package parameter_update
public
	with Data_Model;
	with Base_Types;
--------------------------------------------------------------------------------------
--------------------------------------------------------------------------------------	
	data parameter_update
		properties
			Data_Model::Data_Representation => Struct;
	end parameter_update;
	data implementation parameter_update.impl
		subcomponents
			timestamp: data Base_Types::Unsigned_64;	-- 时间：从系统启动开始
			instance: data Base_Types::Unsigned_32;
	end parameter_update.impl;
end parameter_update;
