# Supplementary material for: An integrated modeling, verification, and code generation for uncrewed aerial systems: less cost and more efficiency
Source: PeerJ Comput Sci. 2025 Jan 9;11:e2575. doi: 10.7717/peerj-cs.2575 (PMC11784798; doi:10.7717/peerj-cs.2575)
Supplement: Supplemental Information 1 [file peerj-cs-11-2575-s001.zip › ┤·┬δ/software/DataType/sensor_accel.aadl]

package sensor_accel
public
	with Data_Model;
	with Base_Types;
--------------------------------------------------------------------------------------
---------------------:？----------------------------------------------
--发布：
--订阅：

	data sensor_accel
		properties
			Data_Model::Data_Representation => Struct;
	end sensor_accel;
	data implementation sensor_accel.impl
		subcomponents
			timestamp: data Base_Types::Unsigned_64;
			device_id: data Base_Types::Unsigned_32;	-- unique device ID for the sensor that does not change between power cycles
			
			error_count: data Base_Types::Unsigned_64;
			
			x	: data Base_Types::Float_32;			-- acceleration in the NED X board axis in m/s^2
			y	: data Base_Types::Float_32;			-- acceleration in the NED Y board axis in m/s^2
			z	: data Base_Types::Float_32;			-- acceleration in the NED Z board axis in m/s^2
			
			integral_dt	: data Base_Types::Unsigned_32;-- integration time  (microseconds)
			x_integral	: data Base_Types::Float_32;	-- delta velocity in the NED X board axis in m/s over the integration time frame (integral_dt)
			y_integral: data Base_Types::Float_32;		-- delta velocity in the NED Y board axis in m/s over the integration time frame (integral_dt)
			z_integral: data Base_Types::Float_32;		-- delta velocity in the NED Z board axis in m/s over the integration time frame (integral_dt)
			
			temperature: data Base_Types::Float_32;		-- temperature in degrees celsius
			
			scaling: data Base_Types::Float_32;			-- scaling from raw to m/s^s
			x_raw: data Base_Types::Integer_16;
			y_raw: data Base_Types::Integer_16;
			z_raw: data Base_Types::Integer_16;

	end sensor_accel.impl;
end sensor_accel;
