# Supplementary material for: An integrated modeling, verification, and code generation for uncrewed aerial systems: less cost and more efficiency
Source: PeerJ Comput Sci. 2025 Jan 9;11:e2575. doi: 10.7717/peerj-cs.2575 (PMC11784798; doi:10.7717/peerj-cs.2575)
Supplement: Supplemental Information 1 [file peerj-cs-11-2575-s001.zip › ┤·┬δ/software/DataType/sensor_baro.aadl]

package sensor_baro
public
	with Data_Model;
	with Base_Types;
--------------------------------------------------------------------------------------
---------------------feofence_result:电子围栏检测结果？----------------------------------------------
--发布：
--订阅：

	data sensor_baro
		properties
			Data_Model::Data_Representation => Struct;
	end sensor_baro;
	data implementation sensor_baro.impl
		subcomponents
			timestamp: data Base_Types::Unsigned_64;

			device_id: data Base_Types::Unsigned_32;	-- Sensor ID that must be unique for each baro sensor and must not change
			
			error_count: data Base_Types::Unsigned_64;
			
			pressure: data Base_Types::Float_32;		-- static pressure measurement in millibar
			
			temperature: data Base_Types::Float_32;		-- static temperature measurement in deg C		
	end sensor_baro.impl;		
end sensor_baro;
