# Supplementary material for: An integrated modeling, verification, and code generation for uncrewed aerial systems: less cost and more efficiency
Source: PeerJ Comput Sci. 2025 Jan 9;11:e2575. doi: 10.7717/peerj-cs.2575 (PMC11784798; doi:10.7717/peerj-cs.2575)
Supplement: Supplemental Information 1 [file peerj-cs-11-2575-s001.zip › ┤·┬δ/software/DataType/sensor_bias.aadl]

package sensor_bias
public
	with Data_Model;
	with Base_Types;
--------------------------------------------------------------------------------------
---------------------sensor_bias----------------------------------------------	
--发布：ekf2
--订阅：sensors/vehicle_angular_velocity、sensors/vehicle_acceleration、mc_att_control、mavlink、land_detector
	data sensor_bias
		properties
			Data_Model::Data_Representation => Struct;
	end sensor_bias;
	data implementation sensor_bias.impl
		subcomponents
			timestamp: data Base_Types::Unsigned_64;		-- time since system start (microseconds)
			-- In-run bias estimates (subtract from uncorrected data)
			gyro_bias: data Base_Types::Float_32[3];		-- gyroscope in-run bias in body frame (rad/s)	运行偏差
			accel_bias: data Base_Types::Float_32[3];		-- accelerometer in-run bias in body frame (m/s^2)
			mag_bias: data Base_Types::Float_32[3];			-- magnetometer in-run bias in body frame (Gauss)
	end sensor_bias.impl;		


end sensor_bias;
