# Supplementary material for: An integrated modeling, verification, and code generation for uncrewed aerial systems: less cost and more efficiency
Source: PeerJ Comput Sci. 2025 Jan 9;11:e2575. doi: 10.7717/peerj-cs.2575 (PMC11784798; doi:10.7717/peerj-cs.2575)
Supplement: Supplemental Information 1 [file peerj-cs-11-2575-s001.zip › ┤·┬δ/software/DataType/sensor_combined.aadl]

package sensor_combined
public
	with Data_Model;
	with Base_Types;
	
--------------------------------------------------------------------------------------
---------------------sensor_combined----------------------------------------------	
--发布：sensors
--订阅：ekf2、commander

	data sensor_combined
		properties
			Data_Model::Data_Representation => Struct;
	end sensor_combined;
	data implementation sensor_combined.impl
		subcomponents
			timestamp: data Base_Types::Unsigned_64;
			--int32 RELATIVE_TIMESTAMP_INVALID = 2147483647	# (0x7fffffff) If one of the relative timestamps is set to this value, it means the associated sensor values are invalid
			gyro_rad: data Base_Types::Float_32[3];		--average angular rate measured in the XYZ body frame in rad/s over the last gyro sampling period
			gyro_integral_dt: data Base_Types::Unsigned_32;	--gyro measurement sampling period in us
			
			accelerometer_timestamp_relative: data Base_Types::Integer_32;	--timestamp + accelerometer_timestamp_relative = Accelerometer timestamp
			accelerometer_m_s2: data Base_Types::Float_32[3];	--average value acceleration measured in the XYZ body frame in m/s/s over the last accelerometer sampling period
			accelerometer_integral_dt: data Base_Types::Unsigned_32;		--accelerometer measurement sampling period in us
	end sensor_combined.impl;		
end sensor_combined;
