# Supplementary material for: An integrated modeling, verification, and code generation for uncrewed aerial systems: less cost and more efficiency
Source: PeerJ Comput Sci. 2025 Jan 9;11:e2575. doi: 10.7717/peerj-cs.2575 (PMC11784798; doi:10.7717/peerj-cs.2575)
Supplement: Supplemental Information 1 [file peerj-cs-11-2575-s001.zip › ┤·┬δ/software/DataType/sensor_correction.aadl]

package sensor_correction
public
	 with Data_Model;
	with Base_Types;
--------------------------------------------------------------------------------------
--------------------------------------------------------------------------------------	
--发布：sensors/voted_sensors_update.h
--订阅：sensors/vehicle_angular_velocity/..、commander/accelerometer_calibration.cpp、mc_att_control
	data sensor_correction
		properties
			Data_Model::Data_Representation => Struct;
	end sensor_correction;
	data implementation sensor_correction.impl
		subcomponents
			timestamp: data Base_Types::Unsigned_64;	-- 时间：从系统启动开始
			-- Corrections for gyro angular rate outputs where corrected_rate = raw_rate * gyro_scale + gyro_offset
			-- Note the corrections are in the sensor frame and must be applied before the sensor data is rotated into body frame
			-- corrections for uORB instance 0
			gyro_offset_0: data Base_Types::Float_32[3];	-- gyro XYZ offsets in the sensor frame in rad/s
			gyro_scale_0: data Base_Types::Float_32[3];		-- gyro XYZ scale factors in the sensor frame
			
			-- corrections for uORB instance 1
			gyro_offset_1: data Base_Types::Float_32[3];	-- gyro XYZ offsets in the sensor frame in rad/s
			gyro_scale_1: data Base_Types::Float_32[3];		-- gyro XYZ scale factors in the sensor frame
			
			-- corrections for uORB instance 2
			gyro_offset_2: data Base_Types::Float_32[3];	-- gyro XYZ offsets in the sensor frame in rad/s
			gyro_scale_2: data Base_Types::Float_32[3];		-- gyro XYZ scale factors in the sensor frame
			
			-- Corrections for acceleromter acceleration outputs where corrected_accel = raw_accel * accel_scale + accel_offset
			-- Note the corrections are in the sensor frame and must be applied before the sensor data is rotated into body frame
			-- corrections for uORB instance 0
			accel_offset_0: data Base_Types::Float_32[3];	-- accelerometer XYZ offsets in the sensor frame in m/s/s
			accel_scale_0: data Base_Types::Float_32[3];	-- accelerometer XYZ scale factors in the sensor frame
			
			-- corrections for uORB instance 1
			accel_offset_1: data Base_Types::Float_32[3];	-- accelerometer XYZ offsets in the sensor frame in m/s/s
			accel_scale_1: data Base_Types::Float_32[3];	-- accelerometer XYZ scale factors in the sensor frame
			
			-- corrections for uORB instance 2
			accel_offset_2: data Base_Types::Float_32[3];	-- accelerometer XYZ offsets in the sensor frame in m/s/s
			accel_scale_2: data Base_Types::Float_32[3];	-- accelerometer XYZ scale factors in the sensor frame
			
			-- Corrections for barometric pressure outputs where corrected_pressure = raw_pressure * pressure_scale + pressure_offset
			-- Note the corrections are in the sensor frame and must be applied before the sensor data is rotated into body frame
			-- corrections for uORB instance 0
			baro_offset_0: data Base_Types::Float_32;		-- barometric pressure offsets in the sensor frame in m/s/s
			baro_scale_0: data Base_Types::Float_32;		-- barometric pressure scale factors in the sensor frame
			
			-- corrections for uORB instance 1
			baro_offset_1: data Base_Types::Float_32;		-- barometric pressure offsets in the sensor frame in m/s/s
			baro_scale_1: data Base_Types::Float_32;		-- barometric pressure scale factors in the sensor frame
			
			-- corrections for uORB instance 2
			baro_offset_2: data Base_Types::Float_32;		-- barometric pressure offsets in the sensor frame in m/s/s
			baro_scale_2: data Base_Types::Float_32;		-- barometric pressure scale factors in the sensor frame
			
			selected_gyro_instance: data Base_Types::Unsigned_8;	-- gyro uORB topic instance for the voted sensor
			selected_accel_instance: data Base_Types::Unsigned_8;	-- accelerometer uORB topic instance for the voted sensor
			selected_baro_instance: data Base_Types::Unsigned_8;	-- barometric pressure uORB topic instance for the voted sensor
			
			-- Mapping from uORB index to parameter index for each sensor type. For example accel_mapping[1] contains the
			-- compensation parameter system index for the sensor_accel uORB index 1 data.
			gyro_mapping: data Base_Types::Unsigned_8[3];
			accel_mapping: data Base_Types::Unsigned_8[3];
			baro_mapping: data Base_Types::Unsigned_8[3];
	end sensor_correction.impl;	
end sensor_correction;
