# Supplementary material for: An integrated modeling, verification, and code generation for uncrewed aerial systems: less cost and more efficiency
Source: PeerJ Comput Sci. 2025 Jan 9;11:e2575. doi: 10.7717/peerj-cs.2575 (PMC11784798; doi:10.7717/peerj-cs.2575)
Supplement: Supplemental Information 1 [file peerj-cs-11-2575-s001.zip › ┤·┬δ/software/DataType/sensor_gyro.aadl]

package sensor_gyro
public
	with Data_Model;

	with Base_Types;

--------------------------------------------------------------------------------------
---------------------sensor_gyro:陀螺仪数据----------------------------------------------	
--发布：sensors_vehicle_angular_velocity	
--订阅：mc_att_control、land_detector
	data sensor_gyro
		properties
			Data_Model::Data_Representation => Struct;
	end sensor_gyro;

	data implementation sensor_gyro.impl
		subcomponents
			device_id: data Base_Types::Unsigned_32;
			timestamp: data Base_Types::Unsigned_64; -- time since system start (microseconds)
			error_count: data Base_Types::Unsigned_64;
			x: data Base_Types::Float_32; -- angular velocity in the NED X board axis in rad/s
			y: data Base_Types::Float_32; -- angular velocity in the NED Y board axis in rad/s
			z: data Base_Types::Float_32; -- angular velocity in the NED Z board axis in rad/s
			integral_dt: data Base_Types::Unsigned_32; -- integration time (microseconds) 积分
			x_integral: data Base_Types::Float_32; -- delta angle in the NED X board axis in rad/s over the integration time frame (integral_dt)
			y_integral: data Base_Types::Float_32; -- delta angle in the NED Y board axis in rad/s over the integration time frame (integral_dt)
			z_integral: data Base_Types::Float_32; -- delta angle in the NED Z board axis in rad/s over the integration time frame (integral_dt)
			temperature: data Base_Types::Float_32; -- temperature in degrees celsius
			scaling: data Base_Types::Float_32; -- scaling from raw to rad/s
			x_raw: data Base_Types::Integer_16; --x_raw
			y_raw: data Base_Types::Integer_16; --y_raw
			z_raw: data Base_Types::Integer_16; --z_raw
	end sensor_gyro.impl;
end sensor_gyro;
