# Supplementary material for: An integrated modeling, verification, and code generation for uncrewed aerial systems: less cost and more efficiency
Source: PeerJ Comput Sci. 2025 Jan 9;11:e2575. doi: 10.7717/peerj-cs.2575 (PMC11784798; doi:10.7717/peerj-cs.2575)
Supplement: Supplemental Information 1 [file peerj-cs-11-2575-s001.zip › ┤·┬δ/software/DataType/sensor_gyro_control.aadl]

package sensor_gyro_control
public
	with Data_Model;
	with Base_Types;
--------------------------------------------------------------------------------------
---------------------sensor_gyro_control:陀螺仪，滤波后的角速度----------------------------------------------	
--发布：sensors_vehicle_angular_velocity	
--订阅：mc_att_control、land_detector
	data sensor_gyro_control
		properties
			Data_Model::Data_Representation => Struct;
	end sensor_gyro_control;
	data implementation sensor_gyro_control.impl
		subcomponents
			device_id: data Base_Types::Unsigned_8;
			timestamp: data Base_Types::Unsigned_64;		-- time since system start (microseconds)
			timestamp_sample: data Base_Types::Unsigned_64;	-- the timestamp of the raw data (microseconds)
			xyz: data Base_Types::Float_32[3];				-- filtered angular velocity in the board axis in rad/s
	end sensor_gyro_control.impl;		
end sensor_gyro_control;
