# Supplementary material for: An integrated modeling, verification, and code generation for uncrewed aerial systems: less cost and more efficiency
Source: PeerJ Comput Sci. 2025 Jan 9;11:e2575. doi: 10.7717/peerj-cs.2575 (PMC11784798; doi:10.7717/peerj-cs.2575)
Supplement: Supplemental Information 1 [file peerj-cs-11-2575-s001.zip › ┤·┬δ/software/DataType/sensor_mag.aadl]

package sensor_mag
public
	with Data_Model;
	with Base_Types;
--------------------------------------------------------------------------------------
-------------------------------------------------------------------
--发布：
--订阅：

	data sensor_mag
		properties
			Data_Model::Data_Representation => Struct;
	end sensor_mag;
	data implementation sensor_mag.impl
		subcomponents
			timestamp: data Base_Types::Unsigned_64;

			device_id: data Base_Types::Unsigned_32;	-- Sensor ID that must be unique for each baro sensor and must not change
			
			error_count: data Base_Types::Unsigned_64;
			x: data Base_Types::Float_32;				-- magnetic field in the NED X board axis in Gauss
			y	: data Base_Types::Float_32;			-- magnetic field in the NED Y board axis in Gauss
			z: data Base_Types::Float_32;				-- magnetic field in the NED Z board axis in Gauss
			
			temperature: data Base_Types::Float_32;		-- temperature in degrees celsius
			
			scaling: data Base_Types::Float_32;			-- scaling from raw to Gauss
			x_raw: data Base_Types::Integer_16;
			y_raw: data Base_Types::Integer_16;
			z_raw: data Base_Types::Integer_16;
			
			is_external: data Base_Types::boolean;		-- if true the mag is external (i.e. not built into the board)	
	end sensor_mag.impl;		
end sensor_mag;
