# Supplementary material for: An integrated modeling, verification, and code generation for uncrewed aerial systems: less cost and more efficiency
Source: PeerJ Comput Sci. 2025 Jan 9;11:e2575. doi: 10.7717/peerj-cs.2575 (PMC11784798; doi:10.7717/peerj-cs.2575)
Supplement: Supplemental Information 1 [file peerj-cs-11-2575-s001.zip › ┤·┬δ/software/DataType/sensor_preflight.aadl]

package sensor_preflight
public
	with Data_Model;
	with Base_Types;
--------------------------------------------------------------------------------------
---------------------sensor_preflight----------------------------------------------	
--发布：sensors/sensors.cpp
--订阅：commander/PreflightCheck.cpp、
	data sensor_preflight
		properties
			Data_Model::Data_Representation => Struct;
	end sensor_preflight;
	data implementation sensor_preflight.impl
		subcomponents
--			#
--			# Pre-flight sensor check metrics. These will be zero if the vehicle only has one sensor.
--			# The topic will not be updated when the vehicle is armed
--			#
			timestamp: data Base_Types::Unsigned_64;				-- time since system start (microseconds)
			accel_inconsistency_m_s_s: data Base_Types::Float_32;		-- magnitude of maximum acceleration difference between IMU instances in (m/s/s).
			gyro_inconsistency_rad_s: data Base_Types::Float_32; 		-- magnitude of maximum angular rate difference between IMU instances in (rad/s).
			mag_inconsistency_angle: data Base_Types::Float_32; 		-- maximum angle between magnetometer instance field vectors in radians.
	end sensor_preflight.impl;		
end sensor_preflight;
