# Supplementary material for: An integrated modeling, verification, and code generation for uncrewed aerial systems: less cost and more efficiency
Source: PeerJ Comput Sci. 2025 Jan 9;11:e2575. doi: 10.7717/peerj-cs.2575 (PMC11784798; doi:10.7717/peerj-cs.2575)
Supplement: Supplemental Information 1 [file peerj-cs-11-2575-s001.zip › ┤·┬δ/software/DataType/sensor_selection.aadl]

package sensor_selection
public
	with Data_Model;
	with Base_Types;
--------------------------------------------------------------------------------------
---------------------sensor_selection----------------------------------------------	
--发布：sensors/voted_sensors_update.h、
--订阅：ekf2、sensors/vehicle_angular_velocity、sensors/vehicle_acceleration

	data sensor_selection
		properties
			Data_Model::Data_Representation => Struct;
	end sensor_selection;
	data implementation sensor_selection.impl
		subcomponents
			timestamp: data Base_Types::Unsigned_64;
			accel_device_id: data Base_Types::Unsigned_32;	--加速计ID
			baro_device_id: data Base_Types::Unsigned_32;	--气压计ID
			gyro_device_id: data Base_Types::Unsigned_32;	--陀螺仪ID
			mag_device_id: data Base_Types::Unsigned_32;		--磁力计ID
	end sensor_selection.impl;	
		
end sensor_selection;
