# Supplementary material for: An integrated modeling, verification, and code generation for uncrewed aerial systems: less cost and more efficiency
Source: PeerJ Comput Sci. 2025 Jan 9;11:e2575. doi: 10.7717/peerj-cs.2575 (PMC11784798; doi:10.7717/peerj-cs.2575)
Supplement: Supplemental Information 1 [file peerj-cs-11-2575-s001.zip › ┤·┬δ/software/DataType/vehicle_acceleration.aadl]

package vehicle_acceleration
public
	with Data_Model;
	with Base_Types;
--------------------------------------------------------------------------------------
---------------------vehicle_acceleration----------------------------------------------	
--发布：sensors/vehicle_acceleration、
--订阅：land_detector、commander、airspeed、
	data vehicle_acceleration
		properties
			Data_Model::Data_Representation => Struct;
	end vehicle_acceleration;
	data implementation vehicle_acceleration.impl
		subcomponents
			timestamp: data Base_Types::Unsigned_64;		-- time since system start (microseconds)
			timestamp_sample: data Base_Types::Unsigned_64;	-- the timestamp of the raw data (microseconds)
			xyz: data Base_Types::Float_32[3];				-- Bias corrected acceleration (including gravity) in body axis (in m/s^2)
	end vehicle_acceleration.impl;	
end vehicle_acceleration;
