# Supplementary material for: An integrated modeling, verification, and code generation for uncrewed aerial systems: less cost and more efficiency
Source: PeerJ Comput Sci. 2025 Jan 9;11:e2575. doi: 10.7717/peerj-cs.2575 (PMC11784798; doi:10.7717/peerj-cs.2575)
Supplement: Supplemental Information 1 [file peerj-cs-11-2575-s001.zip › ┤·┬δ/software/DataType/vehicle_air_data.aadl]

package vehicle_air_data
public
	with Data_Model;
	with Base_Types;
	
	--------------------------------------------------------------------------------------
--------------------------------------------------------------------------------------	
--发布：sensors/sensors.cpp、
--订阅：ekf2、
	data vehicle_air_data
		properties
			Data_Model::Data_Representation => Struct;
	end vehicle_air_data;
	data implementation vehicle_air_data.impl
		subcomponents
			timestamp: data Base_Types::Unsigned_64;	-- 时间：从系统启动开始
			baro_alt_meter: data Base_Types::Float_32;	--Altitude above MSL calculated from temperature compensated baro sensor data using an ISA corrected for sea level pressure SENS_BARO_QNH.
			baro_temp_celcius: data Base_Types::Float_32;	--温度：摄氏度为单位
			baro_pressure_pa: data Base_Types::Float_32;		--绝对压强（单位：帕斯卡）
			rho: data Base_Types::Float_32;	--空气密度
	end vehicle_air_data.impl;
end vehicle_air_data;
