# Supplementary material for: An integrated modeling, verification, and code generation for uncrewed aerial systems: less cost and more efficiency
Source: PeerJ Comput Sci. 2025 Jan 9;11:e2575. doi: 10.7717/peerj-cs.2575 (PMC11784798; doi:10.7717/peerj-cs.2575)
Supplement: Supplemental Information 1 [file peerj-cs-11-2575-s001.zip › ┤·┬δ/software/DataType/vehicle_attitude.aadl]

package vehicle_attitude
public
	with Data_Model;
	with Base_Types;
--------------------------------------------------------------------------------------
---------------------无人机姿态，卡尔曼滤波发布的消息----------------------------------------------	
--发布：ekf2
--订阅：src/drivers/rc_input、src/drivers/telemetry、airspeed_selector、camera_feedback、commander、land_detector、local_position_estimator、
--订阅：mc_att_control、mc_pos_control、vtol_att_control
	data vehicle_attitude
		properties
			Data_Model::Data_Representation => Struct;
	end vehicle_attitude;
	data implementation vehicle_attitude.impl
		subcomponents
			timestamp: data Base_Types::Unsigned_64;		-- time since system start (microseconds)
			q: data Base_Types::Float_32[4];				-- Quaternion rotation from XYZ body frame to NED earth frame. XYZ的四元数表示
			delta_q_reset: data Base_Types::Float_32[4]; 	-- Amount by which quaternion has changed during last reset
			quat_reset_counter: data Base_Types::Unsigned_8;	-- Quaternion reset counter
	end vehicle_attitude.impl;	
	
end vehicle_attitude;
