# Supplementary material for: An integrated modeling, verification, and code generation for uncrewed aerial systems: less cost and more efficiency
Source: PeerJ Comput Sci. 2025 Jan 9;11:e2575. doi: 10.7717/peerj-cs.2575 (PMC11784798; doi:10.7717/peerj-cs.2575)
Supplement: Supplemental Information 1 [file peerj-cs-11-2575-s001.zip › ┤·┬δ/software/DataType/vehicle_attitude_setpoint.aadl]

package vehicle_attitude_setpoint
public
	with Data_Model;
	with Base_Types;
	
--------------------------------------------------------------------------------------
---------------------------期望姿态-------------------------------------------------
--发布：navigator、
--订阅：mc_att_control、
	data vehicle_attitude_setpoint
		properties
			Data_Model::Data_Representation => Struct;
	end vehicle_attitude_setpoint;
	data implementation vehicle_attitude_setpoint.impl
		subcomponents
			timestamp: data Base_Types::Unsigned_64;	-- 时间：从系统启动开始

			roll_body: data Base_Types::Float_32;		-- body angle in NED frame (can be NaN for FW)
			pitch_body	: data Base_Types::Float_32;	-- body angle in NED frame (can be NaN for FW)
			yaw_body: data Base_Types::Float_32;		-- body angle in NED frame (can be NaN for FW)
			
			yaw_sp_move_rate: data Base_Types::Float_32;	-- rad/s (commanded by user)
			
			-- For quaternion-based attitude control
			q_d: data Base_Types::Float_32[4];			-- Desired quaternion for quaternion control
			q_d_valid: data Base_Types::boolean;		-- Set to true if quaternion vector is valid
			
			-- For clarification: For multicopters thrust_body[0] and thrust[1] are usually 0 and thrust[2] is the negative throttle demand.
			-- For fixed wings thrust_x is the throttle demand and thrust_y, thrust_z will usually be zero.
			thrust_body	: data Base_Types::Float_32[3];	-- Normalized thrust command in body NED frame [-1,1]
			
			roll_reset_integral: data Base_Types::boolean;	-- Reset roll integral part (navigation logic change)
			pitch_reset_integral: data Base_Types::boolean;	-- Reset pitch integral part (navigation logic change)
			yaw_reset_integral: data Base_Types::boolean;	-- Reset yaw integral part (navigation logic change)
			
			fw_control_yaw: data Base_Types::boolean;		-- control heading with rudder (used for auto takeoff on runway)
			
			uapply_flaps: data Base_Types::Unsigned_8;      	-- flap config specifier
--			uint8 FLAPS_OFF = 0     	# no flaps
--			uint8 FLAPS_LAND = 1    	# landing config flaps
--			uint8 FLAPS_TAKEOFF = 2 	# take-off config flaps
	end vehicle_attitude_setpoint.impl;	
end vehicle_attitude_setpoint;
