# Supplementary material for: An integrated modeling, verification, and code generation for uncrewed aerial systems: less cost and more efficiency
Source: PeerJ Comput Sci. 2025 Jan 9;11:e2575. doi: 10.7717/peerj-cs.2575 (PMC11784798; doi:10.7717/peerj-cs.2575)
Supplement: Supplemental Information 1 [file peerj-cs-11-2575-s001.zip › ┤·┬δ/software/DataType/vehicle_command.aadl]

package vehicle_command
public
	with Data_Model;
	with Base_Types;
--------------------------------------------------------------------------------------
------------------------------------------------------------------
--发布：navigator
--订阅：navigator

	data vehicle_command
		properties
			Data_Model::Data_Representation => Struct;
	end vehicle_command;
	data implementation vehicle_command.impl
		subcomponents
			timestamp: data Base_Types::Unsigned_64;
--			uint16 VEHICLE_CMD_CUSTOM_0 = 0				-- test command
--			uint16 VEHICLE_CMD_CUSTOM_1 = 1				-- test command
--			uint16 VEHICLE_CMD_CUSTOM_2 = 2				-- test command
--			uint16 VEHICLE_CMD_NAV_WAYPOINT = 16			-- Navigate to MISSION. |Hold time in decimal seconds. (ignored by fixed wing, time to stay at MISSION for rotary wing)| Acceptance radius in meters (if the sphere with this radius is hit, the MISSION counts as reached)| 0 to pass through the WP, if > 0 radius in meters to pass by WP. Positive value for clockwise orbit, negative value for counter-clockwise orbit. Allows trajectory control.| Desired yaw angle at MISSION (rotary wing)| Latitude| Longitude| Altitude|
--			uint16 VEHICLE_CMD_NAV_LOITER_UNLIM = 17		-- Loiter around this MISSION an unlimited amount of time |Empty| Empty| Radius around MISSION, in meters. If positive loiter clockwise, else counter-clockwise| Desired yaw angle.| Latitude| Longitude| Altitude|
--			uint16 VEHICLE_CMD_NAV_LOITER_TURNS = 18		-- Loiter around this MISSION for X turns |Turns| Empty| Radius around MISSION, in meters. If positive loiter clockwise, else counter-clockwise| Desired yaw angle.| Latitude| Longitude| Altitude|
--			uint16 VEHICLE_CMD_NAV_LOITER_TIME = 19			-- Loiter around this MISSION for X seconds |Seconds (decimal)| Empty| Radius around MISSION, in meters. If positive loiter clockwise, else counter-clockwise| Desired yaw angle.| Latitude| Longitude| Altitude|
--			uint16 VEHICLE_CMD_NAV_RETURN_TO_LAUNCH = 20		-- Return to launch location |Empty| Empty| Empty| Empty| Empty| Empty| Empty|
--			uint16 VEHICLE_CMD_NAV_LAND = 21			-- Land at location |Empty| Empty| Empty| Desired yaw angle.| Latitude| Longitude| Altitude|
--			uint16 VEHICLE_CMD_NAV_TAKEOFF = 22			-- Takeoff from ground / hand |Minimum pitch (if airspeed sensor present), desired pitch without sensor| Empty| Empty| Yaw angle (if magnetometer present), ignored without magnetometer| Latitude| Longitude| Altitude|
--			uint16 VEHICLE_CMD_NAV_PRECLAND = 23			-- Attempt a precision landing
--			uint16 VEHICLE_CMD_DO_ORBIT = 34            -- Start orbiting on the circumference of a circle defined by the parameters. |Radius [m] |Velocity [m/s] |Yaw behaviour |Empty |Latitude/X |Longitude/Y |Altitude/Z |
--			uint16 VEHICLE_CMD_NAV_ROI = 80				-- Sets the region of interest (ROI) for a sensor set or the vehicle itself. This can then be used by the vehicles control system to control the vehicle attitude and the attitude of various sensors such as cameras. |Region of interest mode. (see MAV_ROI enum)| MISSION index/ target ID. (see MAV_ROI enum)| ROI index (allows a vehicle to manage multiple ROI's)| Empty| x the location of the fixed ROI (see MAV_FRAME)| y| z|
--			uint16 VEHICLE_CMD_NAV_PATHPLANNING = 81		-- Control autonomous path planning on the MAV. |0: Disable local obstacle avoidance / local path planning (without resetting map), 1: Enable local path planning, 2: Enable and reset local path planning| 0: Disable full path planning (without resetting map), 1: Enable, 2: Enable and reset map/occupancy grid, 3: Enable and reset planned route, but not occupancy grid| Empty| Yaw angle at goal, in compass degrees, [0..360]| Latitude/X of goal| Longitude/Y of goal| Altitude/Z of goal|
--			uint16 VEHICLE_CMD_NAV_VTOL_TAKEOFF = 84		-- Takeoff from ground / hand and transition to fixed wing |Minimum pitch (if airspeed sensor present), desired pitch without sensor| Empty| Empty| Yaw angle (if magnetometer present), ignored without magnetometer| Latitude| Longitude| Altitude|
--			uint16 VEHICLE_CMD_NAV_VTOL_LAND = 85			-- Transition to MC and land at location |Empty| Empty| Empty| Desired yaw angle.| Latitude| Longitude| Altitude|
--			uint16 VEHICLE_CMD_NAV_GUIDED_LIMITS = 90		-- set limits for external control |timeout - maximum time (in seconds) that external controller will be allowed to control vehicle. 0 means no timeout| absolute altitude min (in meters, AMSL) - if vehicle moves below this alt, the command will be aborted and the mission will continue.  0 means no lower altitude limit| absolute altitude max (in meters)- if vehicle moves above this alt, the command will be aborted and the mission will continue.  0 means no upper altitude limit| horizontal move limit (in meters, AMSL) - if vehicle moves more than this distance from it's location at the moment the command was executed, the command will be aborted and the mission will continue. 0 means no horizontal altitude limit| Empty| Empty| Empty|
--			uint16 VEHICLE_CMD_NAV_GUIDED_MASTER = 91		-- set id of master controller |System ID| Component ID| Empty| Empty| Empty| Empty| Empty|
--			uint16 VEHICLE_CMD_NAV_GUIDED_ENABLE = 92		-- hand control over to an external controller |On / Off (> 0.5f on)| Empty| Empty| Empty| Empty| Empty| Empty|
--			uint16 VEHICLE_CMD_NAV_DELAY = 93				-- Delay the next navigation command a number of seconds or until a specified time |Delay in seconds (decimal, -1 to enable time-of-day fields)| hour (24h format, UTC, -1 to ignore)| minute (24h format, UTC, -1 to ignore)| second (24h format, UTC)| Empty| Empty| Empty|
--			uint16 VEHICLE_CMD_NAV_LAST = 95			-- NOP - This command is only used to mark the upper limit of the NAV/ACTION commands in the enumeration |Empty| Empty| Empty| Empty| Empty| Empty| Empty|
--			uint16 VEHICLE_CMD_CONDITION_DELAY = 112		-- Delay mission state machine. |Delay in seconds (decimal)| Empty| Empty| Empty| Empty| Empty| Empty|
--			uint16 VEHICLE_CMD_CONDITION_CHANGE_ALT = 113		-- Ascend/descend at rate.  Delay mission state machine until desired altitude reached. |Descent / Ascend rate (m/s)| Empty| Empty| Empty| Empty| Empty| Finish Altitude|
--			uint16 VEHICLE_CMD_CONDITION_DISTANCE = 114		-- Delay mission state machine until within desired distance of next NAV point. |Distance (meters)| Empty| Empty| Empty| Empty| Empty| Empty|
--			uint16 VEHICLE_CMD_CONDITION_YAW = 115			-- Reach a certain target angle. |target angle: [0-360], 0 is north| speed during yaw change:[deg per second]| direction: negative: counter clockwise, positive: clockwise [-1,1]| relative offset or absolute angle: [ 1,0]| Empty| Empty| Empty|
--			uint16 VEHICLE_CMD_CONDITION_LAST = 159		-- NOP - This command is only used to mark the upper limit of the CONDITION commands in the enumeration |Empty| Empty| Empty| Empty| Empty| Empty| Empty|
--			uint16 VEHICLE_CMD_DO_SET_MODE = 176			-- Set system mode. |Mode, as defined by ENUM MAV_MODE| Empty| Empty| Empty| Empty| Empty| Empty|
--			uint16 VEHICLE_CMD_DO_JUMP = 177			-- Jump to the desired command in the mission list.  Repeat this action only the specified number of times |Sequence number| Repeat count| Empty| Empty| Empty| Empty| Empty|
--			uint16 VEHICLE_CMD_DO_CHANGE_SPEED = 178		-- Change speed and/or throttle set points. |Speed type (0=Airspeed, 1=Ground Speed)| Speed  (m/s, -1 indicates no change)| Throttle  ( Percent, -1 indicates no change)| Empty| Empty| Empty| Empty|
--			uint16 VEHICLE_CMD_DO_SET_HOME = 179			-- Changes the home location either to the current location or a specified location. |Use current (1=use current location, 0=use specified location)| Empty| Empty| Empty| Latitude| Longitude| Altitude|
--			uint16 VEHICLE_CMD_DO_SET_PARAMETER = 180		-- Set a system parameter.  Caution!  Use of this command requires knowledge of the numeric enumeration value of the parameter. |Parameter number| Parameter value| Empty| Empty| Empty| Empty| Empty|
--			uint16 VEHICLE_CMD_DO_SET_RELAY = 181			-- Set a relay to a condition. |Relay number| Setting (1=on, 0=off, others possible depending on system hardware)| Empty| Empty| Empty| Empty| Empty|
--			uint16 VEHICLE_CMD_DO_REPEAT_RELAY = 182		-- Cycle a relay on and off for a desired number of cyles with a desired period. |Relay number| Cycle count| Cycle time (seconds, decimal)| Empty| Empty| Empty| Empty|
--			uint16 VEHICLE_CMD_DO_SET_SERVO = 183			-- Set a servo to a desired PWM value. |Servo number| PWM (microseconds, 1000 to 2000 typical)| Empty| Empty| Empty| Empty| Empty|
--			uint16 VEHICLE_CMD_DO_REPEAT_SERVO = 184		-- Cycle a between its nominal setting and a desired PWM for a desired number of cycles with a desired period. |Servo number| PWM (microseconds, 1000 to 2000 typical)| Cycle count| Cycle time (seconds)| Empty| Empty| Empty|
--			uint16 VEHICLE_CMD_DO_FLIGHTTERMINATION = 185		-- Terminate flight immediately |Flight termination activated if > 0.5| Empty| Empty| Empty| Empty| Empty| Empty|
--			uint16 VEHICLE_CMD_DO_LAND_START = 189			-- Mission command to perform a landing. This is used as a marker in a mission to tell the autopilot where a sequence of mission items that represents a landing starts. It may also be sent via a COMMAND_LONG to trigger a landing, in which case the nearest (geographically) landing sequence in the mission will be used. The Latitude/Longitude is optional, and may be set to 0/0 if not needed. If specified then it will be used to help find the closest landing sequence. |Empty| Empty| Empty| Empty| Latitude| Longitude| Empty|  */
--			uint16 VEHICLE_CMD_DO_GO_AROUND = 191			-- Mission command to safely abort an autonmous landing. |Altitude (meters)| Empty| Empty| Empty| Empty| Empty| Empty|  */
--			uint16 VEHICLE_CMD_DO_REPOSITION = 192
--			uint16 VEHICLE_CMD_DO_PAUSE_CONTINUE = 193
--			uint16 VEHICLE_CMD_DO_SET_ROI_LOCATION = 195	-- Sets the region of interest (ROI) to a location. This can then be used by the vehicles control system to control the vehicle attitude and the attitude of various sensors such as cameras. |Empty| Empty| Empty| Empty| Latitude| Longitude| Altitude|
--			uint16 VEHICLE_CMD_DO_SET_ROI_WPNEXT_OFFSET = 196 -- Sets the region of interest (ROI) to be toward next waypoint, with optional pitch/roll/yaw offset. This can then be used by the vehicles control system to control the vehicle attitude and the attitude of various sensors such as cameras. |Empty| Empty| Empty| Empty| pitch offset from next waypoint| roll offset from next waypoint| yaw offset from next waypoint|
--			uint16 VEHICLE_CMD_DO_SET_ROI_NONE = 197		-- Cancels any previous ROI command returning the vehicle/sensors to default flight characteristics. This can then be used by the vehicles control system to control the vehicle attitude and the attitude of various sensors such as cameras. |Empty| Empty| Empty| Empty| Empty| Empty| Empty|
--			uint16 VEHICLE_CMD_DO_CONTROL_VIDEO = 200		-- Control onboard camera system. |Camera ID (-1 for all)| Transmission: 0: disabled, 1: enabled compressed, 2: enabled raw| Transmission mode: 0: video stream, >0: single images every n seconds (decimal)| Recording: 0: disabled, 1: enabled compressed, 2: enabled raw| Empty| Empty| Empty|
--			uint16 VEHICLE_CMD_DO_SET_ROI = 201				-- Sets the region of interest (ROI) for a sensor set or the vehicle itself. This can then be used by the vehicles control system to control the vehicle attitude and the attitude of various sensors such as cameras. |Region of interest mode. (see MAV_ROI enum)| MISSION index/ target ID. (see MAV_ROI enum)| ROI index (allows a vehicle to manage multiple ROI's)| Empty| x the location of the fixed ROI (see MAV_FRAME)| y| z|
--			uint16 VEHICLE_CMD_DO_DIGICAM_CONTROL=203
--			uint16 VEHICLE_CMD_DO_MOUNT_CONFIGURE=204		-- Mission command to configure a camera or antenna mount |Mount operation mode (see MAV_MOUNT_MODE enum)| stabilize roll? (1 = yes, 0 = no)| stabilize pitch? (1 = yes, 0 = no)| stabilize yaw? (1 = yes, 0 = no)| Empty| Empty| Empty|
--			uint16 VEHICLE_CMD_DO_MOUNT_CONTROL=205			-- Mission command to control a camera or antenna mount |pitch or lat in degrees, depending on mount mode.| roll or lon in degrees depending on mount mode| yaw or alt (in meters) depending on mount mode| reserved| reserved| reserved| MAV_MOUNT_MODE enum value|
--			uint16 VEHICLE_CMD_DO_SET_CAM_TRIGG_DIST=206		-- Mission command to set TRIG_DIST for this flight |Camera trigger distance (meters)| Shutter integration time (ms)| Empty| Empty| Empty| Empty| Empty|
--			uint16 VEHICLE_CMD_DO_FENCE_ENABLE=207			-- Mission command to enable the geofence |enable? (0=disable, 1=enable)| Empty| Empty| Empty| Empty| Empty| Empty|
--			uint16 VEHICLE_CMD_DO_PARACHUTE=208			-- Mission command to trigger a parachute |action (0=disable, 1=enable, 2=release, for some systems see PARACHUTE_ACTION enum, not in general message set.)| Empty| Empty| Empty| Empty| Empty| Empty|
--			uint16 VEHICLE_CMD_DO_INVERTED_FLIGHT=210		-- Change to/from inverted flight |inverted (0=normal, 1=inverted)| Empty| Empty| Empty| Empty| Empty| Empty|
--			uint16 VEHICLE_CMD_DO_SET_CAM_TRIGG_INTERVAL=214		-- Mission command to set TRIG_INTERVAL for this flight |Camera trigger distance (meters)| Shutter integration time (ms)| Empty| Empty| Empty| Empty| Empty|
--			uint16 VEHICLE_CMD_DO_MOUNT_CONTROL_QUAT=220		-- Mission command to control a camera or antenna mount, using a quaternion as reference. |q1 - quaternion param --1, w (1 in null-rotation)| q2 - quaternion param --2, x (0 in null-rotation)| q3 - quaternion param --3, y (0 in null-rotation)| q4 - quaternion param --4, z (0 in null-rotation)| Empty| Empty| Empty|
--			uint16 VEHICLE_CMD_DO_GUIDED_MASTER=221			-- set id of master controller |System ID| Component ID| Empty| Empty| Empty| Empty| Empty|
--			uint16 VEHICLE_CMD_DO_GUIDED_LIMITS=222			-- set limits for external control |timeout - maximum time (in seconds) that external controller will be allowed to control vehicle. 0 means no timeout| absolute altitude min (in meters, AMSL) - if vehicle moves below this alt, the command will be aborted and the mission will continue.  0 means no lower altitude limit| absolute altitude max (in meters)- if vehicle moves above this alt, the command will be aborted and the mission will continue.  0 means no upper altitude limit| horizontal move limit (in meters, AMSL) - if vehicle moves more than this distance from it's location at the moment the command was executed, the command will be aborted and the mission will continue. 0 means no horizontal altitude limit| Empty| Empty| Empty|
--			uint16 VEHICLE_CMD_DO_LAST = 240			-- NOP - This command is only used to mark the upper limit of the DO commands in the enumeration |Empty| Empty| Empty| Empty| Empty| Empty| Empty|
--			uint16 VEHICLE_CMD_PREFLIGHT_CALIBRATION = 241		-- Trigger calibration. This command will be only accepted if in pre-flight mode. See mavlink spec MAV_CMD_PREFLIGHT_CALIBRATION
--			uint16 PREFLIGHT_CALIBRATION_TEMPERATURE_CALIBRATION = 3		-- param value for VEHICLE_CMD_PREFLIGHT_CALIBRATION to start temperature calibration
--			uint16 VEHICLE_CMD_PREFLIGHT_SET_SENSOR_OFFSETS = 242	-- Set sensor offsets. This command will be only accepted if in pre-flight mode. |Sensor to adjust the offsets for: 0: gyros, 1: accelerometer, 2: magnetometer, 3: barometer, 4: optical flow| X axis offset (or generic dimension 1), in the sensor's raw units| Y axis offset (or generic dimension 2), in the sensor's raw units| Z axis offset (or generic dimension 3), in the sensor's raw units| Generic dimension 4, in the sensor's raw units| Generic dimension 5, in the sensor's raw units| Generic dimension 6, in the sensor's raw units|
--			uint16 VEHICLE_CMD_PREFLIGHT_STORAGE = 245		-- Request storage of different parameter values and logs. This command will be only accepted if in pre-flight mode. |Parameter storage: 0: READ FROM FLASH/EEPROM, 1: WRITE CURRENT TO FLASH/EEPROM| Mission storage: 0: READ FROM FLASH/EEPROM, 1: WRITE CURRENT TO FLASH/EEPROM| Reserved| Reserved| Empty| Empty| Empty|
--			uint16 VEHICLE_CMD_PREFLIGHT_REBOOT_SHUTDOWN = 246	-- Request the reboot or shutdown of system components. |0: Do nothing for autopilot, 1: Reboot autopilot, 2: Shutdown autopilot.| 0: Do nothing for onboard computer, 1: Reboot onboard computer, 2: Shutdown onboard computer.| Reserved| Reserved| Empty| Empty| Empty|
--			uint16 VEHICLE_CMD_MISSION_START = 300			-- start running a mission |first_item: the first mission item to run| last_item:  the last mission item to run (after this item is run, the mission ends)|
--			uint16 VEHICLE_CMD_COMPONENT_ARM_DISARM = 400		-- Arms / Disarms a component |1 to arm, 0 to disarm|
--			uint16 VEHICLE_CMD_START_RX_PAIR = 500			-- Starts receiver pairing |0:Spektrum| 0:Spektrum DSM2, 1:Spektrum DSMX|
--			uint16 VEHICLE_CMD_SET_CAMERA_MODE = 530            -- Set camera capture mode (photo, video, etc.)
--			uint16 VEHICLE_CMD_DO_TRIGGER_CONTROL = 2003            -- Enable or disable on-board camera triggering system
--			uint16 VEHICLE_CMD_DO_VTOL_TRANSITION = 3000    -- Command VTOL transition
--			uint16 VEHICLE_CMD_ARM_AUTHORIZATION_REQUEST = 3001    -- Request arm authorization
--			uint16 VEHICLE_CMD_PAYLOAD_PREPARE_DEPLOY = 30001	-- Prepare a payload deployment in the flight plan
--			uint16 VEHICLE_CMD_PAYLOAD_CONTROL_DEPLOY = 30002	-- Control a pre-programmed payload deployment
--			uint16 VEHICLE_CMD_PREFLIGHT_UAVCAN = 243		-- UAVCAN configuration. If param 1 == 1 actuator mapping and direction assignment should be started
--			uint16 VEHICLE_CMD_LOGGING_START = 2510		-- start streaming ULog data
--			uint16 VEHICLE_CMD_LOGGING_STOP = 2511			-- stop streaming ULog data
--			uint16 VEHICLE_CMD_CONTROL_HIGH_LATENCY = 2600	-- control starting/stopping transmitting data over the high latency link
--			
--			uint8 VEHICLE_CMD_RESULT_ACCEPTED = 0			-- Command ACCEPTED and EXECUTED |
--			uint8 VEHICLE_CMD_RESULT_TEMPORARILY_REJECTED = 1	-- Command TEMPORARY REJECTED/DENIED |
--			uint8 VEHICLE_CMD_RESULT_DENIED = 2			-- Command PERMANENTLY DENIED |
--			uint8 VEHICLE_CMD_RESULT_UNSUPPORTED = 3		-- Command UNKNOWN/UNSUPPORTED |
--			uint8 VEHICLE_CMD_RESULT_FAILED = 4			-- Command executed, but failed |
--			uint8 VEHICLE_CMD_RESULT_IN_PROGRESS = 5		-- Command being executed |
--			uint8 VEHICLE_CMD_RESULT_ENUM_END = 6			--
--			
--			uint8 VEHICLE_MOUNT_MODE_RETRACT = 0				-- Load and keep safe position (Roll,Pitch,Yaw) from permanent memory and stop stabilization |
--			uint8 VEHICLE_MOUNT_MODE_NEUTRAL = 1				-- Load and keep neutral position (Roll,Pitch,Yaw) from permanent memory. |
--			uint8 VEHICLE_MOUNT_MODE_MAVLINK_TARGETING = 2		-- Load neutral position and start MAVLink Roll,Pitch,Yaw control with stabilization |
--			uint8 VEHICLE_MOUNT_MODE_RC_TARGETING = 3			-- Load neutral position and start RC Roll,Pitch,Yaw control with stabilization |
--			uint8 VEHICLE_MOUNT_MODE_GPS_POINT = 4				-- Load neutral position and start to point to Lat,Lon,Alt |
--			uint8 VEHICLE_MOUNT_MODE_ENUM_END = 5				--
--			
--			uint8 VEHICLE_ROI_NONE = 0                         -- No region of interest |
--			uint8 VEHICLE_ROI_WPNEXT = 1                       -- Point toward next MISSION |
--			uint8 VEHICLE_ROI_WPINDEX = 2                      -- Point toward given MISSION |
--			uint8 VEHICLE_ROI_LOCATION = 3                     -- Point toward fixed location |
--			uint8 VEHICLE_ROI_TARGET = 4                       -- Point toward target
--			uint8 VEHICLE_ROI_ENUM_END = 5
--			
--			uint8 ORB_QUEUE_LENGTH = 3

			param1: data Base_Types::Float_32;			-- Parameter 1, as defined by MAVLink uint16 VEHICLE_CMD enum.
			param2: data Base_Types::Float_32;			-- Parameter 2, as defined by MAVLink uint16 VEHICLE_CMD enum.
			param3: data Base_Types::Float_32;			-- Parameter 3, as defined by MAVLink uint16 VEHICLE_CMD enum.
			param4: data Base_Types::Float_32;			-- Parameter 4, as defined by MAVLink uint16 VEHICLE_CMD enum.
			param5: data Base_Types::Float_64;			-- Parameter 5, as defined by MAVLink uint16 VEHICLE_CMD enum.
			param6: data Base_Types::Float_64;			-- Parameter 6, as defined by MAVLink uint16 VEHICLE_CMD enum.
			param7: data Base_Types::Float_32;			-- Parameter 7, as defined by MAVLink uint16 VEHICLE_CMD enum.
			command: data Base_Types::Unsigned_16;			-- Command ID, as defined MAVLink by uint16 VEHICLE_CMD enum.
			target_system: data Base_Types::Unsigned_8;		-- System which should execute the command
			target_component: data Base_Types::Unsigned_8;	-- Component which should execute the command, 0 for all components
			source_system: data Base_Types::Unsigned_8;		-- System sending the command
			source_component	: data Base_Types::Unsigned_8;	-- Component sending the command
			confirmation	: data Base_Types::Unsigned_8;		-- 0: First transmission of this command. 1-255: Confirmation transmissions (e.g. for kill command)
			from_external: data Base_Types::boolean;
	
	end vehicle_command.impl;		
end vehicle_command;
