# Supplementary material for: An integrated modeling, verification, and code generation for uncrewed aerial systems: less cost and more efficiency
Source: PeerJ Comput Sci. 2025 Jan 9;11:e2575. doi: 10.7717/peerj-cs.2575 (PMC11784798; doi:10.7717/peerj-cs.2575)
Supplement: Supplemental Information 1 [file peerj-cs-11-2575-s001.zip › ┤·┬δ/software/DataType/vehicle_control_mode.aadl]

package vehicle_control_mode
public
	with Data_Model;
	with Base_Types;
	
--------------------------------------------------------------------------------------
--------------------------------------------------------------------------------------	
--发布：commander、
--订阅：sensors、mc_pos_control、mc_att_control、src/drivers/px4io、src/drivers/lights
	data vehicle_control_mode
		properties
			Data_Model::Data_Representation => Struct;
	end vehicle_control_mode;
	data implementation vehicle_control_mode.impl
		subcomponents
			timestamp: data Base_Types::Unsigned_64;					-- 时间：从系统启动开始
			flag_armed: data Base_Types::boolean;						-- is set whenever the writing thread stores new data
			
			flag_external_manual_override_ok: data Base_Types::boolean;	-- external override non-fatal for system. Only true for fixed wing
			
			flag_control_manual_enabled: data Base_Types::boolean;		-- true if manual input is mixed in
			flag_control_auto_enabled: data Base_Types::boolean;			-- true if onboard autopilot should act
			flag_control_offboard_enabled: data Base_Types::boolean;		-- true if offboard control should be used
			flag_control_rates_enabled: data Base_Types::boolean;			-- true if rates are stabilized
			flag_control_attitude_enabled: data Base_Types::boolean;		-- true if attitude stabilization is mixed in
			flag_control_yawrate_override_enabled: data Base_Types::boolean;		-- true if the yaw rate override is enabled
			flag_control_rattitude_enabled: data Base_Types::boolean;		-- true if rate/attitude stabilization is enabled
			flag_control_force_enabled: data Base_Types::boolean;		-- true if force control is mixed in
			flag_control_acceleration_enabled: data Base_Types::boolean;	-- true if acceleration is controlled
			flag_control_velocity_enabled: data Base_Types::boolean;		-- true if horizontal velocity (implies direction) is controlled
			flag_control_position_enabled: data Base_Types::boolean;		-- true if position is controlled
			flag_control_altitude_enabled: data Base_Types::boolean;		-- true if altitude is controlled
			flag_control_climb_rate_enabled: data Base_Types::boolean;	-- true if climb rate is controlled
			flag_control_termination_enabled: data Base_Types::boolean;	-- true if flighttermination is enabled
			flag_control_fixed_hdg_enabled: data Base_Types::boolean;		-- true if using a fixed heading for user control
	end vehicle_control_mode.impl;	
end vehicle_control_mode;
