# Supplementary material for: An integrated modeling, verification, and code generation for uncrewed aerial systems: less cost and more efficiency
Source: PeerJ Comput Sci. 2025 Jan 9;11:e2575. doi: 10.7717/peerj-cs.2575 (PMC11784798; doi:10.7717/peerj-cs.2575)
Supplement: Supplemental Information 1 [file peerj-cs-11-2575-s001.zip › ┤·┬δ/software/DataType/vehicle_global_position.aadl]

package vehicle_global_position
public
	with Data_Model;
	with Base_Types;
--------------------------------------------------------------------------------------
---------------------vehicle_global_position----------------------------------------------	
--发布：ekf2
--订阅：commander、navigator、mavlink
	data vehicle_global_position
		properties
			Data_Model::Data_Representation => Struct;
	end vehicle_global_position;
	data implementation vehicle_global_position.impl
		subcomponents
			timestamp: data Base_Types::Unsigned_64;		-- time since system start (microseconds)
			lat: data Base_Types::Float_64;			-- Latitude, (degrees)
			lon: data Base_Types::Float_64;			-- Longitude, (degrees)
			alt: data Base_Types::Float_32;			-- Altitude AMSL, (meters)
			alt_ellipsoid: data Base_Types::Float_32;		-- Altitude above ellipsoid, (meters)
			
			delta_alt: data Base_Types::Float_32; 	-- Reset delta for altitude
			lat_lon_reset_counter: data Base_Types::Unsigned_8;	-- Counter for reset events on horizontal position coordinates
			alt_reset_counter: data Base_Types::Unsigned_8; 	-- Counter for reset events on altitude
			
			vel_n: data Base_Types::Float_32;			-- North velocity in NED earth-fixed frame, (metres/sec)
			vel_e: data Base_Types::Float_32;			-- East velocity in NED earth-fixed frame, (metres/sec)
			vel_d: data Base_Types::Float_32;			-- Down velocity in NED earth-fixed frame, (metres/sec)
			
			yaw: data Base_Types::Float_32; 			-- Euler yaw angle relative to NED earth-fixed frame, -PI..+PI, (radians)
			
			eph: data Base_Types::Float_32;			-- Standard deviation of horizontal position error, (metres)
			epv: data Base_Types::Float_32;			-- Standard deviation of vertical position error, (metres)
			
			terrain_alt: data Base_Types::Float_32;		-- Terrain altitude WGS84, (metres)
			terrain_alt_valid: data Base_Types::boolean;		-- Terrain altitude estimate is valid
			
			dead_reckoning: data Base_Types::boolean;		-- True if this position is estimated through dead-reckoning
	end vehicle_global_position.impl;
end vehicle_global_position;
