# Supplementary material for: An integrated modeling, verification, and code generation for uncrewed aerial systems: less cost and more efficiency
Source: PeerJ Comput Sci. 2025 Jan 9;11:e2575. doi: 10.7717/peerj-cs.2575 (PMC11784798; doi:10.7717/peerj-cs.2575)
Supplement: Supplemental Information 1 [file peerj-cs-11-2575-s001.zip › ┤·┬δ/software/DataType/vehicle_gps_position.aadl]

package vehicle_gps_position
public
	with Data_Model;
	with Base_Types;
--------------------------------------------------------------------------------------
---------------------vehicle_gps_position----------------------------------------------
--发布：src/drivers/gps/gps.cpp(gps模块发布)、
--订阅：ekf2、navigator、commander、logger、、

	data vehicle_gps_position
		properties
			Data_Model::Data_Representation => Struct;
	end vehicle_gps_position;
	data implementation vehicle_gps_position.impl
		subcomponents
			timestamp: data Base_Types::Unsigned_64;
			-- GPS position in WGS84 coordinates.
			-- the field 'timestamp' is for the position & velocity (microseconds)
			lat: data Base_Types::Integer_32;	--Latitude in 1E-7 degrees	维度
			lon: data Base_Types::Integer_32;	--Longitude in 1E-7 degrees 经度
			alt: data Base_Types::Integer_32;	--Altitude in 1E-3 meters above MSL, (millimetres)
			alt_ellipsoid: data Base_Types::Integer_32;	--Altitude in 1E-3 meters bove Ellipsoid, (millimetres)
			
			s_variance_m_s: data Base_Types::Float_32;	--GPS speed accuracy estimate, (metres/sec)
			c_variance_rad: data Base_Types::Float_32;	--GPS course accuracy estimate, (radians)
			fix_type: data Base_Types::Unsigned_8;		--0-1: no fix, 2: 2D fix, 3: 3D fix, 4: RTCM code differential, 5: Real-Time Kinematic, float,
													--6: Real-Time Kinematic, fixed, 8: Extrapolated. 
													--Some applications will not use the value of this field unless it is at least two, so always correctly fill in the fix.
			
			eph: data Base_Types::Float_32;	--GPS horizontal position accuracy (metres)
			epv: data Base_Types::Float_32;	--GPS vertical position accuracy (metres)
			
			hdop: data Base_Types::Float_32;	--Horizontal dilution of precision	精度的水平因子？
			vdop: data Base_Types::Float_32;	--Vertical dilution of precision	垂直因子
						
			noise_per_ms: data Base_Types::Integer_32;		--GPS noise per millisecond
			jamming_indicator: data Base_Types::Integer_32;	--indicates jamming is occurring	干扰
			
			vel_m_s: data Base_Types::Float_32;		-- GPS ground speed, (metres/sec)
			vel_n_m_s: data Base_Types::Float_32;	-- GPS North velocity, (metres/sec)
			vel_e_m_s: data Base_Types::Float_32;	-- GPS East velocity, (metres/sec)
			vel_d_m_s: data Base_Types::Float_32;	-- GPS Down velocity, (metres/sec)
			cog_rad: data Base_Types::Float_32;		-- Course over ground (NOT heading, but direction of movement), -PI..PI, (radians)
			vel_ned_valid: data Base_Types::boolean;-- True if NED velocity is valid
			
			timestamp_time_relative: data Base_Types::Integer_32;	--timestamp + timestamp_time_relative = Time of the UTC timestamp since system start, (microseconds)
			time_utc_usec: data Base_Types::Unsigned_64;			--Timestamp (microseconds, UTC), this is the timestamp which comes from the gps module. It might be unavailable right after cold start, indicated by a value of 0
			
			satellites_used: data Base_Types::Unsigned_8;	--Number of satellites used
			
			heading: data Base_Types::Float_32;			--heading angle of XYZ body frame rel to NED. Set to NaN if not available and updated (used for dual antenna GPS), (rad, [-PI, PI])
			heading_offset: data Base_Types::Float_32;	--heading offset of dual antenna array in body frame. Set to NaN if not applicable. (rad, [-PI, PI])
	end vehicle_gps_position.impl;	
	
	data gps_ublox	
	end gps_ublox;
	
	data implementation gps_ublox.impl
		subcomponents
			SYNC: data SYNC.impl;
			len: data Base_Types::Unsigned_16;
	end gps_ublox.impl;
	
	data SYNC
	end SYNC;
	
	data implementation SYNC.impl
		subcomponents
			fir_d : data Base_Types::Unsigned_8;
			sec_d : data Base_Types::Unsigned_8;
	end SYNC.impl;
end vehicle_gps_position;
