# Supplementary material for: An integrated modeling, verification, and code generation for uncrewed aerial systems: less cost and more efficiency
Source: PeerJ Comput Sci. 2025 Jan 9;11:e2575. doi: 10.7717/peerj-cs.2575 (PMC11784798; doi:10.7717/peerj-cs.2575)
Supplement: Supplemental Information 1 [file peerj-cs-11-2575-s001.zip › ┤·┬δ/software/DataType/vehicle_land_detected.aadl]

package vehicle_land_detected
public
	with Data_Model;
	with Base_Types;
--------------------------------------------------------------------------------------
---------------------vehicle_land_detected----------------------------------------------
--发布：land_detector、
--订阅：ekf2、commander、navigator、mc_pos_control、、

	data vehicle_land_detected
		properties
			Data_Model::Data_Representation => Struct;
	end vehicle_land_detected;
	data implementation vehicle_land_detected.impl
		subcomponents
			timestamp: data Base_Types::Unsigned_64;
			freefall: data Base_Types::boolean;		--true if vehicle is currently in free-fall
			ground_contact: data Base_Types::boolean;	--true if vehicle has ground contact but is not landed (1. stage)
			maybe_landed: data Base_Types::boolean;	--true if the vehicle might have landed (2. stage)
			landed: data Base_Types::boolean;		--true if vehicle is currently landed on the ground (3. stage)
			in_ground_effect: data Base_Types::boolean;	--indicates if from the perspective of the landing detector the vehicle might be in ground effect (baro).
													-- This flag will become true if the vehicle is not moving horizontally and is descending (crude assumption that user is landing).
	end vehicle_land_detected.impl;		
end vehicle_land_detected;
