# Supplementary material for: An integrated modeling, verification, and code generation for uncrewed aerial systems: less cost and more efficiency
Source: PeerJ Comput Sci. 2025 Jan 9;11:e2575. doi: 10.7717/peerj-cs.2575 (PMC11784798; doi:10.7717/peerj-cs.2575)
Supplement: Supplemental Information 1 [file peerj-cs-11-2575-s001.zip › ┤·┬δ/software/DataType/vehicle_local_position.aadl]

package vehicle_local_position
public
	with Data_Model;
	with Base_Types;
--------------------------------------------------------------------------------------
---------------------vehicle_local_position----------------------------------------------	
--发布：ekf2
--订阅：src/drivers/telemetry、commander、navigator、land_detector、mc_pos_control、
	data vehicle_local_position
		properties
			Data_Model::Data_Representation => Struct;
	end vehicle_local_position;
	data implementation vehicle_local_position.impl
		subcomponents
			timestamp: data Base_Types::Unsigned_64;		-- time since system start (microseconds)
			
			xy_valid: data Base_Types::boolean;		-- true if x and y are valid
			z_valid: data Base_Types::boolean;			--true if z is valid
			v_xy_valid: data Base_Types::boolean;		--true if vy and vy are valid
			v_z_valid: data Base_Types::boolean;		--true if vz is valid
			
			--# Position in local NED frame
			x	: data Base_Types::Float_32;		-- North position in NED earth-fixed frame, (metres)
			y	: data Base_Types::Float_32;		--East position in NED earth-fixed frame, (metres)
			z	: data Base_Types::Float_32;		--Down position (negative altitude) in NED earth-fixed frame, (metres)
			
			--# Position reset delta
			delta_xy: data Base_Types::Float_32[2];
			xy_reset_counter: data Base_Types::Unsigned_8;
			
			delta_z: data Base_Types::Float_32;
			z_reset_counter: data Base_Types::Unsigned_8;
			
			--# Velocity in NED frame
			vx: data Base_Types::Float_32; 		-- North velocity in NED earth-fixed frame, (metres/sec)
			vy: data Base_Types::Float_32;		--East velocity in NED earth-fixed frame, (metres/sec)
			vz: data Base_Types::Float_32;		--Down velocity in NED earth-fixed frame, (metres/sec)
			z_deriv: data Base_Types::Float_32;	--Down position time derivative in NED earth-fixed frame, (metres/sec)
			
			--# Velocity reset delta
			delta_vxy: data Base_Types::Float_32[2];
			vxy_reset_counter: data Base_Types::Unsigned_8;
			
			delta_vz: data Base_Types::Float_32;
			vz_reset_counter: data Base_Types::Unsigned_8;
			--# Acceleration in NED frame
			ax: data Base_Types::Float_32;     --North velocity derivative in NED earth-fixed frame, (metres/sec^2)
			ay: data Base_Types::Float_32;     --East velocity derivative in NED earth-fixed frame, (metres/sec^2)
			az: data Base_Types::Float_32;     --Down velocity derivative in NED earth-fixed frame, (metres/sec^2)
			
			--# Heading
			yaw: data Base_Types::Float_32;	--Euler yaw angle transforming the tangent plane relative to NED earth-fixed frame, -PI..+PI,  (radians)
			
			-- Position of reference point (local NED frame origin) in global (GPS / WGS84) frame
			xy_global: data Base_Types::boolean;				-- true if position (x, y) has a valid global reference (ref_lat, ref_lon)
			z_global: data Base_Types::boolean;				-- true if z has a valid global reference (ref_alt)
			ref_timestamp: data Base_Types::Unsigned_64;		--Time when reference position was set since system start, (microseconds)
			ref_lat: data Base_Types::Float_64;				-- Reference point latitude, (degrees)
			ref_lon: data Base_Types::Float_64;				-- Reference point longitude, (degrees)
			ref_alt: data Base_Types::Float_32;				-- Reference altitude AMSL, (metres)
			
			-- Distance to surface
			dist_bottom: data Base_Types::Float_32;			-- Distance from from bottom surface to ground, (metres)
			dist_bottom_rate: data Base_Types::Float_32;		-- Rate of change of distance from bottom surface to ground, (metres/sec)
			dist_bottom_valid: data Base_Types::boolean;			--true if distance to bottom surface is valid
			
			eph: data Base_Types::Float_32;					-- Standard deviation of horizontal position error, (metres)
			epv: data Base_Types::Float_32;					-- Standard deviation of vertical position error, (metres)
			evh: data Base_Types::Float_32;					-- Standard deviation of horizontal velocity error, (metres/sec)
			evv: data Base_Types::Float_32;					-- Standard deviation of horizontal velocity error, (metres/sec)
			
			-- estimator specified vehicle limits
			vxy_max: data Base_Types::Float_32;				-- maximum horizontal speed - set to 0 when limiting not required (meters/sec)
			fvz_max: data Base_Types::Float_32;				-- maximum vertical speed - set to 0 when limiting not required (meters/sec)
			hagl_min: data Base_Types::Float_32;				-- minimum height above ground level - set to 0 when limiting not required (meters)
			hagl_max: data Base_Types::Float_32;				-- maximum height above ground level - set to 0 when limiting not required (meters)
	end vehicle_local_position.impl;	
end vehicle_local_position;
