# Supplementary material for: An integrated modeling, verification, and code generation for uncrewed aerial systems: less cost and more efficiency
Source: PeerJ Comput Sci. 2025 Jan 9;11:e2575. doi: 10.7717/peerj-cs.2575 (PMC11784798; doi:10.7717/peerj-cs.2575)
Supplement: Supplemental Information 1 [file peerj-cs-11-2575-s001.zip › ┤·┬δ/software/DataType/vehicle_magnetometer.aadl]

package vehicle_magnetometer
public
	with Data_Model;
	with Base_Types;

--------------------------------------------------------------------------------------
---------------------vehicle_magnetometer----------------------------------------------
--发布：sensors、	
--订阅：ekf2

	data vehicle_magnetometer
		properties
			Data_Model::Data_Representation => Struct;
	end vehicle_magnetometer;
	data implementation vehicle_magnetometer.impl
	subcomponents
		timestamp: data Base_Types::Unsigned_64;
		magnetometer_ga: data Base_Types::Float_32[3];	--Magnetic field in NED body frame, in Gauss
	end vehicle_magnetometer.impl;		
end vehicle_magnetometer;
