# Supplementary material for: An integrated modeling, verification, and code generation for uncrewed aerial systems: less cost and more efficiency
Source: PeerJ Comput Sci. 2025 Jan 9;11:e2575. doi: 10.7717/peerj-cs.2575 (PMC11784798; doi:10.7717/peerj-cs.2575)
Supplement: Supplemental Information 1 [file peerj-cs-11-2575-s001.zip › ┤·┬δ/software/DataType/vehicle_rates_setpoint.aadl]

package vehicle_rates_setpoint
public
	with Data_Model;
	with Base_Types;	
--------------------------------------------------------------------------------------
--------------------------------------------------------------------------------------	
--发布：mc_att_control、
--订阅：mc_att_control、
	data vehicle_rates_setpoint
		properties
			Data_Model::Data_Representation => Struct;
	end vehicle_rates_setpoint;
	data implementation vehicle_rates_setpoint.impl
		subcomponents
			timestamp: data Base_Types::Unsigned_64;	-- 时间：从系统启动开始
			indicated_airspeed_m_s: data Base_Types::Float_32;	--预测值
			true_airspeed_m_s: data Base_Types::Float_32;	--实际值
			air_temperature_celsius: data Base_Types::Float_32;		--温度（单位摄氏度）
			confidence: data Base_Types::Float_32;	--该传感器置信值（0-1）
	end vehicle_rates_setpoint.impl;
end vehicle_rates_setpoint;
