# Supplementary material for: An integrated modeling, verification, and code generation for uncrewed aerial systems: less cost and more efficiency
Source: PeerJ Comput Sci. 2025 Jan 9;11:e2575. doi: 10.7717/peerj-cs.2575 (PMC11784798; doi:10.7717/peerj-cs.2575)
Supplement: Supplemental Information 1 [file peerj-cs-11-2575-s001.zip › ┤·┬δ/software/DataType/vehicle_status.aadl]

package vehicle_status
public
	with Data_Model;
	with Base_Types;
--------------------------------------------------------------------------------------
---------------------vehicle_status----------------------------------------------	
--发布：commander、
--订阅：ekf2、、mc_att_control、mc_pos_control、navigator、commander、land_detector
	data vehicle_status
		properties
			Data_Model::Data_Representation => Struct;
	end vehicle_status;
	data implementation vehicle_status.impl
		subcomponents
			--全局变量，指定默认值，如何表示						
			timestamp: data Base_Types::Unsigned_64;
			-- state machine / state of vehicle.
			-- Encodes the complete system state and is set by the commander app.
			nav_state	: data Base_Types::Unsigned_8;		--set navigation state machine to specified value
			arming_state	: data Base_Types::Unsigned_8;		--current arming state
			hil_state	: data Base_Types::Unsigned_8;		--current hil state	？
			failsafe: data Base_Types::boolean;		--true if system is in failsafe state (e.g.:RTL, Hover, Terminate, ...)
			
			system_type	: data Base_Types::Unsigned_8;	--system type, contains mavlink MAV_TYPE
			system_id	: data Base_Types::Unsigned_8;		--system id, contains MAVLink's system ID field
			component_id	: data Base_Types::Unsigned_8;		--subsystem / component id, contains MAVLink's component ID field
			
			vehicle_type	: data Base_Types::Unsigned_8;		--Type of vehicle (fixed-wing, rotary wing, ground)
														--If the vehicle is a VTOL, then this value will be VEHICLE_TYPE_ROTARY_WING while flying as a multicopter,
														--and VEHICLE_TYPE_FIXED_WING when flying as a fixed-wing
														
			is_vtol: data Base_Types::boolean;		--True if the system is VTOL capable	(VTOL?)	几处bool类型变量什么意思
			vtol_fw_permanent_stab: data Base_Types::boolean;		--True if VTOL should stabilize attitude for fw in manual mode
			in_transition_mode: data Base_Types::boolean;	--True if VTOL is doing a transition
			in_transition_to_fw: data Base_Types::boolean;	--True if VTOL is doing a transition from MC to FW
			
			rc_signal_lost: data Base_Types::boolean;	--true if RC reception lost
			rc_input_mode	: data Base_Types::Unsigned_8;		--set to 1 to disable the RC input, 2 to enable manual control to RC in mapping.
			
			data_link_lost: data Base_Types::boolean;	--datalink to GCS lost
			data_link_lost_counter	: data Base_Types::Unsigned_8;		--counts unique data link lost events			
			
			high_latency_data_link_lost: data Base_Types::boolean;	--Set to true if the high latency data link (eg. RockBlock Iridium 9603 telemetry module) is lost
			
			engine_failure: data Base_Types::boolean;		--Set to true if an engine failure is detected
			mission_failure: data Base_Types::boolean;		--Set to true if mission could not continue/finish
			
			failure_detector_status	: data Base_Types::Unsigned_8;		--Bitmask containing FailureDetector status [0, 0, 0, 0, 0, FAILURE_ALT, FAILURE_PITCH, FAILURE_ROLL]
			
			--see SYS_STATUS mavlink message for the following
			onboard_control_sensors_present: data Base_Types::Unsigned_32;
			onboard_control_sensors_enabled: data Base_Types::Unsigned_32;
			onboard_control_sensors_health: data Base_Types::Unsigned_32;
			
			--airspeed fault and airspeed use status
			arspd_check_level: data Base_Types::Float_32;	--integrated airspeed inconsistency as checked against the COM_TAS_FS_INTEG parameter
			aspd_check_failing: data Base_Types::boolean;	--true when airspeed consistency checks are failing
			aspd_fault_declared: data Base_Types::boolean;	--true when an airspeed fault has been declared
			aspd_use_inhibit: data Base_Types::boolean;		--true if switching to a non-airspeed control mode has been requested
			aspd_fail_rtl: data Base_Types::boolean;	-- true if airspeed failure invoked RTL has been requested
			load_factor_ratio: data Base_Types::Float_32;	--ratio of measured to aerodynamic load factor limit. Greater than 1 indicates airspeed low error condition.
	end vehicle_status.impl;	
		
end vehicle_status;
