# Supplementary material for: An integrated modeling, verification, and code generation for uncrewed aerial systems: less cost and more efficiency
Source: PeerJ Comput Sci. 2025 Jan 9;11:e2575. doi: 10.7717/peerj-cs.2575 (PMC11784798; doi:10.7717/peerj-cs.2575)
Supplement: Supplemental Information 1 [file peerj-cs-11-2575-s001.zip › ┤·┬δ/software/drivers.aadl]

package drivers
public
	with DataTypes;
	with vehicle_gps_position,sensor_accel,sensor_mag,sensor_gyro;
	with gps_property;
	
	process drivers
		features
			data_acce: in data port DataTypes::Accelerometer_data;
			data_gyro: in data port DataTypes::Gyroscope_data;
			data_mag: in data port DataTypes::Magnetometer_data;
			data_baro: in data port DataTypes::Barometric_data;
			data_gps: in data port vehicle_gps_position::gps_ublox.impl;
			data_battery: in data port;
			actuator_control: in data port;
			msg_acce: out data port sensor_accel::sensor_accel.impl;
			msg_gyrp: out data port sensor_gyro::sensor_gyro.impl;
			msg_mag: out data port sensor_mag::sensor_mag.impl;
			msg_baro: out data port;
			msg_battery: out data port;
			msg_adc: out data port;
			msg_actuator_outputs: out data port;
			msg_vehicle_gps_position: out data port vehicle_gps_position::vehicle_gps_position.impl;
			motor0: out data port DataTypes::Servo_Commands;
			motor1: out data port DataTypes::Servo_Commands;
			motor2: out data port DataTypes::Servo_Commands;
			motor3: out data port DataTypes::Servo_Commands;
			motor4: out data port DataTypes::Servo_Commands;
			motor5: out data port DataTypes::Servo_Commands;
			
		flows
			drivers_new_flow_spec: flow path actuator_control -> motor0;
			drivers_new_flow_spec2: flow path actuator_control -> motor1;
			drivers_new_flow_spec3: flow path actuator_control -> motor2;
			drivers_new_flow_spec4: flow path actuator_control -> motor3;
		properties
			gps_property::Is_Checked=>true;
	end drivers;
end drivers;
