# Supplementary material for: An integrated modeling, verification, and code generation for uncrewed aerial systems: less cost and more efficiency
Source: PeerJ Comput Sci. 2025 Jan 9;11:e2575. doi: 10.7717/peerj-cs.2575 (PMC11784798; doi:10.7717/peerj-cs.2575)
Supplement: Supplemental Information 1 [file peerj-cs-11-2575-s001.zip › ┤·┬δ/software/feature_group.aadl]

package feature_group
public

	feature group group_sensor

		features
			baro_data: in data port;
			accel_data: in data port;
			gyro_data: in data port;
			differential_pressure: in data port;
			vehicle_control_mode: in data port;
			parameter_updata: in data port;
			actuator_controls_0: in data port;			
			sensor_combined: out data port;
			vehicle_air_data: out data port;
			vehicle_magnetometer:  out data port;
			sensor_preflight: out data port;		
		
	end group_sensor;
	
	feature group group_Attitude_estimator_q
		features
			sensor_combined: in data port;
			vehicle_vision_attitude: in data port;
			att_pos_mocap: in data port;
			parameter_updata: in data port;
			vehicle_global_positon: in data port;
			vehicle_magnetometer: in data port;
		
			vehicle_attitude: out data port;
	end group_Attitude_estimator_q;
	
	
end feature_group;
