# Supplementary material for: An integrated modeling, verification, and code generation for uncrewed aerial systems: less cost and more efficiency
Source: PeerJ Comput Sci. 2025 Jan 9;11:e2575. doi: 10.7717/peerj-cs.2575 (PMC11784798; doi:10.7717/peerj-cs.2575)
Supplement: Supplemental Information 1 [file peerj-cs-11-2575-s001.zip › ┤·┬δ/software/instances/CSW_9d2b0c8e_ad8f_4432_92e2_6306900dc359_mc_att_control_v1_wrapper_Instance.aaxl2]

<?xml version="1.0" encoding="ASCII"?>
<instance:SystemInstance xmi:version="2.0" xmlns:xmi="http://www.omg.org/XMI" xmlns:xsi="http://www.w3.org/2001/XMLSchema-instance" xmlns:aadl2="http://aadl.info/AADL/2.0" xmlns:instance="http://aadl.info/AADL/2.0/instance" name="mc_att_control_v1_wrapper_Instance" category="process">
  <ownedPropertyAssociation xsi:type="instance:PropertyAssociationInstance">
    <property href="../../../../plugin/org.osate.workspace/resources/properties/Predeclared_Property_Sets/Programming_Properties.aadl#Programming_Properties.Source_Text"/>
    <ownedValue>
      <ownedValue xsi:type="aadl2:ListValue">
        <ownedListElement xsi:type="aadl2:StringLiteral" value="D:\\aadl2Simulink"/>
        <ownedListElement xsi:type="aadl2:StringLiteral" value="D:\\aadl2Simulink\\implementation\\mc_att_control.slx"/>
        <ownedListElement xsi:type="aadl2:StringLiteral" value=""/>
        <ownedListElement xsi:type="aadl2:StringLiteral" value=""/>
      </ownedValue>
    </ownedValue>
    <propertyAssociation href="../CSW.aadl#/0/@ownedPublicSection/@ownedClassifier.2/@ownedPropertyAssociation.0"/>
  </ownedPropertyAssociation>
  <ownedPropertyAssociation xsi:type="instance:PropertyAssociationInstance">
    <property href="../../../../plugin/org.osate.workspace/resources/properties/Predeclared_Property_Sets/Timing_Properties.aadl#Timing_Properties.Period"/>
    <ownedValue>
      <ownedValue xsi:type="aadl2:IntegerLiteral" value="100">
        <unit href="../../../../plugin/org.osate.workspace/resources/properties/Predeclared_Property_Sets/AADL_Project.aadl#/0/@ownedPropertyType.16/@ownedLiteral.3"/>
      </ownedValue>
    </ownedValue>
    <propertyAssociation href="../CSW.aadl#/0/@ownedPublicSection/@ownedClassifier.2/@ownedPropertyAssociation.1"/>
  </ownedPropertyAssociation>
  <ownedPropertyAssociation xsi:type="instance:PropertyAssociationInstance">
    <property href="../../../../plugin/org.osate.workspace/resources/properties/Predeclared_Property_Sets/Timing_Properties.aadl#Timing_Properties.Deadline"/>
    <ownedValue>
      <ownedValue xsi:type="aadl2:IntegerLiteral" value="100">
        <unit href="../../../../plugin/org.osate.workspace/resources/properties/Predeclared_Property_Sets/AADL_Project.aadl#/0/@ownedPropertyType.16/@ownedLiteral.3"/>
      </ownedValue>
    </ownedValue>
    <propertyAssociation href="../CSW.aadl#/0/@ownedPublicSection/@ownedClassifier.2/@ownedPropertyAssociation.2"/>
  </ownedPropertyAssociation>
  <featureInstance name="pub" category="abstractFeature">
    <feature xsi:type="aadl2:AbstractFeature" href="../CSW.aadl#/0/@ownedPublicSection/@ownedClassifier.2/@ownedAbstractFeature.0"/>
  </featureInstance>
  <featureInstance name="p_ref">
    <ownedPropertyAssociation xsi:type="instance:PropertyAssociationInstance">
      <property href="../../../../plugin/org.osate.workspace/resources/properties/Predeclared_Property_Sets/Programming_Properties.aadl#Programming_Properties.Source_Text"/>
      <ownedValue>
        <ownedValue xsi:type="aadl2:ListValue">
          <ownedListElement xsi:type="aadl2:StringLiteral" value="D:\\aadl2Simulink"/>
          <ownedListElement xsi:type="aadl2:StringLiteral" value="D:\\aadl2Simulink\\implementation\\mc_att_control.slx"/>
          <ownedListElement xsi:type="aadl2:StringLiteral" value=""/>
          <ownedListElement xsi:type="aadl2:StringLiteral" value=""/>
        </ownedValue>
      </ownedValue>
      <propertyAssociation href="../CSW.aadl#/0/@ownedPublicSection/@ownedClassifier.2/@ownedPropertyAssociation.0"/>
    </ownedPropertyAssociation>
    <ownedPropertyAssociation xsi:type="instance:PropertyAssociationInstance">
      <property href="../../../../plugin/org.osate.contribution.sei/resources/properties/Data_Model.aadl#Data_Model.IEEE754_Precision"/>
      <ownedValue>
        <ownedValue xsi:type="aadl2:NamedValue">
          <namedValue xsi:type="aadl2:EnumerationLiteral" href="../../../../plugin/org.osate.contribution.sei/resources/properties/Data_Model.aadl#/0/@ownedProperty.9/@ownedPropertyType/@ownedLiteral.0"/>
        </ownedValue>
      </ownedValue>
      <propertyAssociation href="../../../../plugin/org.osate.contribution.sei/resources/packages/Base_Types.aadl#/0/@ownedPublicSection/@ownedClassifier.12/@ownedPropertyAssociation.0"/>
    </ownedPropertyAssociation>
    <ownedPropertyAssociation xsi:type="instance:PropertyAssociationInstance">
      <property href="../../../../plugin/org.osate.workspace/resources/properties/Predeclared_Property_Sets/Memory_Properties.aadl#Memory_Properties.Data_Size"/>
      <ownedValue>
        <ownedValue xsi:type="aadl2:IntegerLiteral" value="4">
          <unit href="../../../../plugin/org.osate.workspace/resources/properties/Predeclared_Property_Sets/AADL_Project.aadl#/0/@ownedPropertyType.15/@ownedLiteral.1"/>
        </ownedValue>
      </ownedValue>
      <propertyAssociation href="../../../../plugin/org.osate.contribution.sei/resources/packages/Base_Types.aadl#/0/@ownedPublicSection/@ownedClassifier.12/@ownedPropertyAssociation.1"/>
    </ownedPropertyAssociation>
    <ownedPropertyAssociation xsi:type="instance:PropertyAssociationInstance">
      <property href="../../../../plugin/org.osate.contribution.sei/resources/properties/Data_Model.aadl#Data_Model.Data_Representation"/>
      <ownedValue>
        <ownedValue xsi:type="aadl2:NamedValue">
          <namedValue xsi:type="aadl2:EnumerationLiteral" href="../../../../plugin/org.osate.contribution.sei/resources/properties/Data_Model.aadl#/0/@ownedProperty.4/@ownedPropertyType/@ownedLiteral.4"/>
        </ownedValue>
      </ownedValue>
      <propertyAssociation href="../../../../plugin/org.osate.contribution.sei/resources/packages/Base_Types.aadl#/0/@ownedPublicSection/@ownedClassifier.11/@ownedPropertyAssociation.0"/>
    </ownedPropertyAssociation>
    <feature xsi:type="aadl2:DataPort" href="../CSW.aadl#/0/@ownedPublicSection/@ownedClassifier.2/@ownedDataPort.0"/>
  </featureInstance>
  <featureInstance name="y_ref">
    <ownedPropertyAssociation xsi:type="instance:PropertyAssociationInstance">
      <property href="../../../../plugin/org.osate.workspace/resources/properties/Predeclared_Property_Sets/Programming_Properties.aadl#Programming_Properties.Source_Text"/>
      <ownedValue>
        <ownedValue xsi:type="aadl2:ListValue">
          <ownedListElement xsi:type="aadl2:StringLiteral" value="D:\\aadl2Simulink"/>
          <ownedListElement xsi:type="aadl2:StringLiteral" value="D:\\aadl2Simulink\\implementation\\mc_att_control.slx"/>
          <ownedListElement xsi:type="aadl2:StringLiteral" value=""/>
          <ownedListElement xsi:type="aadl2:StringLiteral" value=""/>
        </ownedValue>
      </ownedValue>
      <propertyAssociation href="../CSW.aadl#/0/@ownedPublicSection/@ownedClassifier.2/@ownedPropertyAssociation.0"/>
    </ownedPropertyAssociation>
    <ownedPropertyAssociation xsi:type="instance:PropertyAssociationInstance">
      <property href="../../../../plugin/org.osate.contribution.sei/resources/properties/Data_Model.aadl#Data_Model.IEEE754_Precision"/>
      <ownedValue>
        <ownedValue xsi:type="aadl2:NamedValue">
          <namedValue xsi:type="aadl2:EnumerationLiteral" href="../../../../plugin/org.osate.contribution.sei/resources/properties/Data_Model.aadl#/0/@ownedProperty.9/@ownedPropertyType/@ownedLiteral.0"/>
        </ownedValue>
      </ownedValue>
      <propertyAssociation href="../../../../plugin/org.osate.contribution.sei/resources/packages/Base_Types.aadl#/0/@ownedPublicSection/@ownedClassifier.12/@ownedPropertyAssociation.0"/>
    </ownedPropertyAssociation>
    <ownedPropertyAssociation xsi:type="instance:PropertyAssociationInstance">
      <property href="../../../../plugin/org.osate.workspace/resources/properties/Predeclared_Property_Sets/Memory_Properties.aadl#Memory_Properties.Data_Size"/>
      <ownedValue>
        <ownedValue xsi:type="aadl2:IntegerLiteral" value="4">
          <unit href="../../../../plugin/org.osate.workspace/resources/properties/Predeclared_Property_Sets/AADL_Project.aadl#/0/@ownedPropertyType.15/@ownedLiteral.1"/>
        </ownedValue>
      </ownedValue>
      <propertyAssociation href="../../../../plugin/org.osate.contribution.sei/resources/packages/Base_Types.aadl#/0/@ownedPublicSection/@ownedClassifier.12/@ownedPropertyAssociation.1"/>
    </ownedPropertyAssociation>
    <ownedPropertyAssociation xsi:type="instance:PropertyAssociationInstance">
      <property href="../../../../plugin/org.osate.contribution.sei/resources/properties/Data_Model.aadl#Data_Model.Data_Representation"/>
      <ownedValue>
        <ownedValue xsi:type="aadl2:NamedValue">
          <namedValue xsi:type="aadl2:EnumerationLiteral" href="../../../../plugin/org.osate.contribution.sei/resources/properties/Data_Model.aadl#/0/@ownedProperty.4/@ownedPropertyType/@ownedLiteral.4"/>
        </ownedValue>
      </ownedValue>
      <propertyAssociation href="../../../../plugin/org.osate.contribution.sei/resources/packages/Base_Types.aadl#/0/@ownedPublicSection/@ownedClassifier.11/@ownedPropertyAssociation.0"/>
    </ownedPropertyAssociation>
    <feature xsi:type="aadl2:DataPort" href="../CSW.aadl#/0/@ownedPublicSection/@ownedClassifier.2/@ownedDataPort.1"/>
  </featureInstance>
  <featureInstance name="r_ref">
    <ownedPropertyAssociation xsi:type="instance:PropertyAssociationInstance">
      <property href="../../../../plugin/org.osate.workspace/resources/properties/Predeclared_Property_Sets/Programming_Properties.aadl#Programming_Properties.Source_Text"/>
      <ownedValue>
        <ownedValue xsi:type="aadl2:ListValue">
          <ownedListElement xsi:type="aadl2:StringLiteral" value="D:\\aadl2Simulink"/>
          <ownedListElement xsi:type="aadl2:StringLiteral" value="D:\\aadl2Simulink\\implementation\\mc_att_control.slx"/>
          <ownedListElement xsi:type="aadl2:StringLiteral" value=""/>
          <ownedListElement xsi:type="aadl2:StringLiteral" value=""/>
        </ownedValue>
      </ownedValue>
      <propertyAssociation href="../CSW.aadl#/0/@ownedPublicSection/@ownedClassifier.2/@ownedPropertyAssociation.0"/>
    </ownedPropertyAssociation>
    <ownedPropertyAssociation xsi:type="instance:PropertyAssociationInstance">
      <property href="../../../../plugin/org.osate.contribution.sei/resources/properties/Data_Model.aadl#Data_Model.IEEE754_Precision"/>
      <ownedValue>
        <ownedValue xsi:type="aadl2:NamedValue">
          <namedValue xsi:type="aadl2:EnumerationLiteral" href="../../../../plugin/org.osate.contribution.sei/resources/properties/Data_Model.aadl#/0/@ownedProperty.9/@ownedPropertyType/@ownedLiteral.0"/>
        </ownedValue>
      </ownedValue>
      <propertyAssociation href="../../../../plugin/org.osate.contribution.sei/resources/packages/Base_Types.aadl#/0/@ownedPublicSection/@ownedClassifier.12/@ownedPropertyAssociation.0"/>
    </ownedPropertyAssociation>
    <ownedPropertyAssociation xsi:type="instance:PropertyAssociationInstance">
      <property href="../../../../plugin/org.osate.workspace/resources/properties/Predeclared_Property_Sets/Memory_Properties.aadl#Memory_Properties.Data_Size"/>
      <ownedValue>
        <ownedValue xsi:type="aadl2:IntegerLiteral" value="4">
          <unit href="../../../../plugin/org.osate.workspace/resources/properties/Predeclared_Property_Sets/AADL_Project.aadl#/0/@ownedPropertyType.15/@ownedLiteral.1"/>
        </ownedValue>
      </ownedValue>
      <propertyAssociation href="../../../../plugin/org.osate.contribution.sei/resources/packages/Base_Types.aadl#/0/@ownedPublicSection/@ownedClassifier.12/@ownedPropertyAssociation.1"/>
    </ownedPropertyAssociation>
    <ownedPropertyAssociation xsi:type="instance:PropertyAssociationInstance">
      <property href="../../../../plugin/org.osate.contribution.sei/resources/properties/Data_Model.aadl#Data_Model.Data_Representation"/>
      <ownedValue>
        <ownedValue xsi:type="aadl2:NamedValue">
          <namedValue xsi:type="aadl2:EnumerationLiteral" href="../../../../plugin/org.osate.contribution.sei/resources/properties/Data_Model.aadl#/0/@ownedProperty.4/@ownedPropertyType/@ownedLiteral.4"/>
        </ownedValue>
      </ownedValue>
      <propertyAssociation href="../../../../plugin/org.osate.contribution.sei/resources/packages/Base_Types.aadl#/0/@ownedPublicSection/@ownedClassifier.11/@ownedPropertyAssociation.0"/>
    </ownedPropertyAssociation>
    <feature xsi:type="aadl2:DataPort" href="../CSW.aadl#/0/@ownedPublicSection/@ownedClassifier.2/@ownedDataPort.2"/>
  </featureInstance>
  <featureInstance name="p_b">
    <ownedPropertyAssociation xsi:type="instance:PropertyAssociationInstance">
      <property href="../../../../plugin/org.osate.workspace/resources/properties/Predeclared_Property_Sets/Programming_Properties.aadl#Programming_Properties.Source_Text"/>
      <ownedValue>
        <ownedValue xsi:type="aadl2:ListValue">
          <ownedListElement xsi:type="aadl2:StringLiteral" value="D:\\aadl2Simulink"/>
          <ownedListElement xsi:type="aadl2:StringLiteral" value="D:\\aadl2Simulink\\implementation\\mc_att_control.slx"/>
          <ownedListElement xsi:type="aadl2:StringLiteral" value=""/>
          <ownedListElement xsi:type="aadl2:StringLiteral" value=""/>
        </ownedValue>
      </ownedValue>
      <propertyAssociation href="../CSW.aadl#/0/@ownedPublicSection/@ownedClassifier.2/@ownedPropertyAssociation.0"/>
    </ownedPropertyAssociation>
    <ownedPropertyAssociation xsi:type="instance:PropertyAssociationInstance">
      <property href="../../../../plugin/org.osate.contribution.sei/resources/properties/Data_Model.aadl#Data_Model.IEEE754_Precision"/>
      <ownedValue>
        <ownedValue xsi:type="aadl2:NamedValue">
          <namedValue xsi:type="aadl2:EnumerationLiteral" href="../../../../plugin/org.osate.contribution.sei/resources/properties/Data_Model.aadl#/0/@ownedProperty.9/@ownedPropertyType/@ownedLiteral.0"/>
        </ownedValue>
      </ownedValue>
      <propertyAssociation href="../../../../plugin/org.osate.contribution.sei/resources/packages/Base_Types.aadl#/0/@ownedPublicSection/@ownedClassifier.12/@ownedPropertyAssociation.0"/>
    </ownedPropertyAssociation>
    <ownedPropertyAssociation xsi:type="instance:PropertyAssociationInstance">
      <property href="../../../../plugin/org.osate.workspace/resources/properties/Predeclared_Property_Sets/Memory_Properties.aadl#Memory_Properties.Data_Size"/>
      <ownedValue>
        <ownedValue xsi:type="aadl2:IntegerLiteral" value="4">
          <unit href="../../../../plugin/org.osate.workspace/resources/properties/Predeclared_Property_Sets/AADL_Project.aadl#/0/@ownedPropertyType.15/@ownedLiteral.1"/>
        </ownedValue>
      </ownedValue>
      <propertyAssociation href="../../../../plugin/org.osate.contribution.sei/resources/packages/Base_Types.aadl#/0/@ownedPublicSection/@ownedClassifier.12/@ownedPropertyAssociation.1"/>
    </ownedPropertyAssociation>
    <ownedPropertyAssociation xsi:type="instance:PropertyAssociationInstance">
      <property href="../../../../plugin/org.osate.contribution.sei/resources/properties/Data_Model.aadl#Data_Model.Data_Representation"/>
      <ownedValue>
        <ownedValue xsi:type="aadl2:NamedValue">
          <namedValue xsi:type="aadl2:EnumerationLiteral" href="../../../../plugin/org.osate.contribution.sei/resources/properties/Data_Model.aadl#/0/@ownedProperty.4/@ownedPropertyType/@ownedLiteral.4"/>
        </ownedValue>
      </ownedValue>
      <propertyAssociation href="../../../../plugin/org.osate.contribution.sei/resources/packages/Base_Types.aadl#/0/@ownedPublicSection/@ownedClassifier.11/@ownedPropertyAssociation.0"/>
    </ownedPropertyAssociation>
    <feature xsi:type="aadl2:DataPort" href="../CSW.aadl#/0/@ownedPublicSection/@ownedClassifier.2/@ownedDataPort.3"/>
  </featureInstance>
  <featureInstance name="y_b">
    <ownedPropertyAssociation xsi:type="instance:PropertyAssociationInstance">
      <property href="../../../../plugin/org.osate.workspace/resources/properties/Predeclared_Property_Sets/Programming_Properties.aadl#Programming_Properties.Source_Text"/>
      <ownedValue>
        <ownedValue xsi:type="aadl2:ListValue">
          <ownedListElement xsi:type="aadl2:StringLiteral" value="D:\\aadl2Simulink"/>
          <ownedListElement xsi:type="aadl2:StringLiteral" value="D:\\aadl2Simulink\\implementation\\mc_att_control.slx"/>
          <ownedListElement xsi:type="aadl2:StringLiteral" value=""/>
          <ownedListElement xsi:type="aadl2:StringLiteral" value=""/>
        </ownedValue>
      </ownedValue>
      <propertyAssociation href="../CSW.aadl#/0/@ownedPublicSection/@ownedClassifier.2/@ownedPropertyAssociation.0"/>
    </ownedPropertyAssociation>
    <ownedPropertyAssociation xsi:type="instance:PropertyAssociationInstance">
      <property href="../../../../plugin/org.osate.contribution.sei/resources/properties/Data_Model.aadl#Data_Model.IEEE754_Precision"/>
      <ownedValue>
        <ownedValue xsi:type="aadl2:NamedValue">
          <namedValue xsi:type="aadl2:EnumerationLiteral" href="../../../../plugin/org.osate.contribution.sei/resources/properties/Data_Model.aadl#/0/@ownedProperty.9/@ownedPropertyType/@ownedLiteral.0"/>
        </ownedValue>
      </ownedValue>
      <propertyAssociation href="../../../../plugin/org.osate.contribution.sei/resources/packages/Base_Types.aadl#/0/@ownedPublicSection/@ownedClassifier.12/@ownedPropertyAssociation.0"/>
    </ownedPropertyAssociation>
    <ownedPropertyAssociation xsi:type="instance:PropertyAssociationInstance">
      <property href="../../../../plugin/org.osate.workspace/resources/properties/Predeclared_Property_Sets/Memory_Properties.aadl#Memory_Properties.Data_Size"/>
      <ownedValue>
        <ownedValue xsi:type="aadl2:IntegerLiteral" value="4">
          <unit href="../../../../plugin/org.osate.workspace/resources/properties/Predeclared_Property_Sets/AADL_Project.aadl#/0/@ownedPropertyType.15/@ownedLiteral.1"/>
        </ownedValue>
      </ownedValue>
      <propertyAssociation href="../../../../plugin/org.osate.contribution.sei/resources/packages/Base_Types.aadl#/0/@ownedPublicSection/@ownedClassifier.12/@ownedPropertyAssociation.1"/>
    </ownedPropertyAssociation>
    <ownedPropertyAssociation xsi:type="instance:PropertyAssociationInstance">
      <property href="../../../../plugin/org.osate.contribution.sei/resources/properties/Data_Model.aadl#Data_Model.Data_Representation"/>
      <ownedValue>
        <ownedValue xsi:type="aadl2:NamedValue">
          <namedValue xsi:type="aadl2:EnumerationLiteral" href="../../../../plugin/org.osate.contribution.sei/resources/properties/Data_Model.aadl#/0/@ownedProperty.4/@ownedPropertyType/@ownedLiteral.4"/>
        </ownedValue>
      </ownedValue>
      <propertyAssociation href="../../../../plugin/org.osate.contribution.sei/resources/packages/Base_Types.aadl#/0/@ownedPublicSection/@ownedClassifier.11/@ownedPropertyAssociation.0"/>
    </ownedPropertyAssociation>
    <feature xsi:type="aadl2:DataPort" href="../CSW.aadl#/0/@ownedPublicSection/@ownedClassifier.2/@ownedDataPort.4"/>
  </featureInstance>
  <featureInstance name="r_b">
    <ownedPropertyAssociation xsi:type="instance:PropertyAssociationInstance">
      <property href="../../../../plugin/org.osate.workspace/resources/properties/Predeclared_Property_Sets/Programming_Properties.aadl#Programming_Properties.Source_Text"/>
      <ownedValue>
        <ownedValue xsi:type="aadl2:ListValue">
          <ownedListElement xsi:type="aadl2:StringLiteral" value="D:\\aadl2Simulink"/>
          <ownedListElement xsi:type="aadl2:StringLiteral" value="D:\\aadl2Simulink\\implementation\\mc_att_control.slx"/>
          <ownedListElement xsi:type="aadl2:StringLiteral" value=""/>
          <ownedListElement xsi:type="aadl2:StringLiteral" value=""/>
        </ownedValue>
      </ownedValue>
      <propertyAssociation href="../CSW.aadl#/0/@ownedPublicSection/@ownedClassifier.2/@ownedPropertyAssociation.0"/>
    </ownedPropertyAssociation>
    <ownedPropertyAssociation xsi:type="instance:PropertyAssociationInstance">
      <property href="../../../../plugin/org.osate.contribution.sei/resources/properties/Data_Model.aadl#Data_Model.IEEE754_Precision"/>
      <ownedValue>
        <ownedValue xsi:type="aadl2:NamedValue">
          <namedValue xsi:type="aadl2:EnumerationLiteral" href="../../../../plugin/org.osate.contribution.sei/resources/properties/Data_Model.aadl#/0/@ownedProperty.9/@ownedPropertyType/@ownedLiteral.0"/>
        </ownedValue>
      </ownedValue>
      <propertyAssociation href="../../../../plugin/org.osate.contribution.sei/resources/packages/Base_Types.aadl#/0/@ownedPublicSection/@ownedClassifier.12/@ownedPropertyAssociation.0"/>
    </ownedPropertyAssociation>
    <ownedPropertyAssociation xsi:type="instance:PropertyAssociationInstance">
      <property href="../../../../plugin/org.osate.workspace/resources/properties/Predeclared_Property_Sets/Memory_Properties.aadl#Memory_Properties.Data_Size"/>
      <ownedValue>
        <ownedValue xsi:type="aadl2:IntegerLiteral" value="4">
          <unit href="../../../../plugin/org.osate.workspace/resources/properties/Predeclared_Property_Sets/AADL_Project.aadl#/0/@ownedPropertyType.15/@ownedLiteral.1"/>
        </ownedValue>
      </ownedValue>
      <propertyAssociation href="../../../../plugin/org.osate.contribution.sei/resources/packages/Base_Types.aadl#/0/@ownedPublicSection/@ownedClassifier.12/@ownedPropertyAssociation.1"/>
    </ownedPropertyAssociation>
    <ownedPropertyAssociation xsi:type="instance:PropertyAssociationInstance">
      <property href="../../../../plugin/org.osate.contribution.sei/resources/properties/Data_Model.aadl#Data_Model.Data_Representation"/>
      <ownedValue>
        <ownedValue xsi:type="aadl2:NamedValue">
          <namedValue xsi:type="aadl2:EnumerationLiteral" href="../../../../plugin/org.osate.contribution.sei/resources/properties/Data_Model.aadl#/0/@ownedProperty.4/@ownedPropertyType/@ownedLiteral.4"/>
        </ownedValue>
      </ownedValue>
      <propertyAssociation href="../../../../plugin/org.osate.contribution.sei/resources/packages/Base_Types.aadl#/0/@ownedPublicSection/@ownedClassifier.11/@ownedPropertyAssociation.0"/>
    </ownedPropertyAssociation>
    <feature xsi:type="aadl2:DataPort" href="../CSW.aadl#/0/@ownedPublicSection/@ownedClassifier.2/@ownedDataPort.5"/>
  </featureInstance>
  <featureInstance name="Wp_b">
    <ownedPropertyAssociation xsi:type="instance:PropertyAssociationInstance">
      <property href="../../../../plugin/org.osate.workspace/resources/properties/Predeclared_Property_Sets/Programming_Properties.aadl#Programming_Properties.Source_Text"/>
      <ownedValue>
        <ownedValue xsi:type="aadl2:ListValue">
          <ownedListElement xsi:type="aadl2:StringLiteral" value="D:\\aadl2Simulink"/>
          <ownedListElement xsi:type="aadl2:StringLiteral" value="D:\\aadl2Simulink\\implementation\\mc_att_control.slx"/>
          <ownedListElement xsi:type="aadl2:StringLiteral" value=""/>
          <ownedListElement xsi:type="aadl2:StringLiteral" value=""/>
        </ownedValue>
      </ownedValue>
      <propertyAssociation href="../CSW.aadl#/0/@ownedPublicSection/@ownedClassifier.2/@ownedPropertyAssociation.0"/>
    </ownedPropertyAssociation>
    <ownedPropertyAssociation xsi:type="instance:PropertyAssociationInstance">
      <property href="../../../../plugin/org.osate.contribution.sei/resources/properties/Data_Model.aadl#Data_Model.IEEE754_Precision"/>
      <ownedValue>
        <ownedValue xsi:type="aadl2:NamedValue">
          <namedValue xsi:type="aadl2:EnumerationLiteral" href="../../../../plugin/org.osate.contribution.sei/resources/properties/Data_Model.aadl#/0/@ownedProperty.9/@ownedPropertyType/@ownedLiteral.0"/>
        </ownedValue>
      </ownedValue>
      <propertyAssociation href="../../../../plugin/org.osate.contribution.sei/resources/packages/Base_Types.aadl#/0/@ownedPublicSection/@ownedClassifier.12/@ownedPropertyAssociation.0"/>
    </ownedPropertyAssociation>
    <ownedPropertyAssociation xsi:type="instance:PropertyAssociationInstance">
      <property href="../../../../plugin/org.osate.workspace/resources/properties/Predeclared_Property_Sets/Memory_Properties.aadl#Memory_Properties.Data_Size"/>
      <ownedValue>
        <ownedValue xsi:type="aadl2:IntegerLiteral" value="4">
          <unit href="../../../../plugin/org.osate.workspace/resources/properties/Predeclared_Property_Sets/AADL_Project.aadl#/0/@ownedPropertyType.15/@ownedLiteral.1"/>
        </ownedValue>
      </ownedValue>
      <propertyAssociation href="../../../../plugin/org.osate.contribution.sei/resources/packages/Base_Types.aadl#/0/@ownedPublicSection/@ownedClassifier.12/@ownedPropertyAssociation.1"/>
    </ownedPropertyAssociation>
    <ownedPropertyAssociation xsi:type="instance:PropertyAssociationInstance">
      <property href="../../../../plugin/org.osate.contribution.sei/resources/properties/Data_Model.aadl#Data_Model.Data_Representation"/>
      <ownedValue>
        <ownedValue xsi:type="aadl2:NamedValue">
          <namedValue xsi:type="aadl2:EnumerationLiteral" href="../../../../plugin/org.osate.contribution.sei/resources/properties/Data_Model.aadl#/0/@ownedProperty.4/@ownedPropertyType/@ownedLiteral.4"/>
        </ownedValue>
      </ownedValue>
      <propertyAssociation href="../../../../plugin/org.osate.contribution.sei/resources/packages/Base_Types.aadl#/0/@ownedPublicSection/@ownedClassifier.11/@ownedPropertyAssociation.0"/>
    </ownedPropertyAssociation>
    <feature xsi:type="aadl2:DataPort" href="../CSW.aadl#/0/@ownedPublicSection/@ownedClassifier.2/@ownedDataPort.6"/>
  </featureInstance>
  <featureInstance name="Wy_b">
    <ownedPropertyAssociation xsi:type="instance:PropertyAssociationInstance">
      <property href="../../../../plugin/org.osate.workspace/resources/properties/Predeclared_Property_Sets/Programming_Properties.aadl#Programming_Properties.Source_Text"/>
      <ownedValue>
        <ownedValue xsi:type="aadl2:ListValue">
          <ownedListElement xsi:type="aadl2:StringLiteral" value="D:\\aadl2Simulink"/>
          <ownedListElement xsi:type="aadl2:StringLiteral" value="D:\\aadl2Simulink\\implementation\\mc_att_control.slx"/>
          <ownedListElement xsi:type="aadl2:StringLiteral" value=""/>
          <ownedListElement xsi:type="aadl2:StringLiteral" value=""/>
        </ownedValue>
      </ownedValue>
      <propertyAssociation href="../CSW.aadl#/0/@ownedPublicSection/@ownedClassifier.2/@ownedPropertyAssociation.0"/>
    </ownedPropertyAssociation>
    <ownedPropertyAssociation xsi:type="instance:PropertyAssociationInstance">
      <property href="../../../../plugin/org.osate.contribution.sei/resources/properties/Data_Model.aadl#Data_Model.IEEE754_Precision"/>
      <ownedValue>
        <ownedValue xsi:type="aadl2:NamedValue">
          <namedValue xsi:type="aadl2:EnumerationLiteral" href="../../../../plugin/org.osate.contribution.sei/resources/properties/Data_Model.aadl#/0/@ownedProperty.9/@ownedPropertyType/@ownedLiteral.0"/>
        </ownedValue>
      </ownedValue>
      <propertyAssociation href="../../../../plugin/org.osate.contribution.sei/resources/packages/Base_Types.aadl#/0/@ownedPublicSection/@ownedClassifier.12/@ownedPropertyAssociation.0"/>
    </ownedPropertyAssociation>
    <ownedPropertyAssociation xsi:type="instance:PropertyAssociationInstance">
      <property href="../../../../plugin/org.osate.workspace/resources/properties/Predeclared_Property_Sets/Memory_Properties.aadl#Memory_Properties.Data_Size"/>
      <ownedValue>
        <ownedValue xsi:type="aadl2:IntegerLiteral" value="4">
          <unit href="../../../../plugin/org.osate.workspace/resources/properties/Predeclared_Property_Sets/AADL_Project.aadl#/0/@ownedPropertyType.15/@ownedLiteral.1"/>
        </ownedValue>
      </ownedValue>
      <propertyAssociation href="../../../../plugin/org.osate.contribution.sei/resources/packages/Base_Types.aadl#/0/@ownedPublicSection/@ownedClassifier.12/@ownedPropertyAssociation.1"/>
    </ownedPropertyAssociation>
    <ownedPropertyAssociation xsi:type="instance:PropertyAssociationInstance">
      <property href="../../../../plugin/org.osate.contribution.sei/resources/properties/Data_Model.aadl#Data_Model.Data_Representation"/>
      <ownedValue>
        <ownedValue xsi:type="aadl2:NamedValue">
          <namedValue xsi:type="aadl2:EnumerationLiteral" href="../../../../plugin/org.osate.contribution.sei/resources/properties/Data_Model.aadl#/0/@ownedProperty.4/@ownedPropertyType/@ownedLiteral.4"/>
        </ownedValue>
      </ownedValue>
      <propertyAssociation href="../../../../plugin/org.osate.contribution.sei/resources/packages/Base_Types.aadl#/0/@ownedPublicSection/@ownedClassifier.11/@ownedPropertyAssociation.0"/>
    </ownedPropertyAssociation>
    <feature xsi:type="aadl2:DataPort" href="../CSW.aadl#/0/@ownedPublicSection/@ownedClassifier.2/@ownedDataPort.7"/>
  </featureInstance>
  <featureInstance name="Wr_b">
    <ownedPropertyAssociation xsi:type="instance:PropertyAssociationInstance">
      <property href="../../../../plugin/org.osate.workspace/resources/properties/Predeclared_Property_Sets/Programming_Properties.aadl#Programming_Properties.Source_Text"/>
      <ownedValue>
        <ownedValue xsi:type="aadl2:ListValue">
          <ownedListElement xsi:type="aadl2:StringLiteral" value="D:\\aadl2Simulink"/>
          <ownedListElement xsi:type="aadl2:StringLiteral" value="D:\\aadl2Simulink\\implementation\\mc_att_control.slx"/>
          <ownedListElement xsi:type="aadl2:StringLiteral" value=""/>
          <ownedListElement xsi:type="aadl2:StringLiteral" value=""/>
        </ownedValue>
      </ownedValue>
      <propertyAssociation href="../CSW.aadl#/0/@ownedPublicSection/@ownedClassifier.2/@ownedPropertyAssociation.0"/>
    </ownedPropertyAssociation>
    <ownedPropertyAssociation xsi:type="instance:PropertyAssociationInstance">
      <property href="../../../../plugin/org.osate.contribution.sei/resources/properties/Data_Model.aadl#Data_Model.IEEE754_Precision"/>
      <ownedValue>
        <ownedValue xsi:type="aadl2:NamedValue">
          <namedValue xsi:type="aadl2:EnumerationLiteral" href="../../../../plugin/org.osate.contribution.sei/resources/properties/Data_Model.aadl#/0/@ownedProperty.9/@ownedPropertyType/@ownedLiteral.0"/>
        </ownedValue>
      </ownedValue>
      <propertyAssociation href="../../../../plugin/org.osate.contribution.sei/resources/packages/Base_Types.aadl#/0/@ownedPublicSection/@ownedClassifier.12/@ownedPropertyAssociation.0"/>
    </ownedPropertyAssociation>
    <ownedPropertyAssociation xsi:type="instance:PropertyAssociationInstance">
      <property href="../../../../plugin/org.osate.workspace/resources/properties/Predeclared_Property_Sets/Memory_Properties.aadl#Memory_Properties.Data_Size"/>
      <ownedValue>
        <ownedValue xsi:type="aadl2:IntegerLiteral" value="4">
          <unit href="../../../../plugin/org.osate.workspace/resources/properties/Predeclared_Property_Sets/AADL_Project.aadl#/0/@ownedPropertyType.15/@ownedLiteral.1"/>
        </ownedValue>
      </ownedValue>
      <propertyAssociation href="../../../../plugin/org.osate.contribution.sei/resources/packages/Base_Types.aadl#/0/@ownedPublicSection/@ownedClassifier.12/@ownedPropertyAssociation.1"/>
    </ownedPropertyAssociation>
    <ownedPropertyAssociation xsi:type="instance:PropertyAssociationInstance">
      <property href="../../../../plugin/org.osate.contribution.sei/resources/properties/Data_Model.aadl#Data_Model.Data_Representation"/>
      <ownedValue>
        <ownedValue xsi:type="aadl2:NamedValue">
          <namedValue xsi:type="aadl2:EnumerationLiteral" href="../../../../plugin/org.osate.contribution.sei/resources/properties/Data_Model.aadl#/0/@ownedProperty.4/@ownedPropertyType/@ownedLiteral.4"/>
        </ownedValue>
      </ownedValue>
      <propertyAssociation href="../../../../plugin/org.osate.contribution.sei/resources/packages/Base_Types.aadl#/0/@ownedPublicSection/@ownedClassifier.11/@ownedPropertyAssociation.0"/>
    </ownedPropertyAssociation>
    <feature xsi:type="aadl2:DataPort" href="../CSW.aadl#/0/@ownedPublicSection/@ownedClassifier.2/@ownedDataPort.8"/>
  </featureInstance>
  <featureInstance name="pitch" direction="out">
    <ownedPropertyAssociation xsi:type="instance:PropertyAssociationInstance">
      <property href="../../../../plugin/org.osate.workspace/resources/properties/Predeclared_Property_Sets/Programming_Properties.aadl#Programming_Properties.Source_Text"/>
      <ownedValue>
        <ownedValue xsi:type="aadl2:ListValue">
          <ownedListElement xsi:type="aadl2:StringLiteral" value="D:\\aadl2Simulink"/>
          <ownedListElement xsi:type="aadl2:StringLiteral" value="D:\\aadl2Simulink\\implementation\\mc_att_control.slx"/>
          <ownedListElement xsi:type="aadl2:StringLiteral" value=""/>
          <ownedListElement xsi:type="aadl2:StringLiteral" value=""/>
        </ownedValue>
      </ownedValue>
      <propertyAssociation href="../CSW.aadl#/0/@ownedPublicSection/@ownedClassifier.2/@ownedPropertyAssociation.0"/>
    </ownedPropertyAssociation>
    <ownedPropertyAssociation xsi:type="instance:PropertyAssociationInstance">
      <property href="../../../../plugin/org.osate.contribution.sei/resources/properties/Data_Model.aadl#Data_Model.IEEE754_Precision"/>
      <ownedValue>
        <ownedValue xsi:type="aadl2:NamedValue">
          <namedValue xsi:type="aadl2:EnumerationLiteral" href="../../../../plugin/org.osate.contribution.sei/resources/properties/Data_Model.aadl#/0/@ownedProperty.9/@ownedPropertyType/@ownedLiteral.0"/>
        </ownedValue>
      </ownedValue>
      <propertyAssociation href="../../../../plugin/org.osate.contribution.sei/resources/packages/Base_Types.aadl#/0/@ownedPublicSection/@ownedClassifier.12/@ownedPropertyAssociation.0"/>
    </ownedPropertyAssociation>
    <ownedPropertyAssociation xsi:type="instance:PropertyAssociationInstance">
      <property href="../../../../plugin/org.osate.workspace/resources/properties/Predeclared_Property_Sets/Memory_Properties.aadl#Memory_Properties.Data_Size"/>
      <ownedValue>
        <ownedValue xsi:type="aadl2:IntegerLiteral" value="4">
          <unit href="../../../../plugin/org.osate.workspace/resources/properties/Predeclared_Property_Sets/AADL_Project.aadl#/0/@ownedPropertyType.15/@ownedLiteral.1"/>
        </ownedValue>
      </ownedValue>
      <propertyAssociation href="../../../../plugin/org.osate.contribution.sei/resources/packages/Base_Types.aadl#/0/@ownedPublicSection/@ownedClassifier.12/@ownedPropertyAssociation.1"/>
    </ownedPropertyAssociation>
    <ownedPropertyAssociation xsi:type="instance:PropertyAssociationInstance">
      <property href="../../../../plugin/org.osate.contribution.sei/resources/properties/Data_Model.aadl#Data_Model.Data_Representation"/>
      <ownedValue>
        <ownedValue xsi:type="aadl2:NamedValue">
          <namedValue xsi:type="aadl2:EnumerationLiteral" href="../../../../plugin/org.osate.contribution.sei/resources/properties/Data_Model.aadl#/0/@ownedProperty.4/@ownedPropertyType/@ownedLiteral.4"/>
        </ownedValue>
      </ownedValue>
      <propertyAssociation href="../../../../plugin/org.osate.contribution.sei/resources/packages/Base_Types.aadl#/0/@ownedPublicSection/@ownedClassifier.11/@ownedPropertyAssociation.0"/>
    </ownedPropertyAssociation>
    <feature xsi:type="aadl2:DataPort" href="../CSW.aadl#/0/@ownedPublicSection/@ownedClassifier.2/@ownedDataPort.9"/>
  </featureInstance>
  <featureInstance name="yaw" direction="out">
    <ownedPropertyAssociation xsi:type="instance:PropertyAssociationInstance">
      <property href="../../../../plugin/org.osate.workspace/resources/properties/Predeclared_Property_Sets/Programming_Properties.aadl#Programming_Properties.Source_Text"/>
      <ownedValue>
        <ownedValue xsi:type="aadl2:ListValue">
          <ownedListElement xsi:type="aadl2:StringLiteral" value="D:\\aadl2Simulink"/>
          <ownedListElement xsi:type="aadl2:StringLiteral" value="D:\\aadl2Simulink\\implementation\\mc_att_control.slx"/>
          <ownedListElement xsi:type="aadl2:StringLiteral" value=""/>
          <ownedListElement xsi:type="aadl2:StringLiteral" value=""/>
        </ownedValue>
      </ownedValue>
      <propertyAssociation href="../CSW.aadl#/0/@ownedPublicSection/@ownedClassifier.2/@ownedPropertyAssociation.0"/>
    </ownedPropertyAssociation>
    <ownedPropertyAssociation xsi:type="instance:PropertyAssociationInstance">
      <property href="../../../../plugin/org.osate.contribution.sei/resources/properties/Data_Model.aadl#Data_Model.IEEE754_Precision"/>
      <ownedValue>
        <ownedValue xsi:type="aadl2:NamedValue">
          <namedValue xsi:type="aadl2:EnumerationLiteral" href="../../../../plugin/org.osate.contribution.sei/resources/properties/Data_Model.aadl#/0/@ownedProperty.9/@ownedPropertyType/@ownedLiteral.0"/>
        </ownedValue>
      </ownedValue>
      <propertyAssociation href="../../../../plugin/org.osate.contribution.sei/resources/packages/Base_Types.aadl#/0/@ownedPublicSection/@ownedClassifier.12/@ownedPropertyAssociation.0"/>
    </ownedPropertyAssociation>
    <ownedPropertyAssociation xsi:type="instance:PropertyAssociationInstance">
      <property href="../../../../plugin/org.osate.workspace/resources/properties/Predeclared_Property_Sets/Memory_Properties.aadl#Memory_Properties.Data_Size"/>
      <ownedValue>
        <ownedValue xsi:type="aadl2:IntegerLiteral" value="4">
          <unit href="../../../../plugin/org.osate.workspace/resources/properties/Predeclared_Property_Sets/AADL_Project.aadl#/0/@ownedPropertyType.15/@ownedLiteral.1"/>
        </ownedValue>
      </ownedValue>
      <propertyAssociation href="../../../../plugin/org.osate.contribution.sei/resources/packages/Base_Types.aadl#/0/@ownedPublicSection/@ownedClassifier.12/@ownedPropertyAssociation.1"/>
    </ownedPropertyAssociation>
    <ownedPropertyAssociation xsi:type="instance:PropertyAssociationInstance">
      <property href="../../../../plugin/org.osate.contribution.sei/resources/properties/Data_Model.aadl#Data_Model.Data_Representation"/>
      <ownedValue>
        <ownedValue xsi:type="aadl2:NamedValue">
          <namedValue xsi:type="aadl2:EnumerationLiteral" href="../../../../plugin/org.osate.contribution.sei/resources/properties/Data_Model.aadl#/0/@ownedProperty.4/@ownedPropertyType/@ownedLiteral.4"/>
        </ownedValue>
      </ownedValue>
      <propertyAssociation href="../../../../plugin/org.osate.contribution.sei/resources/packages/Base_Types.aadl#/0/@ownedPublicSection/@ownedClassifier.11/@ownedPropertyAssociation.0"/>
    </ownedPropertyAssociation>
    <feature xsi:type="aadl2:DataPort" href="../CSW.aadl#/0/@ownedPublicSection/@ownedClassifier.2/@ownedDataPort.10"/>
  </featureInstance>
  <featureInstance name="roll" direction="out">
    <ownedPropertyAssociation xsi:type="instance:PropertyAssociationInstance">
      <property href="../../../../plugin/org.osate.workspace/resources/properties/Predeclared_Property_Sets/Programming_Properties.aadl#Programming_Properties.Source_Text"/>
      <ownedValue>
        <ownedValue xsi:type="aadl2:ListValue">
          <ownedListElement xsi:type="aadl2:StringLiteral" value="D:\\aadl2Simulink"/>
          <ownedListElement xsi:type="aadl2:StringLiteral" value="D:\\aadl2Simulink\\implementation\\mc_att_control.slx"/>
          <ownedListElement xsi:type="aadl2:StringLiteral" value=""/>
          <ownedListElement xsi:type="aadl2:StringLiteral" value=""/>
        </ownedValue>
      </ownedValue>
      <propertyAssociation href="../CSW.aadl#/0/@ownedPublicSection/@ownedClassifier.2/@ownedPropertyAssociation.0"/>
    </ownedPropertyAssociation>
    <ownedPropertyAssociation xsi:type="instance:PropertyAssociationInstance">
      <property href="../../../../plugin/org.osate.contribution.sei/resources/properties/Data_Model.aadl#Data_Model.IEEE754_Precision"/>
      <ownedValue>
        <ownedValue xsi:type="aadl2:NamedValue">
          <namedValue xsi:type="aadl2:EnumerationLiteral" href="../../../../plugin/org.osate.contribution.sei/resources/properties/Data_Model.aadl#/0/@ownedProperty.9/@ownedPropertyType/@ownedLiteral.0"/>
        </ownedValue>
      </ownedValue>
      <propertyAssociation href="../../../../plugin/org.osate.contribution.sei/resources/packages/Base_Types.aadl#/0/@ownedPublicSection/@ownedClassifier.12/@ownedPropertyAssociation.0"/>
    </ownedPropertyAssociation>
    <ownedPropertyAssociation xsi:type="instance:PropertyAssociationInstance">
      <property href="../../../../plugin/org.osate.workspace/resources/properties/Predeclared_Property_Sets/Memory_Properties.aadl#Memory_Properties.Data_Size"/>
      <ownedValue>
        <ownedValue xsi:type="aadl2:IntegerLiteral" value="4">
          <unit href="../../../../plugin/org.osate.workspace/resources/properties/Predeclared_Property_Sets/AADL_Project.aadl#/0/@ownedPropertyType.15/@ownedLiteral.1"/>
        </ownedValue>
      </ownedValue>
      <propertyAssociation href="../../../../plugin/org.osate.contribution.sei/resources/packages/Base_Types.aadl#/0/@ownedPublicSection/@ownedClassifier.12/@ownedPropertyAssociation.1"/>
    </ownedPropertyAssociation>
    <ownedPropertyAssociation xsi:type="instance:PropertyAssociationInstance">
      <property href="../../../../plugin/org.osate.contribution.sei/resources/properties/Data_Model.aadl#Data_Model.Data_Representation"/>
      <ownedValue>
        <ownedValue xsi:type="aadl2:NamedValue">
          <namedValue xsi:type="aadl2:EnumerationLiteral" href="../../../../plugin/org.osate.contribution.sei/resources/properties/Data_Model.aadl#/0/@ownedProperty.4/@ownedPropertyType/@ownedLiteral.4"/>
        </ownedValue>
      </ownedValue>
      <propertyAssociation href="../../../../plugin/org.osate.contribution.sei/resources/packages/Base_Types.aadl#/0/@ownedPublicSection/@ownedClassifier.11/@ownedPropertyAssociation.0"/>
    </ownedPropertyAssociation>
    <feature xsi:type="aadl2:DataPort" href="../CSW.aadl#/0/@ownedPublicSection/@ownedClassifier.2/@ownedDataPort.11"/>
  </featureInstance>
  <featureInstance name="mc_att_control_v1_new_feature" category="subprogramAccess" direction="in out">
    <feature xsi:type="aadl2:SubprogramAccess" href="../CSW.aadl#/0/@ownedPublicSection/@ownedClassifier.2/@ownedSubprogramAccess.0"/>
  </featureInstance>
  <systemOperationMode name="No Modes"/>
  <componentImplementation xsi:type="aadl2:ProcessImplementation" href="../CSW_9d2b0c8e_ad8f_4432_92e2_6306900dc359.aadl#CSW_9d2b0c8e_ad8f_4432_92e2_6306900dc359.mc_att_control_v1.wrapper"/>
</instance:SystemInstance>
