# Supplementary material for: An integrated modeling, verification, and code generation for uncrewed aerial systems: less cost and more efficiency
Source: PeerJ Comput Sci. 2025 Jan 9;11:e2575. doi: 10.7717/peerj-cs.2575 (PMC11784798; doi:10.7717/peerj-cs.2575)
Supplement: Supplemental Information 1 [file peerj-cs-11-2575-s001.zip › ┤·┬δ/software/instances/CSW_CSW_Impl_Instance.aaxl2]

<?xml version="1.0" encoding="ASCII"?>
<instance:SystemInstance xmi:version="2.0" xmlns:xmi="http://www.omg.org/XMI" xmlns:xsi="http://www.w3.org/2001/XMLSchema-instance" xmlns:aadl2="http://aadl.info/AADL/2.0" xmlns:instance="http://aadl.info/AADL/2.0/instance" name="CSW_Impl_Instance" category="system">
  <ownedPropertyAssociation xsi:type="instance:PropertyAssociationInstance">
    <property href="../../properties/px4_sys.aadl#px4_sys.boards"/>
    <ownedValue>
      <ownedValue xsi:type="aadl2:ListValue">
        <ownedListElement xsi:type="aadl2:StringLiteral" value="E:/PX4/home/test/boards"/>
      </ownedValue>
    </ownedValue>
    <propertyAssociation href="../CSW.aadl#/0/@ownedPublicSection/@ownedClassifier.1/@ownedPropertyAssociation.0"/>
  </ownedPropertyAssociation>
  <ownedPropertyAssociation xsi:type="instance:PropertyAssociationInstance">
    <property href="../../properties/px4_sys.aadl#px4_sys.cmake"/>
    <ownedValue>
      <ownedValue xsi:type="aadl2:ListValue">
        <ownedListElement xsi:type="aadl2:StringLiteral" value="E:/PX4/home/test/cmake"/>
      </ownedValue>
    </ownedValue>
    <propertyAssociation href="../CSW.aadl#/0/@ownedPublicSection/@ownedClassifier.1/@ownedPropertyAssociation.1"/>
  </ownedPropertyAssociation>
  <ownedPropertyAssociation xsi:type="instance:PropertyAssociationInstance">
    <property href="../../properties/px4_sys.aadl#px4_sys.mavlink"/>
    <ownedValue>
      <ownedValue xsi:type="aadl2:ListValue">
        <ownedListElement xsi:type="aadl2:StringLiteral" value="E:/PX4/home/test/mavlink"/>
      </ownedValue>
    </ownedValue>
    <propertyAssociation href="../CSW.aadl#/0/@ownedPublicSection/@ownedClassifier.1/@ownedPropertyAssociation.2"/>
  </ownedPropertyAssociation>
  <ownedPropertyAssociation xsi:type="instance:PropertyAssociationInstance">
    <property href="../../properties/px4_sys.aadl#px4_sys.msg"/>
    <ownedValue>
      <ownedValue xsi:type="aadl2:ListValue">
        <ownedListElement xsi:type="aadl2:StringLiteral" value="E:/PX4/home/test/msg"/>
      </ownedValue>
    </ownedValue>
    <propertyAssociation href="../CSW.aadl#/0/@ownedPublicSection/@ownedClassifier.1/@ownedPropertyAssociation.3"/>
  </ownedPropertyAssociation>
  <ownedPropertyAssociation xsi:type="instance:PropertyAssociationInstance">
    <property href="../../properties/px4_sys.aadl#px4_sys.posixconfigs"/>
    <ownedValue>
      <ownedValue xsi:type="aadl2:ListValue">
        <ownedListElement xsi:type="aadl2:StringLiteral" value="E:/PX4/home/test/posix-configs"/>
      </ownedValue>
    </ownedValue>
    <propertyAssociation href="../CSW.aadl#/0/@ownedPublicSection/@ownedClassifier.1/@ownedPropertyAssociation.4"/>
  </ownedPropertyAssociation>
  <ownedPropertyAssociation xsi:type="instance:PropertyAssociationInstance">
    <property href="../../properties/px4_sys.aadl#px4_sys.ROMFS"/>
    <ownedValue>
      <ownedValue xsi:type="aadl2:ListValue">
        <ownedListElement xsi:type="aadl2:StringLiteral" value="E:/PX4/home/test/ROMFS"/>
      </ownedValue>
    </ownedValue>
    <propertyAssociation href="../CSW.aadl#/0/@ownedPublicSection/@ownedClassifier.1/@ownedPropertyAssociation.5"/>
  </ownedPropertyAssociation>
  <ownedPropertyAssociation xsi:type="instance:PropertyAssociationInstance">
    <property href="../../properties/px4_sys.aadl#px4_sys.validation"/>
    <ownedValue>
      <ownedValue xsi:type="aadl2:ListValue">
        <ownedListElement xsi:type="aadl2:StringLiteral" value="E:/PX4/home/test/validation"/>
      </ownedValue>
    </ownedValue>
    <propertyAssociation href="../CSW.aadl#/0/@ownedPublicSection/@ownedClassifier.1/@ownedPropertyAssociation.6"/>
  </ownedPropertyAssociation>
  <ownedPropertyAssociation xsi:type="instance:PropertyAssociationInstance">
    <property href="../../properties/px4_sys.aadl#px4_sys.platforms"/>
    <ownedValue>
      <ownedValue xsi:type="aadl2:ListValue">
        <ownedListElement xsi:type="aadl2:StringLiteral" value="E:/PX4/home/test/platforms"/>
      </ownedValue>
    </ownedValue>
    <propertyAssociation href="../CSW.aadl#/0/@ownedPublicSection/@ownedClassifier.1/@ownedPropertyAssociation.7"/>
  </ownedPropertyAssociation>
  <ownedPropertyAssociation xsi:type="instance:PropertyAssociationInstance">
    <property href="../../properties/px4_sys.aadl#px4_sys.Tools"/>
    <ownedValue>
      <ownedValue xsi:type="aadl2:ListValue">
        <ownedListElement xsi:type="aadl2:StringLiteral" value="E:/PX4/home/test/Tools"/>
      </ownedValue>
    </ownedValue>
    <propertyAssociation href="../CSW.aadl#/0/@ownedPublicSection/@ownedClassifier.1/@ownedPropertyAssociation.8"/>
  </ownedPropertyAssociation>
  <ownedPropertyAssociation xsi:type="instance:PropertyAssociationInstance">
    <property href="../../properties/px4_sys.aadl#px4_sys.src_modules"/>
    <ownedValue>
      <ownedValue xsi:type="aadl2:ListValue">
        <ownedListElement xsi:type="aadl2:StringLiteral" value=""/>
      </ownedValue>
    </ownedValue>
    <propertyAssociation href="../CSW.aadl#/0/@ownedPublicSection/@ownedClassifier.1/@ownedPropertyAssociation.9"/>
  </ownedPropertyAssociation>
  <ownedPropertyAssociation xsi:type="instance:PropertyAssociationInstance">
    <property href="../../properties/px4_sys.aadl#px4_sys.src_drivers"/>
    <ownedValue>
      <ownedValue xsi:type="aadl2:ListValue">
        <ownedListElement xsi:type="aadl2:StringLiteral" value="E:/PX4/home/test/src/drivers"/>
      </ownedValue>
    </ownedValue>
    <propertyAssociation href="../CSW.aadl#/0/@ownedPublicSection/@ownedClassifier.1/@ownedPropertyAssociation.10"/>
  </ownedPropertyAssociation>
  <ownedPropertyAssociation xsi:type="instance:PropertyAssociationInstance">
    <property href="../../properties/px4_sys.aadl#px4_sys.src_include"/>
    <ownedValue>
      <ownedValue xsi:type="aadl2:ListValue">
        <ownedListElement xsi:type="aadl2:StringLiteral" value="E:/PX4/home/test/src/include"/>
      </ownedValue>
    </ownedValue>
    <propertyAssociation href="../CSW.aadl#/0/@ownedPublicSection/@ownedClassifier.1/@ownedPropertyAssociation.11"/>
  </ownedPropertyAssociation>
  <ownedPropertyAssociation xsi:type="instance:PropertyAssociationInstance">
    <property href="../../properties/px4_sys.aadl#px4_sys.src_lib"/>
    <ownedValue>
      <ownedValue xsi:type="aadl2:ListValue">
        <ownedListElement xsi:type="aadl2:StringLiteral" value="E:/PX4/home/test/src/lib"/>
      </ownedValue>
    </ownedValue>
    <propertyAssociation href="../CSW.aadl#/0/@ownedPublicSection/@ownedClassifier.1/@ownedPropertyAssociation.12"/>
  </ownedPropertyAssociation>
  <ownedPropertyAssociation xsi:type="instance:PropertyAssociationInstance">
    <property href="../../properties/px4_sys.aadl#px4_sys.src_platforms"/>
    <ownedValue>
      <ownedValue xsi:type="aadl2:ListValue">
        <ownedListElement xsi:type="aadl2:StringLiteral" value="E:/PX4/home/test/src/platforms"/>
      </ownedValue>
    </ownedValue>
    <propertyAssociation href="../CSW.aadl#/0/@ownedPublicSection/@ownedClassifier.1/@ownedPropertyAssociation.13"/>
  </ownedPropertyAssociation>
  <ownedPropertyAssociation xsi:type="instance:PropertyAssociationInstance">
    <property href="../../properties/px4_sys.aadl#px4_sys.src_systemcmds"/>
    <ownedValue>
      <ownedValue xsi:type="aadl2:ListValue">
        <ownedListElement xsi:type="aadl2:StringLiteral" value="E:/PX4/home/test/src/systemcmds"/>
      </ownedValue>
    </ownedValue>
    <propertyAssociation href="../CSW.aadl#/0/@ownedPublicSection/@ownedClassifier.1/@ownedPropertyAssociation.14"/>
  </ownedPropertyAssociation>
  <ownedPropertyAssociation xsi:type="instance:PropertyAssociationInstance">
    <property href="../../properties/px4_sys.aadl#px4_sys.src_templates"/>
    <ownedValue>
      <ownedValue xsi:type="aadl2:ListValue">
        <ownedListElement xsi:type="aadl2:StringLiteral" value="E:/PX4/home/test/src/templates"/>
      </ownedValue>
    </ownedValue>
    <propertyAssociation href="../CSW.aadl#/0/@ownedPublicSection/@ownedClassifier.1/@ownedPropertyAssociation.15"/>
  </ownedPropertyAssociation>
  <ownedPropertyAssociation xsi:type="instance:PropertyAssociationInstance">
    <property href="../../properties/px4_sys.aadl#px4_sys.Encryption_Algorthim"/>
    <ownedValue>
      <ownedValue xsi:type="aadl2:StringLiteral" value="AES-128-GCM"/>
    </ownedValue>
    <propertyAssociation href="../CSW.aadl#/0/@ownedPublicSection/@ownedClassifier.0/@ownedPropertyAssociation.0"/>
  </ownedPropertyAssociation>
  <ownedPropertyAssociation xsi:type="instance:PropertyAssociationInstance">
    <property href="../../properties/gps_property.aadl#gps_property.Is_Checked"/>
    <ownedValue>
      <ownedValue xsi:type="aadl2:BooleanLiteral" value="true"/>
    </ownedValue>
    <propertyAssociation href="../CSW.aadl#/0/@ownedPublicSection/@ownedClassifier.0/@ownedPropertyAssociation.1"/>
  </ownedPropertyAssociation>
  <featureInstance name="sensors_data" category="featureGroup" direction="in out">
    <featureInstance name="accelerometer_data1">
      <feature xsi:type="aadl2:DataPort" href="../../HardWare.aadl#/0/@ownedPublicSection/@ownedClassifier.16/@ownedDataPort.0"/>
    </featureInstance>
    <featureInstance name="gyroscope_data1">
      <feature xsi:type="aadl2:DataPort" href="../../HardWare.aadl#/0/@ownedPublicSection/@ownedClassifier.16/@ownedDataPort.1"/>
    </featureInstance>
    <featureInstance name="gyroscope_data2">
      <feature xsi:type="aadl2:DataPort" href="../../HardWare.aadl#/0/@ownedPublicSection/@ownedClassifier.16/@ownedDataPort.2"/>
    </featureInstance>
    <featureInstance name="magnetometer_data">
      <feature xsi:type="aadl2:DataPort" href="../../HardWare.aadl#/0/@ownedPublicSection/@ownedClassifier.16/@ownedDataPort.3"/>
    </featureInstance>
    <featureInstance name="barometric_data">
      <feature xsi:type="aadl2:DataPort" href="../../HardWare.aadl#/0/@ownedPublicSection/@ownedClassifier.16/@ownedDataPort.4"/>
    </featureInstance>
    <featureInstance name="battery_data">
      <feature xsi:type="aadl2:DataPort" href="../../HardWare.aadl#/0/@ownedPublicSection/@ownedClassifier.16/@ownedDataPort.5"/>
    </featureInstance>
    <featureInstance name="flight_control_commands">
      <feature xsi:type="aadl2:DataPort" href="../../HardWare.aadl#/0/@ownedPublicSection/@ownedClassifier.16/@ownedDataPort.6"/>
    </featureInstance>
    <featureInstance name="mavlink" direction="in out">
      <feature xsi:type="aadl2:DataPort" href="../../HardWare.aadl#/0/@ownedPublicSection/@ownedClassifier.16/@ownedDataPort.7"/>
    </featureInstance>
    <featureInstance name="gps_data">
      <feature xsi:type="aadl2:DataPort" href="../../HardWare.aadl#/0/@ownedPublicSection/@ownedClassifier.16/@ownedDataPort.8"/>
    </featureInstance>
    <feature xsi:type="aadl2:FeatureGroup" href="../CSW.aadl#/0/@ownedPublicSection/@ownedClassifier.0/@ownedFeatureGroup.0"/>
  </featureInstance>
  <featureInstance name="csw_to_px4io" category="featureGroup" direction="in out">
    <featureInstance name="motor0" direction="out">
      <feature xsi:type="aadl2:DataPort" href="../../Hardware_IO.aadl#/0/@ownedPublicSection/@ownedClassifier.7/@ownedDataPort.0"/>
    </featureInstance>
    <featureInstance name="motor3" direction="out">
      <feature xsi:type="aadl2:DataPort" href="../../Hardware_IO.aadl#/0/@ownedPublicSection/@ownedClassifier.7/@ownedDataPort.1"/>
    </featureInstance>
    <featureInstance name="motor2" direction="out">
      <feature xsi:type="aadl2:DataPort" href="../../Hardware_IO.aadl#/0/@ownedPublicSection/@ownedClassifier.7/@ownedDataPort.2"/>
    </featureInstance>
    <featureInstance name="motor1" direction="out">
      <feature xsi:type="aadl2:DataPort" href="../../Hardware_IO.aadl#/0/@ownedPublicSection/@ownedClassifier.7/@ownedDataPort.3"/>
    </featureInstance>
    <featureInstance name="motor4" direction="out">
      <feature xsi:type="aadl2:DataPort" href="../../Hardware_IO.aadl#/0/@ownedPublicSection/@ownedClassifier.7/@ownedDataPort.4"/>
    </featureInstance>
    <featureInstance name="motor5" direction="out">
      <feature xsi:type="aadl2:DataPort" href="../../Hardware_IO.aadl#/0/@ownedPublicSection/@ownedClassifier.7/@ownedDataPort.5"/>
    </featureInstance>
    <feature xsi:type="aadl2:FeatureGroup" href="../CSW.aadl#/0/@ownedPublicSection/@ownedClassifier.0/@ownedFeatureGroup.1"/>
  </featureInstance>
  <featureInstance name="ppm_in">
    <ownedPropertyAssociation xsi:type="instance:PropertyAssociationInstance">
      <property href="../../../../plugin/org.osate.contribution.sei/resources/properties/Data_Model.aadl#Data_Model.Data_Representation"/>
      <ownedValue>
        <ownedValue xsi:type="aadl2:NamedValue">
          <namedValue xsi:type="aadl2:EnumerationLiteral" href="../../../../plugin/org.osate.contribution.sei/resources/properties/Data_Model.aadl#/0/@ownedProperty.4/@ownedPropertyType/@ownedLiteral.8"/>
        </ownedValue>
      </ownedValue>
      <propertyAssociation href="../../UAV.aadl#/0/@ownedPublicSection/@ownedClassifier.2/@ownedPropertyAssociation.0"/>
    </ownedPropertyAssociation>
    <feature xsi:type="aadl2:DataPort" href="../CSW.aadl#/0/@ownedPublicSection/@ownedClassifier.0/@ownedDataPort.0"/>
  </featureInstance>
  <featureInstance name="mavlink_in">
    <feature xsi:type="aadl2:DataPort" href="../CSW.aadl#/0/@ownedPublicSection/@ownedClassifier.0/@ownedDataPort.1"/>
  </featureInstance>
  <featureInstance name="mavlink_out" direction="out">
    <feature xsi:type="aadl2:DataPort" href="../CSW.aadl#/0/@ownedPublicSection/@ownedClassifier.0/@ownedDataPort.2"/>
  </featureInstance>
  <componentInstance name="vehicle_status" category="data">
    <ownedPropertyAssociation xsi:type="instance:PropertyAssociationInstance">
      <property href="../../../../plugin/org.osate.contribution.sei/resources/properties/Data_Model.aadl#Data_Model.Data_Representation"/>
      <ownedValue>
        <ownedValue xsi:type="aadl2:NamedValue">
          <namedValue xsi:type="aadl2:EnumerationLiteral" href="../../../../plugin/org.osate.contribution.sei/resources/properties/Data_Model.aadl#/0/@ownedProperty.4/@ownedPropertyType/@ownedLiteral.8"/>
        </ownedValue>
      </ownedValue>
      <propertyAssociation href="../DataType/vehicle_status.aadl#/0/@ownedPublicSection/@ownedClassifier.0/@ownedPropertyAssociation.0"/>
    </ownedPropertyAssociation>
    <subcomponent xsi:type="aadl2:DataSubcomponent" href="../CSW.aadl#/0/@ownedPublicSection/@ownedClassifier.1/@ownedDataSubcomponent.0"/>
    <index>0</index>
    <classifier xsi:type="aadl2:DataType" href="../Modules/pos_control.aadl#pos_control.vehicle_status_s"/>
  </componentInstance>
  <componentInstance name="vehicle_land_detected" category="data">
    <subcomponent xsi:type="aadl2:DataSubcomponent" href="../CSW.aadl#/0/@ownedPublicSection/@ownedClassifier.1/@ownedDataSubcomponent.1"/>
    <index>0</index>
    <classifier xsi:type="aadl2:DataType" href="../Modules/pos_control.aadl#pos_control.vehicle_land_detected_s"/>
  </componentInstance>
  <componentInstance name="vehicle_control_mode" category="data">
    <ownedPropertyAssociation xsi:type="instance:PropertyAssociationInstance">
      <property href="../../../../plugin/org.osate.contribution.sei/resources/properties/Data_Model.aadl#Data_Model.Data_Representation"/>
      <ownedValue>
        <ownedValue xsi:type="aadl2:NamedValue">
          <namedValue xsi:type="aadl2:EnumerationLiteral" href="../../../../plugin/org.osate.contribution.sei/resources/properties/Data_Model.aadl#/0/@ownedProperty.4/@ownedPropertyType/@ownedLiteral.8"/>
        </ownedValue>
      </ownedValue>
      <propertyAssociation href="../DataType/vehicle_control_mode.aadl#/0/@ownedPublicSection/@ownedClassifier.0/@ownedPropertyAssociation.0"/>
    </ownedPropertyAssociation>
    <subcomponent xsi:type="aadl2:DataSubcomponent" href="../CSW.aadl#/0/@ownedPublicSection/@ownedClassifier.1/@ownedDataSubcomponent.2"/>
    <index>0</index>
    <classifier xsi:type="aadl2:DataType" href="../Modules/pos_control.aadl#pos_control.vehicle_control_mode_s"/>
  </componentInstance>
  <componentInstance name="parameter_update" category="data">
    <subcomponent xsi:type="aadl2:DataSubcomponent" href="../CSW.aadl#/0/@ownedPublicSection/@ownedClassifier.1/@ownedDataSubcomponent.3"/>
    <index>0</index>
    <classifier xsi:type="aadl2:DataType" href="../CSW.aadl#CSW.system_info"/>
  </componentInstance>
  <componentInstance name="vehicle_attitude" category="data">
    <ownedPropertyAssociation xsi:type="instance:PropertyAssociationInstance">
      <property href="../../../../plugin/org.osate.contribution.sei/resources/properties/Data_Model.aadl#Data_Model.Data_Representation"/>
      <ownedValue>
        <ownedValue xsi:type="aadl2:NamedValue">
          <namedValue xsi:type="aadl2:EnumerationLiteral" href="../../../../plugin/org.osate.contribution.sei/resources/properties/Data_Model.aadl#/0/@ownedProperty.4/@ownedPropertyType/@ownedLiteral.8"/>
        </ownedValue>
      </ownedValue>
      <propertyAssociation href="../DataType/vehicle_attitude.aadl#/0/@ownedPublicSection/@ownedClassifier.0/@ownedPropertyAssociation.0"/>
    </ownedPropertyAssociation>
    <componentInstance name="timestamp" category="data">
      <ownedPropertyAssociation xsi:type="instance:PropertyAssociationInstance">
        <property href="../../../../plugin/org.osate.contribution.sei/resources/properties/Data_Model.aadl#Data_Model.Data_Representation"/>
        <ownedValue>
          <ownedValue xsi:type="aadl2:NamedValue">
            <namedValue xsi:type="aadl2:EnumerationLiteral" href="../../../../plugin/org.osate.contribution.sei/resources/properties/Data_Model.aadl#/0/@ownedProperty.4/@ownedPropertyType/@ownedLiteral.6"/>
          </ownedValue>
        </ownedValue>
        <propertyAssociation href="../../../../plugin/org.osate.contribution.sei/resources/packages/Base_Types.aadl#/0/@ownedPublicSection/@ownedClassifier.1/@ownedPropertyAssociation.0"/>
      </ownedPropertyAssociation>
      <ownedPropertyAssociation xsi:type="instance:PropertyAssociationInstance">
        <property href="../../../../plugin/org.osate.contribution.sei/resources/properties/Data_Model.aadl#Data_Model.Number_Representation"/>
        <ownedValue>
          <ownedValue xsi:type="aadl2:NamedValue">
            <namedValue xsi:type="aadl2:EnumerationLiteral" href="../../../../plugin/org.osate.contribution.sei/resources/properties/Data_Model.aadl#/0/@ownedProperty.13/@ownedPropertyType/@ownedLiteral.1"/>
          </ownedValue>
        </ownedValue>
        <propertyAssociation href="../../../../plugin/org.osate.contribution.sei/resources/packages/Base_Types.aadl#/0/@ownedPublicSection/@ownedClassifier.9/@ownedPropertyAssociation.0"/>
      </ownedPropertyAssociation>
      <ownedPropertyAssociation xsi:type="instance:PropertyAssociationInstance">
        <property href="../../../../plugin/org.osate.workspace/resources/properties/Predeclared_Property_Sets/Memory_Properties.aadl#Memory_Properties.Data_Size"/>
        <ownedValue>
          <ownedValue xsi:type="aadl2:IntegerLiteral" value="8">
            <unit href="../../../../plugin/org.osate.workspace/resources/properties/Predeclared_Property_Sets/AADL_Project.aadl#/0/@ownedPropertyType.15/@ownedLiteral.1"/>
          </ownedValue>
        </ownedValue>
        <propertyAssociation href="../../../../plugin/org.osate.contribution.sei/resources/packages/Base_Types.aadl#/0/@ownedPublicSection/@ownedClassifier.9/@ownedPropertyAssociation.1"/>
      </ownedPropertyAssociation>
      <subcomponent xsi:type="aadl2:DataSubcomponent" href="../DataType/vehicle_attitude.aadl#/0/@ownedPublicSection/@ownedClassifier.1/@ownedDataSubcomponent.0"/>
      <index>0</index>
      <classifier xsi:type="aadl2:DataType" href="../../../../plugin/org.osate.contribution.sei/resources/packages/Base_Types.aadl#Base_Types.Unsigned_64"/>
    </componentInstance>
    <componentInstance name="q" category="data">
      <ownedPropertyAssociation xsi:type="instance:PropertyAssociationInstance">
        <property href="../../../../plugin/org.osate.contribution.sei/resources/properties/Data_Model.aadl#Data_Model.Data_Representation"/>
        <ownedValue>
          <ownedValue xsi:type="aadl2:NamedValue">
            <namedValue xsi:type="aadl2:EnumerationLiteral" href="../../../../plugin/org.osate.contribution.sei/resources/properties/Data_Model.aadl#/0/@ownedProperty.4/@ownedPropertyType/@ownedLiteral.4"/>
          </ownedValue>
        </ownedValue>
        <propertyAssociation href="../../../../plugin/org.osate.contribution.sei/resources/packages/Base_Types.aadl#/0/@ownedPublicSection/@ownedClassifier.11/@ownedPropertyAssociation.0"/>
      </ownedPropertyAssociation>
      <ownedPropertyAssociation xsi:type="instance:PropertyAssociationInstance">
        <property href="../../../../plugin/org.osate.workspace/resources/properties/Predeclared_Property_Sets/Memory_Properties.aadl#Memory_Properties.Data_Size"/>
        <ownedValue>
          <ownedValue xsi:type="aadl2:IntegerLiteral" value="4">
            <unit href="../../../../plugin/org.osate.workspace/resources/properties/Predeclared_Property_Sets/AADL_Project.aadl#/0/@ownedPropertyType.15/@ownedLiteral.1"/>
          </ownedValue>
        </ownedValue>
        <propertyAssociation href="../../../../plugin/org.osate.contribution.sei/resources/packages/Base_Types.aadl#/0/@ownedPublicSection/@ownedClassifier.12/@ownedPropertyAssociation.1"/>
      </ownedPropertyAssociation>
      <ownedPropertyAssociation xsi:type="instance:PropertyAssociationInstance">
        <property href="../../../../plugin/org.osate.contribution.sei/resources/properties/Data_Model.aadl#Data_Model.IEEE754_Precision"/>
        <ownedValue>
          <ownedValue xsi:type="aadl2:NamedValue">
            <namedValue xsi:type="aadl2:EnumerationLiteral" href="../../../../plugin/org.osate.contribution.sei/resources/properties/Data_Model.aadl#/0/@ownedProperty.9/@ownedPropertyType/@ownedLiteral.0"/>
          </ownedValue>
        </ownedValue>
        <propertyAssociation href="../../../../plugin/org.osate.contribution.sei/resources/packages/Base_Types.aadl#/0/@ownedPublicSection/@ownedClassifier.12/@ownedPropertyAssociation.0"/>
      </ownedPropertyAssociation>
      <subcomponent xsi:type="aadl2:DataSubcomponent" href="../DataType/vehicle_attitude.aadl#/0/@ownedPublicSection/@ownedClassifier.1/@ownedDataSubcomponent.1"/>
      <index>1</index>
      <classifier xsi:type="aadl2:DataType" href="../../../../plugin/org.osate.contribution.sei/resources/packages/Base_Types.aadl#Base_Types.Float_32"/>
    </componentInstance>
    <componentInstance name="q" category="data">
      <ownedPropertyAssociation xsi:type="instance:PropertyAssociationInstance">
        <property href="../../../../plugin/org.osate.contribution.sei/resources/properties/Data_Model.aadl#Data_Model.Data_Representation"/>
        <ownedValue>
          <ownedValue xsi:type="aadl2:NamedValue">
            <namedValue xsi:type="aadl2:EnumerationLiteral" href="../../../../plugin/org.osate.contribution.sei/resources/properties/Data_Model.aadl#/0/@ownedProperty.4/@ownedPropertyType/@ownedLiteral.4"/>
          </ownedValue>
        </ownedValue>
        <propertyAssociation href="../../../../plugin/org.osate.contribution.sei/resources/packages/Base_Types.aadl#/0/@ownedPublicSection/@ownedClassifier.11/@ownedPropertyAssociation.0"/>
      </ownedPropertyAssociation>
      <ownedPropertyAssociation xsi:type="instance:PropertyAssociationInstance">
        <property href="../../../../plugin/org.osate.workspace/resources/properties/Predeclared_Property_Sets/Memory_Properties.aadl#Memory_Properties.Data_Size"/>
        <ownedValue>
          <ownedValue xsi:type="aadl2:IntegerLiteral" value="4">
            <unit href="../../../../plugin/org.osate.workspace/resources/properties/Predeclared_Property_Sets/AADL_Project.aadl#/0/@ownedPropertyType.15/@ownedLiteral.1"/>
          </ownedValue>
        </ownedValue>
        <propertyAssociation href="../../../../plugin/org.osate.contribution.sei/resources/packages/Base_Types.aadl#/0/@ownedPublicSection/@ownedClassifier.12/@ownedPropertyAssociation.1"/>
      </ownedPropertyAssociation>
      <ownedPropertyAssociation xsi:type="instance:PropertyAssociationInstance">
        <property href="../../../../plugin/org.osate.contribution.sei/resources/properties/Data_Model.aadl#Data_Model.IEEE754_Precision"/>
        <ownedValue>
          <ownedValue xsi:type="aadl2:NamedValue">
            <namedValue xsi:type="aadl2:EnumerationLiteral" href="../../../../plugin/org.osate.contribution.sei/resources/properties/Data_Model.aadl#/0/@ownedProperty.9/@ownedPropertyType/@ownedLiteral.0"/>
          </ownedValue>
        </ownedValue>
        <propertyAssociation href="../../../../plugin/org.osate.contribution.sei/resources/packages/Base_Types.aadl#/0/@ownedPublicSection/@ownedClassifier.12/@ownedPropertyAssociation.0"/>
      </ownedPropertyAssociation>
      <subcomponent xsi:type="aadl2:DataSubcomponent" href="../DataType/vehicle_attitude.aadl#/0/@ownedPublicSection/@ownedClassifier.1/@ownedDataSubcomponent.1"/>
      <index>2</index>
      <classifier xsi:type="aadl2:DataType" href="../../../../plugin/org.osate.contribution.sei/resources/packages/Base_Types.aadl#Base_Types.Float_32"/>
    </componentInstance>
    <componentInstance name="q" category="data">
      <ownedPropertyAssociation xsi:type="instance:PropertyAssociationInstance">
        <property href="../../../../plugin/org.osate.contribution.sei/resources/properties/Data_Model.aadl#Data_Model.Data_Representation"/>
        <ownedValue>
          <ownedValue xsi:type="aadl2:NamedValue">
            <namedValue xsi:type="aadl2:EnumerationLiteral" href="../../../../plugin/org.osate.contribution.sei/resources/properties/Data_Model.aadl#/0/@ownedProperty.4/@ownedPropertyType/@ownedLiteral.4"/>
          </ownedValue>
        </ownedValue>
        <propertyAssociation href="../../../../plugin/org.osate.contribution.sei/resources/packages/Base_Types.aadl#/0/@ownedPublicSection/@ownedClassifier.11/@ownedPropertyAssociation.0"/>
      </ownedPropertyAssociation>
      <ownedPropertyAssociation xsi:type="instance:PropertyAssociationInstance">
        <property href="../../../../plugin/org.osate.workspace/resources/properties/Predeclared_Property_Sets/Memory_Properties.aadl#Memory_Properties.Data_Size"/>
        <ownedValue>
          <ownedValue xsi:type="aadl2:IntegerLiteral" value="4">
            <unit href="../../../../plugin/org.osate.workspace/resources/properties/Predeclared_Property_Sets/AADL_Project.aadl#/0/@ownedPropertyType.15/@ownedLiteral.1"/>
          </ownedValue>
        </ownedValue>
        <propertyAssociation href="../../../../plugin/org.osate.contribution.sei/resources/packages/Base_Types.aadl#/0/@ownedPublicSection/@ownedClassifier.12/@ownedPropertyAssociation.1"/>
      </ownedPropertyAssociation>
      <ownedPropertyAssociation xsi:type="instance:PropertyAssociationInstance">
        <property href="../../../../plugin/org.osate.contribution.sei/resources/properties/Data_Model.aadl#Data_Model.IEEE754_Precision"/>
        <ownedValue>
          <ownedValue xsi:type="aadl2:NamedValue">
            <namedValue xsi:type="aadl2:EnumerationLiteral" href="../../../../plugin/org.osate.contribution.sei/resources/properties/Data_Model.aadl#/0/@ownedProperty.9/@ownedPropertyType/@ownedLiteral.0"/>
          </ownedValue>
        </ownedValue>
        <propertyAssociation href="../../../../plugin/org.osate.contribution.sei/resources/packages/Base_Types.aadl#/0/@ownedPublicSection/@ownedClassifier.12/@ownedPropertyAssociation.0"/>
      </ownedPropertyAssociation>
      <subcomponent xsi:type="aadl2:DataSubcomponent" href="../DataType/vehicle_attitude.aadl#/0/@ownedPublicSection/@ownedClassifier.1/@ownedDataSubcomponent.1"/>
      <index>3</index>
      <classifier xsi:type="aadl2:DataType" href="../../../../plugin/org.osate.contribution.sei/resources/packages/Base_Types.aadl#Base_Types.Float_32"/>
    </componentInstance>
    <componentInstance name="q" category="data">
      <ownedPropertyAssociation xsi:type="instance:PropertyAssociationInstance">
        <property href="../../../../plugin/org.osate.contribution.sei/resources/properties/Data_Model.aadl#Data_Model.Data_Representation"/>
        <ownedValue>
          <ownedValue xsi:type="aadl2:NamedValue">
            <namedValue xsi:type="aadl2:EnumerationLiteral" href="../../../../plugin/org.osate.contribution.sei/resources/properties/Data_Model.aadl#/0/@ownedProperty.4/@ownedPropertyType/@ownedLiteral.4"/>
          </ownedValue>
        </ownedValue>
        <propertyAssociation href="../../../../plugin/org.osate.contribution.sei/resources/packages/Base_Types.aadl#/0/@ownedPublicSection/@ownedClassifier.11/@ownedPropertyAssociation.0"/>
      </ownedPropertyAssociation>
      <ownedPropertyAssociation xsi:type="instance:PropertyAssociationInstance">
        <property href="../../../../plugin/org.osate.workspace/resources/properties/Predeclared_Property_Sets/Memory_Properties.aadl#Memory_Properties.Data_Size"/>
        <ownedValue>
          <ownedValue xsi:type="aadl2:IntegerLiteral" value="4">
            <unit href="../../../../plugin/org.osate.workspace/resources/properties/Predeclared_Property_Sets/AADL_Project.aadl#/0/@ownedPropertyType.15/@ownedLiteral.1"/>
          </ownedValue>
        </ownedValue>
        <propertyAssociation href="../../../../plugin/org.osate.contribution.sei/resources/packages/Base_Types.aadl#/0/@ownedPublicSection/@ownedClassifier.12/@ownedPropertyAssociation.1"/>
      </ownedPropertyAssociation>
      <ownedPropertyAssociation xsi:type="instance:PropertyAssociationInstance">
        <property href="../../../../plugin/org.osate.contribution.sei/resources/properties/Data_Model.aadl#Data_Model.IEEE754_Precision"/>
        <ownedValue>
          <ownedValue xsi:type="aadl2:NamedValue">
            <namedValue xsi:type="aadl2:EnumerationLiteral" href="../../../../plugin/org.osate.contribution.sei/resources/properties/Data_Model.aadl#/0/@ownedProperty.9/@ownedPropertyType/@ownedLiteral.0"/>
          </ownedValue>
        </ownedValue>
        <propertyAssociation href="../../../../plugin/org.osate.contribution.sei/resources/packages/Base_Types.aadl#/0/@ownedPublicSection/@ownedClassifier.12/@ownedPropertyAssociation.0"/>
      </ownedPropertyAssociation>
      <subcomponent xsi:type="aadl2:DataSubcomponent" href="../DataType/vehicle_attitude.aadl#/0/@ownedPublicSection/@ownedClassifier.1/@ownedDataSubcomponent.1"/>
      <index>4</index>
      <classifier xsi:type="aadl2:DataType" href="../../../../plugin/org.osate.contribution.sei/resources/packages/Base_Types.aadl#Base_Types.Float_32"/>
    </componentInstance>
    <componentInstance name="delta_q_reset" category="data">
      <ownedPropertyAssociation xsi:type="instance:PropertyAssociationInstance">
        <property href="../../../../plugin/org.osate.contribution.sei/resources/properties/Data_Model.aadl#Data_Model.Data_Representation"/>
        <ownedValue>
          <ownedValue xsi:type="aadl2:NamedValue">
            <namedValue xsi:type="aadl2:EnumerationLiteral" href="../../../../plugin/org.osate.contribution.sei/resources/properties/Data_Model.aadl#/0/@ownedProperty.4/@ownedPropertyType/@ownedLiteral.4"/>
          </ownedValue>
        </ownedValue>
        <propertyAssociation href="../../../../plugin/org.osate.contribution.sei/resources/packages/Base_Types.aadl#/0/@ownedPublicSection/@ownedClassifier.11/@ownedPropertyAssociation.0"/>
      </ownedPropertyAssociation>
      <ownedPropertyAssociation xsi:type="instance:PropertyAssociationInstance">
        <property href="../../../../plugin/org.osate.workspace/resources/properties/Predeclared_Property_Sets/Memory_Properties.aadl#Memory_Properties.Data_Size"/>
        <ownedValue>
          <ownedValue xsi:type="aadl2:IntegerLiteral" value="4">
            <unit href="../../../../plugin/org.osate.workspace/resources/properties/Predeclared_Property_Sets/AADL_Project.aadl#/0/@ownedPropertyType.15/@ownedLiteral.1"/>
          </ownedValue>
        </ownedValue>
        <propertyAssociation href="../../../../plugin/org.osate.contribution.sei/resources/packages/Base_Types.aadl#/0/@ownedPublicSection/@ownedClassifier.12/@ownedPropertyAssociation.1"/>
      </ownedPropertyAssociation>
      <ownedPropertyAssociation xsi:type="instance:PropertyAssociationInstance">
        <property href="../../../../plugin/org.osate.contribution.sei/resources/properties/Data_Model.aadl#Data_Model.IEEE754_Precision"/>
        <ownedValue>
          <ownedValue xsi:type="aadl2:NamedValue">
            <namedValue xsi:type="aadl2:EnumerationLiteral" href="../../../../plugin/org.osate.contribution.sei/resources/properties/Data_Model.aadl#/0/@ownedProperty.9/@ownedPropertyType/@ownedLiteral.0"/>
          </ownedValue>
        </ownedValue>
        <propertyAssociation href="../../../../plugin/org.osate.contribution.sei/resources/packages/Base_Types.aadl#/0/@ownedPublicSection/@ownedClassifier.12/@ownedPropertyAssociation.0"/>
      </ownedPropertyAssociation>
      <subcomponent xsi:type="aadl2:DataSubcomponent" href="../DataType/vehicle_attitude.aadl#/0/@ownedPublicSection/@ownedClassifier.1/@ownedDataSubcomponent.2"/>
      <index>1</index>
      <classifier xsi:type="aadl2:DataType" href="../../../../plugin/org.osate.contribution.sei/resources/packages/Base_Types.aadl#Base_Types.Float_32"/>
    </componentInstance>
    <componentInstance name="delta_q_reset" category="data">
      <ownedPropertyAssociation xsi:type="instance:PropertyAssociationInstance">
        <property href="../../../../plugin/org.osate.contribution.sei/resources/properties/Data_Model.aadl#Data_Model.Data_Representation"/>
        <ownedValue>
          <ownedValue xsi:type="aadl2:NamedValue">
            <namedValue xsi:type="aadl2:EnumerationLiteral" href="../../../../plugin/org.osate.contribution.sei/resources/properties/Data_Model.aadl#/0/@ownedProperty.4/@ownedPropertyType/@ownedLiteral.4"/>
          </ownedValue>
        </ownedValue>
        <propertyAssociation href="../../../../plugin/org.osate.contribution.sei/resources/packages/Base_Types.aadl#/0/@ownedPublicSection/@ownedClassifier.11/@ownedPropertyAssociation.0"/>
      </ownedPropertyAssociation>
      <ownedPropertyAssociation xsi:type="instance:PropertyAssociationInstance">
        <property href="../../../../plugin/org.osate.workspace/resources/properties/Predeclared_Property_Sets/Memory_Properties.aadl#Memory_Properties.Data_Size"/>
        <ownedValue>
          <ownedValue xsi:type="aadl2:IntegerLiteral" value="4">
            <unit href="../../../../plugin/org.osate.workspace/resources/properties/Predeclared_Property_Sets/AADL_Project.aadl#/0/@ownedPropertyType.15/@ownedLiteral.1"/>
          </ownedValue>
        </ownedValue>
        <propertyAssociation href="../../../../plugin/org.osate.contribution.sei/resources/packages/Base_Types.aadl#/0/@ownedPublicSection/@ownedClassifier.12/@ownedPropertyAssociation.1"/>
      </ownedPropertyAssociation>
      <ownedPropertyAssociation xsi:type="instance:PropertyAssociationInstance">
        <property href="../../../../plugin/org.osate.contribution.sei/resources/properties/Data_Model.aadl#Data_Model.IEEE754_Precision"/>
        <ownedValue>
          <ownedValue xsi:type="aadl2:NamedValue">
            <namedValue xsi:type="aadl2:EnumerationLiteral" href="../../../../plugin/org.osate.contribution.sei/resources/properties/Data_Model.aadl#/0/@ownedProperty.9/@ownedPropertyType/@ownedLiteral.0"/>
          </ownedValue>
        </ownedValue>
        <propertyAssociation href="../../../../plugin/org.osate.contribution.sei/resources/packages/Base_Types.aadl#/0/@ownedPublicSection/@ownedClassifier.12/@ownedPropertyAssociation.0"/>
      </ownedPropertyAssociation>
      <subcomponent xsi:type="aadl2:DataSubcomponent" href="../DataType/vehicle_attitude.aadl#/0/@ownedPublicSection/@ownedClassifier.1/@ownedDataSubcomponent.2"/>
      <index>2</index>
      <classifier xsi:type="aadl2:DataType" href="../../../../plugin/org.osate.contribution.sei/resources/packages/Base_Types.aadl#Base_Types.Float_32"/>
    </componentInstance>
    <componentInstance name="delta_q_reset" category="data">
      <ownedPropertyAssociation xsi:type="instance:PropertyAssociationInstance">
        <property href="../../../../plugin/org.osate.contribution.sei/resources/properties/Data_Model.aadl#Data_Model.Data_Representation"/>
        <ownedValue>
          <ownedValue xsi:type="aadl2:NamedValue">
            <namedValue xsi:type="aadl2:EnumerationLiteral" href="../../../../plugin/org.osate.contribution.sei/resources/properties/Data_Model.aadl#/0/@ownedProperty.4/@ownedPropertyType/@ownedLiteral.4"/>
          </ownedValue>
        </ownedValue>
        <propertyAssociation href="../../../../plugin/org.osate.contribution.sei/resources/packages/Base_Types.aadl#/0/@ownedPublicSection/@ownedClassifier.11/@ownedPropertyAssociation.0"/>
      </ownedPropertyAssociation>
      <ownedPropertyAssociation xsi:type="instance:PropertyAssociationInstance">
        <property href="../../../../plugin/org.osate.workspace/resources/properties/Predeclared_Property_Sets/Memory_Properties.aadl#Memory_Properties.Data_Size"/>
        <ownedValue>
          <ownedValue xsi:type="aadl2:IntegerLiteral" value="4">
            <unit href="../../../../plugin/org.osate.workspace/resources/properties/Predeclared_Property_Sets/AADL_Project.aadl#/0/@ownedPropertyType.15/@ownedLiteral.1"/>
          </ownedValue>
        </ownedValue>
        <propertyAssociation href="../../../../plugin/org.osate.contribution.sei/resources/packages/Base_Types.aadl#/0/@ownedPublicSection/@ownedClassifier.12/@ownedPropertyAssociation.1"/>
      </ownedPropertyAssociation>
      <ownedPropertyAssociation xsi:type="instance:PropertyAssociationInstance">
        <property href="../../../../plugin/org.osate.contribution.sei/resources/properties/Data_Model.aadl#Data_Model.IEEE754_Precision"/>
        <ownedValue>
          <ownedValue xsi:type="aadl2:NamedValue">
            <namedValue xsi:type="aadl2:EnumerationLiteral" href="../../../../plugin/org.osate.contribution.sei/resources/properties/Data_Model.aadl#/0/@ownedProperty.9/@ownedPropertyType/@ownedLiteral.0"/>
          </ownedValue>
        </ownedValue>
        <propertyAssociation href="../../../../plugin/org.osate.contribution.sei/resources/packages/Base_Types.aadl#/0/@ownedPublicSection/@ownedClassifier.12/@ownedPropertyAssociation.0"/>
      </ownedPropertyAssociation>
      <subcomponent xsi:type="aadl2:DataSubcomponent" href="../DataType/vehicle_attitude.aadl#/0/@ownedPublicSection/@ownedClassifier.1/@ownedDataSubcomponent.2"/>
      <index>3</index>
      <classifier xsi:type="aadl2:DataType" href="../../../../plugin/org.osate.contribution.sei/resources/packages/Base_Types.aadl#Base_Types.Float_32"/>
    </componentInstance>
    <componentInstance name="delta_q_reset" category="data">
      <ownedPropertyAssociation xsi:type="instance:PropertyAssociationInstance">
        <property href="../../../../plugin/org.osate.contribution.sei/resources/properties/Data_Model.aadl#Data_Model.Data_Representation"/>
        <ownedValue>
          <ownedValue xsi:type="aadl2:NamedValue">
            <namedValue xsi:type="aadl2:EnumerationLiteral" href="../../../../plugin/org.osate.contribution.sei/resources/properties/Data_Model.aadl#/0/@ownedProperty.4/@ownedPropertyType/@ownedLiteral.4"/>
          </ownedValue>
        </ownedValue>
        <propertyAssociation href="../../../../plugin/org.osate.contribution.sei/resources/packages/Base_Types.aadl#/0/@ownedPublicSection/@ownedClassifier.11/@ownedPropertyAssociation.0"/>
      </ownedPropertyAssociation>
      <ownedPropertyAssociation xsi:type="instance:PropertyAssociationInstance">
        <property href="../../../../plugin/org.osate.workspace/resources/properties/Predeclared_Property_Sets/Memory_Properties.aadl#Memory_Properties.Data_Size"/>
        <ownedValue>
          <ownedValue xsi:type="aadl2:IntegerLiteral" value="4">
            <unit href="../../../../plugin/org.osate.workspace/resources/properties/Predeclared_Property_Sets/AADL_Project.aadl#/0/@ownedPropertyType.15/@ownedLiteral.1"/>
          </ownedValue>
        </ownedValue>
        <propertyAssociation href="../../../../plugin/org.osate.contribution.sei/resources/packages/Base_Types.aadl#/0/@ownedPublicSection/@ownedClassifier.12/@ownedPropertyAssociation.1"/>
      </ownedPropertyAssociation>
      <ownedPropertyAssociation xsi:type="instance:PropertyAssociationInstance">
        <property href="../../../../plugin/org.osate.contribution.sei/resources/properties/Data_Model.aadl#Data_Model.IEEE754_Precision"/>
        <ownedValue>
          <ownedValue xsi:type="aadl2:NamedValue">
            <namedValue xsi:type="aadl2:EnumerationLiteral" href="../../../../plugin/org.osate.contribution.sei/resources/properties/Data_Model.aadl#/0/@ownedProperty.9/@ownedPropertyType/@ownedLiteral.0"/>
          </ownedValue>
        </ownedValue>
        <propertyAssociation href="../../../../plugin/org.osate.contribution.sei/resources/packages/Base_Types.aadl#/0/@ownedPublicSection/@ownedClassifier.12/@ownedPropertyAssociation.0"/>
      </ownedPropertyAssociation>
      <subcomponent xsi:type="aadl2:DataSubcomponent" href="../DataType/vehicle_attitude.aadl#/0/@ownedPublicSection/@ownedClassifier.1/@ownedDataSubcomponent.2"/>
      <index>4</index>
      <classifier xsi:type="aadl2:DataType" href="../../../../plugin/org.osate.contribution.sei/resources/packages/Base_Types.aadl#Base_Types.Float_32"/>
    </componentInstance>
    <componentInstance name="quat_reset_counter" category="data">
      <ownedPropertyAssociation xsi:type="instance:PropertyAssociationInstance">
        <property href="../../../../plugin/org.osate.contribution.sei/resources/properties/Data_Model.aadl#Data_Model.Data_Representation"/>
        <ownedValue>
          <ownedValue xsi:type="aadl2:NamedValue">
            <namedValue xsi:type="aadl2:EnumerationLiteral" href="../../../../plugin/org.osate.contribution.sei/resources/properties/Data_Model.aadl#/0/@ownedProperty.4/@ownedPropertyType/@ownedLiteral.6"/>
          </ownedValue>
        </ownedValue>
        <propertyAssociation href="../../../../plugin/org.osate.contribution.sei/resources/packages/Base_Types.aadl#/0/@ownedPublicSection/@ownedClassifier.1/@ownedPropertyAssociation.0"/>
      </ownedPropertyAssociation>
      <ownedPropertyAssociation xsi:type="instance:PropertyAssociationInstance">
        <property href="../../../../plugin/org.osate.contribution.sei/resources/properties/Data_Model.aadl#Data_Model.Number_Representation"/>
        <ownedValue>
          <ownedValue xsi:type="aadl2:NamedValue">
            <namedValue xsi:type="aadl2:EnumerationLiteral" href="../../../../plugin/org.osate.contribution.sei/resources/properties/Data_Model.aadl#/0/@ownedProperty.13/@ownedPropertyType/@ownedLiteral.1"/>
          </ownedValue>
        </ownedValue>
        <propertyAssociation href="../../../../plugin/org.osate.contribution.sei/resources/packages/Base_Types.aadl#/0/@ownedPublicSection/@ownedClassifier.6/@ownedPropertyAssociation.0"/>
      </ownedPropertyAssociation>
      <ownedPropertyAssociation xsi:type="instance:PropertyAssociationInstance">
        <property href="../../../../plugin/org.osate.workspace/resources/properties/Predeclared_Property_Sets/Memory_Properties.aadl#Memory_Properties.Data_Size"/>
        <ownedValue>
          <ownedValue xsi:type="aadl2:IntegerLiteral" value="1">
            <unit href="../../../../plugin/org.osate.workspace/resources/properties/Predeclared_Property_Sets/AADL_Project.aadl#/0/@ownedPropertyType.15/@ownedLiteral.1"/>
          </ownedValue>
        </ownedValue>
        <propertyAssociation href="../../../../plugin/org.osate.contribution.sei/resources/packages/Base_Types.aadl#/0/@ownedPublicSection/@ownedClassifier.6/@ownedPropertyAssociation.1"/>
      </ownedPropertyAssociation>
      <subcomponent xsi:type="aadl2:DataSubcomponent" href="../DataType/vehicle_attitude.aadl#/0/@ownedPublicSection/@ownedClassifier.1/@ownedDataSubcomponent.3"/>
      <index>0</index>
      <classifier xsi:type="aadl2:DataType" href="../../../../plugin/org.osate.contribution.sei/resources/packages/Base_Types.aadl#Base_Types.Unsigned_8"/>
    </componentInstance>
    <subcomponent xsi:type="aadl2:DataSubcomponent" href="../CSW.aadl#/0/@ownedPublicSection/@ownedClassifier.1/@ownedDataSubcomponent.4"/>
    <index>0</index>
    <classifier xsi:type="aadl2:DataImplementation" href="../DataType/vehicle_attitude.aadl#vehicle_attitude.vehicle_attitude.impl"/>
  </componentInstance>
  <componentInstance name="home_position" category="data">
    <ownedPropertyAssociation xsi:type="instance:PropertyAssociationInstance">
      <property href="../../../../plugin/org.osate.contribution.sei/resources/properties/Data_Model.aadl#Data_Model.Data_Representation"/>
      <ownedValue>
        <ownedValue xsi:type="aadl2:NamedValue">
          <namedValue xsi:type="aadl2:EnumerationLiteral" href="../../../../plugin/org.osate.contribution.sei/resources/properties/Data_Model.aadl#/0/@ownedProperty.4/@ownedPropertyType/@ownedLiteral.8"/>
        </ownedValue>
      </ownedValue>
      <propertyAssociation href="../DataType/home_position.aadl#/0/@ownedPublicSection/@ownedClassifier.0/@ownedPropertyAssociation.0"/>
    </ownedPropertyAssociation>
    <subcomponent xsi:type="aadl2:DataSubcomponent" href="../CSW.aadl#/0/@ownedPublicSection/@ownedClassifier.1/@ownedDataSubcomponent.5"/>
    <index>0</index>
    <classifier xsi:type="aadl2:DataType" href="../Modules/pos_control.aadl#pos_control.home_position_s"/>
  </componentInstance>
  <componentInstance name="vehicle_local_position" category="data">
    <subcomponent xsi:type="aadl2:DataSubcomponent" href="../CSW.aadl#/0/@ownedPublicSection/@ownedClassifier.1/@ownedDataSubcomponent.6"/>
    <index>0</index>
    <classifier xsi:type="aadl2:DataType" href="../Modules/pos_control.aadl#pos_control.vehicle_local_position_s"/>
  </componentInstance>
  <componentInstance name="landing_gear" category="data">
    <subcomponent xsi:type="aadl2:DataSubcomponent" href="../CSW.aadl#/0/@ownedPublicSection/@ownedClassifier.1/@ownedDataSubcomponent.7"/>
    <index>0</index>
    <classifier xsi:type="aadl2:DataType" href="../Modules/pos_control.aadl#pos_control.landing_gear_s"/>
  </componentInstance>
  <componentInstance name="trajectory_setpoint" category="data">
    <subcomponent xsi:type="aadl2:DataSubcomponent" href="../CSW.aadl#/0/@ownedPublicSection/@ownedClassifier.1/@ownedDataSubcomponent.8"/>
    <index>0</index>
    <classifier xsi:type="aadl2:DataType" href="../Modules/pos_control.aadl#pos_control.vehicle_local_position_setpoint_s"/>
  </componentInstance>
  <componentInstance name="vehicle_local_position_setpoint" category="data">
    <subcomponent xsi:type="aadl2:DataSubcomponent" href="../CSW.aadl#/0/@ownedPublicSection/@ownedClassifier.1/@ownedDataSubcomponent.9"/>
    <index>0</index>
    <classifier xsi:type="aadl2:DataType" href="../Modules/pos_control.aadl#pos_control.vehicle_local_position_setpoint_s"/>
  </componentInstance>
  <componentInstance name="vehicle_command" category="data">
    <subcomponent xsi:type="aadl2:DataSubcomponent" href="../CSW.aadl#/0/@ownedPublicSection/@ownedClassifier.1/@ownedDataSubcomponent.10"/>
    <index>0</index>
    <classifier xsi:type="aadl2:DataType" href="../Modules/pos_control.aadl#pos_control.vehicle_command_s"/>
  </componentInstance>
  <componentInstance name="sensor_baro" category="data">
    <ownedPropertyAssociation xsi:type="instance:PropertyAssociationInstance">
      <property href="../../../../plugin/org.osate.contribution.sei/resources/properties/Data_Model.aadl#Data_Model.Data_Representation"/>
      <ownedValue>
        <ownedValue xsi:type="aadl2:NamedValue">
          <namedValue xsi:type="aadl2:EnumerationLiteral" href="../../../../plugin/org.osate.contribution.sei/resources/properties/Data_Model.aadl#/0/@ownedProperty.4/@ownedPropertyType/@ownedLiteral.8"/>
        </ownedValue>
      </ownedValue>
      <propertyAssociation href="../DataType/sensor_baro.aadl#/0/@ownedPublicSection/@ownedClassifier.0/@ownedPropertyAssociation.0"/>
    </ownedPropertyAssociation>
    <componentInstance name="timestamp" category="data">
      <ownedPropertyAssociation xsi:type="instance:PropertyAssociationInstance">
        <property href="../../../../plugin/org.osate.contribution.sei/resources/properties/Data_Model.aadl#Data_Model.Data_Representation"/>
        <ownedValue>
          <ownedValue xsi:type="aadl2:NamedValue">
            <namedValue xsi:type="aadl2:EnumerationLiteral" href="../../../../plugin/org.osate.contribution.sei/resources/properties/Data_Model.aadl#/0/@ownedProperty.4/@ownedPropertyType/@ownedLiteral.6"/>
          </ownedValue>
        </ownedValue>
        <propertyAssociation href="../../../../plugin/org.osate.contribution.sei/resources/packages/Base_Types.aadl#/0/@ownedPublicSection/@ownedClassifier.1/@ownedPropertyAssociation.0"/>
      </ownedPropertyAssociation>
      <ownedPropertyAssociation xsi:type="instance:PropertyAssociationInstance">
        <property href="../../../../plugin/org.osate.contribution.sei/resources/properties/Data_Model.aadl#Data_Model.Number_Representation"/>
        <ownedValue>
          <ownedValue xsi:type="aadl2:NamedValue">
            <namedValue xsi:type="aadl2:EnumerationLiteral" href="../../../../plugin/org.osate.contribution.sei/resources/properties/Data_Model.aadl#/0/@ownedProperty.13/@ownedPropertyType/@ownedLiteral.1"/>
          </ownedValue>
        </ownedValue>
        <propertyAssociation href="../../../../plugin/org.osate.contribution.sei/resources/packages/Base_Types.aadl#/0/@ownedPublicSection/@ownedClassifier.9/@ownedPropertyAssociation.0"/>
      </ownedPropertyAssociation>
      <ownedPropertyAssociation xsi:type="instance:PropertyAssociationInstance">
        <property href="../../../../plugin/org.osate.workspace/resources/properties/Predeclared_Property_Sets/Memory_Properties.aadl#Memory_Properties.Data_Size"/>
        <ownedValue>
          <ownedValue xsi:type="aadl2:IntegerLiteral" value="8">
            <unit href="../../../../plugin/org.osate.workspace/resources/properties/Predeclared_Property_Sets/AADL_Project.aadl#/0/@ownedPropertyType.15/@ownedLiteral.1"/>
          </ownedValue>
        </ownedValue>
        <propertyAssociation href="../../../../plugin/org.osate.contribution.sei/resources/packages/Base_Types.aadl#/0/@ownedPublicSection/@ownedClassifier.9/@ownedPropertyAssociation.1"/>
      </ownedPropertyAssociation>
      <subcomponent xsi:type="aadl2:DataSubcomponent" href="../DataType/sensor_baro.aadl#/0/@ownedPublicSection/@ownedClassifier.1/@ownedDataSubcomponent.0"/>
      <index>0</index>
      <classifier xsi:type="aadl2:DataType" href="../../../../plugin/org.osate.contribution.sei/resources/packages/Base_Types.aadl#Base_Types.Unsigned_64"/>
    </componentInstance>
    <componentInstance name="device_id" category="data">
      <ownedPropertyAssociation xsi:type="instance:PropertyAssociationInstance">
        <property href="../../../../plugin/org.osate.contribution.sei/resources/properties/Data_Model.aadl#Data_Model.Data_Representation"/>
        <ownedValue>
          <ownedValue xsi:type="aadl2:NamedValue">
            <namedValue xsi:type="aadl2:EnumerationLiteral" href="../../../../plugin/org.osate.contribution.sei/resources/properties/Data_Model.aadl#/0/@ownedProperty.4/@ownedPropertyType/@ownedLiteral.6"/>
          </ownedValue>
        </ownedValue>
        <propertyAssociation href="../../../../plugin/org.osate.contribution.sei/resources/packages/Base_Types.aadl#/0/@ownedPublicSection/@ownedClassifier.1/@ownedPropertyAssociation.0"/>
      </ownedPropertyAssociation>
      <ownedPropertyAssociation xsi:type="instance:PropertyAssociationInstance">
        <property href="../../../../plugin/org.osate.contribution.sei/resources/properties/Data_Model.aadl#Data_Model.Number_Representation"/>
        <ownedValue>
          <ownedValue xsi:type="aadl2:NamedValue">
            <namedValue xsi:type="aadl2:EnumerationLiteral" href="../../../../plugin/org.osate.contribution.sei/resources/properties/Data_Model.aadl#/0/@ownedProperty.13/@ownedPropertyType/@ownedLiteral.1"/>
          </ownedValue>
        </ownedValue>
        <propertyAssociation href="../../../../plugin/org.osate.contribution.sei/resources/packages/Base_Types.aadl#/0/@ownedPublicSection/@ownedClassifier.8/@ownedPropertyAssociation.0"/>
      </ownedPropertyAssociation>
      <ownedPropertyAssociation xsi:type="instance:PropertyAssociationInstance">
        <property href="../../../../plugin/org.osate.workspace/resources/properties/Predeclared_Property_Sets/Memory_Properties.aadl#Memory_Properties.Data_Size"/>
        <ownedValue>
          <ownedValue xsi:type="aadl2:IntegerLiteral" value="4">
            <unit href="../../../../plugin/org.osate.workspace/resources/properties/Predeclared_Property_Sets/AADL_Project.aadl#/0/@ownedPropertyType.15/@ownedLiteral.1"/>
          </ownedValue>
        </ownedValue>
        <propertyAssociation href="../../../../plugin/org.osate.contribution.sei/resources/packages/Base_Types.aadl#/0/@ownedPublicSection/@ownedClassifier.8/@ownedPropertyAssociation.1"/>
      </ownedPropertyAssociation>
      <subcomponent xsi:type="aadl2:DataSubcomponent" href="../DataType/sensor_baro.aadl#/0/@ownedPublicSection/@ownedClassifier.1/@ownedDataSubcomponent.1"/>
      <index>0</index>
      <classifier xsi:type="aadl2:DataType" href="../../../../plugin/org.osate.contribution.sei/resources/packages/Base_Types.aadl#Base_Types.Unsigned_32"/>
    </componentInstance>
    <componentInstance name="error_count" category="data">
      <ownedPropertyAssociation xsi:type="instance:PropertyAssociationInstance">
        <property href="../../../../plugin/org.osate.contribution.sei/resources/properties/Data_Model.aadl#Data_Model.Data_Representation"/>
        <ownedValue>
          <ownedValue xsi:type="aadl2:NamedValue">
            <namedValue xsi:type="aadl2:EnumerationLiteral" href="../../../../plugin/org.osate.contribution.sei/resources/properties/Data_Model.aadl#/0/@ownedProperty.4/@ownedPropertyType/@ownedLiteral.6"/>
          </ownedValue>
        </ownedValue>
        <propertyAssociation href="../../../../plugin/org.osate.contribution.sei/resources/packages/Base_Types.aadl#/0/@ownedPublicSection/@ownedClassifier.1/@ownedPropertyAssociation.0"/>
      </ownedPropertyAssociation>
      <ownedPropertyAssociation xsi:type="instance:PropertyAssociationInstance">
        <property href="../../../../plugin/org.osate.contribution.sei/resources/properties/Data_Model.aadl#Data_Model.Number_Representation"/>
        <ownedValue>
          <ownedValue xsi:type="aadl2:NamedValue">
            <namedValue xsi:type="aadl2:EnumerationLiteral" href="../../../../plugin/org.osate.contribution.sei/resources/properties/Data_Model.aadl#/0/@ownedProperty.13/@ownedPropertyType/@ownedLiteral.1"/>
          </ownedValue>
        </ownedValue>
        <propertyAssociation href="../../../../plugin/org.osate.contribution.sei/resources/packages/Base_Types.aadl#/0/@ownedPublicSection/@ownedClassifier.9/@ownedPropertyAssociation.0"/>
      </ownedPropertyAssociation>
      <ownedPropertyAssociation xsi:type="instance:PropertyAssociationInstance">
        <property href="../../../../plugin/org.osate.workspace/resources/properties/Predeclared_Property_Sets/Memory_Properties.aadl#Memory_Properties.Data_Size"/>
        <ownedValue>
          <ownedValue xsi:type="aadl2:IntegerLiteral" value="8">
            <unit href="../../../../plugin/org.osate.workspace/resources/properties/Predeclared_Property_Sets/AADL_Project.aadl#/0/@ownedPropertyType.15/@ownedLiteral.1"/>
          </ownedValue>
        </ownedValue>
        <propertyAssociation href="../../../../plugin/org.osate.contribution.sei/resources/packages/Base_Types.aadl#/0/@ownedPublicSection/@ownedClassifier.9/@ownedPropertyAssociation.1"/>
      </ownedPropertyAssociation>
      <subcomponent xsi:type="aadl2:DataSubcomponent" href="../DataType/sensor_baro.aadl#/0/@ownedPublicSection/@ownedClassifier.1/@ownedDataSubcomponent.2"/>
      <index>0</index>
      <classifier xsi:type="aadl2:DataType" href="../../../../plugin/org.osate.contribution.sei/resources/packages/Base_Types.aadl#Base_Types.Unsigned_64"/>
    </componentInstance>
    <componentInstance name="pressure" category="data">
      <ownedPropertyAssociation xsi:type="instance:PropertyAssociationInstance">
        <property href="../../../../plugin/org.osate.contribution.sei/resources/properties/Data_Model.aadl#Data_Model.Data_Representation"/>
        <ownedValue>
          <ownedValue xsi:type="aadl2:NamedValue">
            <namedValue xsi:type="aadl2:EnumerationLiteral" href="../../../../plugin/org.osate.contribution.sei/resources/properties/Data_Model.aadl#/0/@ownedProperty.4/@ownedPropertyType/@ownedLiteral.4"/>
          </ownedValue>
        </ownedValue>
        <propertyAssociation href="../../../../plugin/org.osate.contribution.sei/resources/packages/Base_Types.aadl#/0/@ownedPublicSection/@ownedClassifier.11/@ownedPropertyAssociation.0"/>
      </ownedPropertyAssociation>
      <ownedPropertyAssociation xsi:type="instance:PropertyAssociationInstance">
        <property href="../../../../plugin/org.osate.workspace/resources/properties/Predeclared_Property_Sets/Memory_Properties.aadl#Memory_Properties.Data_Size"/>
        <ownedValue>
          <ownedValue xsi:type="aadl2:IntegerLiteral" value="4">
            <unit href="../../../../plugin/org.osate.workspace/resources/properties/Predeclared_Property_Sets/AADL_Project.aadl#/0/@ownedPropertyType.15/@ownedLiteral.1"/>
          </ownedValue>
        </ownedValue>
        <propertyAssociation href="../../../../plugin/org.osate.contribution.sei/resources/packages/Base_Types.aadl#/0/@ownedPublicSection/@ownedClassifier.12/@ownedPropertyAssociation.1"/>
      </ownedPropertyAssociation>
      <ownedPropertyAssociation xsi:type="instance:PropertyAssociationInstance">
        <property href="../../../../plugin/org.osate.contribution.sei/resources/properties/Data_Model.aadl#Data_Model.IEEE754_Precision"/>
        <ownedValue>
          <ownedValue xsi:type="aadl2:NamedValue">
            <namedValue xsi:type="aadl2:EnumerationLiteral" href="../../../../plugin/org.osate.contribution.sei/resources/properties/Data_Model.aadl#/0/@ownedProperty.9/@ownedPropertyType/@ownedLiteral.0"/>
          </ownedValue>
        </ownedValue>
        <propertyAssociation href="../../../../plugin/org.osate.contribution.sei/resources/packages/Base_Types.aadl#/0/@ownedPublicSection/@ownedClassifier.12/@ownedPropertyAssociation.0"/>
      </ownedPropertyAssociation>
      <subcomponent xsi:type="aadl2:DataSubcomponent" href="../DataType/sensor_baro.aadl#/0/@ownedPublicSection/@ownedClassifier.1/@ownedDataSubcomponent.3"/>
      <index>0</index>
      <classifier xsi:type="aadl2:DataType" href="../../../../plugin/org.osate.contribution.sei/resources/packages/Base_Types.aadl#Base_Types.Float_32"/>
    </componentInstance>
    <componentInstance name="temperature" category="data">
      <ownedPropertyAssociation xsi:type="instance:PropertyAssociationInstance">
        <property href="../../../../plugin/org.osate.contribution.sei/resources/properties/Data_Model.aadl#Data_Model.Data_Representation"/>
        <ownedValue>
          <ownedValue xsi:type="aadl2:NamedValue">
            <namedValue xsi:type="aadl2:EnumerationLiteral" href="../../../../plugin/org.osate.contribution.sei/resources/properties/Data_Model.aadl#/0/@ownedProperty.4/@ownedPropertyType/@ownedLiteral.4"/>
          </ownedValue>
        </ownedValue>
        <propertyAssociation href="../../../../plugin/org.osate.contribution.sei/resources/packages/Base_Types.aadl#/0/@ownedPublicSection/@ownedClassifier.11/@ownedPropertyAssociation.0"/>
      </ownedPropertyAssociation>
      <ownedPropertyAssociation xsi:type="instance:PropertyAssociationInstance">
        <property href="../../../../plugin/org.osate.workspace/resources/properties/Predeclared_Property_Sets/Memory_Properties.aadl#Memory_Properties.Data_Size"/>
        <ownedValue>
          <ownedValue xsi:type="aadl2:IntegerLiteral" value="4">
            <unit href="../../../../plugin/org.osate.workspace/resources/properties/Predeclared_Property_Sets/AADL_Project.aadl#/0/@ownedPropertyType.15/@ownedLiteral.1"/>
          </ownedValue>
        </ownedValue>
        <propertyAssociation href="../../../../plugin/org.osate.contribution.sei/resources/packages/Base_Types.aadl#/0/@ownedPublicSection/@ownedClassifier.12/@ownedPropertyAssociation.1"/>
      </ownedPropertyAssociation>
      <ownedPropertyAssociation xsi:type="instance:PropertyAssociationInstance">
        <property href="../../../../plugin/org.osate.contribution.sei/resources/properties/Data_Model.aadl#Data_Model.IEEE754_Precision"/>
        <ownedValue>
          <ownedValue xsi:type="aadl2:NamedValue">
            <namedValue xsi:type="aadl2:EnumerationLiteral" href="../../../../plugin/org.osate.contribution.sei/resources/properties/Data_Model.aadl#/0/@ownedProperty.9/@ownedPropertyType/@ownedLiteral.0"/>
          </ownedValue>
        </ownedValue>
        <propertyAssociation href="../../../../plugin/org.osate.contribution.sei/resources/packages/Base_Types.aadl#/0/@ownedPublicSection/@ownedClassifier.12/@ownedPropertyAssociation.0"/>
      </ownedPropertyAssociation>
      <subcomponent xsi:type="aadl2:DataSubcomponent" href="../DataType/sensor_baro.aadl#/0/@ownedPublicSection/@ownedClassifier.1/@ownedDataSubcomponent.4"/>
      <index>0</index>
      <classifier xsi:type="aadl2:DataType" href="../../../../plugin/org.osate.contribution.sei/resources/packages/Base_Types.aadl#Base_Types.Float_32"/>
    </componentInstance>
    <subcomponent xsi:type="aadl2:DataSubcomponent" href="../CSW.aadl#/0/@ownedPublicSection/@ownedClassifier.1/@ownedDataSubcomponent.11"/>
    <index>0</index>
    <classifier xsi:type="aadl2:DataImplementation" href="../DataType/sensor_baro.aadl#sensor_baro.sensor_baro.impl"/>
  </componentInstance>
  <componentInstance name="sensor_gyroscope" category="data">
    <ownedPropertyAssociation xsi:type="instance:PropertyAssociationInstance">
      <property href="../../../../plugin/org.osate.contribution.sei/resources/properties/Data_Model.aadl#Data_Model.Data_Representation"/>
      <ownedValue>
        <ownedValue xsi:type="aadl2:NamedValue">
          <namedValue xsi:type="aadl2:EnumerationLiteral" href="../../../../plugin/org.osate.contribution.sei/resources/properties/Data_Model.aadl#/0/@ownedProperty.4/@ownedPropertyType/@ownedLiteral.8"/>
        </ownedValue>
      </ownedValue>
      <propertyAssociation href="../DataType/sensor_gyro.aadl#/0/@ownedPublicSection/@ownedClassifier.0/@ownedPropertyAssociation.0"/>
    </ownedPropertyAssociation>
    <componentInstance name="device_id" category="data">
      <ownedPropertyAssociation xsi:type="instance:PropertyAssociationInstance">
        <property href="../../../../plugin/org.osate.contribution.sei/resources/properties/Data_Model.aadl#Data_Model.Data_Representation"/>
        <ownedValue>
          <ownedValue xsi:type="aadl2:NamedValue">
            <namedValue xsi:type="aadl2:EnumerationLiteral" href="../../../../plugin/org.osate.contribution.sei/resources/properties/Data_Model.aadl#/0/@ownedProperty.4/@ownedPropertyType/@ownedLiteral.6"/>
          </ownedValue>
        </ownedValue>
        <propertyAssociation href="../../../../plugin/org.osate.contribution.sei/resources/packages/Base_Types.aadl#/0/@ownedPublicSection/@ownedClassifier.1/@ownedPropertyAssociation.0"/>
      </ownedPropertyAssociation>
      <ownedPropertyAssociation xsi:type="instance:PropertyAssociationInstance">
        <property href="../../../../plugin/org.osate.contribution.sei/resources/properties/Data_Model.aadl#Data_Model.Number_Representation"/>
        <ownedValue>
          <ownedValue xsi:type="aadl2:NamedValue">
            <namedValue xsi:type="aadl2:EnumerationLiteral" href="../../../../plugin/org.osate.contribution.sei/resources/properties/Data_Model.aadl#/0/@ownedProperty.13/@ownedPropertyType/@ownedLiteral.1"/>
          </ownedValue>
        </ownedValue>
        <propertyAssociation href="../../../../plugin/org.osate.contribution.sei/resources/packages/Base_Types.aadl#/0/@ownedPublicSection/@ownedClassifier.8/@ownedPropertyAssociation.0"/>
      </ownedPropertyAssociation>
      <ownedPropertyAssociation xsi:type="instance:PropertyAssociationInstance">
        <property href="../../../../plugin/org.osate.workspace/resources/properties/Predeclared_Property_Sets/Memory_Properties.aadl#Memory_Properties.Data_Size"/>
        <ownedValue>
          <ownedValue xsi:type="aadl2:IntegerLiteral" value="4">
            <unit href="../../../../plugin/org.osate.workspace/resources/properties/Predeclared_Property_Sets/AADL_Project.aadl#/0/@ownedPropertyType.15/@ownedLiteral.1"/>
          </ownedValue>
        </ownedValue>
        <propertyAssociation href="../../../../plugin/org.osate.contribution.sei/resources/packages/Base_Types.aadl#/0/@ownedPublicSection/@ownedClassifier.8/@ownedPropertyAssociation.1"/>
      </ownedPropertyAssociation>
      <subcomponent xsi:type="aadl2:DataSubcomponent" href="../DataType/sensor_gyro.aadl#/0/@ownedPublicSection/@ownedClassifier.1/@ownedDataSubcomponent.0"/>
      <index>0</index>
      <classifier xsi:type="aadl2:DataType" href="../../../../plugin/org.osate.contribution.sei/resources/packages/Base_Types.aadl#Base_Types.Unsigned_32"/>
    </componentInstance>
    <componentInstance name="timestamp" category="data">
      <ownedPropertyAssociation xsi:type="instance:PropertyAssociationInstance">
        <property href="../../../../plugin/org.osate.contribution.sei/resources/properties/Data_Model.aadl#Data_Model.Data_Representation"/>
        <ownedValue>
          <ownedValue xsi:type="aadl2:NamedValue">
            <namedValue xsi:type="aadl2:EnumerationLiteral" href="../../../../plugin/org.osate.contribution.sei/resources/properties/Data_Model.aadl#/0/@ownedProperty.4/@ownedPropertyType/@ownedLiteral.6"/>
          </ownedValue>
        </ownedValue>
        <propertyAssociation href="../../../../plugin/org.osate.contribution.sei/resources/packages/Base_Types.aadl#/0/@ownedPublicSection/@ownedClassifier.1/@ownedPropertyAssociation.0"/>
      </ownedPropertyAssociation>
      <ownedPropertyAssociation xsi:type="instance:PropertyAssociationInstance">
        <property href="../../../../plugin/org.osate.contribution.sei/resources/properties/Data_Model.aadl#Data_Model.Number_Representation"/>
        <ownedValue>
          <ownedValue xsi:type="aadl2:NamedValue">
            <namedValue xsi:type="aadl2:EnumerationLiteral" href="../../../../plugin/org.osate.contribution.sei/resources/properties/Data_Model.aadl#/0/@ownedProperty.13/@ownedPropertyType/@ownedLiteral.1"/>
          </ownedValue>
        </ownedValue>
        <propertyAssociation href="../../../../plugin/org.osate.contribution.sei/resources/packages/Base_Types.aadl#/0/@ownedPublicSection/@ownedClassifier.9/@ownedPropertyAssociation.0"/>
      </ownedPropertyAssociation>
      <ownedPropertyAssociation xsi:type="instance:PropertyAssociationInstance">
        <property href="../../../../plugin/org.osate.workspace/resources/properties/Predeclared_Property_Sets/Memory_Properties.aadl#Memory_Properties.Data_Size"/>
        <ownedValue>
          <ownedValue xsi:type="aadl2:IntegerLiteral" value="8">
            <unit href="../../../../plugin/org.osate.workspace/resources/properties/Predeclared_Property_Sets/AADL_Project.aadl#/0/@ownedPropertyType.15/@ownedLiteral.1"/>
          </ownedValue>
        </ownedValue>
        <propertyAssociation href="../../../../plugin/org.osate.contribution.sei/resources/packages/Base_Types.aadl#/0/@ownedPublicSection/@ownedClassifier.9/@ownedPropertyAssociation.1"/>
      </ownedPropertyAssociation>
      <subcomponent xsi:type="aadl2:DataSubcomponent" href="../DataType/sensor_gyro.aadl#/0/@ownedPublicSection/@ownedClassifier.1/@ownedDataSubcomponent.1"/>
      <index>0</index>
      <classifier xsi:type="aadl2:DataType" href="../../../../plugin/org.osate.contribution.sei/resources/packages/Base_Types.aadl#Base_Types.Unsigned_64"/>
    </componentInstance>
    <componentInstance name="error_count" category="data">
      <ownedPropertyAssociation xsi:type="instance:PropertyAssociationInstance">
        <property href="../../../../plugin/org.osate.contribution.sei/resources/properties/Data_Model.aadl#Data_Model.Data_Representation"/>
        <ownedValue>
          <ownedValue xsi:type="aadl2:NamedValue">
            <namedValue xsi:type="aadl2:EnumerationLiteral" href="../../../../plugin/org.osate.contribution.sei/resources/properties/Data_Model.aadl#/0/@ownedProperty.4/@ownedPropertyType/@ownedLiteral.6"/>
          </ownedValue>
        </ownedValue>
        <propertyAssociation href="../../../../plugin/org.osate.contribution.sei/resources/packages/Base_Types.aadl#/0/@ownedPublicSection/@ownedClassifier.1/@ownedPropertyAssociation.0"/>
      </ownedPropertyAssociation>
      <ownedPropertyAssociation xsi:type="instance:PropertyAssociationInstance">
        <property href="../../../../plugin/org.osate.contribution.sei/resources/properties/Data_Model.aadl#Data_Model.Number_Representation"/>
        <ownedValue>
          <ownedValue xsi:type="aadl2:NamedValue">
            <namedValue xsi:type="aadl2:EnumerationLiteral" href="../../../../plugin/org.osate.contribution.sei/resources/properties/Data_Model.aadl#/0/@ownedProperty.13/@ownedPropertyType/@ownedLiteral.1"/>
          </ownedValue>
        </ownedValue>
        <propertyAssociation href="../../../../plugin/org.osate.contribution.sei/resources/packages/Base_Types.aadl#/0/@ownedPublicSection/@ownedClassifier.9/@ownedPropertyAssociation.0"/>
      </ownedPropertyAssociation>
      <ownedPropertyAssociation xsi:type="instance:PropertyAssociationInstance">
        <property href="../../../../plugin/org.osate.workspace/resources/properties/Predeclared_Property_Sets/Memory_Properties.aadl#Memory_Properties.Data_Size"/>
        <ownedValue>
          <ownedValue xsi:type="aadl2:IntegerLiteral" value="8">
            <unit href="../../../../plugin/org.osate.workspace/resources/properties/Predeclared_Property_Sets/AADL_Project.aadl#/0/@ownedPropertyType.15/@ownedLiteral.1"/>
          </ownedValue>
        </ownedValue>
        <propertyAssociation href="../../../../plugin/org.osate.contribution.sei/resources/packages/Base_Types.aadl#/0/@ownedPublicSection/@ownedClassifier.9/@ownedPropertyAssociation.1"/>
      </ownedPropertyAssociation>
      <subcomponent xsi:type="aadl2:DataSubcomponent" href="../DataType/sensor_gyro.aadl#/0/@ownedPublicSection/@ownedClassifier.1/@ownedDataSubcomponent.2"/>
      <index>0</index>
      <classifier xsi:type="aadl2:DataType" href="../../../../plugin/org.osate.contribution.sei/resources/packages/Base_Types.aadl#Base_Types.Unsigned_64"/>
    </componentInstance>
    <componentInstance name="x" category="data">
      <ownedPropertyAssociation xsi:type="instance:PropertyAssociationInstance">
        <property href="../../../../plugin/org.osate.contribution.sei/resources/properties/Data_Model.aadl#Data_Model.Data_Representation"/>
        <ownedValue>
          <ownedValue xsi:type="aadl2:NamedValue">
            <namedValue xsi:type="aadl2:EnumerationLiteral" href="../../../../plugin/org.osate.contribution.sei/resources/properties/Data_Model.aadl#/0/@ownedProperty.4/@ownedPropertyType/@ownedLiteral.4"/>
          </ownedValue>
        </ownedValue>
        <propertyAssociation href="../../../../plugin/org.osate.contribution.sei/resources/packages/Base_Types.aadl#/0/@ownedPublicSection/@ownedClassifier.11/@ownedPropertyAssociation.0"/>
      </ownedPropertyAssociation>
      <ownedPropertyAssociation xsi:type="instance:PropertyAssociationInstance">
        <property href="../../../../plugin/org.osate.workspace/resources/properties/Predeclared_Property_Sets/Memory_Properties.aadl#Memory_Properties.Data_Size"/>
        <ownedValue>
          <ownedValue xsi:type="aadl2:IntegerLiteral" value="4">
            <unit href="../../../../plugin/org.osate.workspace/resources/properties/Predeclared_Property_Sets/AADL_Project.aadl#/0/@ownedPropertyType.15/@ownedLiteral.1"/>
          </ownedValue>
        </ownedValue>
        <propertyAssociation href="../../../../plugin/org.osate.contribution.sei/resources/packages/Base_Types.aadl#/0/@ownedPublicSection/@ownedClassifier.12/@ownedPropertyAssociation.1"/>
      </ownedPropertyAssociation>
      <ownedPropertyAssociation xsi:type="instance:PropertyAssociationInstance">
        <property href="../../../../plugin/org.osate.contribution.sei/resources/properties/Data_Model.aadl#Data_Model.IEEE754_Precision"/>
        <ownedValue>
          <ownedValue xsi:type="aadl2:NamedValue">
            <namedValue xsi:type="aadl2:EnumerationLiteral" href="../../../../plugin/org.osate.contribution.sei/resources/properties/Data_Model.aadl#/0/@ownedProperty.9/@ownedPropertyType/@ownedLiteral.0"/>
          </ownedValue>
        </ownedValue>
        <propertyAssociation href="../../../../plugin/org.osate.contribution.sei/resources/packages/Base_Types.aadl#/0/@ownedPublicSection/@ownedClassifier.12/@ownedPropertyAssociation.0"/>
      </ownedPropertyAssociation>
      <subcomponent xsi:type="aadl2:DataSubcomponent" href="../DataType/sensor_gyro.aadl#/0/@ownedPublicSection/@ownedClassifier.1/@ownedDataSubcomponent.3"/>
      <index>0</index>
      <classifier xsi:type="aadl2:DataType" href="../../../../plugin/org.osate.contribution.sei/resources/packages/Base_Types.aadl#Base_Types.Float_32"/>
    </componentInstance>
    <componentInstance name="y" category="data">
      <ownedPropertyAssociation xsi:type="instance:PropertyAssociationInstance">
        <property href="../../../../plugin/org.osate.contribution.sei/resources/properties/Data_Model.aadl#Data_Model.Data_Representation"/>
        <ownedValue>
          <ownedValue xsi:type="aadl2:NamedValue">
            <namedValue xsi:type="aadl2:EnumerationLiteral" href="../../../../plugin/org.osate.contribution.sei/resources/properties/Data_Model.aadl#/0/@ownedProperty.4/@ownedPropertyType/@ownedLiteral.4"/>
          </ownedValue>
        </ownedValue>
        <propertyAssociation href="../../../../plugin/org.osate.contribution.sei/resources/packages/Base_Types.aadl#/0/@ownedPublicSection/@ownedClassifier.11/@ownedPropertyAssociation.0"/>
      </ownedPropertyAssociation>
      <ownedPropertyAssociation xsi:type="instance:PropertyAssociationInstance">
        <property href="../../../../plugin/org.osate.workspace/resources/properties/Predeclared_Property_Sets/Memory_Properties.aadl#Memory_Properties.Data_Size"/>
        <ownedValue>
          <ownedValue xsi:type="aadl2:IntegerLiteral" value="4">
            <unit href="../../../../plugin/org.osate.workspace/resources/properties/Predeclared_Property_Sets/AADL_Project.aadl#/0/@ownedPropertyType.15/@ownedLiteral.1"/>
          </ownedValue>
        </ownedValue>
        <propertyAssociation href="../../../../plugin/org.osate.contribution.sei/resources/packages/Base_Types.aadl#/0/@ownedPublicSection/@ownedClassifier.12/@ownedPropertyAssociation.1"/>
      </ownedPropertyAssociation>
      <ownedPropertyAssociation xsi:type="instance:PropertyAssociationInstance">
        <property href="../../../../plugin/org.osate.contribution.sei/resources/properties/Data_Model.aadl#Data_Model.IEEE754_Precision"/>
        <ownedValue>
          <ownedValue xsi:type="aadl2:NamedValue">
            <namedValue xsi:type="aadl2:EnumerationLiteral" href="../../../../plugin/org.osate.contribution.sei/resources/properties/Data_Model.aadl#/0/@ownedProperty.9/@ownedPropertyType/@ownedLiteral.0"/>
          </ownedValue>
        </ownedValue>
        <propertyAssociation href="../../../../plugin/org.osate.contribution.sei/resources/packages/Base_Types.aadl#/0/@ownedPublicSection/@ownedClassifier.12/@ownedPropertyAssociation.0"/>
      </ownedPropertyAssociation>
      <subcomponent xsi:type="aadl2:DataSubcomponent" href="../DataType/sensor_gyro.aadl#/0/@ownedPublicSection/@ownedClassifier.1/@ownedDataSubcomponent.4"/>
      <index>0</index>
      <classifier xsi:type="aadl2:DataType" href="../../../../plugin/org.osate.contribution.sei/resources/packages/Base_Types.aadl#Base_Types.Float_32"/>
    </componentInstance>
    <componentInstance name="z" category="data">
      <ownedPropertyAssociation xsi:type="instance:PropertyAssociationInstance">
        <property href="../../../../plugin/org.osate.contribution.sei/resources/properties/Data_Model.aadl#Data_Model.Data_Representation"/>
        <ownedValue>
          <ownedValue xsi:type="aadl2:NamedValue">
            <namedValue xsi:type="aadl2:EnumerationLiteral" href="../../../../plugin/org.osate.contribution.sei/resources/properties/Data_Model.aadl#/0/@ownedProperty.4/@ownedPropertyType/@ownedLiteral.4"/>
          </ownedValue>
        </ownedValue>
        <propertyAssociation href="../../../../plugin/org.osate.contribution.sei/resources/packages/Base_Types.aadl#/0/@ownedPublicSection/@ownedClassifier.11/@ownedPropertyAssociation.0"/>
      </ownedPropertyAssociation>
      <ownedPropertyAssociation xsi:type="instance:PropertyAssociationInstance">
        <property href="../../../../plugin/org.osate.workspace/resources/properties/Predeclared_Property_Sets/Memory_Properties.aadl#Memory_Properties.Data_Size"/>
        <ownedValue>
          <ownedValue xsi:type="aadl2:IntegerLiteral" value="4">
            <unit href="../../../../plugin/org.osate.workspace/resources/properties/Predeclared_Property_Sets/AADL_Project.aadl#/0/@ownedPropertyType.15/@ownedLiteral.1"/>
          </ownedValue>
        </ownedValue>
        <propertyAssociation href="../../../../plugin/org.osate.contribution.sei/resources/packages/Base_Types.aadl#/0/@ownedPublicSection/@ownedClassifier.12/@ownedPropertyAssociation.1"/>
      </ownedPropertyAssociation>
      <ownedPropertyAssociation xsi:type="instance:PropertyAssociationInstance">
        <property href="../../../../plugin/org.osate.contribution.sei/resources/properties/Data_Model.aadl#Data_Model.IEEE754_Precision"/>
        <ownedValue>
          <ownedValue xsi:type="aadl2:NamedValue">
            <namedValue xsi:type="aadl2:EnumerationLiteral" href="../../../../plugin/org.osate.contribution.sei/resources/properties/Data_Model.aadl#/0/@ownedProperty.9/@ownedPropertyType/@ownedLiteral.0"/>
          </ownedValue>
        </ownedValue>
        <propertyAssociation href="../../../../plugin/org.osate.contribution.sei/resources/packages/Base_Types.aadl#/0/@ownedPublicSection/@ownedClassifier.12/@ownedPropertyAssociation.0"/>
      </ownedPropertyAssociation>
      <subcomponent xsi:type="aadl2:DataSubcomponent" href="../DataType/sensor_gyro.aadl#/0/@ownedPublicSection/@ownedClassifier.1/@ownedDataSubcomponent.5"/>
      <index>0</index>
      <classifier xsi:type="aadl2:DataType" href="../../../../plugin/org.osate.contribution.sei/resources/packages/Base_Types.aadl#Base_Types.Float_32"/>
    </componentInstance>
    <componentInstance name="integral_dt" category="data">
      <ownedPropertyAssociation xsi:type="instance:PropertyAssociationInstance">
        <property href="../../../../plugin/org.osate.contribution.sei/resources/properties/Data_Model.aadl#Data_Model.Data_Representation"/>
        <ownedValue>
          <ownedValue xsi:type="aadl2:NamedValue">
            <namedValue xsi:type="aadl2:EnumerationLiteral" href="../../../../plugin/org.osate.contribution.sei/resources/properties/Data_Model.aadl#/0/@ownedProperty.4/@ownedPropertyType/@ownedLiteral.6"/>
          </ownedValue>
        </ownedValue>
        <propertyAssociation href="../../../../plugin/org.osate.contribution.sei/resources/packages/Base_Types.aadl#/0/@ownedPublicSection/@ownedClassifier.1/@ownedPropertyAssociation.0"/>
      </ownedPropertyAssociation>
      <ownedPropertyAssociation xsi:type="instance:PropertyAssociationInstance">
        <property href="../../../../plugin/org.osate.contribution.sei/resources/properties/Data_Model.aadl#Data_Model.Number_Representation"/>
        <ownedValue>
          <ownedValue xsi:type="aadl2:NamedValue">
            <namedValue xsi:type="aadl2:EnumerationLiteral" href="../../../../plugin/org.osate.contribution.sei/resources/properties/Data_Model.aadl#/0/@ownedProperty.13/@ownedPropertyType/@ownedLiteral.1"/>
          </ownedValue>
        </ownedValue>
        <propertyAssociation href="../../../../plugin/org.osate.contribution.sei/resources/packages/Base_Types.aadl#/0/@ownedPublicSection/@ownedClassifier.8/@ownedPropertyAssociation.0"/>
      </ownedPropertyAssociation>
      <ownedPropertyAssociation xsi:type="instance:PropertyAssociationInstance">
        <property href="../../../../plugin/org.osate.workspace/resources/properties/Predeclared_Property_Sets/Memory_Properties.aadl#Memory_Properties.Data_Size"/>
        <ownedValue>
          <ownedValue xsi:type="aadl2:IntegerLiteral" value="4">
            <unit href="../../../../plugin/org.osate.workspace/resources/properties/Predeclared_Property_Sets/AADL_Project.aadl#/0/@ownedPropertyType.15/@ownedLiteral.1"/>
          </ownedValue>
        </ownedValue>
        <propertyAssociation href="../../../../plugin/org.osate.contribution.sei/resources/packages/Base_Types.aadl#/0/@ownedPublicSection/@ownedClassifier.8/@ownedPropertyAssociation.1"/>
      </ownedPropertyAssociation>
      <subcomponent xsi:type="aadl2:DataSubcomponent" href="../DataType/sensor_gyro.aadl#/0/@ownedPublicSection/@ownedClassifier.1/@ownedDataSubcomponent.6"/>
      <index>0</index>
      <classifier xsi:type="aadl2:DataType" href="../../../../plugin/org.osate.contribution.sei/resources/packages/Base_Types.aadl#Base_Types.Unsigned_32"/>
    </componentInstance>
    <componentInstance name="x_integral" category="data">
      <ownedPropertyAssociation xsi:type="instance:PropertyAssociationInstance">
        <property href="../../../../plugin/org.osate.contribution.sei/resources/properties/Data_Model.aadl#Data_Model.Data_Representation"/>
        <ownedValue>
          <ownedValue xsi:type="aadl2:NamedValue">
            <namedValue xsi:type="aadl2:EnumerationLiteral" href="../../../../plugin/org.osate.contribution.sei/resources/properties/Data_Model.aadl#/0/@ownedProperty.4/@ownedPropertyType/@ownedLiteral.4"/>
          </ownedValue>
        </ownedValue>
        <propertyAssociation href="../../../../plugin/org.osate.contribution.sei/resources/packages/Base_Types.aadl#/0/@ownedPublicSection/@ownedClassifier.11/@ownedPropertyAssociation.0"/>
      </ownedPropertyAssociation>
      <ownedPropertyAssociation xsi:type="instance:PropertyAssociationInstance">
        <property href="../../../../plugin/org.osate.workspace/resources/properties/Predeclared_Property_Sets/Memory_Properties.aadl#Memory_Properties.Data_Size"/>
        <ownedValue>
          <ownedValue xsi:type="aadl2:IntegerLiteral" value="4">
            <unit href="../../../../plugin/org.osate.workspace/resources/properties/Predeclared_Property_Sets/AADL_Project.aadl#/0/@ownedPropertyType.15/@ownedLiteral.1"/>
          </ownedValue>
        </ownedValue>
        <propertyAssociation href="../../../../plugin/org.osate.contribution.sei/resources/packages/Base_Types.aadl#/0/@ownedPublicSection/@ownedClassifier.12/@ownedPropertyAssociation.1"/>
      </ownedPropertyAssociation>
      <ownedPropertyAssociation xsi:type="instance:PropertyAssociationInstance">
        <property href="../../../../plugin/org.osate.contribution.sei/resources/properties/Data_Model.aadl#Data_Model.IEEE754_Precision"/>
        <ownedValue>
          <ownedValue xsi:type="aadl2:NamedValue">
            <namedValue xsi:type="aadl2:EnumerationLiteral" href="../../../../plugin/org.osate.contribution.sei/resources/properties/Data_Model.aadl#/0/@ownedProperty.9/@ownedPropertyType/@ownedLiteral.0"/>
          </ownedValue>
        </ownedValue>
        <propertyAssociation href="../../../../plugin/org.osate.contribution.sei/resources/packages/Base_Types.aadl#/0/@ownedPublicSection/@ownedClassifier.12/@ownedPropertyAssociation.0"/>
      </ownedPropertyAssociation>
      <subcomponent xsi:type="aadl2:DataSubcomponent" href="../DataType/sensor_gyro.aadl#/0/@ownedPublicSection/@ownedClassifier.1/@ownedDataSubcomponent.7"/>
      <index>0</index>
      <classifier xsi:type="aadl2:DataType" href="../../../../plugin/org.osate.contribution.sei/resources/packages/Base_Types.aadl#Base_Types.Float_32"/>
    </componentInstance>
    <componentInstance name="y_integral" category="data">
      <ownedPropertyAssociation xsi:type="instance:PropertyAssociationInstance">
        <property href="../../../../plugin/org.osate.contribution.sei/resources/properties/Data_Model.aadl#Data_Model.Data_Representation"/>
        <ownedValue>
          <ownedValue xsi:type="aadl2:NamedValue">
            <namedValue xsi:type="aadl2:EnumerationLiteral" href="../../../../plugin/org.osate.contribution.sei/resources/properties/Data_Model.aadl#/0/@ownedProperty.4/@ownedPropertyType/@ownedLiteral.4"/>
          </ownedValue>
        </ownedValue>
        <propertyAssociation href="../../../../plugin/org.osate.contribution.sei/resources/packages/Base_Types.aadl#/0/@ownedPublicSection/@ownedClassifier.11/@ownedPropertyAssociation.0"/>
      </ownedPropertyAssociation>
      <ownedPropertyAssociation xsi:type="instance:PropertyAssociationInstance">
        <property href="../../../../plugin/org.osate.workspace/resources/properties/Predeclared_Property_Sets/Memory_Properties.aadl#Memory_Properties.Data_Size"/>
        <ownedValue>
          <ownedValue xsi:type="aadl2:IntegerLiteral" value="4">
            <unit href="../../../../plugin/org.osate.workspace/resources/properties/Predeclared_Property_Sets/AADL_Project.aadl#/0/@ownedPropertyType.15/@ownedLiteral.1"/>
          </ownedValue>
        </ownedValue>
        <propertyAssociation href="../../../../plugin/org.osate.contribution.sei/resources/packages/Base_Types.aadl#/0/@ownedPublicSection/@ownedClassifier.12/@ownedPropertyAssociation.1"/>
      </ownedPropertyAssociation>
      <ownedPropertyAssociation xsi:type="instance:PropertyAssociationInstance">
        <property href="../../../../plugin/org.osate.contribution.sei/resources/properties/Data_Model.aadl#Data_Model.IEEE754_Precision"/>
        <ownedValue>
          <ownedValue xsi:type="aadl2:NamedValue">
            <namedValue xsi:type="aadl2:EnumerationLiteral" href="../../../../plugin/org.osate.contribution.sei/resources/properties/Data_Model.aadl#/0/@ownedProperty.9/@ownedPropertyType/@ownedLiteral.0"/>
          </ownedValue>
        </ownedValue>
        <propertyAssociation href="../../../../plugin/org.osate.contribution.sei/resources/packages/Base_Types.aadl#/0/@ownedPublicSection/@ownedClassifier.12/@ownedPropertyAssociation.0"/>
      </ownedPropertyAssociation>
      <subcomponent xsi:type="aadl2:DataSubcomponent" href="../DataType/sensor_gyro.aadl#/0/@ownedPublicSection/@ownedClassifier.1/@ownedDataSubcomponent.8"/>
      <index>0</index>
      <classifier xsi:type="aadl2:DataType" href="../../../../plugin/org.osate.contribution.sei/resources/packages/Base_Types.aadl#Base_Types.Float_32"/>
    </componentInstance>
    <componentInstance name="z_integral" category="data">
      <ownedPropertyAssociation xsi:type="instance:PropertyAssociationInstance">
        <property href="../../../../plugin/org.osate.contribution.sei/resources/properties/Data_Model.aadl#Data_Model.Data_Representation"/>
        <ownedValue>
          <ownedValue xsi:type="aadl2:NamedValue">
            <namedValue xsi:type="aadl2:EnumerationLiteral" href="../../../../plugin/org.osate.contribution.sei/resources/properties/Data_Model.aadl#/0/@ownedProperty.4/@ownedPropertyType/@ownedLiteral.4"/>
          </ownedValue>
        </ownedValue>
        <propertyAssociation href="../../../../plugin/org.osate.contribution.sei/resources/packages/Base_Types.aadl#/0/@ownedPublicSection/@ownedClassifier.11/@ownedPropertyAssociation.0"/>
      </ownedPropertyAssociation>
      <ownedPropertyAssociation xsi:type="instance:PropertyAssociationInstance">
        <property href="../../../../plugin/org.osate.workspace/resources/properties/Predeclared_Property_Sets/Memory_Properties.aadl#Memory_Properties.Data_Size"/>
        <ownedValue>
          <ownedValue xsi:type="aadl2:IntegerLiteral" value="4">
            <unit href="../../../../plugin/org.osate.workspace/resources/properties/Predeclared_Property_Sets/AADL_Project.aadl#/0/@ownedPropertyType.15/@ownedLiteral.1"/>
          </ownedValue>
        </ownedValue>
        <propertyAssociation href="../../../../plugin/org.osate.contribution.sei/resources/packages/Base_Types.aadl#/0/@ownedPublicSection/@ownedClassifier.12/@ownedPropertyAssociation.1"/>
      </ownedPropertyAssociation>
      <ownedPropertyAssociation xsi:type="instance:PropertyAssociationInstance">
        <property href="../../../../plugin/org.osate.contribution.sei/resources/properties/Data_Model.aadl#Data_Model.IEEE754_Precision"/>
        <ownedValue>
          <ownedValue xsi:type="aadl2:NamedValue">
            <namedValue xsi:type="aadl2:EnumerationLiteral" href="../../../../plugin/org.osate.contribution.sei/resources/properties/Data_Model.aadl#/0/@ownedProperty.9/@ownedPropertyType/@ownedLiteral.0"/>
          </ownedValue>
        </ownedValue>
        <propertyAssociation href="../../../../plugin/org.osate.contribution.sei/resources/packages/Base_Types.aadl#/0/@ownedPublicSection/@ownedClassifier.12/@ownedPropertyAssociation.0"/>
      </ownedPropertyAssociation>
      <subcomponent xsi:type="aadl2:DataSubcomponent" href="../DataType/sensor_gyro.aadl#/0/@ownedPublicSection/@ownedClassifier.1/@ownedDataSubcomponent.9"/>
      <index>0</index>
      <classifier xsi:type="aadl2:DataType" href="../../../../plugin/org.osate.contribution.sei/resources/packages/Base_Types.aadl#Base_Types.Float_32"/>
    </componentInstance>
    <componentInstance name="temperature" category="data">
      <ownedPropertyAssociation xsi:type="instance:PropertyAssociationInstance">
        <property href="../../../../plugin/org.osate.contribution.sei/resources/properties/Data_Model.aadl#Data_Model.Data_Representation"/>
        <ownedValue>
          <ownedValue xsi:type="aadl2:NamedValue">
            <namedValue xsi:type="aadl2:EnumerationLiteral" href="../../../../plugin/org.osate.contribution.sei/resources/properties/Data_Model.aadl#/0/@ownedProperty.4/@ownedPropertyType/@ownedLiteral.4"/>
          </ownedValue>
        </ownedValue>
        <propertyAssociation href="../../../../plugin/org.osate.contribution.sei/resources/packages/Base_Types.aadl#/0/@ownedPublicSection/@ownedClassifier.11/@ownedPropertyAssociation.0"/>
      </ownedPropertyAssociation>
      <ownedPropertyAssociation xsi:type="instance:PropertyAssociationInstance">
        <property href="../../../../plugin/org.osate.workspace/resources/properties/Predeclared_Property_Sets/Memory_Properties.aadl#Memory_Properties.Data_Size"/>
        <ownedValue>
          <ownedValue xsi:type="aadl2:IntegerLiteral" value="4">
            <unit href="../../../../plugin/org.osate.workspace/resources/properties/Predeclared_Property_Sets/AADL_Project.aadl#/0/@ownedPropertyType.15/@ownedLiteral.1"/>
          </ownedValue>
        </ownedValue>
        <propertyAssociation href="../../../../plugin/org.osate.contribution.sei/resources/packages/Base_Types.aadl#/0/@ownedPublicSection/@ownedClassifier.12/@ownedPropertyAssociation.1"/>
      </ownedPropertyAssociation>
      <ownedPropertyAssociation xsi:type="instance:PropertyAssociationInstance">
        <property href="../../../../plugin/org.osate.contribution.sei/resources/properties/Data_Model.aadl#Data_Model.IEEE754_Precision"/>
        <ownedValue>
          <ownedValue xsi:type="aadl2:NamedValue">
            <namedValue xsi:type="aadl2:EnumerationLiteral" href="../../../../plugin/org.osate.contribution.sei/resources/properties/Data_Model.aadl#/0/@ownedProperty.9/@ownedPropertyType/@ownedLiteral.0"/>
          </ownedValue>
        </ownedValue>
        <propertyAssociation href="../../../../plugin/org.osate.contribution.sei/resources/packages/Base_Types.aadl#/0/@ownedPublicSection/@ownedClassifier.12/@ownedPropertyAssociation.0"/>
      </ownedPropertyAssociation>
      <subcomponent xsi:type="aadl2:DataSubcomponent" href="../DataType/sensor_gyro.aadl#/0/@ownedPublicSection/@ownedClassifier.1/@ownedDataSubcomponent.10"/>
      <index>0</index>
      <classifier xsi:type="aadl2:DataType" href="../../../../plugin/org.osate.contribution.sei/resources/packages/Base_Types.aadl#Base_Types.Float_32"/>
    </componentInstance>
    <componentInstance name="scaling" category="data">
      <ownedPropertyAssociation xsi:type="instance:PropertyAssociationInstance">
        <property href="../../../../plugin/org.osate.contribution.sei/resources/properties/Data_Model.aadl#Data_Model.Data_Representation"/>
        <ownedValue>
          <ownedValue xsi:type="aadl2:NamedValue">
            <namedValue xsi:type="aadl2:EnumerationLiteral" href="../../../../plugin/org.osate.contribution.sei/resources/properties/Data_Model.aadl#/0/@ownedProperty.4/@ownedPropertyType/@ownedLiteral.4"/>
          </ownedValue>
        </ownedValue>
        <propertyAssociation href="../../../../plugin/org.osate.contribution.sei/resources/packages/Base_Types.aadl#/0/@ownedPublicSection/@ownedClassifier.11/@ownedPropertyAssociation.0"/>
      </ownedPropertyAssociation>
      <ownedPropertyAssociation xsi:type="instance:PropertyAssociationInstance">
        <property href="../../../../plugin/org.osate.workspace/resources/properties/Predeclared_Property_Sets/Memory_Properties.aadl#Memory_Properties.Data_Size"/>
        <ownedValue>
          <ownedValue xsi:type="aadl2:IntegerLiteral" value="4">
            <unit href="../../../../plugin/org.osate.workspace/resources/properties/Predeclared_Property_Sets/AADL_Project.aadl#/0/@ownedPropertyType.15/@ownedLiteral.1"/>
          </ownedValue>
        </ownedValue>
        <propertyAssociation href="../../../../plugin/org.osate.contribution.sei/resources/packages/Base_Types.aadl#/0/@ownedPublicSection/@ownedClassifier.12/@ownedPropertyAssociation.1"/>
      </ownedPropertyAssociation>
      <ownedPropertyAssociation xsi:type="instance:PropertyAssociationInstance">
        <property href="../../../../plugin/org.osate.contribution.sei/resources/properties/Data_Model.aadl#Data_Model.IEEE754_Precision"/>
        <ownedValue>
          <ownedValue xsi:type="aadl2:NamedValue">
            <namedValue xsi:type="aadl2:EnumerationLiteral" href="../../../../plugin/org.osate.contribution.sei/resources/properties/Data_Model.aadl#/0/@ownedProperty.9/@ownedPropertyType/@ownedLiteral.0"/>
          </ownedValue>
        </ownedValue>
        <propertyAssociation href="../../../../plugin/org.osate.contribution.sei/resources/packages/Base_Types.aadl#/0/@ownedPublicSection/@ownedClassifier.12/@ownedPropertyAssociation.0"/>
      </ownedPropertyAssociation>
      <subcomponent xsi:type="aadl2:DataSubcomponent" href="../DataType/sensor_gyro.aadl#/0/@ownedPublicSection/@ownedClassifier.1/@ownedDataSubcomponent.11"/>
      <index>0</index>
      <classifier xsi:type="aadl2:DataType" href="../../../../plugin/org.osate.contribution.sei/resources/packages/Base_Types.aadl#Base_Types.Float_32"/>
    </componentInstance>
    <componentInstance name="x_raw" category="data">
      <ownedPropertyAssociation xsi:type="instance:PropertyAssociationInstance">
        <property href="../../../../plugin/org.osate.contribution.sei/resources/properties/Data_Model.aadl#Data_Model.Data_Representation"/>
        <ownedValue>
          <ownedValue xsi:type="aadl2:NamedValue">
            <namedValue xsi:type="aadl2:EnumerationLiteral" href="../../../../plugin/org.osate.contribution.sei/resources/properties/Data_Model.aadl#/0/@ownedProperty.4/@ownedPropertyType/@ownedLiteral.6"/>
          </ownedValue>
        </ownedValue>
        <propertyAssociation href="../../../../plugin/org.osate.contribution.sei/resources/packages/Base_Types.aadl#/0/@ownedPublicSection/@ownedClassifier.1/@ownedPropertyAssociation.0"/>
      </ownedPropertyAssociation>
      <ownedPropertyAssociation xsi:type="instance:PropertyAssociationInstance">
        <property href="../../../../plugin/org.osate.contribution.sei/resources/properties/Data_Model.aadl#Data_Model.Number_Representation"/>
        <ownedValue>
          <ownedValue xsi:type="aadl2:NamedValue">
            <namedValue xsi:type="aadl2:EnumerationLiteral" href="../../../../plugin/org.osate.contribution.sei/resources/properties/Data_Model.aadl#/0/@ownedProperty.13/@ownedPropertyType/@ownedLiteral.0"/>
          </ownedValue>
        </ownedValue>
        <propertyAssociation href="../../../../plugin/org.osate.contribution.sei/resources/packages/Base_Types.aadl#/0/@ownedPublicSection/@ownedClassifier.3/@ownedPropertyAssociation.0"/>
      </ownedPropertyAssociation>
      <ownedPropertyAssociation xsi:type="instance:PropertyAssociationInstance">
        <property href="../../../../plugin/org.osate.workspace/resources/properties/Predeclared_Property_Sets/Memory_Properties.aadl#Memory_Properties.Data_Size"/>
        <ownedValue>
          <ownedValue xsi:type="aadl2:IntegerLiteral" value="2">
            <unit href="../../../../plugin/org.osate.workspace/resources/properties/Predeclared_Property_Sets/AADL_Project.aadl#/0/@ownedPropertyType.15/@ownedLiteral.1"/>
          </ownedValue>
        </ownedValue>
        <propertyAssociation href="../../../../plugin/org.osate.contribution.sei/resources/packages/Base_Types.aadl#/0/@ownedPublicSection/@ownedClassifier.3/@ownedPropertyAssociation.1"/>
      </ownedPropertyAssociation>
      <subcomponent xsi:type="aadl2:DataSubcomponent" href="../DataType/sensor_gyro.aadl#/0/@ownedPublicSection/@ownedClassifier.1/@ownedDataSubcomponent.12"/>
      <index>0</index>
      <classifier xsi:type="aadl2:DataType" href="../../../../plugin/org.osate.contribution.sei/resources/packages/Base_Types.aadl#Base_Types.Integer_16"/>
    </componentInstance>
    <componentInstance name="y_raw" category="data">
      <ownedPropertyAssociation xsi:type="instance:PropertyAssociationInstance">
        <property href="../../../../plugin/org.osate.contribution.sei/resources/properties/Data_Model.aadl#Data_Model.Data_Representation"/>
        <ownedValue>
          <ownedValue xsi:type="aadl2:NamedValue">
            <namedValue xsi:type="aadl2:EnumerationLiteral" href="../../../../plugin/org.osate.contribution.sei/resources/properties/Data_Model.aadl#/0/@ownedProperty.4/@ownedPropertyType/@ownedLiteral.6"/>
          </ownedValue>
        </ownedValue>
        <propertyAssociation href="../../../../plugin/org.osate.contribution.sei/resources/packages/Base_Types.aadl#/0/@ownedPublicSection/@ownedClassifier.1/@ownedPropertyAssociation.0"/>
      </ownedPropertyAssociation>
      <ownedPropertyAssociation xsi:type="instance:PropertyAssociationInstance">
        <property href="../../../../plugin/org.osate.contribution.sei/resources/properties/Data_Model.aadl#Data_Model.Number_Representation"/>
        <ownedValue>
          <ownedValue xsi:type="aadl2:NamedValue">
            <namedValue xsi:type="aadl2:EnumerationLiteral" href="../../../../plugin/org.osate.contribution.sei/resources/properties/Data_Model.aadl#/0/@ownedProperty.13/@ownedPropertyType/@ownedLiteral.0"/>
          </ownedValue>
        </ownedValue>
        <propertyAssociation href="../../../../plugin/org.osate.contribution.sei/resources/packages/Base_Types.aadl#/0/@ownedPublicSection/@ownedClassifier.3/@ownedPropertyAssociation.0"/>
      </ownedPropertyAssociation>
      <ownedPropertyAssociation xsi:type="instance:PropertyAssociationInstance">
        <property href="../../../../plugin/org.osate.workspace/resources/properties/Predeclared_Property_Sets/Memory_Properties.aadl#Memory_Properties.Data_Size"/>
        <ownedValue>
          <ownedValue xsi:type="aadl2:IntegerLiteral" value="2">
            <unit href="../../../../plugin/org.osate.workspace/resources/properties/Predeclared_Property_Sets/AADL_Project.aadl#/0/@ownedPropertyType.15/@ownedLiteral.1"/>
          </ownedValue>
        </ownedValue>
        <propertyAssociation href="../../../../plugin/org.osate.contribution.sei/resources/packages/Base_Types.aadl#/0/@ownedPublicSection/@ownedClassifier.3/@ownedPropertyAssociation.1"/>
      </ownedPropertyAssociation>
      <subcomponent xsi:type="aadl2:DataSubcomponent" href="../DataType/sensor_gyro.aadl#/0/@ownedPublicSection/@ownedClassifier.1/@ownedDataSubcomponent.13"/>
      <index>0</index>
      <classifier xsi:type="aadl2:DataType" href="../../../../plugin/org.osate.contribution.sei/resources/packages/Base_Types.aadl#Base_Types.Integer_16"/>
    </componentInstance>
    <componentInstance name="z_raw" category="data">
      <ownedPropertyAssociation xsi:type="instance:PropertyAssociationInstance">
        <property href="../../../../plugin/org.osate.contribution.sei/resources/properties/Data_Model.aadl#Data_Model.Data_Representation"/>
        <ownedValue>
          <ownedValue xsi:type="aadl2:NamedValue">
            <namedValue xsi:type="aadl2:EnumerationLiteral" href="../../../../plugin/org.osate.contribution.sei/resources/properties/Data_Model.aadl#/0/@ownedProperty.4/@ownedPropertyType/@ownedLiteral.6"/>
          </ownedValue>
        </ownedValue>
        <propertyAssociation href="../../../../plugin/org.osate.contribution.sei/resources/packages/Base_Types.aadl#/0/@ownedPublicSection/@ownedClassifier.1/@ownedPropertyAssociation.0"/>
      </ownedPropertyAssociation>
      <ownedPropertyAssociation xsi:type="instance:PropertyAssociationInstance">
        <property href="../../../../plugin/org.osate.contribution.sei/resources/properties/Data_Model.aadl#Data_Model.Number_Representation"/>
        <ownedValue>
          <ownedValue xsi:type="aadl2:NamedValue">
            <namedValue xsi:type="aadl2:EnumerationLiteral" href="../../../../plugin/org.osate.contribution.sei/resources/properties/Data_Model.aadl#/0/@ownedProperty.13/@ownedPropertyType/@ownedLiteral.0"/>
          </ownedValue>
        </ownedValue>
        <propertyAssociation href="../../../../plugin/org.osate.contribution.sei/resources/packages/Base_Types.aadl#/0/@ownedPublicSection/@ownedClassifier.3/@ownedPropertyAssociation.0"/>
      </ownedPropertyAssociation>
      <ownedPropertyAssociation xsi:type="instance:PropertyAssociationInstance">
        <property href="../../../../plugin/org.osate.workspace/resources/properties/Predeclared_Property_Sets/Memory_Properties.aadl#Memory_Properties.Data_Size"/>
        <ownedValue>
          <ownedValue xsi:type="aadl2:IntegerLiteral" value="2">
            <unit href="../../../../plugin/org.osate.workspace/resources/properties/Predeclared_Property_Sets/AADL_Project.aadl#/0/@ownedPropertyType.15/@ownedLiteral.1"/>
          </ownedValue>
        </ownedValue>
        <propertyAssociation href="../../../../plugin/org.osate.contribution.sei/resources/packages/Base_Types.aadl#/0/@ownedPublicSection/@ownedClassifier.3/@ownedPropertyAssociation.1"/>
      </ownedPropertyAssociation>
      <subcomponent xsi:type="aadl2:DataSubcomponent" href="../DataType/sensor_gyro.aadl#/0/@ownedPublicSection/@ownedClassifier.1/@ownedDataSubcomponent.14"/>
      <index>0</index>
      <classifier xsi:type="aadl2:DataType" href="../../../../plugin/org.osate.contribution.sei/resources/packages/Base_Types.aadl#Base_Types.Integer_16"/>
    </componentInstance>
    <subcomponent xsi:type="aadl2:DataSubcomponent" href="../CSW.aadl#/0/@ownedPublicSection/@ownedClassifier.1/@ownedDataSubcomponent.12"/>
    <index>0</index>
    <classifier xsi:type="aadl2:DataImplementation" href="../DataType/sensor_gyro.aadl#sensor_gyro.sensor_gyro.impl"/>
  </componentInstance>
  <componentInstance name="sensor_acceler" category="data">
    <ownedPropertyAssociation xsi:type="instance:PropertyAssociationInstance">
      <property href="../../../../plugin/org.osate.contribution.sei/resources/properties/Data_Model.aadl#Data_Model.Data_Representation"/>
      <ownedValue>
        <ownedValue xsi:type="aadl2:NamedValue">
          <namedValue xsi:type="aadl2:EnumerationLiteral" href="../../../../plugin/org.osate.contribution.sei/resources/properties/Data_Model.aadl#/0/@ownedProperty.4/@ownedPropertyType/@ownedLiteral.8"/>
        </ownedValue>
      </ownedValue>
      <propertyAssociation href="../DataType/sensor_accel.aadl#/0/@ownedPublicSection/@ownedClassifier.0/@ownedPropertyAssociation.0"/>
    </ownedPropertyAssociation>
    <componentInstance name="timestamp" category="data">
      <ownedPropertyAssociation xsi:type="instance:PropertyAssociationInstance">
        <property href="../../../../plugin/org.osate.contribution.sei/resources/properties/Data_Model.aadl#Data_Model.Data_Representation"/>
        <ownedValue>
          <ownedValue xsi:type="aadl2:NamedValue">
            <namedValue xsi:type="aadl2:EnumerationLiteral" href="../../../../plugin/org.osate.contribution.sei/resources/properties/Data_Model.aadl#/0/@ownedProperty.4/@ownedPropertyType/@ownedLiteral.6"/>
          </ownedValue>
        </ownedValue>
        <propertyAssociation href="../../../../plugin/org.osate.contribution.sei/resources/packages/Base_Types.aadl#/0/@ownedPublicSection/@ownedClassifier.1/@ownedPropertyAssociation.0"/>
      </ownedPropertyAssociation>
      <ownedPropertyAssociation xsi:type="instance:PropertyAssociationInstance">
        <property href="../../../../plugin/org.osate.contribution.sei/resources/properties/Data_Model.aadl#Data_Model.Number_Representation"/>
        <ownedValue>
          <ownedValue xsi:type="aadl2:NamedValue">
            <namedValue xsi:type="aadl2:EnumerationLiteral" href="../../../../plugin/org.osate.contribution.sei/resources/properties/Data_Model.aadl#/0/@ownedProperty.13/@ownedPropertyType/@ownedLiteral.1"/>
          </ownedValue>
        </ownedValue>
        <propertyAssociation href="../../../../plugin/org.osate.contribution.sei/resources/packages/Base_Types.aadl#/0/@ownedPublicSection/@ownedClassifier.9/@ownedPropertyAssociation.0"/>
      </ownedPropertyAssociation>
      <ownedPropertyAssociation xsi:type="instance:PropertyAssociationInstance">
        <property href="../../../../plugin/org.osate.workspace/resources/properties/Predeclared_Property_Sets/Memory_Properties.aadl#Memory_Properties.Data_Size"/>
        <ownedValue>
          <ownedValue xsi:type="aadl2:IntegerLiteral" value="8">
            <unit href="../../../../plugin/org.osate.workspace/resources/properties/Predeclared_Property_Sets/AADL_Project.aadl#/0/@ownedPropertyType.15/@ownedLiteral.1"/>
          </ownedValue>
        </ownedValue>
        <propertyAssociation href="../../../../plugin/org.osate.contribution.sei/resources/packages/Base_Types.aadl#/0/@ownedPublicSection/@ownedClassifier.9/@ownedPropertyAssociation.1"/>
      </ownedPropertyAssociation>
      <subcomponent xsi:type="aadl2:DataSubcomponent" href="../DataType/sensor_accel.aadl#/0/@ownedPublicSection/@ownedClassifier.1/@ownedDataSubcomponent.0"/>
      <index>0</index>
      <classifier xsi:type="aadl2:DataType" href="../../../../plugin/org.osate.contribution.sei/resources/packages/Base_Types.aadl#Base_Types.Unsigned_64"/>
    </componentInstance>
    <componentInstance name="device_id" category="data">
      <ownedPropertyAssociation xsi:type="instance:PropertyAssociationInstance">
        <property href="../../../../plugin/org.osate.contribution.sei/resources/properties/Data_Model.aadl#Data_Model.Data_Representation"/>
        <ownedValue>
          <ownedValue xsi:type="aadl2:NamedValue">
            <namedValue xsi:type="aadl2:EnumerationLiteral" href="../../../../plugin/org.osate.contribution.sei/resources/properties/Data_Model.aadl#/0/@ownedProperty.4/@ownedPropertyType/@ownedLiteral.6"/>
          </ownedValue>
        </ownedValue>
        <propertyAssociation href="../../../../plugin/org.osate.contribution.sei/resources/packages/Base_Types.aadl#/0/@ownedPublicSection/@ownedClassifier.1/@ownedPropertyAssociation.0"/>
      </ownedPropertyAssociation>
      <ownedPropertyAssociation xsi:type="instance:PropertyAssociationInstance">
        <property href="../../../../plugin/org.osate.contribution.sei/resources/properties/Data_Model.aadl#Data_Model.Number_Representation"/>
        <ownedValue>
          <ownedValue xsi:type="aadl2:NamedValue">
            <namedValue xsi:type="aadl2:EnumerationLiteral" href="../../../../plugin/org.osate.contribution.sei/resources/properties/Data_Model.aadl#/0/@ownedProperty.13/@ownedPropertyType/@ownedLiteral.1"/>
          </ownedValue>
        </ownedValue>
        <propertyAssociation href="../../../../plugin/org.osate.contribution.sei/resources/packages/Base_Types.aadl#/0/@ownedPublicSection/@ownedClassifier.8/@ownedPropertyAssociation.0"/>
      </ownedPropertyAssociation>
      <ownedPropertyAssociation xsi:type="instance:PropertyAssociationInstance">
        <property href="../../../../plugin/org.osate.workspace/resources/properties/Predeclared_Property_Sets/Memory_Properties.aadl#Memory_Properties.Data_Size"/>
        <ownedValue>
          <ownedValue xsi:type="aadl2:IntegerLiteral" value="4">
            <unit href="../../../../plugin/org.osate.workspace/resources/properties/Predeclared_Property_Sets/AADL_Project.aadl#/0/@ownedPropertyType.15/@ownedLiteral.1"/>
          </ownedValue>
        </ownedValue>
        <propertyAssociation href="../../../../plugin/org.osate.contribution.sei/resources/packages/Base_Types.aadl#/0/@ownedPublicSection/@ownedClassifier.8/@ownedPropertyAssociation.1"/>
      </ownedPropertyAssociation>
      <subcomponent xsi:type="aadl2:DataSubcomponent" href="../DataType/sensor_accel.aadl#/0/@ownedPublicSection/@ownedClassifier.1/@ownedDataSubcomponent.1"/>
      <index>0</index>
      <classifier xsi:type="aadl2:DataType" href="../../../../plugin/org.osate.contribution.sei/resources/packages/Base_Types.aadl#Base_Types.Unsigned_32"/>
    </componentInstance>
    <componentInstance name="error_count" category="data">
      <ownedPropertyAssociation xsi:type="instance:PropertyAssociationInstance">
        <property href="../../../../plugin/org.osate.contribution.sei/resources/properties/Data_Model.aadl#Data_Model.Data_Representation"/>
        <ownedValue>
          <ownedValue xsi:type="aadl2:NamedValue">
            <namedValue xsi:type="aadl2:EnumerationLiteral" href="../../../../plugin/org.osate.contribution.sei/resources/properties/Data_Model.aadl#/0/@ownedProperty.4/@ownedPropertyType/@ownedLiteral.6"/>
          </ownedValue>
        </ownedValue>
        <propertyAssociation href="../../../../plugin/org.osate.contribution.sei/resources/packages/Base_Types.aadl#/0/@ownedPublicSection/@ownedClassifier.1/@ownedPropertyAssociation.0"/>
      </ownedPropertyAssociation>
      <ownedPropertyAssociation xsi:type="instance:PropertyAssociationInstance">
        <property href="../../../../plugin/org.osate.contribution.sei/resources/properties/Data_Model.aadl#Data_Model.Number_Representation"/>
        <ownedValue>
          <ownedValue xsi:type="aadl2:NamedValue">
            <namedValue xsi:type="aadl2:EnumerationLiteral" href="../../../../plugin/org.osate.contribution.sei/resources/properties/Data_Model.aadl#/0/@ownedProperty.13/@ownedPropertyType/@ownedLiteral.1"/>
          </ownedValue>
        </ownedValue>
        <propertyAssociation href="../../../../plugin/org.osate.contribution.sei/resources/packages/Base_Types.aadl#/0/@ownedPublicSection/@ownedClassifier.9/@ownedPropertyAssociation.0"/>
      </ownedPropertyAssociation>
      <ownedPropertyAssociation xsi:type="instance:PropertyAssociationInstance">
        <property href="../../../../plugin/org.osate.workspace/resources/properties/Predeclared_Property_Sets/Memory_Properties.aadl#Memory_Properties.Data_Size"/>
        <ownedValue>
          <ownedValue xsi:type="aadl2:IntegerLiteral" value="8">
            <unit href="../../../../plugin/org.osate.workspace/resources/properties/Predeclared_Property_Sets/AADL_Project.aadl#/0/@ownedPropertyType.15/@ownedLiteral.1"/>
          </ownedValue>
        </ownedValue>
        <propertyAssociation href="../../../../plugin/org.osate.contribution.sei/resources/packages/Base_Types.aadl#/0/@ownedPublicSection/@ownedClassifier.9/@ownedPropertyAssociation.1"/>
      </ownedPropertyAssociation>
      <subcomponent xsi:type="aadl2:DataSubcomponent" href="../DataType/sensor_accel.aadl#/0/@ownedPublicSection/@ownedClassifier.1/@ownedDataSubcomponent.2"/>
      <index>0</index>
      <classifier xsi:type="aadl2:DataType" href="../../../../plugin/org.osate.contribution.sei/resources/packages/Base_Types.aadl#Base_Types.Unsigned_64"/>
    </componentInstance>
    <componentInstance name="x" category="data">
      <ownedPropertyAssociation xsi:type="instance:PropertyAssociationInstance">
        <property href="../../../../plugin/org.osate.contribution.sei/resources/properties/Data_Model.aadl#Data_Model.Data_Representation"/>
        <ownedValue>
          <ownedValue xsi:type="aadl2:NamedValue">
            <namedValue xsi:type="aadl2:EnumerationLiteral" href="../../../../plugin/org.osate.contribution.sei/resources/properties/Data_Model.aadl#/0/@ownedProperty.4/@ownedPropertyType/@ownedLiteral.4"/>
          </ownedValue>
        </ownedValue>
        <propertyAssociation href="../../../../plugin/org.osate.contribution.sei/resources/packages/Base_Types.aadl#/0/@ownedPublicSection/@ownedClassifier.11/@ownedPropertyAssociation.0"/>
      </ownedPropertyAssociation>
      <ownedPropertyAssociation xsi:type="instance:PropertyAssociationInstance">
        <property href="../../../../plugin/org.osate.workspace/resources/properties/Predeclared_Property_Sets/Memory_Properties.aadl#Memory_Properties.Data_Size"/>
        <ownedValue>
          <ownedValue xsi:type="aadl2:IntegerLiteral" value="4">
            <unit href="../../../../plugin/org.osate.workspace/resources/properties/Predeclared_Property_Sets/AADL_Project.aadl#/0/@ownedPropertyType.15/@ownedLiteral.1"/>
          </ownedValue>
        </ownedValue>
        <propertyAssociation href="../../../../plugin/org.osate.contribution.sei/resources/packages/Base_Types.aadl#/0/@ownedPublicSection/@ownedClassifier.12/@ownedPropertyAssociation.1"/>
      </ownedPropertyAssociation>
      <ownedPropertyAssociation xsi:type="instance:PropertyAssociationInstance">
        <property href="../../../../plugin/org.osate.contribution.sei/resources/properties/Data_Model.aadl#Data_Model.IEEE754_Precision"/>
        <ownedValue>
          <ownedValue xsi:type="aadl2:NamedValue">
            <namedValue xsi:type="aadl2:EnumerationLiteral" href="../../../../plugin/org.osate.contribution.sei/resources/properties/Data_Model.aadl#/0/@ownedProperty.9/@ownedPropertyType/@ownedLiteral.0"/>
          </ownedValue>
        </ownedValue>
        <propertyAssociation href="../../../../plugin/org.osate.contribution.sei/resources/packages/Base_Types.aadl#/0/@ownedPublicSection/@ownedClassifier.12/@ownedPropertyAssociation.0"/>
      </ownedPropertyAssociation>
      <subcomponent xsi:type="aadl2:DataSubcomponent" href="../DataType/sensor_accel.aadl#/0/@ownedPublicSection/@ownedClassifier.1/@ownedDataSubcomponent.3"/>
      <index>0</index>
      <classifier xsi:type="aadl2:DataType" href="../../../../plugin/org.osate.contribution.sei/resources/packages/Base_Types.aadl#Base_Types.Float_32"/>
    </componentInstance>
    <componentInstance name="y" category="data">
      <ownedPropertyAssociation xsi:type="instance:PropertyAssociationInstance">
        <property href="../../../../plugin/org.osate.contribution.sei/resources/properties/Data_Model.aadl#Data_Model.Data_Representation"/>
        <ownedValue>
          <ownedValue xsi:type="aadl2:NamedValue">
            <namedValue xsi:type="aadl2:EnumerationLiteral" href="../../../../plugin/org.osate.contribution.sei/resources/properties/Data_Model.aadl#/0/@ownedProperty.4/@ownedPropertyType/@ownedLiteral.4"/>
          </ownedValue>
        </ownedValue>
        <propertyAssociation href="../../../../plugin/org.osate.contribution.sei/resources/packages/Base_Types.aadl#/0/@ownedPublicSection/@ownedClassifier.11/@ownedPropertyAssociation.0"/>
      </ownedPropertyAssociation>
      <ownedPropertyAssociation xsi:type="instance:PropertyAssociationInstance">
        <property href="../../../../plugin/org.osate.workspace/resources/properties/Predeclared_Property_Sets/Memory_Properties.aadl#Memory_Properties.Data_Size"/>
        <ownedValue>
          <ownedValue xsi:type="aadl2:IntegerLiteral" value="4">
            <unit href="../../../../plugin/org.osate.workspace/resources/properties/Predeclared_Property_Sets/AADL_Project.aadl#/0/@ownedPropertyType.15/@ownedLiteral.1"/>
          </ownedValue>
        </ownedValue>
        <propertyAssociation href="../../../../plugin/org.osate.contribution.sei/resources/packages/Base_Types.aadl#/0/@ownedPublicSection/@ownedClassifier.12/@ownedPropertyAssociation.1"/>
      </ownedPropertyAssociation>
      <ownedPropertyAssociation xsi:type="instance:PropertyAssociationInstance">
        <property href="../../../../plugin/org.osate.contribution.sei/resources/properties/Data_Model.aadl#Data_Model.IEEE754_Precision"/>
        <ownedValue>
          <ownedValue xsi:type="aadl2:NamedValue">
            <namedValue xsi:type="aadl2:EnumerationLiteral" href="../../../../plugin/org.osate.contribution.sei/resources/properties/Data_Model.aadl#/0/@ownedProperty.9/@ownedPropertyType/@ownedLiteral.0"/>
          </ownedValue>
        </ownedValue>
        <propertyAssociation href="../../../../plugin/org.osate.contribution.sei/resources/packages/Base_Types.aadl#/0/@ownedPublicSection/@ownedClassifier.12/@ownedPropertyAssociation.0"/>
      </ownedPropertyAssociation>
      <subcomponent xsi:type="aadl2:DataSubcomponent" href="../DataType/sensor_accel.aadl#/0/@ownedPublicSection/@ownedClassifier.1/@ownedDataSubcomponent.4"/>
      <index>0</index>
      <classifier xsi:type="aadl2:DataType" href="../../../../plugin/org.osate.contribution.sei/resources/packages/Base_Types.aadl#Base_Types.Float_32"/>
    </componentInstance>
    <componentInstance name="z" category="data">
      <ownedPropertyAssociation xsi:type="instance:PropertyAssociationInstance">
        <property href="../../../../plugin/org.osate.contribution.sei/resources/properties/Data_Model.aadl#Data_Model.Data_Representation"/>
        <ownedValue>
          <ownedValue xsi:type="aadl2:NamedValue">
            <namedValue xsi:type="aadl2:EnumerationLiteral" href="../../../../plugin/org.osate.contribution.sei/resources/properties/Data_Model.aadl#/0/@ownedProperty.4/@ownedPropertyType/@ownedLiteral.4"/>
          </ownedValue>
        </ownedValue>
        <propertyAssociation href="../../../../plugin/org.osate.contribution.sei/resources/packages/Base_Types.aadl#/0/@ownedPublicSection/@ownedClassifier.11/@ownedPropertyAssociation.0"/>
      </ownedPropertyAssociation>
      <ownedPropertyAssociation xsi:type="instance:PropertyAssociationInstance">
        <property href="../../../../plugin/org.osate.workspace/resources/properties/Predeclared_Property_Sets/Memory_Properties.aadl#Memory_Properties.Data_Size"/>
        <ownedValue>
          <ownedValue xsi:type="aadl2:IntegerLiteral" value="4">
            <unit href="../../../../plugin/org.osate.workspace/resources/properties/Predeclared_Property_Sets/AADL_Project.aadl#/0/@ownedPropertyType.15/@ownedLiteral.1"/>
          </ownedValue>
        </ownedValue>
        <propertyAssociation href="../../../../plugin/org.osate.contribution.sei/resources/packages/Base_Types.aadl#/0/@ownedPublicSection/@ownedClassifier.12/@ownedPropertyAssociation.1"/>
      </ownedPropertyAssociation>
      <ownedPropertyAssociation xsi:type="instance:PropertyAssociationInstance">
        <property href="../../../../plugin/org.osate.contribution.sei/resources/properties/Data_Model.aadl#Data_Model.IEEE754_Precision"/>
        <ownedValue>
          <ownedValue xsi:type="aadl2:NamedValue">
            <namedValue xsi:type="aadl2:EnumerationLiteral" href="../../../../plugin/org.osate.contribution.sei/resources/properties/Data_Model.aadl#/0/@ownedProperty.9/@ownedPropertyType/@ownedLiteral.0"/>
          </ownedValue>
        </ownedValue>
        <propertyAssociation href="../../../../plugin/org.osate.contribution.sei/resources/packages/Base_Types.aadl#/0/@ownedPublicSection/@ownedClassifier.12/@ownedPropertyAssociation.0"/>
      </ownedPropertyAssociation>
      <subcomponent xsi:type="aadl2:DataSubcomponent" href="../DataType/sensor_accel.aadl#/0/@ownedPublicSection/@ownedClassifier.1/@ownedDataSubcomponent.5"/>
      <index>0</index>
      <classifier xsi:type="aadl2:DataType" href="../../../../plugin/org.osate.contribution.sei/resources/packages/Base_Types.aadl#Base_Types.Float_32"/>
    </componentInstance>
    <componentInstance name="integral_dt" category="data">
      <ownedPropertyAssociation xsi:type="instance:PropertyAssociationInstance">
        <property href="../../../../plugin/org.osate.contribution.sei/resources/properties/Data_Model.aadl#Data_Model.Data_Representation"/>
        <ownedValue>
          <ownedValue xsi:type="aadl2:NamedValue">
            <namedValue xsi:type="aadl2:EnumerationLiteral" href="../../../../plugin/org.osate.contribution.sei/resources/properties/Data_Model.aadl#/0/@ownedProperty.4/@ownedPropertyType/@ownedLiteral.6"/>
          </ownedValue>
        </ownedValue>
        <propertyAssociation href="../../../../plugin/org.osate.contribution.sei/resources/packages/Base_Types.aadl#/0/@ownedPublicSection/@ownedClassifier.1/@ownedPropertyAssociation.0"/>
      </ownedPropertyAssociation>
      <ownedPropertyAssociation xsi:type="instance:PropertyAssociationInstance">
        <property href="../../../../plugin/org.osate.contribution.sei/resources/properties/Data_Model.aadl#Data_Model.Number_Representation"/>
        <ownedValue>
          <ownedValue xsi:type="aadl2:NamedValue">
            <namedValue xsi:type="aadl2:EnumerationLiteral" href="../../../../plugin/org.osate.contribution.sei/resources/properties/Data_Model.aadl#/0/@ownedProperty.13/@ownedPropertyType/@ownedLiteral.1"/>
          </ownedValue>
        </ownedValue>
        <propertyAssociation href="../../../../plugin/org.osate.contribution.sei/resources/packages/Base_Types.aadl#/0/@ownedPublicSection/@ownedClassifier.8/@ownedPropertyAssociation.0"/>
      </ownedPropertyAssociation>
      <ownedPropertyAssociation xsi:type="instance:PropertyAssociationInstance">
        <property href="../../../../plugin/org.osate.workspace/resources/properties/Predeclared_Property_Sets/Memory_Properties.aadl#Memory_Properties.Data_Size"/>
        <ownedValue>
          <ownedValue xsi:type="aadl2:IntegerLiteral" value="4">
            <unit href="../../../../plugin/org.osate.workspace/resources/properties/Predeclared_Property_Sets/AADL_Project.aadl#/0/@ownedPropertyType.15/@ownedLiteral.1"/>
          </ownedValue>
        </ownedValue>
        <propertyAssociation href="../../../../plugin/org.osate.contribution.sei/resources/packages/Base_Types.aadl#/0/@ownedPublicSection/@ownedClassifier.8/@ownedPropertyAssociation.1"/>
      </ownedPropertyAssociation>
      <subcomponent xsi:type="aadl2:DataSubcomponent" href="../DataType/sensor_accel.aadl#/0/@ownedPublicSection/@ownedClassifier.1/@ownedDataSubcomponent.6"/>
      <index>0</index>
      <classifier xsi:type="aadl2:DataType" href="../../../../plugin/org.osate.contribution.sei/resources/packages/Base_Types.aadl#Base_Types.Unsigned_32"/>
    </componentInstance>
    <componentInstance name="x_integral" category="data">
      <ownedPropertyAssociation xsi:type="instance:PropertyAssociationInstance">
        <property href="../../../../plugin/org.osate.contribution.sei/resources/properties/Data_Model.aadl#Data_Model.Data_Representation"/>
        <ownedValue>
          <ownedValue xsi:type="aadl2:NamedValue">
            <namedValue xsi:type="aadl2:EnumerationLiteral" href="../../../../plugin/org.osate.contribution.sei/resources/properties/Data_Model.aadl#/0/@ownedProperty.4/@ownedPropertyType/@ownedLiteral.4"/>
          </ownedValue>
        </ownedValue>
        <propertyAssociation href="../../../../plugin/org.osate.contribution.sei/resources/packages/Base_Types.aadl#/0/@ownedPublicSection/@ownedClassifier.11/@ownedPropertyAssociation.0"/>
      </ownedPropertyAssociation>
      <ownedPropertyAssociation xsi:type="instance:PropertyAssociationInstance">
        <property href="../../../../plugin/org.osate.workspace/resources/properties/Predeclared_Property_Sets/Memory_Properties.aadl#Memory_Properties.Data_Size"/>
        <ownedValue>
          <ownedValue xsi:type="aadl2:IntegerLiteral" value="4">
            <unit href="../../../../plugin/org.osate.workspace/resources/properties/Predeclared_Property_Sets/AADL_Project.aadl#/0/@ownedPropertyType.15/@ownedLiteral.1"/>
          </ownedValue>
        </ownedValue>
        <propertyAssociation href="../../../../plugin/org.osate.contribution.sei/resources/packages/Base_Types.aadl#/0/@ownedPublicSection/@ownedClassifier.12/@ownedPropertyAssociation.1"/>
      </ownedPropertyAssociation>
      <ownedPropertyAssociation xsi:type="instance:PropertyAssociationInstance">
        <property href="../../../../plugin/org.osate.contribution.sei/resources/properties/Data_Model.aadl#Data_Model.IEEE754_Precision"/>
        <ownedValue>
          <ownedValue xsi:type="aadl2:NamedValue">
            <namedValue xsi:type="aadl2:EnumerationLiteral" href="../../../../plugin/org.osate.contribution.sei/resources/properties/Data_Model.aadl#/0/@ownedProperty.9/@ownedPropertyType/@ownedLiteral.0"/>
          </ownedValue>
        </ownedValue>
        <propertyAssociation href="../../../../plugin/org.osate.contribution.sei/resources/packages/Base_Types.aadl#/0/@ownedPublicSection/@ownedClassifier.12/@ownedPropertyAssociation.0"/>
      </ownedPropertyAssociation>
      <subcomponent xsi:type="aadl2:DataSubcomponent" href="../DataType/sensor_accel.aadl#/0/@ownedPublicSection/@ownedClassifier.1/@ownedDataSubcomponent.7"/>
      <index>0</index>
      <classifier xsi:type="aadl2:DataType" href="../../../../plugin/org.osate.contribution.sei/resources/packages/Base_Types.aadl#Base_Types.Float_32"/>
    </componentInstance>
    <componentInstance name="y_integral" category="data">
      <ownedPropertyAssociation xsi:type="instance:PropertyAssociationInstance">
        <property href="../../../../plugin/org.osate.contribution.sei/resources/properties/Data_Model.aadl#Data_Model.Data_Representation"/>
        <ownedValue>
          <ownedValue xsi:type="aadl2:NamedValue">
            <namedValue xsi:type="aadl2:EnumerationLiteral" href="../../../../plugin/org.osate.contribution.sei/resources/properties/Data_Model.aadl#/0/@ownedProperty.4/@ownedPropertyType/@ownedLiteral.4"/>
          </ownedValue>
        </ownedValue>
        <propertyAssociation href="../../../../plugin/org.osate.contribution.sei/resources/packages/Base_Types.aadl#/0/@ownedPublicSection/@ownedClassifier.11/@ownedPropertyAssociation.0"/>
      </ownedPropertyAssociation>
      <ownedPropertyAssociation xsi:type="instance:PropertyAssociationInstance">
        <property href="../../../../plugin/org.osate.workspace/resources/properties/Predeclared_Property_Sets/Memory_Properties.aadl#Memory_Properties.Data_Size"/>
        <ownedValue>
          <ownedValue xsi:type="aadl2:IntegerLiteral" value="4">
            <unit href="../../../../plugin/org.osate.workspace/resources/properties/Predeclared_Property_Sets/AADL_Project.aadl#/0/@ownedPropertyType.15/@ownedLiteral.1"/>
          </ownedValue>
        </ownedValue>
        <propertyAssociation href="../../../../plugin/org.osate.contribution.sei/resources/packages/Base_Types.aadl#/0/@ownedPublicSection/@ownedClassifier.12/@ownedPropertyAssociation.1"/>
      </ownedPropertyAssociation>
      <ownedPropertyAssociation xsi:type="instance:PropertyAssociationInstance">
        <property href="../../../../plugin/org.osate.contribution.sei/resources/properties/Data_Model.aadl#Data_Model.IEEE754_Precision"/>
        <ownedValue>
          <ownedValue xsi:type="aadl2:NamedValue">
            <namedValue xsi:type="aadl2:EnumerationLiteral" href="../../../../plugin/org.osate.contribution.sei/resources/properties/Data_Model.aadl#/0/@ownedProperty.9/@ownedPropertyType/@ownedLiteral.0"/>
          </ownedValue>
        </ownedValue>
        <propertyAssociation href="../../../../plugin/org.osate.contribution.sei/resources/packages/Base_Types.aadl#/0/@ownedPublicSection/@ownedClassifier.12/@ownedPropertyAssociation.0"/>
      </ownedPropertyAssociation>
      <subcomponent xsi:type="aadl2:DataSubcomponent" href="../DataType/sensor_accel.aadl#/0/@ownedPublicSection/@ownedClassifier.1/@ownedDataSubcomponent.8"/>
      <index>0</index>
      <classifier xsi:type="aadl2:DataType" href="../../../../plugin/org.osate.contribution.sei/resources/packages/Base_Types.aadl#Base_Types.Float_32"/>
    </componentInstance>
    <componentInstance name="z_integral" category="data">
      <ownedPropertyAssociation xsi:type="instance:PropertyAssociationInstance">
        <property href="../../../../plugin/org.osate.contribution.sei/resources/properties/Data_Model.aadl#Data_Model.Data_Representation"/>
        <ownedValue>
          <ownedValue xsi:type="aadl2:NamedValue">
            <namedValue xsi:type="aadl2:EnumerationLiteral" href="../../../../plugin/org.osate.contribution.sei/resources/properties/Data_Model.aadl#/0/@ownedProperty.4/@ownedPropertyType/@ownedLiteral.4"/>
          </ownedValue>
        </ownedValue>
        <propertyAssociation href="../../../../plugin/org.osate.contribution.sei/resources/packages/Base_Types.aadl#/0/@ownedPublicSection/@ownedClassifier.11/@ownedPropertyAssociation.0"/>
      </ownedPropertyAssociation>
      <ownedPropertyAssociation xsi:type="instance:PropertyAssociationInstance">
        <property href="../../../../plugin/org.osate.workspace/resources/properties/Predeclared_Property_Sets/Memory_Properties.aadl#Memory_Properties.Data_Size"/>
        <ownedValue>
          <ownedValue xsi:type="aadl2:IntegerLiteral" value="4">
            <unit href="../../../../plugin/org.osate.workspace/resources/properties/Predeclared_Property_Sets/AADL_Project.aadl#/0/@ownedPropertyType.15/@ownedLiteral.1"/>
          </ownedValue>
        </ownedValue>
        <propertyAssociation href="../../../../plugin/org.osate.contribution.sei/resources/packages/Base_Types.aadl#/0/@ownedPublicSection/@ownedClassifier.12/@ownedPropertyAssociation.1"/>
      </ownedPropertyAssociation>
      <ownedPropertyAssociation xsi:type="instance:PropertyAssociationInstance">
        <property href="../../../../plugin/org.osate.contribution.sei/resources/properties/Data_Model.aadl#Data_Model.IEEE754_Precision"/>
        <ownedValue>
          <ownedValue xsi:type="aadl2:NamedValue">
            <namedValue xsi:type="aadl2:EnumerationLiteral" href="../../../../plugin/org.osate.contribution.sei/resources/properties/Data_Model.aadl#/0/@ownedProperty.9/@ownedPropertyType/@ownedLiteral.0"/>
          </ownedValue>
        </ownedValue>
        <propertyAssociation href="../../../../plugin/org.osate.contribution.sei/resources/packages/Base_Types.aadl#/0/@ownedPublicSection/@ownedClassifier.12/@ownedPropertyAssociation.0"/>
      </ownedPropertyAssociation>
      <subcomponent xsi:type="aadl2:DataSubcomponent" href="../DataType/sensor_accel.aadl#/0/@ownedPublicSection/@ownedClassifier.1/@ownedDataSubcomponent.9"/>
      <index>0</index>
      <classifier xsi:type="aadl2:DataType" href="../../../../plugin/org.osate.contribution.sei/resources/packages/Base_Types.aadl#Base_Types.Float_32"/>
    </componentInstance>
    <componentInstance name="temperature" category="data">
      <ownedPropertyAssociation xsi:type="instance:PropertyAssociationInstance">
        <property href="../../../../plugin/org.osate.contribution.sei/resources/properties/Data_Model.aadl#Data_Model.Data_Representation"/>
        <ownedValue>
          <ownedValue xsi:type="aadl2:NamedValue">
            <namedValue xsi:type="aadl2:EnumerationLiteral" href="../../../../plugin/org.osate.contribution.sei/resources/properties/Data_Model.aadl#/0/@ownedProperty.4/@ownedPropertyType/@ownedLiteral.4"/>
          </ownedValue>
        </ownedValue>
        <propertyAssociation href="../../../../plugin/org.osate.contribution.sei/resources/packages/Base_Types.aadl#/0/@ownedPublicSection/@ownedClassifier.11/@ownedPropertyAssociation.0"/>
      </ownedPropertyAssociation>
      <ownedPropertyAssociation xsi:type="instance:PropertyAssociationInstance">
        <property href="../../../../plugin/org.osate.workspace/resources/properties/Predeclared_Property_Sets/Memory_Properties.aadl#Memory_Properties.Data_Size"/>
        <ownedValue>
          <ownedValue xsi:type="aadl2:IntegerLiteral" value="4">
            <unit href="../../../../plugin/org.osate.workspace/resources/properties/Predeclared_Property_Sets/AADL_Project.aadl#/0/@ownedPropertyType.15/@ownedLiteral.1"/>
          </ownedValue>
        </ownedValue>
        <propertyAssociation href="../../../../plugin/org.osate.contribution.sei/resources/packages/Base_Types.aadl#/0/@ownedPublicSection/@ownedClassifier.12/@ownedPropertyAssociation.1"/>
      </ownedPropertyAssociation>
      <ownedPropertyAssociation xsi:type="instance:PropertyAssociationInstance">
        <property href="../../../../plugin/org.osate.contribution.sei/resources/properties/Data_Model.aadl#Data_Model.IEEE754_Precision"/>
        <ownedValue>
          <ownedValue xsi:type="aadl2:NamedValue">
            <namedValue xsi:type="aadl2:EnumerationLiteral" href="../../../../plugin/org.osate.contribution.sei/resources/properties/Data_Model.aadl#/0/@ownedProperty.9/@ownedPropertyType/@ownedLiteral.0"/>
          </ownedValue>
        </ownedValue>
        <propertyAssociation href="../../../../plugin/org.osate.contribution.sei/resources/packages/Base_Types.aadl#/0/@ownedPublicSection/@ownedClassifier.12/@ownedPropertyAssociation.0"/>
      </ownedPropertyAssociation>
      <subcomponent xsi:type="aadl2:DataSubcomponent" href="../DataType/sensor_accel.aadl#/0/@ownedPublicSection/@ownedClassifier.1/@ownedDataSubcomponent.10"/>
      <index>0</index>
      <classifier xsi:type="aadl2:DataType" href="../../../../plugin/org.osate.contribution.sei/resources/packages/Base_Types.aadl#Base_Types.Float_32"/>
    </componentInstance>
    <componentInstance name="scaling" category="data">
      <ownedPropertyAssociation xsi:type="instance:PropertyAssociationInstance">
        <property href="../../../../plugin/org.osate.contribution.sei/resources/properties/Data_Model.aadl#Data_Model.Data_Representation"/>
        <ownedValue>
          <ownedValue xsi:type="aadl2:NamedValue">
            <namedValue xsi:type="aadl2:EnumerationLiteral" href="../../../../plugin/org.osate.contribution.sei/resources/properties/Data_Model.aadl#/0/@ownedProperty.4/@ownedPropertyType/@ownedLiteral.4"/>
          </ownedValue>
        </ownedValue>
        <propertyAssociation href="../../../../plugin/org.osate.contribution.sei/resources/packages/Base_Types.aadl#/0/@ownedPublicSection/@ownedClassifier.11/@ownedPropertyAssociation.0"/>
      </ownedPropertyAssociation>
      <ownedPropertyAssociation xsi:type="instance:PropertyAssociationInstance">
        <property href="../../../../plugin/org.osate.workspace/resources/properties/Predeclared_Property_Sets/Memory_Properties.aadl#Memory_Properties.Data_Size"/>
        <ownedValue>
          <ownedValue xsi:type="aadl2:IntegerLiteral" value="4">
            <unit href="../../../../plugin/org.osate.workspace/resources/properties/Predeclared_Property_Sets/AADL_Project.aadl#/0/@ownedPropertyType.15/@ownedLiteral.1"/>
          </ownedValue>
        </ownedValue>
        <propertyAssociation href="../../../../plugin/org.osate.contribution.sei/resources/packages/Base_Types.aadl#/0/@ownedPublicSection/@ownedClassifier.12/@ownedPropertyAssociation.1"/>
      </ownedPropertyAssociation>
      <ownedPropertyAssociation xsi:type="instance:PropertyAssociationInstance">
        <property href="../../../../plugin/org.osate.contribution.sei/resources/properties/Data_Model.aadl#Data_Model.IEEE754_Precision"/>
        <ownedValue>
          <ownedValue xsi:type="aadl2:NamedValue">
            <namedValue xsi:type="aadl2:EnumerationLiteral" href="../../../../plugin/org.osate.contribution.sei/resources/properties/Data_Model.aadl#/0/@ownedProperty.9/@ownedPropertyType/@ownedLiteral.0"/>
          </ownedValue>
        </ownedValue>
        <propertyAssociation href="../../../../plugin/org.osate.contribution.sei/resources/packages/Base_Types.aadl#/0/@ownedPublicSection/@ownedClassifier.12/@ownedPropertyAssociation.0"/>
      </ownedPropertyAssociation>
      <subcomponent xsi:type="aadl2:DataSubcomponent" href="../DataType/sensor_accel.aadl#/0/@ownedPublicSection/@ownedClassifier.1/@ownedDataSubcomponent.11"/>
      <index>0</index>
      <classifier xsi:type="aadl2:DataType" href="../../../../plugin/org.osate.contribution.sei/resources/packages/Base_Types.aadl#Base_Types.Float_32"/>
    </componentInstance>
    <componentInstance name="x_raw" category="data">
      <ownedPropertyAssociation xsi:type="instance:PropertyAssociationInstance">
        <property href="../../../../plugin/org.osate.contribution.sei/resources/properties/Data_Model.aadl#Data_Model.Data_Representation"/>
        <ownedValue>
          <ownedValue xsi:type="aadl2:NamedValue">
            <namedValue xsi:type="aadl2:EnumerationLiteral" href="../../../../plugin/org.osate.contribution.sei/resources/properties/Data_Model.aadl#/0/@ownedProperty.4/@ownedPropertyType/@ownedLiteral.6"/>
          </ownedValue>
        </ownedValue>
        <propertyAssociation href="../../../../plugin/org.osate.contribution.sei/resources/packages/Base_Types.aadl#/0/@ownedPublicSection/@ownedClassifier.1/@ownedPropertyAssociation.0"/>
      </ownedPropertyAssociation>
      <ownedPropertyAssociation xsi:type="instance:PropertyAssociationInstance">
        <property href="../../../../plugin/org.osate.contribution.sei/resources/properties/Data_Model.aadl#Data_Model.Number_Representation"/>
        <ownedValue>
          <ownedValue xsi:type="aadl2:NamedValue">
            <namedValue xsi:type="aadl2:EnumerationLiteral" href="../../../../plugin/org.osate.contribution.sei/resources/properties/Data_Model.aadl#/0/@ownedProperty.13/@ownedPropertyType/@ownedLiteral.0"/>
          </ownedValue>
        </ownedValue>
        <propertyAssociation href="../../../../plugin/org.osate.contribution.sei/resources/packages/Base_Types.aadl#/0/@ownedPublicSection/@ownedClassifier.3/@ownedPropertyAssociation.0"/>
      </ownedPropertyAssociation>
      <ownedPropertyAssociation xsi:type="instance:PropertyAssociationInstance">
        <property href="../../../../plugin/org.osate.workspace/resources/properties/Predeclared_Property_Sets/Memory_Properties.aadl#Memory_Properties.Data_Size"/>
        <ownedValue>
          <ownedValue xsi:type="aadl2:IntegerLiteral" value="2">
            <unit href="../../../../plugin/org.osate.workspace/resources/properties/Predeclared_Property_Sets/AADL_Project.aadl#/0/@ownedPropertyType.15/@ownedLiteral.1"/>
          </ownedValue>
        </ownedValue>
        <propertyAssociation href="../../../../plugin/org.osate.contribution.sei/resources/packages/Base_Types.aadl#/0/@ownedPublicSection/@ownedClassifier.3/@ownedPropertyAssociation.1"/>
      </ownedPropertyAssociation>
      <subcomponent xsi:type="aadl2:DataSubcomponent" href="../DataType/sensor_accel.aadl#/0/@ownedPublicSection/@ownedClassifier.1/@ownedDataSubcomponent.12"/>
      <index>0</index>
      <classifier xsi:type="aadl2:DataType" href="../../../../plugin/org.osate.contribution.sei/resources/packages/Base_Types.aadl#Base_Types.Integer_16"/>
    </componentInstance>
    <componentInstance name="y_raw" category="data">
      <ownedPropertyAssociation xsi:type="instance:PropertyAssociationInstance">
        <property href="../../../../plugin/org.osate.contribution.sei/resources/properties/Data_Model.aadl#Data_Model.Data_Representation"/>
        <ownedValue>
          <ownedValue xsi:type="aadl2:NamedValue">
            <namedValue xsi:type="aadl2:EnumerationLiteral" href="../../../../plugin/org.osate.contribution.sei/resources/properties/Data_Model.aadl#/0/@ownedProperty.4/@ownedPropertyType/@ownedLiteral.6"/>
          </ownedValue>
        </ownedValue>
        <propertyAssociation href="../../../../plugin/org.osate.contribution.sei/resources/packages/Base_Types.aadl#/0/@ownedPublicSection/@ownedClassifier.1/@ownedPropertyAssociation.0"/>
      </ownedPropertyAssociation>
      <ownedPropertyAssociation xsi:type="instance:PropertyAssociationInstance">
        <property href="../../../../plugin/org.osate.contribution.sei/resources/properties/Data_Model.aadl#Data_Model.Number_Representation"/>
        <ownedValue>
          <ownedValue xsi:type="aadl2:NamedValue">
            <namedValue xsi:type="aadl2:EnumerationLiteral" href="../../../../plugin/org.osate.contribution.sei/resources/properties/Data_Model.aadl#/0/@ownedProperty.13/@ownedPropertyType/@ownedLiteral.0"/>
          </ownedValue>
        </ownedValue>
        <propertyAssociation href="../../../../plugin/org.osate.contribution.sei/resources/packages/Base_Types.aadl#/0/@ownedPublicSection/@ownedClassifier.3/@ownedPropertyAssociation.0"/>
      </ownedPropertyAssociation>
      <ownedPropertyAssociation xsi:type="instance:PropertyAssociationInstance">
        <property href="../../../../plugin/org.osate.workspace/resources/properties/Predeclared_Property_Sets/Memory_Properties.aadl#Memory_Properties.Data_Size"/>
        <ownedValue>
          <ownedValue xsi:type="aadl2:IntegerLiteral" value="2">
            <unit href="../../../../plugin/org.osate.workspace/resources/properties/Predeclared_Property_Sets/AADL_Project.aadl#/0/@ownedPropertyType.15/@ownedLiteral.1"/>
          </ownedValue>
        </ownedValue>
        <propertyAssociation href="../../../../plugin/org.osate.contribution.sei/resources/packages/Base_Types.aadl#/0/@ownedPublicSection/@ownedClassifier.3/@ownedPropertyAssociation.1"/>
      </ownedPropertyAssociation>
      <subcomponent xsi:type="aadl2:DataSubcomponent" href="../DataType/sensor_accel.aadl#/0/@ownedPublicSection/@ownedClassifier.1/@ownedDataSubcomponent.13"/>
      <index>0</index>
      <classifier xsi:type="aadl2:DataType" href="../../../../plugin/org.osate.contribution.sei/resources/packages/Base_Types.aadl#Base_Types.Integer_16"/>
    </componentInstance>
    <componentInstance name="z_raw" category="data">
      <ownedPropertyAssociation xsi:type="instance:PropertyAssociationInstance">
        <property href="../../../../plugin/org.osate.contribution.sei/resources/properties/Data_Model.aadl#Data_Model.Data_Representation"/>
        <ownedValue>
          <ownedValue xsi:type="aadl2:NamedValue">
            <namedValue xsi:type="aadl2:EnumerationLiteral" href="../../../../plugin/org.osate.contribution.sei/resources/properties/Data_Model.aadl#/0/@ownedProperty.4/@ownedPropertyType/@ownedLiteral.6"/>
          </ownedValue>
        </ownedValue>
        <propertyAssociation href="../../../../plugin/org.osate.contribution.sei/resources/packages/Base_Types.aadl#/0/@ownedPublicSection/@ownedClassifier.1/@ownedPropertyAssociation.0"/>
      </ownedPropertyAssociation>
      <ownedPropertyAssociation xsi:type="instance:PropertyAssociationInstance">
        <property href="../../../../plugin/org.osate.contribution.sei/resources/properties/Data_Model.aadl#Data_Model.Number_Representation"/>
        <ownedValue>
          <ownedValue xsi:type="aadl2:NamedValue">
            <namedValue xsi:type="aadl2:EnumerationLiteral" href="../../../../plugin/org.osate.contribution.sei/resources/properties/Data_Model.aadl#/0/@ownedProperty.13/@ownedPropertyType/@ownedLiteral.0"/>
          </ownedValue>
        </ownedValue>
        <propertyAssociation href="../../../../plugin/org.osate.contribution.sei/resources/packages/Base_Types.aadl#/0/@ownedPublicSection/@ownedClassifier.3/@ownedPropertyAssociation.0"/>
      </ownedPropertyAssociation>
      <ownedPropertyAssociation xsi:type="instance:PropertyAssociationInstance">
        <property href="../../../../plugin/org.osate.workspace/resources/properties/Predeclared_Property_Sets/Memory_Properties.aadl#Memory_Properties.Data_Size"/>
        <ownedValue>
          <ownedValue xsi:type="aadl2:IntegerLiteral" value="2">
            <unit href="../../../../plugin/org.osate.workspace/resources/properties/Predeclared_Property_Sets/AADL_Project.aadl#/0/@ownedPropertyType.15/@ownedLiteral.1"/>
          </ownedValue>
        </ownedValue>
        <propertyAssociation href="../../../../plugin/org.osate.contribution.sei/resources/packages/Base_Types.aadl#/0/@ownedPublicSection/@ownedClassifier.3/@ownedPropertyAssociation.1"/>
      </ownedPropertyAssociation>
      <subcomponent xsi:type="aadl2:DataSubcomponent" href="../DataType/sensor_accel.aadl#/0/@ownedPublicSection/@ownedClassifier.1/@ownedDataSubcomponent.14"/>
      <index>0</index>
      <classifier xsi:type="aadl2:DataType" href="../../../../plugin/org.osate.contribution.sei/resources/packages/Base_Types.aadl#Base_Types.Integer_16"/>
    </componentInstance>
    <subcomponent xsi:type="aadl2:DataSubcomponent" href="../CSW.aadl#/0/@ownedPublicSection/@ownedClassifier.1/@ownedDataSubcomponent.13"/>
    <index>0</index>
    <classifier xsi:type="aadl2:DataImplementation" href="../DataType/sensor_accel.aadl#sensor_accel.sensor_accel.impl"/>
  </componentInstance>
  <componentInstance name="sensor_magnetometer" category="data">
    <ownedPropertyAssociation xsi:type="instance:PropertyAssociationInstance">
      <property href="../../../../plugin/org.osate.contribution.sei/resources/properties/Data_Model.aadl#Data_Model.Data_Representation"/>
      <ownedValue>
        <ownedValue xsi:type="aadl2:NamedValue">
          <namedValue xsi:type="aadl2:EnumerationLiteral" href="../../../../plugin/org.osate.contribution.sei/resources/properties/Data_Model.aadl#/0/@ownedProperty.4/@ownedPropertyType/@ownedLiteral.8"/>
        </ownedValue>
      </ownedValue>
      <propertyAssociation href="../DataType/sensor_mag.aadl#/0/@ownedPublicSection/@ownedClassifier.0/@ownedPropertyAssociation.0"/>
    </ownedPropertyAssociation>
    <componentInstance name="timestamp" category="data">
      <ownedPropertyAssociation xsi:type="instance:PropertyAssociationInstance">
        <property href="../../../../plugin/org.osate.contribution.sei/resources/properties/Data_Model.aadl#Data_Model.Data_Representation"/>
        <ownedValue>
          <ownedValue xsi:type="aadl2:NamedValue">
            <namedValue xsi:type="aadl2:EnumerationLiteral" href="../../../../plugin/org.osate.contribution.sei/resources/properties/Data_Model.aadl#/0/@ownedProperty.4/@ownedPropertyType/@ownedLiteral.6"/>
          </ownedValue>
        </ownedValue>
        <propertyAssociation href="../../../../plugin/org.osate.contribution.sei/resources/packages/Base_Types.aadl#/0/@ownedPublicSection/@ownedClassifier.1/@ownedPropertyAssociation.0"/>
      </ownedPropertyAssociation>
      <ownedPropertyAssociation xsi:type="instance:PropertyAssociationInstance">
        <property href="../../../../plugin/org.osate.contribution.sei/resources/properties/Data_Model.aadl#Data_Model.Number_Representation"/>
        <ownedValue>
          <ownedValue xsi:type="aadl2:NamedValue">
            <namedValue xsi:type="aadl2:EnumerationLiteral" href="../../../../plugin/org.osate.contribution.sei/resources/properties/Data_Model.aadl#/0/@ownedProperty.13/@ownedPropertyType/@ownedLiteral.1"/>
          </ownedValue>
        </ownedValue>
        <propertyAssociation href="../../../../plugin/org.osate.contribution.sei/resources/packages/Base_Types.aadl#/0/@ownedPublicSection/@ownedClassifier.9/@ownedPropertyAssociation.0"/>
      </ownedPropertyAssociation>
      <ownedPropertyAssociation xsi:type="instance:PropertyAssociationInstance">
        <property href="../../../../plugin/org.osate.workspace/resources/properties/Predeclared_Property_Sets/Memory_Properties.aadl#Memory_Properties.Data_Size"/>
        <ownedValue>
          <ownedValue xsi:type="aadl2:IntegerLiteral" value="8">
            <unit href="../../../../plugin/org.osate.workspace/resources/properties/Predeclared_Property_Sets/AADL_Project.aadl#/0/@ownedPropertyType.15/@ownedLiteral.1"/>
          </ownedValue>
        </ownedValue>
        <propertyAssociation href="../../../../plugin/org.osate.contribution.sei/resources/packages/Base_Types.aadl#/0/@ownedPublicSection/@ownedClassifier.9/@ownedPropertyAssociation.1"/>
      </ownedPropertyAssociation>
      <subcomponent xsi:type="aadl2:DataSubcomponent" href="../DataType/sensor_mag.aadl#/0/@ownedPublicSection/@ownedClassifier.1/@ownedDataSubcomponent.0"/>
      <index>0</index>
      <classifier xsi:type="aadl2:DataType" href="../../../../plugin/org.osate.contribution.sei/resources/packages/Base_Types.aadl#Base_Types.Unsigned_64"/>
    </componentInstance>
    <componentInstance name="device_id" category="data">
      <ownedPropertyAssociation xsi:type="instance:PropertyAssociationInstance">
        <property href="../../../../plugin/org.osate.contribution.sei/resources/properties/Data_Model.aadl#Data_Model.Data_Representation"/>
        <ownedValue>
          <ownedValue xsi:type="aadl2:NamedValue">
            <namedValue xsi:type="aadl2:EnumerationLiteral" href="../../../../plugin/org.osate.contribution.sei/resources/properties/Data_Model.aadl#/0/@ownedProperty.4/@ownedPropertyType/@ownedLiteral.6"/>
          </ownedValue>
        </ownedValue>
        <propertyAssociation href="../../../../plugin/org.osate.contribution.sei/resources/packages/Base_Types.aadl#/0/@ownedPublicSection/@ownedClassifier.1/@ownedPropertyAssociation.0"/>
      </ownedPropertyAssociation>
      <ownedPropertyAssociation xsi:type="instance:PropertyAssociationInstance">
        <property href="../../../../plugin/org.osate.contribution.sei/resources/properties/Data_Model.aadl#Data_Model.Number_Representation"/>
        <ownedValue>
          <ownedValue xsi:type="aadl2:NamedValue">
            <namedValue xsi:type="aadl2:EnumerationLiteral" href="../../../../plugin/org.osate.contribution.sei/resources/properties/Data_Model.aadl#/0/@ownedProperty.13/@ownedPropertyType/@ownedLiteral.1"/>
          </ownedValue>
        </ownedValue>
        <propertyAssociation href="../../../../plugin/org.osate.contribution.sei/resources/packages/Base_Types.aadl#/0/@ownedPublicSection/@ownedClassifier.8/@ownedPropertyAssociation.0"/>
      </ownedPropertyAssociation>
      <ownedPropertyAssociation xsi:type="instance:PropertyAssociationInstance">
        <property href="../../../../plugin/org.osate.workspace/resources/properties/Predeclared_Property_Sets/Memory_Properties.aadl#Memory_Properties.Data_Size"/>
        <ownedValue>
          <ownedValue xsi:type="aadl2:IntegerLiteral" value="4">
            <unit href="../../../../plugin/org.osate.workspace/resources/properties/Predeclared_Property_Sets/AADL_Project.aadl#/0/@ownedPropertyType.15/@ownedLiteral.1"/>
          </ownedValue>
        </ownedValue>
        <propertyAssociation href="../../../../plugin/org.osate.contribution.sei/resources/packages/Base_Types.aadl#/0/@ownedPublicSection/@ownedClassifier.8/@ownedPropertyAssociation.1"/>
      </ownedPropertyAssociation>
      <subcomponent xsi:type="aadl2:DataSubcomponent" href="../DataType/sensor_mag.aadl#/0/@ownedPublicSection/@ownedClassifier.1/@ownedDataSubcomponent.1"/>
      <index>0</index>
      <classifier xsi:type="aadl2:DataType" href="../../../../plugin/org.osate.contribution.sei/resources/packages/Base_Types.aadl#Base_Types.Unsigned_32"/>
    </componentInstance>
    <componentInstance name="error_count" category="data">
      <ownedPropertyAssociation xsi:type="instance:PropertyAssociationInstance">
        <property href="../../../../plugin/org.osate.contribution.sei/resources/properties/Data_Model.aadl#Data_Model.Data_Representation"/>
        <ownedValue>
          <ownedValue xsi:type="aadl2:NamedValue">
            <namedValue xsi:type="aadl2:EnumerationLiteral" href="../../../../plugin/org.osate.contribution.sei/resources/properties/Data_Model.aadl#/0/@ownedProperty.4/@ownedPropertyType/@ownedLiteral.6"/>
          </ownedValue>
        </ownedValue>
        <propertyAssociation href="../../../../plugin/org.osate.contribution.sei/resources/packages/Base_Types.aadl#/0/@ownedPublicSection/@ownedClassifier.1/@ownedPropertyAssociation.0"/>
      </ownedPropertyAssociation>
      <ownedPropertyAssociation xsi:type="instance:PropertyAssociationInstance">
        <property href="../../../../plugin/org.osate.contribution.sei/resources/properties/Data_Model.aadl#Data_Model.Number_Representation"/>
        <ownedValue>
          <ownedValue xsi:type="aadl2:NamedValue">
            <namedValue xsi:type="aadl2:EnumerationLiteral" href="../../../../plugin/org.osate.contribution.sei/resources/properties/Data_Model.aadl#/0/@ownedProperty.13/@ownedPropertyType/@ownedLiteral.1"/>
          </ownedValue>
        </ownedValue>
        <propertyAssociation href="../../../../plugin/org.osate.contribution.sei/resources/packages/Base_Types.aadl#/0/@ownedPublicSection/@ownedClassifier.9/@ownedPropertyAssociation.0"/>
      </ownedPropertyAssociation>
      <ownedPropertyAssociation xsi:type="instance:PropertyAssociationInstance">
        <property href="../../../../plugin/org.osate.workspace/resources/properties/Predeclared_Property_Sets/Memory_Properties.aadl#Memory_Properties.Data_Size"/>
        <ownedValue>
          <ownedValue xsi:type="aadl2:IntegerLiteral" value="8">
            <unit href="../../../../plugin/org.osate.workspace/resources/properties/Predeclared_Property_Sets/AADL_Project.aadl#/0/@ownedPropertyType.15/@ownedLiteral.1"/>
          </ownedValue>
        </ownedValue>
        <propertyAssociation href="../../../../plugin/org.osate.contribution.sei/resources/packages/Base_Types.aadl#/0/@ownedPublicSection/@ownedClassifier.9/@ownedPropertyAssociation.1"/>
      </ownedPropertyAssociation>
      <subcomponent xsi:type="aadl2:DataSubcomponent" href="../DataType/sensor_mag.aadl#/0/@ownedPublicSection/@ownedClassifier.1/@ownedDataSubcomponent.2"/>
      <index>0</index>
      <classifier xsi:type="aadl2:DataType" href="../../../../plugin/org.osate.contribution.sei/resources/packages/Base_Types.aadl#Base_Types.Unsigned_64"/>
    </componentInstance>
    <componentInstance name="x" category="data">
      <ownedPropertyAssociation xsi:type="instance:PropertyAssociationInstance">
        <property href="../../../../plugin/org.osate.contribution.sei/resources/properties/Data_Model.aadl#Data_Model.Data_Representation"/>
        <ownedValue>
          <ownedValue xsi:type="aadl2:NamedValue">
            <namedValue xsi:type="aadl2:EnumerationLiteral" href="../../../../plugin/org.osate.contribution.sei/resources/properties/Data_Model.aadl#/0/@ownedProperty.4/@ownedPropertyType/@ownedLiteral.4"/>
          </ownedValue>
        </ownedValue>
        <propertyAssociation href="../../../../plugin/org.osate.contribution.sei/resources/packages/Base_Types.aadl#/0/@ownedPublicSection/@ownedClassifier.11/@ownedPropertyAssociation.0"/>
      </ownedPropertyAssociation>
      <ownedPropertyAssociation xsi:type="instance:PropertyAssociationInstance">
        <property href="../../../../plugin/org.osate.workspace/resources/properties/Predeclared_Property_Sets/Memory_Properties.aadl#Memory_Properties.Data_Size"/>
        <ownedValue>
          <ownedValue xsi:type="aadl2:IntegerLiteral" value="4">
            <unit href="../../../../plugin/org.osate.workspace/resources/properties/Predeclared_Property_Sets/AADL_Project.aadl#/0/@ownedPropertyType.15/@ownedLiteral.1"/>
          </ownedValue>
        </ownedValue>
        <propertyAssociation href="../../../../plugin/org.osate.contribution.sei/resources/packages/Base_Types.aadl#/0/@ownedPublicSection/@ownedClassifier.12/@ownedPropertyAssociation.1"/>
      </ownedPropertyAssociation>
      <ownedPropertyAssociation xsi:type="instance:PropertyAssociationInstance">
        <property href="../../../../plugin/org.osate.contribution.sei/resources/properties/Data_Model.aadl#Data_Model.IEEE754_Precision"/>
        <ownedValue>
          <ownedValue xsi:type="aadl2:NamedValue">
            <namedValue xsi:type="aadl2:EnumerationLiteral" href="../../../../plugin/org.osate.contribution.sei/resources/properties/Data_Model.aadl#/0/@ownedProperty.9/@ownedPropertyType/@ownedLiteral.0"/>
          </ownedValue>
        </ownedValue>
        <propertyAssociation href="../../../../plugin/org.osate.contribution.sei/resources/packages/Base_Types.aadl#/0/@ownedPublicSection/@ownedClassifier.12/@ownedPropertyAssociation.0"/>
      </ownedPropertyAssociation>
      <subcomponent xsi:type="aadl2:DataSubcomponent" href="../DataType/sensor_mag.aadl#/0/@ownedPublicSection/@ownedClassifier.1/@ownedDataSubcomponent.3"/>
      <index>0</index>
      <classifier xsi:type="aadl2:DataType" href="../../../../plugin/org.osate.contribution.sei/resources/packages/Base_Types.aadl#Base_Types.Float_32"/>
    </componentInstance>
    <componentInstance name="y" category="data">
      <ownedPropertyAssociation xsi:type="instance:PropertyAssociationInstance">
        <property href="../../../../plugin/org.osate.contribution.sei/resources/properties/Data_Model.aadl#Data_Model.Data_Representation"/>
        <ownedValue>
          <ownedValue xsi:type="aadl2:NamedValue">
            <namedValue xsi:type="aadl2:EnumerationLiteral" href="../../../../plugin/org.osate.contribution.sei/resources/properties/Data_Model.aadl#/0/@ownedProperty.4/@ownedPropertyType/@ownedLiteral.4"/>
          </ownedValue>
        </ownedValue>
        <propertyAssociation href="../../../../plugin/org.osate.contribution.sei/resources/packages/Base_Types.aadl#/0/@ownedPublicSection/@ownedClassifier.11/@ownedPropertyAssociation.0"/>
      </ownedPropertyAssociation>
      <ownedPropertyAssociation xsi:type="instance:PropertyAssociationInstance">
        <property href="../../../../plugin/org.osate.workspace/resources/properties/Predeclared_Property_Sets/Memory_Properties.aadl#Memory_Properties.Data_Size"/>
        <ownedValue>
          <ownedValue xsi:type="aadl2:IntegerLiteral" value="4">
            <unit href="../../../../plugin/org.osate.workspace/resources/properties/Predeclared_Property_Sets/AADL_Project.aadl#/0/@ownedPropertyType.15/@ownedLiteral.1"/>
          </ownedValue>
        </ownedValue>
        <propertyAssociation href="../../../../plugin/org.osate.contribution.sei/resources/packages/Base_Types.aadl#/0/@ownedPublicSection/@ownedClassifier.12/@ownedPropertyAssociation.1"/>
      </ownedPropertyAssociation>
      <ownedPropertyAssociation xsi:type="instance:PropertyAssociationInstance">
        <property href="../../../../plugin/org.osate.contribution.sei/resources/properties/Data_Model.aadl#Data_Model.IEEE754_Precision"/>
        <ownedValue>
          <ownedValue xsi:type="aadl2:NamedValue">
            <namedValue xsi:type="aadl2:EnumerationLiteral" href="../../../../plugin/org.osate.contribution.sei/resources/properties/Data_Model.aadl#/0/@ownedProperty.9/@ownedPropertyType/@ownedLiteral.0"/>
          </ownedValue>
        </ownedValue>
        <propertyAssociation href="../../../../plugin/org.osate.contribution.sei/resources/packages/Base_Types.aadl#/0/@ownedPublicSection/@ownedClassifier.12/@ownedPropertyAssociation.0"/>
      </ownedPropertyAssociation>
      <subcomponent xsi:type="aadl2:DataSubcomponent" href="../DataType/sensor_mag.aadl#/0/@ownedPublicSection/@ownedClassifier.1/@ownedDataSubcomponent.4"/>
      <index>0</index>
      <classifier xsi:type="aadl2:DataType" href="../../../../plugin/org.osate.contribution.sei/resources/packages/Base_Types.aadl#Base_Types.Float_32"/>
    </componentInstance>
    <componentInstance name="z" category="data">
      <ownedPropertyAssociation xsi:type="instance:PropertyAssociationInstance">
        <property href="../../../../plugin/org.osate.contribution.sei/resources/properties/Data_Model.aadl#Data_Model.Data_Representation"/>
        <ownedValue>
          <ownedValue xsi:type="aadl2:NamedValue">
            <namedValue xsi:type="aadl2:EnumerationLiteral" href="../../../../plugin/org.osate.contribution.sei/resources/properties/Data_Model.aadl#/0/@ownedProperty.4/@ownedPropertyType/@ownedLiteral.4"/>
          </ownedValue>
        </ownedValue>
        <propertyAssociation href="../../../../plugin/org.osate.contribution.sei/resources/packages/Base_Types.aadl#/0/@ownedPublicSection/@ownedClassifier.11/@ownedPropertyAssociation.0"/>
      </ownedPropertyAssociation>
      <ownedPropertyAssociation xsi:type="instance:PropertyAssociationInstance">
        <property href="../../../../plugin/org.osate.workspace/resources/properties/Predeclared_Property_Sets/Memory_Properties.aadl#Memory_Properties.Data_Size"/>
        <ownedValue>
          <ownedValue xsi:type="aadl2:IntegerLiteral" value="4">
            <unit href="../../../../plugin/org.osate.workspace/resources/properties/Predeclared_Property_Sets/AADL_Project.aadl#/0/@ownedPropertyType.15/@ownedLiteral.1"/>
          </ownedValue>
        </ownedValue>
        <propertyAssociation href="../../../../plugin/org.osate.contribution.sei/resources/packages/Base_Types.aadl#/0/@ownedPublicSection/@ownedClassifier.12/@ownedPropertyAssociation.1"/>
      </ownedPropertyAssociation>
      <ownedPropertyAssociation xsi:type="instance:PropertyAssociationInstance">
        <property href="../../../../plugin/org.osate.contribution.sei/resources/properties/Data_Model.aadl#Data_Model.IEEE754_Precision"/>
        <ownedValue>
          <ownedValue xsi:type="aadl2:NamedValue">
            <namedValue xsi:type="aadl2:EnumerationLiteral" href="../../../../plugin/org.osate.contribution.sei/resources/properties/Data_Model.aadl#/0/@ownedProperty.9/@ownedPropertyType/@ownedLiteral.0"/>
          </ownedValue>
        </ownedValue>
        <propertyAssociation href="../../../../plugin/org.osate.contribution.sei/resources/packages/Base_Types.aadl#/0/@ownedPublicSection/@ownedClassifier.12/@ownedPropertyAssociation.0"/>
      </ownedPropertyAssociation>
      <subcomponent xsi:type="aadl2:DataSubcomponent" href="../DataType/sensor_mag.aadl#/0/@ownedPublicSection/@ownedClassifier.1/@ownedDataSubcomponent.5"/>
      <index>0</index>
      <classifier xsi:type="aadl2:DataType" href="../../../../plugin/org.osate.contribution.sei/resources/packages/Base_Types.aadl#Base_Types.Float_32"/>
    </componentInstance>
    <componentInstance name="temperature" category="data">
      <ownedPropertyAssociation xsi:type="instance:PropertyAssociationInstance">
        <property href="../../../../plugin/org.osate.contribution.sei/resources/properties/Data_Model.aadl#Data_Model.Data_Representation"/>
        <ownedValue>
          <ownedValue xsi:type="aadl2:NamedValue">
            <namedValue xsi:type="aadl2:EnumerationLiteral" href="../../../../plugin/org.osate.contribution.sei/resources/properties/Data_Model.aadl#/0/@ownedProperty.4/@ownedPropertyType/@ownedLiteral.4"/>
          </ownedValue>
        </ownedValue>
        <propertyAssociation href="../../../../plugin/org.osate.contribution.sei/resources/packages/Base_Types.aadl#/0/@ownedPublicSection/@ownedClassifier.11/@ownedPropertyAssociation.0"/>
      </ownedPropertyAssociation>
      <ownedPropertyAssociation xsi:type="instance:PropertyAssociationInstance">
        <property href="../../../../plugin/org.osate.workspace/resources/properties/Predeclared_Property_Sets/Memory_Properties.aadl#Memory_Properties.Data_Size"/>
        <ownedValue>
          <ownedValue xsi:type="aadl2:IntegerLiteral" value="4">
            <unit href="../../../../plugin/org.osate.workspace/resources/properties/Predeclared_Property_Sets/AADL_Project.aadl#/0/@ownedPropertyType.15/@ownedLiteral.1"/>
          </ownedValue>
        </ownedValue>
        <propertyAssociation href="../../../../plugin/org.osate.contribution.sei/resources/packages/Base_Types.aadl#/0/@ownedPublicSection/@ownedClassifier.12/@ownedPropertyAssociation.1"/>
      </ownedPropertyAssociation>
      <ownedPropertyAssociation xsi:type="instance:PropertyAssociationInstance">
        <property href="../../../../plugin/org.osate.contribution.sei/resources/properties/Data_Model.aadl#Data_Model.IEEE754_Precision"/>
        <ownedValue>
          <ownedValue xsi:type="aadl2:NamedValue">
            <namedValue xsi:type="aadl2:EnumerationLiteral" href="../../../../plugin/org.osate.contribution.sei/resources/properties/Data_Model.aadl#/0/@ownedProperty.9/@ownedPropertyType/@ownedLiteral.0"/>
          </ownedValue>
        </ownedValue>
        <propertyAssociation href="../../../../plugin/org.osate.contribution.sei/resources/packages/Base_Types.aadl#/0/@ownedPublicSection/@ownedClassifier.12/@ownedPropertyAssociation.0"/>
      </ownedPropertyAssociation>
      <subcomponent xsi:type="aadl2:DataSubcomponent" href="../DataType/sensor_mag.aadl#/0/@ownedPublicSection/@ownedClassifier.1/@ownedDataSubcomponent.6"/>
      <index>0</index>
      <classifier xsi:type="aadl2:DataType" href="../../../../plugin/org.osate.contribution.sei/resources/packages/Base_Types.aadl#Base_Types.Float_32"/>
    </componentInstance>
    <componentInstance name="scaling" category="data">
      <ownedPropertyAssociation xsi:type="instance:PropertyAssociationInstance">
        <property href="../../../../plugin/org.osate.contribution.sei/resources/properties/Data_Model.aadl#Data_Model.Data_Representation"/>
        <ownedValue>
          <ownedValue xsi:type="aadl2:NamedValue">
            <namedValue xsi:type="aadl2:EnumerationLiteral" href="../../../../plugin/org.osate.contribution.sei/resources/properties/Data_Model.aadl#/0/@ownedProperty.4/@ownedPropertyType/@ownedLiteral.4"/>
          </ownedValue>
        </ownedValue>
        <propertyAssociation href="../../../../plugin/org.osate.contribution.sei/resources/packages/Base_Types.aadl#/0/@ownedPublicSection/@ownedClassifier.11/@ownedPropertyAssociation.0"/>
      </ownedPropertyAssociation>
      <ownedPropertyAssociation xsi:type="instance:PropertyAssociationInstance">
        <property href="../../../../plugin/org.osate.workspace/resources/properties/Predeclared_Property_Sets/Memory_Properties.aadl#Memory_Properties.Data_Size"/>
        <ownedValue>
          <ownedValue xsi:type="aadl2:IntegerLiteral" value="4">
            <unit href="../../../../plugin/org.osate.workspace/resources/properties/Predeclared_Property_Sets/AADL_Project.aadl#/0/@ownedPropertyType.15/@ownedLiteral.1"/>
          </ownedValue>
        </ownedValue>
        <propertyAssociation href="../../../../plugin/org.osate.contribution.sei/resources/packages/Base_Types.aadl#/0/@ownedPublicSection/@ownedClassifier.12/@ownedPropertyAssociation.1"/>
      </ownedPropertyAssociation>
      <ownedPropertyAssociation xsi:type="instance:PropertyAssociationInstance">
        <property href="../../../../plugin/org.osate.contribution.sei/resources/properties/Data_Model.aadl#Data_Model.IEEE754_Precision"/>
        <ownedValue>
          <ownedValue xsi:type="aadl2:NamedValue">
            <namedValue xsi:type="aadl2:EnumerationLiteral" href="../../../../plugin/org.osate.contribution.sei/resources/properties/Data_Model.aadl#/0/@ownedProperty.9/@ownedPropertyType/@ownedLiteral.0"/>
          </ownedValue>
        </ownedValue>
        <propertyAssociation href="../../../../plugin/org.osate.contribution.sei/resources/packages/Base_Types.aadl#/0/@ownedPublicSection/@ownedClassifier.12/@ownedPropertyAssociation.0"/>
      </ownedPropertyAssociation>
      <subcomponent xsi:type="aadl2:DataSubcomponent" href="../DataType/sensor_mag.aadl#/0/@ownedPublicSection/@ownedClassifier.1/@ownedDataSubcomponent.7"/>
      <index>0</index>
      <classifier xsi:type="aadl2:DataType" href="../../../../plugin/org.osate.contribution.sei/resources/packages/Base_Types.aadl#Base_Types.Float_32"/>
    </componentInstance>
    <componentInstance name="x_raw" category="data">
      <ownedPropertyAssociation xsi:type="instance:PropertyAssociationInstance">
        <property href="../../../../plugin/org.osate.contribution.sei/resources/properties/Data_Model.aadl#Data_Model.Data_Representation"/>
        <ownedValue>
          <ownedValue xsi:type="aadl2:NamedValue">
            <namedValue xsi:type="aadl2:EnumerationLiteral" href="../../../../plugin/org.osate.contribution.sei/resources/properties/Data_Model.aadl#/0/@ownedProperty.4/@ownedPropertyType/@ownedLiteral.6"/>
          </ownedValue>
        </ownedValue>
        <propertyAssociation href="../../../../plugin/org.osate.contribution.sei/resources/packages/Base_Types.aadl#/0/@ownedPublicSection/@ownedClassifier.1/@ownedPropertyAssociation.0"/>
      </ownedPropertyAssociation>
      <ownedPropertyAssociation xsi:type="instance:PropertyAssociationInstance">
        <property href="../../../../plugin/org.osate.contribution.sei/resources/properties/Data_Model.aadl#Data_Model.Number_Representation"/>
        <ownedValue>
          <ownedValue xsi:type="aadl2:NamedValue">
            <namedValue xsi:type="aadl2:EnumerationLiteral" href="../../../../plugin/org.osate.contribution.sei/resources/properties/Data_Model.aadl#/0/@ownedProperty.13/@ownedPropertyType/@ownedLiteral.0"/>
          </ownedValue>
        </ownedValue>
        <propertyAssociation href="../../../../plugin/org.osate.contribution.sei/resources/packages/Base_Types.aadl#/0/@ownedPublicSection/@ownedClassifier.3/@ownedPropertyAssociation.0"/>
      </ownedPropertyAssociation>
      <ownedPropertyAssociation xsi:type="instance:PropertyAssociationInstance">
        <property href="../../../../plugin/org.osate.workspace/resources/properties/Predeclared_Property_Sets/Memory_Properties.aadl#Memory_Properties.Data_Size"/>
        <ownedValue>
          <ownedValue xsi:type="aadl2:IntegerLiteral" value="2">
            <unit href="../../../../plugin/org.osate.workspace/resources/properties/Predeclared_Property_Sets/AADL_Project.aadl#/0/@ownedPropertyType.15/@ownedLiteral.1"/>
          </ownedValue>
        </ownedValue>
        <propertyAssociation href="../../../../plugin/org.osate.contribution.sei/resources/packages/Base_Types.aadl#/0/@ownedPublicSection/@ownedClassifier.3/@ownedPropertyAssociation.1"/>
      </ownedPropertyAssociation>
      <subcomponent xsi:type="aadl2:DataSubcomponent" href="../DataType/sensor_mag.aadl#/0/@ownedPublicSection/@ownedClassifier.1/@ownedDataSubcomponent.8"/>
      <index>0</index>
      <classifier xsi:type="aadl2:DataType" href="../../../../plugin/org.osate.contribution.sei/resources/packages/Base_Types.aadl#Base_Types.Integer_16"/>
    </componentInstance>
    <componentInstance name="y_raw" category="data">
      <ownedPropertyAssociation xsi:type="instance:PropertyAssociationInstance">
        <property href="../../../../plugin/org.osate.contribution.sei/resources/properties/Data_Model.aadl#Data_Model.Data_Representation"/>
        <ownedValue>
          <ownedValue xsi:type="aadl2:NamedValue">
            <namedValue xsi:type="aadl2:EnumerationLiteral" href="../../../../plugin/org.osate.contribution.sei/resources/properties/Data_Model.aadl#/0/@ownedProperty.4/@ownedPropertyType/@ownedLiteral.6"/>
          </ownedValue>
        </ownedValue>
        <propertyAssociation href="../../../../plugin/org.osate.contribution.sei/resources/packages/Base_Types.aadl#/0/@ownedPublicSection/@ownedClassifier.1/@ownedPropertyAssociation.0"/>
      </ownedPropertyAssociation>
      <ownedPropertyAssociation xsi:type="instance:PropertyAssociationInstance">
        <property href="../../../../plugin/org.osate.contribution.sei/resources/properties/Data_Model.aadl#Data_Model.Number_Representation"/>
        <ownedValue>
          <ownedValue xsi:type="aadl2:NamedValue">
            <namedValue xsi:type="aadl2:EnumerationLiteral" href="../../../../plugin/org.osate.contribution.sei/resources/properties/Data_Model.aadl#/0/@ownedProperty.13/@ownedPropertyType/@ownedLiteral.0"/>
          </ownedValue>
        </ownedValue>
        <propertyAssociation href="../../../../plugin/org.osate.contribution.sei/resources/packages/Base_Types.aadl#/0/@ownedPublicSection/@ownedClassifier.3/@ownedPropertyAssociation.0"/>
      </ownedPropertyAssociation>
      <ownedPropertyAssociation xsi:type="instance:PropertyAssociationInstance">
        <property href="../../../../plugin/org.osate.workspace/resources/properties/Predeclared_Property_Sets/Memory_Properties.aadl#Memory_Properties.Data_Size"/>
        <ownedValue>
          <ownedValue xsi:type="aadl2:IntegerLiteral" value="2">
            <unit href="../../../../plugin/org.osate.workspace/resources/properties/Predeclared_Property_Sets/AADL_Project.aadl#/0/@ownedPropertyType.15/@ownedLiteral.1"/>
          </ownedValue>
        </ownedValue>
        <propertyAssociation href="../../../../plugin/org.osate.contribution.sei/resources/packages/Base_Types.aadl#/0/@ownedPublicSection/@ownedClassifier.3/@ownedPropertyAssociation.1"/>
      </ownedPropertyAssociation>
      <subcomponent xsi:type="aadl2:DataSubcomponent" href="../DataType/sensor_mag.aadl#/0/@ownedPublicSection/@ownedClassifier.1/@ownedDataSubcomponent.9"/>
      <index>0</index>
      <classifier xsi:type="aadl2:DataType" href="../../../../plugin/org.osate.contribution.sei/resources/packages/Base_Types.aadl#Base_Types.Integer_16"/>
    </componentInstance>
    <componentInstance name="z_raw" category="data">
      <ownedPropertyAssociation xsi:type="instance:PropertyAssociationInstance">
        <property href="../../../../plugin/org.osate.contribution.sei/resources/properties/Data_Model.aadl#Data_Model.Data_Representation"/>
        <ownedValue>
          <ownedValue xsi:type="aadl2:NamedValue">
            <namedValue xsi:type="aadl2:EnumerationLiteral" href="../../../../plugin/org.osate.contribution.sei/resources/properties/Data_Model.aadl#/0/@ownedProperty.4/@ownedPropertyType/@ownedLiteral.6"/>
          </ownedValue>
        </ownedValue>
        <propertyAssociation href="../../../../plugin/org.osate.contribution.sei/resources/packages/Base_Types.aadl#/0/@ownedPublicSection/@ownedClassifier.1/@ownedPropertyAssociation.0"/>
      </ownedPropertyAssociation>
      <ownedPropertyAssociation xsi:type="instance:PropertyAssociationInstance">
        <property href="../../../../plugin/org.osate.contribution.sei/resources/properties/Data_Model.aadl#Data_Model.Number_Representation"/>
        <ownedValue>
          <ownedValue xsi:type="aadl2:NamedValue">
            <namedValue xsi:type="aadl2:EnumerationLiteral" href="../../../../plugin/org.osate.contribution.sei/resources/properties/Data_Model.aadl#/0/@ownedProperty.13/@ownedPropertyType/@ownedLiteral.0"/>
          </ownedValue>
        </ownedValue>
        <propertyAssociation href="../../../../plugin/org.osate.contribution.sei/resources/packages/Base_Types.aadl#/0/@ownedPublicSection/@ownedClassifier.3/@ownedPropertyAssociation.0"/>
      </ownedPropertyAssociation>
      <ownedPropertyAssociation xsi:type="instance:PropertyAssociationInstance">
        <property href="../../../../plugin/org.osate.workspace/resources/properties/Predeclared_Property_Sets/Memory_Properties.aadl#Memory_Properties.Data_Size"/>
        <ownedValue>
          <ownedValue xsi:type="aadl2:IntegerLiteral" value="2">
            <unit href="../../../../plugin/org.osate.workspace/resources/properties/Predeclared_Property_Sets/AADL_Project.aadl#/0/@ownedPropertyType.15/@ownedLiteral.1"/>
          </ownedValue>
        </ownedValue>
        <propertyAssociation href="../../../../plugin/org.osate.contribution.sei/resources/packages/Base_Types.aadl#/0/@ownedPublicSection/@ownedClassifier.3/@ownedPropertyAssociation.1"/>
      </ownedPropertyAssociation>
      <subcomponent xsi:type="aadl2:DataSubcomponent" href="../DataType/sensor_mag.aadl#/0/@ownedPublicSection/@ownedClassifier.1/@ownedDataSubcomponent.10"/>
      <index>0</index>
      <classifier xsi:type="aadl2:DataType" href="../../../../plugin/org.osate.contribution.sei/resources/packages/Base_Types.aadl#Base_Types.Integer_16"/>
    </componentInstance>
    <componentInstance name="is_external" category="data">
      <ownedPropertyAssociation xsi:type="instance:PropertyAssociationInstance">
        <property href="../../../../plugin/org.osate.contribution.sei/resources/properties/Data_Model.aadl#Data_Model.Data_Representation"/>
        <ownedValue>
          <ownedValue xsi:type="aadl2:NamedValue">
            <namedValue xsi:type="aadl2:EnumerationLiteral" href="../../../../plugin/org.osate.contribution.sei/resources/properties/Data_Model.aadl#/0/@ownedProperty.4/@ownedPropertyType/@ownedLiteral.1"/>
          </ownedValue>
        </ownedValue>
        <propertyAssociation href="../../../../plugin/org.osate.contribution.sei/resources/packages/Base_Types.aadl#/0/@ownedPublicSection/@ownedClassifier.0/@ownedPropertyAssociation.0"/>
      </ownedPropertyAssociation>
      <subcomponent xsi:type="aadl2:DataSubcomponent" href="../DataType/sensor_mag.aadl#/0/@ownedPublicSection/@ownedClassifier.1/@ownedDataSubcomponent.11"/>
      <index>0</index>
      <classifier xsi:type="aadl2:DataType" href="../../../../plugin/org.osate.contribution.sei/resources/packages/Base_Types.aadl#Base_Types.Boolean"/>
    </componentInstance>
    <subcomponent xsi:type="aadl2:DataSubcomponent" href="../CSW.aadl#/0/@ownedPublicSection/@ownedClassifier.1/@ownedDataSubcomponent.14"/>
    <index>0</index>
    <classifier xsi:type="aadl2:DataImplementation" href="../DataType/sensor_mag.aadl#sensor_mag.sensor_mag.impl"/>
  </componentInstance>
  <componentInstance name="sensor_bias" category="data">
    <ownedPropertyAssociation xsi:type="instance:PropertyAssociationInstance">
      <property href="../../../../plugin/org.osate.contribution.sei/resources/properties/Data_Model.aadl#Data_Model.Data_Representation"/>
      <ownedValue>
        <ownedValue xsi:type="aadl2:NamedValue">
          <namedValue xsi:type="aadl2:EnumerationLiteral" href="../../../../plugin/org.osate.contribution.sei/resources/properties/Data_Model.aadl#/0/@ownedProperty.4/@ownedPropertyType/@ownedLiteral.8"/>
        </ownedValue>
      </ownedValue>
      <propertyAssociation href="../DataType/sensor_bias.aadl#/0/@ownedPublicSection/@ownedClassifier.0/@ownedPropertyAssociation.0"/>
    </ownedPropertyAssociation>
    <componentInstance name="timestamp" category="data">
      <ownedPropertyAssociation xsi:type="instance:PropertyAssociationInstance">
        <property href="../../../../plugin/org.osate.contribution.sei/resources/properties/Data_Model.aadl#Data_Model.Data_Representation"/>
        <ownedValue>
          <ownedValue xsi:type="aadl2:NamedValue">
            <namedValue xsi:type="aadl2:EnumerationLiteral" href="../../../../plugin/org.osate.contribution.sei/resources/properties/Data_Model.aadl#/0/@ownedProperty.4/@ownedPropertyType/@ownedLiteral.6"/>
          </ownedValue>
        </ownedValue>
        <propertyAssociation href="../../../../plugin/org.osate.contribution.sei/resources/packages/Base_Types.aadl#/0/@ownedPublicSection/@ownedClassifier.1/@ownedPropertyAssociation.0"/>
      </ownedPropertyAssociation>
      <ownedPropertyAssociation xsi:type="instance:PropertyAssociationInstance">
        <property href="../../../../plugin/org.osate.contribution.sei/resources/properties/Data_Model.aadl#Data_Model.Number_Representation"/>
        <ownedValue>
          <ownedValue xsi:type="aadl2:NamedValue">
            <namedValue xsi:type="aadl2:EnumerationLiteral" href="../../../../plugin/org.osate.contribution.sei/resources/properties/Data_Model.aadl#/0/@ownedProperty.13/@ownedPropertyType/@ownedLiteral.1"/>
          </ownedValue>
        </ownedValue>
        <propertyAssociation href="../../../../plugin/org.osate.contribution.sei/resources/packages/Base_Types.aadl#/0/@ownedPublicSection/@ownedClassifier.9/@ownedPropertyAssociation.0"/>
      </ownedPropertyAssociation>
      <ownedPropertyAssociation xsi:type="instance:PropertyAssociationInstance">
        <property href="../../../../plugin/org.osate.workspace/resources/properties/Predeclared_Property_Sets/Memory_Properties.aadl#Memory_Properties.Data_Size"/>
        <ownedValue>
          <ownedValue xsi:type="aadl2:IntegerLiteral" value="8">
            <unit href="../../../../plugin/org.osate.workspace/resources/properties/Predeclared_Property_Sets/AADL_Project.aadl#/0/@ownedPropertyType.15/@ownedLiteral.1"/>
          </ownedValue>
        </ownedValue>
        <propertyAssociation href="../../../../plugin/org.osate.contribution.sei/resources/packages/Base_Types.aadl#/0/@ownedPublicSection/@ownedClassifier.9/@ownedPropertyAssociation.1"/>
      </ownedPropertyAssociation>
      <subcomponent xsi:type="aadl2:DataSubcomponent" href="../DataType/sensor_bias.aadl#/0/@ownedPublicSection/@ownedClassifier.1/@ownedDataSubcomponent.0"/>
      <index>0</index>
      <classifier xsi:type="aadl2:DataType" href="../../../../plugin/org.osate.contribution.sei/resources/packages/Base_Types.aadl#Base_Types.Unsigned_64"/>
    </componentInstance>
    <componentInstance name="gyro_bias" category="data">
      <ownedPropertyAssociation xsi:type="instance:PropertyAssociationInstance">
        <property href="../../../../plugin/org.osate.contribution.sei/resources/properties/Data_Model.aadl#Data_Model.Data_Representation"/>
        <ownedValue>
          <ownedValue xsi:type="aadl2:NamedValue">
            <namedValue xsi:type="aadl2:EnumerationLiteral" href="../../../../plugin/org.osate.contribution.sei/resources/properties/Data_Model.aadl#/0/@ownedProperty.4/@ownedPropertyType/@ownedLiteral.4"/>
          </ownedValue>
        </ownedValue>
        <propertyAssociation href="../../../../plugin/org.osate.contribution.sei/resources/packages/Base_Types.aadl#/0/@ownedPublicSection/@ownedClassifier.11/@ownedPropertyAssociation.0"/>
      </ownedPropertyAssociation>
      <ownedPropertyAssociation xsi:type="instance:PropertyAssociationInstance">
        <property href="../../../../plugin/org.osate.workspace/resources/properties/Predeclared_Property_Sets/Memory_Properties.aadl#Memory_Properties.Data_Size"/>
        <ownedValue>
          <ownedValue xsi:type="aadl2:IntegerLiteral" value="4">
            <unit href="../../../../plugin/org.osate.workspace/resources/properties/Predeclared_Property_Sets/AADL_Project.aadl#/0/@ownedPropertyType.15/@ownedLiteral.1"/>
          </ownedValue>
        </ownedValue>
        <propertyAssociation href="../../../../plugin/org.osate.contribution.sei/resources/packages/Base_Types.aadl#/0/@ownedPublicSection/@ownedClassifier.12/@ownedPropertyAssociation.1"/>
      </ownedPropertyAssociation>
      <ownedPropertyAssociation xsi:type="instance:PropertyAssociationInstance">
        <property href="../../../../plugin/org.osate.contribution.sei/resources/properties/Data_Model.aadl#Data_Model.IEEE754_Precision"/>
        <ownedValue>
          <ownedValue xsi:type="aadl2:NamedValue">
            <namedValue xsi:type="aadl2:EnumerationLiteral" href="../../../../plugin/org.osate.contribution.sei/resources/properties/Data_Model.aadl#/0/@ownedProperty.9/@ownedPropertyType/@ownedLiteral.0"/>
          </ownedValue>
        </ownedValue>
        <propertyAssociation href="../../../../plugin/org.osate.contribution.sei/resources/packages/Base_Types.aadl#/0/@ownedPublicSection/@ownedClassifier.12/@ownedPropertyAssociation.0"/>
      </ownedPropertyAssociation>
      <subcomponent xsi:type="aadl2:DataSubcomponent" href="../DataType/sensor_bias.aadl#/0/@ownedPublicSection/@ownedClassifier.1/@ownedDataSubcomponent.1"/>
      <index>1</index>
      <classifier xsi:type="aadl2:DataType" href="../../../../plugin/org.osate.contribution.sei/resources/packages/Base_Types.aadl#Base_Types.Float_32"/>
    </componentInstance>
    <componentInstance name="gyro_bias" category="data">
      <ownedPropertyAssociation xsi:type="instance:PropertyAssociationInstance">
        <property href="../../../../plugin/org.osate.contribution.sei/resources/properties/Data_Model.aadl#Data_Model.Data_Representation"/>
        <ownedValue>
          <ownedValue xsi:type="aadl2:NamedValue">
            <namedValue xsi:type="aadl2:EnumerationLiteral" href="../../../../plugin/org.osate.contribution.sei/resources/properties/Data_Model.aadl#/0/@ownedProperty.4/@ownedPropertyType/@ownedLiteral.4"/>
          </ownedValue>
        </ownedValue>
        <propertyAssociation href="../../../../plugin/org.osate.contribution.sei/resources/packages/Base_Types.aadl#/0/@ownedPublicSection/@ownedClassifier.11/@ownedPropertyAssociation.0"/>
      </ownedPropertyAssociation>
      <ownedPropertyAssociation xsi:type="instance:PropertyAssociationInstance">
        <property href="../../../../plugin/org.osate.workspace/resources/properties/Predeclared_Property_Sets/Memory_Properties.aadl#Memory_Properties.Data_Size"/>
        <ownedValue>
          <ownedValue xsi:type="aadl2:IntegerLiteral" value="4">
            <unit href="../../../../plugin/org.osate.workspace/resources/properties/Predeclared_Property_Sets/AADL_Project.aadl#/0/@ownedPropertyType.15/@ownedLiteral.1"/>
          </ownedValue>
        </ownedValue>
        <propertyAssociation href="../../../../plugin/org.osate.contribution.sei/resources/packages/Base_Types.aadl#/0/@ownedPublicSection/@ownedClassifier.12/@ownedPropertyAssociation.1"/>
      </ownedPropertyAssociation>
      <ownedPropertyAssociation xsi:type="instance:PropertyAssociationInstance">
        <property href="../../../../plugin/org.osate.contribution.sei/resources/properties/Data_Model.aadl#Data_Model.IEEE754_Precision"/>
        <ownedValue>
          <ownedValue xsi:type="aadl2:NamedValue">
            <namedValue xsi:type="aadl2:EnumerationLiteral" href="../../../../plugin/org.osate.contribution.sei/resources/properties/Data_Model.aadl#/0/@ownedProperty.9/@ownedPropertyType/@ownedLiteral.0"/>
          </ownedValue>
        </ownedValue>
        <propertyAssociation href="../../../../plugin/org.osate.contribution.sei/resources/packages/Base_Types.aadl#/0/@ownedPublicSection/@ownedClassifier.12/@ownedPropertyAssociation.0"/>
      </ownedPropertyAssociation>
      <subcomponent xsi:type="aadl2:DataSubcomponent" href="../DataType/sensor_bias.aadl#/0/@ownedPublicSection/@ownedClassifier.1/@ownedDataSubcomponent.1"/>
      <index>2</index>
      <classifier xsi:type="aadl2:DataType" href="../../../../plugin/org.osate.contribution.sei/resources/packages/Base_Types.aadl#Base_Types.Float_32"/>
    </componentInstance>
    <componentInstance name="gyro_bias" category="data">
      <ownedPropertyAssociation xsi:type="instance:PropertyAssociationInstance">
        <property href="../../../../plugin/org.osate.contribution.sei/resources/properties/Data_Model.aadl#Data_Model.Data_Representation"/>
        <ownedValue>
          <ownedValue xsi:type="aadl2:NamedValue">
            <namedValue xsi:type="aadl2:EnumerationLiteral" href="../../../../plugin/org.osate.contribution.sei/resources/properties/Data_Model.aadl#/0/@ownedProperty.4/@ownedPropertyType/@ownedLiteral.4"/>
          </ownedValue>
        </ownedValue>
        <propertyAssociation href="../../../../plugin/org.osate.contribution.sei/resources/packages/Base_Types.aadl#/0/@ownedPublicSection/@ownedClassifier.11/@ownedPropertyAssociation.0"/>
      </ownedPropertyAssociation>
      <ownedPropertyAssociation xsi:type="instance:PropertyAssociationInstance">
        <property href="../../../../plugin/org.osate.workspace/resources/properties/Predeclared_Property_Sets/Memory_Properties.aadl#Memory_Properties.Data_Size"/>
        <ownedValue>
          <ownedValue xsi:type="aadl2:IntegerLiteral" value="4">
            <unit href="../../../../plugin/org.osate.workspace/resources/properties/Predeclared_Property_Sets/AADL_Project.aadl#/0/@ownedPropertyType.15/@ownedLiteral.1"/>
          </ownedValue>
        </ownedValue>
        <propertyAssociation href="../../../../plugin/org.osate.contribution.sei/resources/packages/Base_Types.aadl#/0/@ownedPublicSection/@ownedClassifier.12/@ownedPropertyAssociation.1"/>
      </ownedPropertyAssociation>
      <ownedPropertyAssociation xsi:type="instance:PropertyAssociationInstance">
        <property href="../../../../plugin/org.osate.contribution.sei/resources/properties/Data_Model.aadl#Data_Model.IEEE754_Precision"/>
        <ownedValue>
          <ownedValue xsi:type="aadl2:NamedValue">
            <namedValue xsi:type="aadl2:EnumerationLiteral" href="../../../../plugin/org.osate.contribution.sei/resources/properties/Data_Model.aadl#/0/@ownedProperty.9/@ownedPropertyType/@ownedLiteral.0"/>
          </ownedValue>
        </ownedValue>
        <propertyAssociation href="../../../../plugin/org.osate.contribution.sei/resources/packages/Base_Types.aadl#/0/@ownedPublicSection/@ownedClassifier.12/@ownedPropertyAssociation.0"/>
      </ownedPropertyAssociation>
      <subcomponent xsi:type="aadl2:DataSubcomponent" href="../DataType/sensor_bias.aadl#/0/@ownedPublicSection/@ownedClassifier.1/@ownedDataSubcomponent.1"/>
      <index>3</index>
      <classifier xsi:type="aadl2:DataType" href="../../../../plugin/org.osate.contribution.sei/resources/packages/Base_Types.aadl#Base_Types.Float_32"/>
    </componentInstance>
    <componentInstance name="accel_bias" category="data">
      <ownedPropertyAssociation xsi:type="instance:PropertyAssociationInstance">
        <property href="../../../../plugin/org.osate.contribution.sei/resources/properties/Data_Model.aadl#Data_Model.Data_Representation"/>
        <ownedValue>
          <ownedValue xsi:type="aadl2:NamedValue">
            <namedValue xsi:type="aadl2:EnumerationLiteral" href="../../../../plugin/org.osate.contribution.sei/resources/properties/Data_Model.aadl#/0/@ownedProperty.4/@ownedPropertyType/@ownedLiteral.4"/>
          </ownedValue>
        </ownedValue>
        <propertyAssociation href="../../../../plugin/org.osate.contribution.sei/resources/packages/Base_Types.aadl#/0/@ownedPublicSection/@ownedClassifier.11/@ownedPropertyAssociation.0"/>
      </ownedPropertyAssociation>
      <ownedPropertyAssociation xsi:type="instance:PropertyAssociationInstance">
        <property href="../../../../plugin/org.osate.workspace/resources/properties/Predeclared_Property_Sets/Memory_Properties.aadl#Memory_Properties.Data_Size"/>
        <ownedValue>
          <ownedValue xsi:type="aadl2:IntegerLiteral" value="4">
            <unit href="../../../../plugin/org.osate.workspace/resources/properties/Predeclared_Property_Sets/AADL_Project.aadl#/0/@ownedPropertyType.15/@ownedLiteral.1"/>
          </ownedValue>
        </ownedValue>
        <propertyAssociation href="../../../../plugin/org.osate.contribution.sei/resources/packages/Base_Types.aadl#/0/@ownedPublicSection/@ownedClassifier.12/@ownedPropertyAssociation.1"/>
      </ownedPropertyAssociation>
      <ownedPropertyAssociation xsi:type="instance:PropertyAssociationInstance">
        <property href="../../../../plugin/org.osate.contribution.sei/resources/properties/Data_Model.aadl#Data_Model.IEEE754_Precision"/>
        <ownedValue>
          <ownedValue xsi:type="aadl2:NamedValue">
            <namedValue xsi:type="aadl2:EnumerationLiteral" href="../../../../plugin/org.osate.contribution.sei/resources/properties/Data_Model.aadl#/0/@ownedProperty.9/@ownedPropertyType/@ownedLiteral.0"/>
          </ownedValue>
        </ownedValue>
        <propertyAssociation href="../../../../plugin/org.osate.contribution.sei/resources/packages/Base_Types.aadl#/0/@ownedPublicSection/@ownedClassifier.12/@ownedPropertyAssociation.0"/>
      </ownedPropertyAssociation>
      <subcomponent xsi:type="aadl2:DataSubcomponent" href="../DataType/sensor_bias.aadl#/0/@ownedPublicSection/@ownedClassifier.1/@ownedDataSubcomponent.2"/>
      <index>1</index>
      <classifier xsi:type="aadl2:DataType" href="../../../../plugin/org.osate.contribution.sei/resources/packages/Base_Types.aadl#Base_Types.Float_32"/>
    </componentInstance>
    <componentInstance name="accel_bias" category="data">
      <ownedPropertyAssociation xsi:type="instance:PropertyAssociationInstance">
        <property href="../../../../plugin/org.osate.contribution.sei/resources/properties/Data_Model.aadl#Data_Model.Data_Representation"/>
        <ownedValue>
          <ownedValue xsi:type="aadl2:NamedValue">
            <namedValue xsi:type="aadl2:EnumerationLiteral" href="../../../../plugin/org.osate.contribution.sei/resources/properties/Data_Model.aadl#/0/@ownedProperty.4/@ownedPropertyType/@ownedLiteral.4"/>
          </ownedValue>
        </ownedValue>
        <propertyAssociation href="../../../../plugin/org.osate.contribution.sei/resources/packages/Base_Types.aadl#/0/@ownedPublicSection/@ownedClassifier.11/@ownedPropertyAssociation.0"/>
      </ownedPropertyAssociation>
      <ownedPropertyAssociation xsi:type="instance:PropertyAssociationInstance">
        <property href="../../../../plugin/org.osate.workspace/resources/properties/Predeclared_Property_Sets/Memory_Properties.aadl#Memory_Properties.Data_Size"/>
        <ownedValue>
          <ownedValue xsi:type="aadl2:IntegerLiteral" value="4">
            <unit href="../../../../plugin/org.osate.workspace/resources/properties/Predeclared_Property_Sets/AADL_Project.aadl#/0/@ownedPropertyType.15/@ownedLiteral.1"/>
          </ownedValue>
        </ownedValue>
        <propertyAssociation href="../../../../plugin/org.osate.contribution.sei/resources/packages/Base_Types.aadl#/0/@ownedPublicSection/@ownedClassifier.12/@ownedPropertyAssociation.1"/>
      </ownedPropertyAssociation>
      <ownedPropertyAssociation xsi:type="instance:PropertyAssociationInstance">
        <property href="../../../../plugin/org.osate.contribution.sei/resources/properties/Data_Model.aadl#Data_Model.IEEE754_Precision"/>
        <ownedValue>
          <ownedValue xsi:type="aadl2:NamedValue">
            <namedValue xsi:type="aadl2:EnumerationLiteral" href="../../../../plugin/org.osate.contribution.sei/resources/properties/Data_Model.aadl#/0/@ownedProperty.9/@ownedPropertyType/@ownedLiteral.0"/>
          </ownedValue>
        </ownedValue>
        <propertyAssociation href="../../../../plugin/org.osate.contribution.sei/resources/packages/Base_Types.aadl#/0/@ownedPublicSection/@ownedClassifier.12/@ownedPropertyAssociation.0"/>
      </ownedPropertyAssociation>
      <subcomponent xsi:type="aadl2:DataSubcomponent" href="../DataType/sensor_bias.aadl#/0/@ownedPublicSection/@ownedClassifier.1/@ownedDataSubcomponent.2"/>
      <index>2</index>
      <classifier xsi:type="aadl2:DataType" href="../../../../plugin/org.osate.contribution.sei/resources/packages/Base_Types.aadl#Base_Types.Float_32"/>
    </componentInstance>
    <componentInstance name="accel_bias" category="data">
      <ownedPropertyAssociation xsi:type="instance:PropertyAssociationInstance">
        <property href="../../../../plugin/org.osate.contribution.sei/resources/properties/Data_Model.aadl#Data_Model.Data_Representation"/>
        <ownedValue>
          <ownedValue xsi:type="aadl2:NamedValue">
            <namedValue xsi:type="aadl2:EnumerationLiteral" href="../../../../plugin/org.osate.contribution.sei/resources/properties/Data_Model.aadl#/0/@ownedProperty.4/@ownedPropertyType/@ownedLiteral.4"/>
          </ownedValue>
        </ownedValue>
        <propertyAssociation href="../../../../plugin/org.osate.contribution.sei/resources/packages/Base_Types.aadl#/0/@ownedPublicSection/@ownedClassifier.11/@ownedPropertyAssociation.0"/>
      </ownedPropertyAssociation>
      <ownedPropertyAssociation xsi:type="instance:PropertyAssociationInstance">
        <property href="../../../../plugin/org.osate.workspace/resources/properties/Predeclared_Property_Sets/Memory_Properties.aadl#Memory_Properties.Data_Size"/>
        <ownedValue>
          <ownedValue xsi:type="aadl2:IntegerLiteral" value="4">
            <unit href="../../../../plugin/org.osate.workspace/resources/properties/Predeclared_Property_Sets/AADL_Project.aadl#/0/@ownedPropertyType.15/@ownedLiteral.1"/>
          </ownedValue>
        </ownedValue>
        <propertyAssociation href="../../../../plugin/org.osate.contribution.sei/resources/packages/Base_Types.aadl#/0/@ownedPublicSection/@ownedClassifier.12/@ownedPropertyAssociation.1"/>
      </ownedPropertyAssociation>
      <ownedPropertyAssociation xsi:type="instance:PropertyAssociationInstance">
        <property href="../../../../plugin/org.osate.contribution.sei/resources/properties/Data_Model.aadl#Data_Model.IEEE754_Precision"/>
        <ownedValue>
          <ownedValue xsi:type="aadl2:NamedValue">
            <namedValue xsi:type="aadl2:EnumerationLiteral" href="../../../../plugin/org.osate.contribution.sei/resources/properties/Data_Model.aadl#/0/@ownedProperty.9/@ownedPropertyType/@ownedLiteral.0"/>
          </ownedValue>
        </ownedValue>
        <propertyAssociation href="../../../../plugin/org.osate.contribution.sei/resources/packages/Base_Types.aadl#/0/@ownedPublicSection/@ownedClassifier.12/@ownedPropertyAssociation.0"/>
      </ownedPropertyAssociation>
      <subcomponent xsi:type="aadl2:DataSubcomponent" href="../DataType/sensor_bias.aadl#/0/@ownedPublicSection/@ownedClassifier.1/@ownedDataSubcomponent.2"/>
      <index>3</index>
      <classifier xsi:type="aadl2:DataType" href="../../../../plugin/org.osate.contribution.sei/resources/packages/Base_Types.aadl#Base_Types.Float_32"/>
    </componentInstance>
    <componentInstance name="mag_bias" category="data">
      <ownedPropertyAssociation xsi:type="instance:PropertyAssociationInstance">
        <property href="../../../../plugin/org.osate.contribution.sei/resources/properties/Data_Model.aadl#Data_Model.Data_Representation"/>
        <ownedValue>
          <ownedValue xsi:type="aadl2:NamedValue">
            <namedValue xsi:type="aadl2:EnumerationLiteral" href="../../../../plugin/org.osate.contribution.sei/resources/properties/Data_Model.aadl#/0/@ownedProperty.4/@ownedPropertyType/@ownedLiteral.4"/>
          </ownedValue>
        </ownedValue>
        <propertyAssociation href="../../../../plugin/org.osate.contribution.sei/resources/packages/Base_Types.aadl#/0/@ownedPublicSection/@ownedClassifier.11/@ownedPropertyAssociation.0"/>
      </ownedPropertyAssociation>
      <ownedPropertyAssociation xsi:type="instance:PropertyAssociationInstance">
        <property href="../../../../plugin/org.osate.workspace/resources/properties/Predeclared_Property_Sets/Memory_Properties.aadl#Memory_Properties.Data_Size"/>
        <ownedValue>
          <ownedValue xsi:type="aadl2:IntegerLiteral" value="4">
            <unit href="../../../../plugin/org.osate.workspace/resources/properties/Predeclared_Property_Sets/AADL_Project.aadl#/0/@ownedPropertyType.15/@ownedLiteral.1"/>
          </ownedValue>
        </ownedValue>
        <propertyAssociation href="../../../../plugin/org.osate.contribution.sei/resources/packages/Base_Types.aadl#/0/@ownedPublicSection/@ownedClassifier.12/@ownedPropertyAssociation.1"/>
      </ownedPropertyAssociation>
      <ownedPropertyAssociation xsi:type="instance:PropertyAssociationInstance">
        <property href="../../../../plugin/org.osate.contribution.sei/resources/properties/Data_Model.aadl#Data_Model.IEEE754_Precision"/>
        <ownedValue>
          <ownedValue xsi:type="aadl2:NamedValue">
            <namedValue xsi:type="aadl2:EnumerationLiteral" href="../../../../plugin/org.osate.contribution.sei/resources/properties/Data_Model.aadl#/0/@ownedProperty.9/@ownedPropertyType/@ownedLiteral.0"/>
          </ownedValue>
        </ownedValue>
        <propertyAssociation href="../../../../plugin/org.osate.contribution.sei/resources/packages/Base_Types.aadl#/0/@ownedPublicSection/@ownedClassifier.12/@ownedPropertyAssociation.0"/>
      </ownedPropertyAssociation>
      <subcomponent xsi:type="aadl2:DataSubcomponent" href="../DataType/sensor_bias.aadl#/0/@ownedPublicSection/@ownedClassifier.1/@ownedDataSubcomponent.3"/>
      <index>1</index>
      <classifier xsi:type="aadl2:DataType" href="../../../../plugin/org.osate.contribution.sei/resources/packages/Base_Types.aadl#Base_Types.Float_32"/>
    </componentInstance>
    <componentInstance name="mag_bias" category="data">
      <ownedPropertyAssociation xsi:type="instance:PropertyAssociationInstance">
        <property href="../../../../plugin/org.osate.contribution.sei/resources/properties/Data_Model.aadl#Data_Model.Data_Representation"/>
        <ownedValue>
          <ownedValue xsi:type="aadl2:NamedValue">
            <namedValue xsi:type="aadl2:EnumerationLiteral" href="../../../../plugin/org.osate.contribution.sei/resources/properties/Data_Model.aadl#/0/@ownedProperty.4/@ownedPropertyType/@ownedLiteral.4"/>
          </ownedValue>
        </ownedValue>
        <propertyAssociation href="../../../../plugin/org.osate.contribution.sei/resources/packages/Base_Types.aadl#/0/@ownedPublicSection/@ownedClassifier.11/@ownedPropertyAssociation.0"/>
      </ownedPropertyAssociation>
      <ownedPropertyAssociation xsi:type="instance:PropertyAssociationInstance">
        <property href="../../../../plugin/org.osate.workspace/resources/properties/Predeclared_Property_Sets/Memory_Properties.aadl#Memory_Properties.Data_Size"/>
        <ownedValue>
          <ownedValue xsi:type="aadl2:IntegerLiteral" value="4">
            <unit href="../../../../plugin/org.osate.workspace/resources/properties/Predeclared_Property_Sets/AADL_Project.aadl#/0/@ownedPropertyType.15/@ownedLiteral.1"/>
          </ownedValue>
        </ownedValue>
        <propertyAssociation href="../../../../plugin/org.osate.contribution.sei/resources/packages/Base_Types.aadl#/0/@ownedPublicSection/@ownedClassifier.12/@ownedPropertyAssociation.1"/>
      </ownedPropertyAssociation>
      <ownedPropertyAssociation xsi:type="instance:PropertyAssociationInstance">
        <property href="../../../../plugin/org.osate.contribution.sei/resources/properties/Data_Model.aadl#Data_Model.IEEE754_Precision"/>
        <ownedValue>
          <ownedValue xsi:type="aadl2:NamedValue">
            <namedValue xsi:type="aadl2:EnumerationLiteral" href="../../../../plugin/org.osate.contribution.sei/resources/properties/Data_Model.aadl#/0/@ownedProperty.9/@ownedPropertyType/@ownedLiteral.0"/>
          </ownedValue>
        </ownedValue>
        <propertyAssociation href="../../../../plugin/org.osate.contribution.sei/resources/packages/Base_Types.aadl#/0/@ownedPublicSection/@ownedClassifier.12/@ownedPropertyAssociation.0"/>
      </ownedPropertyAssociation>
      <subcomponent xsi:type="aadl2:DataSubcomponent" href="../DataType/sensor_bias.aadl#/0/@ownedPublicSection/@ownedClassifier.1/@ownedDataSubcomponent.3"/>
      <index>2</index>
      <classifier xsi:type="aadl2:DataType" href="../../../../plugin/org.osate.contribution.sei/resources/packages/Base_Types.aadl#Base_Types.Float_32"/>
    </componentInstance>
    <componentInstance name="mag_bias" category="data">
      <ownedPropertyAssociation xsi:type="instance:PropertyAssociationInstance">
        <property href="../../../../plugin/org.osate.contribution.sei/resources/properties/Data_Model.aadl#Data_Model.Data_Representation"/>
        <ownedValue>
          <ownedValue xsi:type="aadl2:NamedValue">
            <namedValue xsi:type="aadl2:EnumerationLiteral" href="../../../../plugin/org.osate.contribution.sei/resources/properties/Data_Model.aadl#/0/@ownedProperty.4/@ownedPropertyType/@ownedLiteral.4"/>
          </ownedValue>
        </ownedValue>
        <propertyAssociation href="../../../../plugin/org.osate.contribution.sei/resources/packages/Base_Types.aadl#/0/@ownedPublicSection/@ownedClassifier.11/@ownedPropertyAssociation.0"/>
      </ownedPropertyAssociation>
      <ownedPropertyAssociation xsi:type="instance:PropertyAssociationInstance">
        <property href="../../../../plugin/org.osate.workspace/resources/properties/Predeclared_Property_Sets/Memory_Properties.aadl#Memory_Properties.Data_Size"/>
        <ownedValue>
          <ownedValue xsi:type="aadl2:IntegerLiteral" value="4">
            <unit href="../../../../plugin/org.osate.workspace/resources/properties/Predeclared_Property_Sets/AADL_Project.aadl#/0/@ownedPropertyType.15/@ownedLiteral.1"/>
          </ownedValue>
        </ownedValue>
        <propertyAssociation href="../../../../plugin/org.osate.contribution.sei/resources/packages/Base_Types.aadl#/0/@ownedPublicSection/@ownedClassifier.12/@ownedPropertyAssociation.1"/>
      </ownedPropertyAssociation>
      <ownedPropertyAssociation xsi:type="instance:PropertyAssociationInstance">
        <property href="../../../../plugin/org.osate.contribution.sei/resources/properties/Data_Model.aadl#Data_Model.IEEE754_Precision"/>
        <ownedValue>
          <ownedValue xsi:type="aadl2:NamedValue">
            <namedValue xsi:type="aadl2:EnumerationLiteral" href="../../../../plugin/org.osate.contribution.sei/resources/properties/Data_Model.aadl#/0/@ownedProperty.9/@ownedPropertyType/@ownedLiteral.0"/>
          </ownedValue>
        </ownedValue>
        <propertyAssociation href="../../../../plugin/org.osate.contribution.sei/resources/packages/Base_Types.aadl#/0/@ownedPublicSection/@ownedClassifier.12/@ownedPropertyAssociation.0"/>
      </ownedPropertyAssociation>
      <subcomponent xsi:type="aadl2:DataSubcomponent" href="../DataType/sensor_bias.aadl#/0/@ownedPublicSection/@ownedClassifier.1/@ownedDataSubcomponent.3"/>
      <index>3</index>
      <classifier xsi:type="aadl2:DataType" href="../../../../plugin/org.osate.contribution.sei/resources/packages/Base_Types.aadl#Base_Types.Float_32"/>
    </componentInstance>
    <subcomponent xsi:type="aadl2:DataSubcomponent" href="../CSW.aadl#/0/@ownedPublicSection/@ownedClassifier.1/@ownedDataSubcomponent.15"/>
    <index>0</index>
    <classifier xsi:type="aadl2:DataImplementation" href="../DataType/sensor_bias.aadl#sensor_bias.sensor_bias.impl"/>
  </componentInstance>
  <componentInstance name="sensor_selection" category="data">
    <ownedPropertyAssociation xsi:type="instance:PropertyAssociationInstance">
      <property href="../../../../plugin/org.osate.contribution.sei/resources/properties/Data_Model.aadl#Data_Model.Data_Representation"/>
      <ownedValue>
        <ownedValue xsi:type="aadl2:NamedValue">
          <namedValue xsi:type="aadl2:EnumerationLiteral" href="../../../../plugin/org.osate.contribution.sei/resources/properties/Data_Model.aadl#/0/@ownedProperty.4/@ownedPropertyType/@ownedLiteral.8"/>
        </ownedValue>
      </ownedValue>
      <propertyAssociation href="../DataType/sensor_selection.aadl#/0/@ownedPublicSection/@ownedClassifier.0/@ownedPropertyAssociation.0"/>
    </ownedPropertyAssociation>
    <componentInstance name="timestamp" category="data">
      <ownedPropertyAssociation xsi:type="instance:PropertyAssociationInstance">
        <property href="../../../../plugin/org.osate.contribution.sei/resources/properties/Data_Model.aadl#Data_Model.Data_Representation"/>
        <ownedValue>
          <ownedValue xsi:type="aadl2:NamedValue">
            <namedValue xsi:type="aadl2:EnumerationLiteral" href="../../../../plugin/org.osate.contribution.sei/resources/properties/Data_Model.aadl#/0/@ownedProperty.4/@ownedPropertyType/@ownedLiteral.6"/>
          </ownedValue>
        </ownedValue>
        <propertyAssociation href="../../../../plugin/org.osate.contribution.sei/resources/packages/Base_Types.aadl#/0/@ownedPublicSection/@ownedClassifier.1/@ownedPropertyAssociation.0"/>
      </ownedPropertyAssociation>
      <ownedPropertyAssociation xsi:type="instance:PropertyAssociationInstance">
        <property href="../../../../plugin/org.osate.contribution.sei/resources/properties/Data_Model.aadl#Data_Model.Number_Representation"/>
        <ownedValue>
          <ownedValue xsi:type="aadl2:NamedValue">
            <namedValue xsi:type="aadl2:EnumerationLiteral" href="../../../../plugin/org.osate.contribution.sei/resources/properties/Data_Model.aadl#/0/@ownedProperty.13/@ownedPropertyType/@ownedLiteral.1"/>
          </ownedValue>
        </ownedValue>
        <propertyAssociation href="../../../../plugin/org.osate.contribution.sei/resources/packages/Base_Types.aadl#/0/@ownedPublicSection/@ownedClassifier.9/@ownedPropertyAssociation.0"/>
      </ownedPropertyAssociation>
      <ownedPropertyAssociation xsi:type="instance:PropertyAssociationInstance">
        <property href="../../../../plugin/org.osate.workspace/resources/properties/Predeclared_Property_Sets/Memory_Properties.aadl#Memory_Properties.Data_Size"/>
        <ownedValue>
          <ownedValue xsi:type="aadl2:IntegerLiteral" value="8">
            <unit href="../../../../plugin/org.osate.workspace/resources/properties/Predeclared_Property_Sets/AADL_Project.aadl#/0/@ownedPropertyType.15/@ownedLiteral.1"/>
          </ownedValue>
        </ownedValue>
        <propertyAssociation href="../../../../plugin/org.osate.contribution.sei/resources/packages/Base_Types.aadl#/0/@ownedPublicSection/@ownedClassifier.9/@ownedPropertyAssociation.1"/>
      </ownedPropertyAssociation>
      <subcomponent xsi:type="aadl2:DataSubcomponent" href="../DataType/sensor_selection.aadl#/0/@ownedPublicSection/@ownedClassifier.1/@ownedDataSubcomponent.0"/>
      <index>0</index>
      <classifier xsi:type="aadl2:DataType" href="../../../../plugin/org.osate.contribution.sei/resources/packages/Base_Types.aadl#Base_Types.Unsigned_64"/>
    </componentInstance>
    <componentInstance name="accel_device_id" category="data">
      <ownedPropertyAssociation xsi:type="instance:PropertyAssociationInstance">
        <property href="../../../../plugin/org.osate.contribution.sei/resources/properties/Data_Model.aadl#Data_Model.Data_Representation"/>
        <ownedValue>
          <ownedValue xsi:type="aadl2:NamedValue">
            <namedValue xsi:type="aadl2:EnumerationLiteral" href="../../../../plugin/org.osate.contribution.sei/resources/properties/Data_Model.aadl#/0/@ownedProperty.4/@ownedPropertyType/@ownedLiteral.6"/>
          </ownedValue>
        </ownedValue>
        <propertyAssociation href="../../../../plugin/org.osate.contribution.sei/resources/packages/Base_Types.aadl#/0/@ownedPublicSection/@ownedClassifier.1/@ownedPropertyAssociation.0"/>
      </ownedPropertyAssociation>
      <ownedPropertyAssociation xsi:type="instance:PropertyAssociationInstance">
        <property href="../../../../plugin/org.osate.contribution.sei/resources/properties/Data_Model.aadl#Data_Model.Number_Representation"/>
        <ownedValue>
          <ownedValue xsi:type="aadl2:NamedValue">
            <namedValue xsi:type="aadl2:EnumerationLiteral" href="../../../../plugin/org.osate.contribution.sei/resources/properties/Data_Model.aadl#/0/@ownedProperty.13/@ownedPropertyType/@ownedLiteral.1"/>
          </ownedValue>
        </ownedValue>
        <propertyAssociation href="../../../../plugin/org.osate.contribution.sei/resources/packages/Base_Types.aadl#/0/@ownedPublicSection/@ownedClassifier.8/@ownedPropertyAssociation.0"/>
      </ownedPropertyAssociation>
      <ownedPropertyAssociation xsi:type="instance:PropertyAssociationInstance">
        <property href="../../../../plugin/org.osate.workspace/resources/properties/Predeclared_Property_Sets/Memory_Properties.aadl#Memory_Properties.Data_Size"/>
        <ownedValue>
          <ownedValue xsi:type="aadl2:IntegerLiteral" value="4">
            <unit href="../../../../plugin/org.osate.workspace/resources/properties/Predeclared_Property_Sets/AADL_Project.aadl#/0/@ownedPropertyType.15/@ownedLiteral.1"/>
          </ownedValue>
        </ownedValue>
        <propertyAssociation href="../../../../plugin/org.osate.contribution.sei/resources/packages/Base_Types.aadl#/0/@ownedPublicSection/@ownedClassifier.8/@ownedPropertyAssociation.1"/>
      </ownedPropertyAssociation>
      <subcomponent xsi:type="aadl2:DataSubcomponent" href="../DataType/sensor_selection.aadl#/0/@ownedPublicSection/@ownedClassifier.1/@ownedDataSubcomponent.1"/>
      <index>0</index>
      <classifier xsi:type="aadl2:DataType" href="../../../../plugin/org.osate.contribution.sei/resources/packages/Base_Types.aadl#Base_Types.Unsigned_32"/>
    </componentInstance>
    <componentInstance name="baro_device_id" category="data">
      <ownedPropertyAssociation xsi:type="instance:PropertyAssociationInstance">
        <property href="../../../../plugin/org.osate.contribution.sei/resources/properties/Data_Model.aadl#Data_Model.Data_Representation"/>
        <ownedValue>
          <ownedValue xsi:type="aadl2:NamedValue">
            <namedValue xsi:type="aadl2:EnumerationLiteral" href="../../../../plugin/org.osate.contribution.sei/resources/properties/Data_Model.aadl#/0/@ownedProperty.4/@ownedPropertyType/@ownedLiteral.6"/>
          </ownedValue>
        </ownedValue>
        <propertyAssociation href="../../../../plugin/org.osate.contribution.sei/resources/packages/Base_Types.aadl#/0/@ownedPublicSection/@ownedClassifier.1/@ownedPropertyAssociation.0"/>
      </ownedPropertyAssociation>
      <ownedPropertyAssociation xsi:type="instance:PropertyAssociationInstance">
        <property href="../../../../plugin/org.osate.contribution.sei/resources/properties/Data_Model.aadl#Data_Model.Number_Representation"/>
        <ownedValue>
          <ownedValue xsi:type="aadl2:NamedValue">
            <namedValue xsi:type="aadl2:EnumerationLiteral" href="../../../../plugin/org.osate.contribution.sei/resources/properties/Data_Model.aadl#/0/@ownedProperty.13/@ownedPropertyType/@ownedLiteral.1"/>
          </ownedValue>
        </ownedValue>
        <propertyAssociation href="../../../../plugin/org.osate.contribution.sei/resources/packages/Base_Types.aadl#/0/@ownedPublicSection/@ownedClassifier.8/@ownedPropertyAssociation.0"/>
      </ownedPropertyAssociation>
      <ownedPropertyAssociation xsi:type="instance:PropertyAssociationInstance">
        <property href="../../../../plugin/org.osate.workspace/resources/properties/Predeclared_Property_Sets/Memory_Properties.aadl#Memory_Properties.Data_Size"/>
        <ownedValue>
          <ownedValue xsi:type="aadl2:IntegerLiteral" value="4">
            <unit href="../../../../plugin/org.osate.workspace/resources/properties/Predeclared_Property_Sets/AADL_Project.aadl#/0/@ownedPropertyType.15/@ownedLiteral.1"/>
          </ownedValue>
        </ownedValue>
        <propertyAssociation href="../../../../plugin/org.osate.contribution.sei/resources/packages/Base_Types.aadl#/0/@ownedPublicSection/@ownedClassifier.8/@ownedPropertyAssociation.1"/>
      </ownedPropertyAssociation>
      <subcomponent xsi:type="aadl2:DataSubcomponent" href="../DataType/sensor_selection.aadl#/0/@ownedPublicSection/@ownedClassifier.1/@ownedDataSubcomponent.2"/>
      <index>0</index>
      <classifier xsi:type="aadl2:DataType" href="../../../../plugin/org.osate.contribution.sei/resources/packages/Base_Types.aadl#Base_Types.Unsigned_32"/>
    </componentInstance>
    <componentInstance name="gyro_device_id" category="data">
      <ownedPropertyAssociation xsi:type="instance:PropertyAssociationInstance">
        <property href="../../../../plugin/org.osate.contribution.sei/resources/properties/Data_Model.aadl#Data_Model.Data_Representation"/>
        <ownedValue>
          <ownedValue xsi:type="aadl2:NamedValue">
            <namedValue xsi:type="aadl2:EnumerationLiteral" href="../../../../plugin/org.osate.contribution.sei/resources/properties/Data_Model.aadl#/0/@ownedProperty.4/@ownedPropertyType/@ownedLiteral.6"/>
          </ownedValue>
        </ownedValue>
        <propertyAssociation href="../../../../plugin/org.osate.contribution.sei/resources/packages/Base_Types.aadl#/0/@ownedPublicSection/@ownedClassifier.1/@ownedPropertyAssociation.0"/>
      </ownedPropertyAssociation>
      <ownedPropertyAssociation xsi:type="instance:PropertyAssociationInstance">
        <property href="../../../../plugin/org.osate.contribution.sei/resources/properties/Data_Model.aadl#Data_Model.Number_Representation"/>
        <ownedValue>
          <ownedValue xsi:type="aadl2:NamedValue">
            <namedValue xsi:type="aadl2:EnumerationLiteral" href="../../../../plugin/org.osate.contribution.sei/resources/properties/Data_Model.aadl#/0/@ownedProperty.13/@ownedPropertyType/@ownedLiteral.1"/>
          </ownedValue>
        </ownedValue>
        <propertyAssociation href="../../../../plugin/org.osate.contribution.sei/resources/packages/Base_Types.aadl#/0/@ownedPublicSection/@ownedClassifier.8/@ownedPropertyAssociation.0"/>
      </ownedPropertyAssociation>
      <ownedPropertyAssociation xsi:type="instance:PropertyAssociationInstance">
        <property href="../../../../plugin/org.osate.workspace/resources/properties/Predeclared_Property_Sets/Memory_Properties.aadl#Memory_Properties.Data_Size"/>
        <ownedValue>
          <ownedValue xsi:type="aadl2:IntegerLiteral" value="4">
            <unit href="../../../../plugin/org.osate.workspace/resources/properties/Predeclared_Property_Sets/AADL_Project.aadl#/0/@ownedPropertyType.15/@ownedLiteral.1"/>
          </ownedValue>
        </ownedValue>
        <propertyAssociation href="../../../../plugin/org.osate.contribution.sei/resources/packages/Base_Types.aadl#/0/@ownedPublicSection/@ownedClassifier.8/@ownedPropertyAssociation.1"/>
      </ownedPropertyAssociation>
      <subcomponent xsi:type="aadl2:DataSubcomponent" href="../DataType/sensor_selection.aadl#/0/@ownedPublicSection/@ownedClassifier.1/@ownedDataSubcomponent.3"/>
      <index>0</index>
      <classifier xsi:type="aadl2:DataType" href="../../../../plugin/org.osate.contribution.sei/resources/packages/Base_Types.aadl#Base_Types.Unsigned_32"/>
    </componentInstance>
    <componentInstance name="mag_device_id" category="data">
      <ownedPropertyAssociation xsi:type="instance:PropertyAssociationInstance">
        <property href="../../../../plugin/org.osate.contribution.sei/resources/properties/Data_Model.aadl#Data_Model.Data_Representation"/>
        <ownedValue>
          <ownedValue xsi:type="aadl2:NamedValue">
            <namedValue xsi:type="aadl2:EnumerationLiteral" href="../../../../plugin/org.osate.contribution.sei/resources/properties/Data_Model.aadl#/0/@ownedProperty.4/@ownedPropertyType/@ownedLiteral.6"/>
          </ownedValue>
        </ownedValue>
        <propertyAssociation href="../../../../plugin/org.osate.contribution.sei/resources/packages/Base_Types.aadl#/0/@ownedPublicSection/@ownedClassifier.1/@ownedPropertyAssociation.0"/>
      </ownedPropertyAssociation>
      <ownedPropertyAssociation xsi:type="instance:PropertyAssociationInstance">
        <property href="../../../../plugin/org.osate.contribution.sei/resources/properties/Data_Model.aadl#Data_Model.Number_Representation"/>
        <ownedValue>
          <ownedValue xsi:type="aadl2:NamedValue">
            <namedValue xsi:type="aadl2:EnumerationLiteral" href="../../../../plugin/org.osate.contribution.sei/resources/properties/Data_Model.aadl#/0/@ownedProperty.13/@ownedPropertyType/@ownedLiteral.1"/>
          </ownedValue>
        </ownedValue>
        <propertyAssociation href="../../../../plugin/org.osate.contribution.sei/resources/packages/Base_Types.aadl#/0/@ownedPublicSection/@ownedClassifier.8/@ownedPropertyAssociation.0"/>
      </ownedPropertyAssociation>
      <ownedPropertyAssociation xsi:type="instance:PropertyAssociationInstance">
        <property href="../../../../plugin/org.osate.workspace/resources/properties/Predeclared_Property_Sets/Memory_Properties.aadl#Memory_Properties.Data_Size"/>
        <ownedValue>
          <ownedValue xsi:type="aadl2:IntegerLiteral" value="4">
            <unit href="../../../../plugin/org.osate.workspace/resources/properties/Predeclared_Property_Sets/AADL_Project.aadl#/0/@ownedPropertyType.15/@ownedLiteral.1"/>
          </ownedValue>
        </ownedValue>
        <propertyAssociation href="../../../../plugin/org.osate.contribution.sei/resources/packages/Base_Types.aadl#/0/@ownedPublicSection/@ownedClassifier.8/@ownedPropertyAssociation.1"/>
      </ownedPropertyAssociation>
      <subcomponent xsi:type="aadl2:DataSubcomponent" href="../DataType/sensor_selection.aadl#/0/@ownedPublicSection/@ownedClassifier.1/@ownedDataSubcomponent.4"/>
      <index>0</index>
      <classifier xsi:type="aadl2:DataType" href="../../../../plugin/org.osate.contribution.sei/resources/packages/Base_Types.aadl#Base_Types.Unsigned_32"/>
    </componentInstance>
    <subcomponent xsi:type="aadl2:DataSubcomponent" href="../CSW.aadl#/0/@ownedPublicSection/@ownedClassifier.1/@ownedDataSubcomponent.16"/>
    <index>0</index>
    <classifier xsi:type="aadl2:DataImplementation" href="../DataType/sensor_selection.aadl#sensor_selection.sensor_selection.impl"/>
  </componentInstance>
  <componentInstance name="sensor_correction" category="data">
    <ownedPropertyAssociation xsi:type="instance:PropertyAssociationInstance">
      <property href="../../../../plugin/org.osate.contribution.sei/resources/properties/Data_Model.aadl#Data_Model.Data_Representation"/>
      <ownedValue>
        <ownedValue xsi:type="aadl2:NamedValue">
          <namedValue xsi:type="aadl2:EnumerationLiteral" href="../../../../plugin/org.osate.contribution.sei/resources/properties/Data_Model.aadl#/0/@ownedProperty.4/@ownedPropertyType/@ownedLiteral.8"/>
        </ownedValue>
      </ownedValue>
      <propertyAssociation href="../DataType/sensor_correction.aadl#/0/@ownedPublicSection/@ownedClassifier.0/@ownedPropertyAssociation.0"/>
    </ownedPropertyAssociation>
    <componentInstance name="timestamp" category="data">
      <ownedPropertyAssociation xsi:type="instance:PropertyAssociationInstance">
        <property href="../../../../plugin/org.osate.contribution.sei/resources/properties/Data_Model.aadl#Data_Model.Data_Representation"/>
        <ownedValue>
          <ownedValue xsi:type="aadl2:NamedValue">
            <namedValue xsi:type="aadl2:EnumerationLiteral" href="../../../../plugin/org.osate.contribution.sei/resources/properties/Data_Model.aadl#/0/@ownedProperty.4/@ownedPropertyType/@ownedLiteral.6"/>
          </ownedValue>
        </ownedValue>
        <propertyAssociation href="../../../../plugin/org.osate.contribution.sei/resources/packages/Base_Types.aadl#/0/@ownedPublicSection/@ownedClassifier.1/@ownedPropertyAssociation.0"/>
      </ownedPropertyAssociation>
      <ownedPropertyAssociation xsi:type="instance:PropertyAssociationInstance">
        <property href="../../../../plugin/org.osate.contribution.sei/resources/properties/Data_Model.aadl#Data_Model.Number_Representation"/>
        <ownedValue>
          <ownedValue xsi:type="aadl2:NamedValue">
            <namedValue xsi:type="aadl2:EnumerationLiteral" href="../../../../plugin/org.osate.contribution.sei/resources/properties/Data_Model.aadl#/0/@ownedProperty.13/@ownedPropertyType/@ownedLiteral.1"/>
          </ownedValue>
        </ownedValue>
        <propertyAssociation href="../../../../plugin/org.osate.contribution.sei/resources/packages/Base_Types.aadl#/0/@ownedPublicSection/@ownedClassifier.9/@ownedPropertyAssociation.0"/>
      </ownedPropertyAssociation>
      <ownedPropertyAssociation xsi:type="instance:PropertyAssociationInstance">
        <property href="../../../../plugin/org.osate.workspace/resources/properties/Predeclared_Property_Sets/Memory_Properties.aadl#Memory_Properties.Data_Size"/>
        <ownedValue>
          <ownedValue xsi:type="aadl2:IntegerLiteral" value="8">
            <unit href="../../../../plugin/org.osate.workspace/resources/properties/Predeclared_Property_Sets/AADL_Project.aadl#/0/@ownedPropertyType.15/@ownedLiteral.1"/>
          </ownedValue>
        </ownedValue>
        <propertyAssociation href="../../../../plugin/org.osate.contribution.sei/resources/packages/Base_Types.aadl#/0/@ownedPublicSection/@ownedClassifier.9/@ownedPropertyAssociation.1"/>
      </ownedPropertyAssociation>
      <subcomponent xsi:type="aadl2:DataSubcomponent" href="../DataType/sensor_correction.aadl#/0/@ownedPublicSection/@ownedClassifier.1/@ownedDataSubcomponent.0"/>
      <index>0</index>
      <classifier xsi:type="aadl2:DataType" href="../../../../plugin/org.osate.contribution.sei/resources/packages/Base_Types.aadl#Base_Types.Unsigned_64"/>
    </componentInstance>
    <componentInstance name="gyro_offset_0" category="data">
      <ownedPropertyAssociation xsi:type="instance:PropertyAssociationInstance">
        <property href="../../../../plugin/org.osate.contribution.sei/resources/properties/Data_Model.aadl#Data_Model.Data_Representation"/>
        <ownedValue>
          <ownedValue xsi:type="aadl2:NamedValue">
            <namedValue xsi:type="aadl2:EnumerationLiteral" href="../../../../plugin/org.osate.contribution.sei/resources/properties/Data_Model.aadl#/0/@ownedProperty.4/@ownedPropertyType/@ownedLiteral.4"/>
          </ownedValue>
        </ownedValue>
        <propertyAssociation href="../../../../plugin/org.osate.contribution.sei/resources/packages/Base_Types.aadl#/0/@ownedPublicSection/@ownedClassifier.11/@ownedPropertyAssociation.0"/>
      </ownedPropertyAssociation>
      <ownedPropertyAssociation xsi:type="instance:PropertyAssociationInstance">
        <property href="../../../../plugin/org.osate.workspace/resources/properties/Predeclared_Property_Sets/Memory_Properties.aadl#Memory_Properties.Data_Size"/>
        <ownedValue>
          <ownedValue xsi:type="aadl2:IntegerLiteral" value="4">
            <unit href="../../../../plugin/org.osate.workspace/resources/properties/Predeclared_Property_Sets/AADL_Project.aadl#/0/@ownedPropertyType.15/@ownedLiteral.1"/>
          </ownedValue>
        </ownedValue>
        <propertyAssociation href="../../../../plugin/org.osate.contribution.sei/resources/packages/Base_Types.aadl#/0/@ownedPublicSection/@ownedClassifier.12/@ownedPropertyAssociation.1"/>
      </ownedPropertyAssociation>
      <ownedPropertyAssociation xsi:type="instance:PropertyAssociationInstance">
        <property href="../../../../plugin/org.osate.contribution.sei/resources/properties/Data_Model.aadl#Data_Model.IEEE754_Precision"/>
        <ownedValue>
          <ownedValue xsi:type="aadl2:NamedValue">
            <namedValue xsi:type="aadl2:EnumerationLiteral" href="../../../../plugin/org.osate.contribution.sei/resources/properties/Data_Model.aadl#/0/@ownedProperty.9/@ownedPropertyType/@ownedLiteral.0"/>
          </ownedValue>
        </ownedValue>
        <propertyAssociation href="../../../../plugin/org.osate.contribution.sei/resources/packages/Base_Types.aadl#/0/@ownedPublicSection/@ownedClassifier.12/@ownedPropertyAssociation.0"/>
      </ownedPropertyAssociation>
      <subcomponent xsi:type="aadl2:DataSubcomponent" href="../DataType/sensor_correction.aadl#/0/@ownedPublicSection/@ownedClassifier.1/@ownedDataSubcomponent.1"/>
      <index>1</index>
      <classifier xsi:type="aadl2:DataType" href="../../../../plugin/org.osate.contribution.sei/resources/packages/Base_Types.aadl#Base_Types.Float_32"/>
    </componentInstance>
    <componentInstance name="gyro_offset_0" category="data">
      <ownedPropertyAssociation xsi:type="instance:PropertyAssociationInstance">
        <property href="../../../../plugin/org.osate.contribution.sei/resources/properties/Data_Model.aadl#Data_Model.Data_Representation"/>
        <ownedValue>
          <ownedValue xsi:type="aadl2:NamedValue">
            <namedValue xsi:type="aadl2:EnumerationLiteral" href="../../../../plugin/org.osate.contribution.sei/resources/properties/Data_Model.aadl#/0/@ownedProperty.4/@ownedPropertyType/@ownedLiteral.4"/>
          </ownedValue>
        </ownedValue>
        <propertyAssociation href="../../../../plugin/org.osate.contribution.sei/resources/packages/Base_Types.aadl#/0/@ownedPublicSection/@ownedClassifier.11/@ownedPropertyAssociation.0"/>
      </ownedPropertyAssociation>
      <ownedPropertyAssociation xsi:type="instance:PropertyAssociationInstance">
        <property href="../../../../plugin/org.osate.workspace/resources/properties/Predeclared_Property_Sets/Memory_Properties.aadl#Memory_Properties.Data_Size"/>
        <ownedValue>
          <ownedValue xsi:type="aadl2:IntegerLiteral" value="4">
            <unit href="../../../../plugin/org.osate.workspace/resources/properties/Predeclared_Property_Sets/AADL_Project.aadl#/0/@ownedPropertyType.15/@ownedLiteral.1"/>
          </ownedValue>
        </ownedValue>
        <propertyAssociation href="../../../../plugin/org.osate.contribution.sei/resources/packages/Base_Types.aadl#/0/@ownedPublicSection/@ownedClassifier.12/@ownedPropertyAssociation.1"/>
      </ownedPropertyAssociation>
      <ownedPropertyAssociation xsi:type="instance:PropertyAssociationInstance">
        <property href="../../../../plugin/org.osate.contribution.sei/resources/properties/Data_Model.aadl#Data_Model.IEEE754_Precision"/>
        <ownedValue>
          <ownedValue xsi:type="aadl2:NamedValue">
            <namedValue xsi:type="aadl2:EnumerationLiteral" href="../../../../plugin/org.osate.contribution.sei/resources/properties/Data_Model.aadl#/0/@ownedProperty.9/@ownedPropertyType/@ownedLiteral.0"/>
          </ownedValue>
        </ownedValue>
        <propertyAssociation href="../../../../plugin/org.osate.contribution.sei/resources/packages/Base_Types.aadl#/0/@ownedPublicSection/@ownedClassifier.12/@ownedPropertyAssociation.0"/>
      </ownedPropertyAssociation>
      <subcomponent xsi:type="aadl2:DataSubcomponent" href="../DataType/sensor_correction.aadl#/0/@ownedPublicSection/@ownedClassifier.1/@ownedDataSubcomponent.1"/>
      <index>2</index>
      <classifier xsi:type="aadl2:DataType" href="../../../../plugin/org.osate.contribution.sei/resources/packages/Base_Types.aadl#Base_Types.Float_32"/>
    </componentInstance>
    <componentInstance name="gyro_offset_0" category="data">
      <ownedPropertyAssociation xsi:type="instance:PropertyAssociationInstance">
        <property href="../../../../plugin/org.osate.contribution.sei/resources/properties/Data_Model.aadl#Data_Model.Data_Representation"/>
        <ownedValue>
          <ownedValue xsi:type="aadl2:NamedValue">
            <namedValue xsi:type="aadl2:EnumerationLiteral" href="../../../../plugin/org.osate.contribution.sei/resources/properties/Data_Model.aadl#/0/@ownedProperty.4/@ownedPropertyType/@ownedLiteral.4"/>
          </ownedValue>
        </ownedValue>
        <propertyAssociation href="../../../../plugin/org.osate.contribution.sei/resources/packages/Base_Types.aadl#/0/@ownedPublicSection/@ownedClassifier.11/@ownedPropertyAssociation.0"/>
      </ownedPropertyAssociation>
      <ownedPropertyAssociation xsi:type="instance:PropertyAssociationInstance">
        <property href="../../../../plugin/org.osate.workspace/resources/properties/Predeclared_Property_Sets/Memory_Properties.aadl#Memory_Properties.Data_Size"/>
        <ownedValue>
          <ownedValue xsi:type="aadl2:IntegerLiteral" value="4">
            <unit href="../../../../plugin/org.osate.workspace/resources/properties/Predeclared_Property_Sets/AADL_Project.aadl#/0/@ownedPropertyType.15/@ownedLiteral.1"/>
          </ownedValue>
        </ownedValue>
        <propertyAssociation href="../../../../plugin/org.osate.contribution.sei/resources/packages/Base_Types.aadl#/0/@ownedPublicSection/@ownedClassifier.12/@ownedPropertyAssociation.1"/>
      </ownedPropertyAssociation>
      <ownedPropertyAssociation xsi:type="instance:PropertyAssociationInstance">
        <property href="../../../../plugin/org.osate.contribution.sei/resources/properties/Data_Model.aadl#Data_Model.IEEE754_Precision"/>
        <ownedValue>
          <ownedValue xsi:type="aadl2:NamedValue">
            <namedValue xsi:type="aadl2:EnumerationLiteral" href="../../../../plugin/org.osate.contribution.sei/resources/properties/Data_Model.aadl#/0/@ownedProperty.9/@ownedPropertyType/@ownedLiteral.0"/>
          </ownedValue>
        </ownedValue>
        <propertyAssociation href="../../../../plugin/org.osate.contribution.sei/resources/packages/Base_Types.aadl#/0/@ownedPublicSection/@ownedClassifier.12/@ownedPropertyAssociation.0"/>
      </ownedPropertyAssociation>
      <subcomponent xsi:type="aadl2:DataSubcomponent" href="../DataType/sensor_correction.aadl#/0/@ownedPublicSection/@ownedClassifier.1/@ownedDataSubcomponent.1"/>
      <index>3</index>
      <classifier xsi:type="aadl2:DataType" href="../../../../plugin/org.osate.contribution.sei/resources/packages/Base_Types.aadl#Base_Types.Float_32"/>
    </componentInstance>
    <componentInstance name="gyro_scale_0" category="data">
      <ownedPropertyAssociation xsi:type="instance:PropertyAssociationInstance">
        <property href="../../../../plugin/org.osate.contribution.sei/resources/properties/Data_Model.aadl#Data_Model.Data_Representation"/>
        <ownedValue>
          <ownedValue xsi:type="aadl2:NamedValue">
            <namedValue xsi:type="aadl2:EnumerationLiteral" href="../../../../plugin/org.osate.contribution.sei/resources/properties/Data_Model.aadl#/0/@ownedProperty.4/@ownedPropertyType/@ownedLiteral.4"/>
          </ownedValue>
        </ownedValue>
        <propertyAssociation href="../../../../plugin/org.osate.contribution.sei/resources/packages/Base_Types.aadl#/0/@ownedPublicSection/@ownedClassifier.11/@ownedPropertyAssociation.0"/>
      </ownedPropertyAssociation>
      <ownedPropertyAssociation xsi:type="instance:PropertyAssociationInstance">
        <property href="../../../../plugin/org.osate.workspace/resources/properties/Predeclared_Property_Sets/Memory_Properties.aadl#Memory_Properties.Data_Size"/>
        <ownedValue>
          <ownedValue xsi:type="aadl2:IntegerLiteral" value="4">
            <unit href="../../../../plugin/org.osate.workspace/resources/properties/Predeclared_Property_Sets/AADL_Project.aadl#/0/@ownedPropertyType.15/@ownedLiteral.1"/>
          </ownedValue>
        </ownedValue>
        <propertyAssociation href="../../../../plugin/org.osate.contribution.sei/resources/packages/Base_Types.aadl#/0/@ownedPublicSection/@ownedClassifier.12/@ownedPropertyAssociation.1"/>
      </ownedPropertyAssociation>
      <ownedPropertyAssociation xsi:type="instance:PropertyAssociationInstance">
        <property href="../../../../plugin/org.osate.contribution.sei/resources/properties/Data_Model.aadl#Data_Model.IEEE754_Precision"/>
        <ownedValue>
          <ownedValue xsi:type="aadl2:NamedValue">
            <namedValue xsi:type="aadl2:EnumerationLiteral" href="../../../../plugin/org.osate.contribution.sei/resources/properties/Data_Model.aadl#/0/@ownedProperty.9/@ownedPropertyType/@ownedLiteral.0"/>
          </ownedValue>
        </ownedValue>
        <propertyAssociation href="../../../../plugin/org.osate.contribution.sei/resources/packages/Base_Types.aadl#/0/@ownedPublicSection/@ownedClassifier.12/@ownedPropertyAssociation.0"/>
      </ownedPropertyAssociation>
      <subcomponent xsi:type="aadl2:DataSubcomponent" href="../DataType/sensor_correction.aadl#/0/@ownedPublicSection/@ownedClassifier.1/@ownedDataSubcomponent.2"/>
      <index>1</index>
      <classifier xsi:type="aadl2:DataType" href="../../../../plugin/org.osate.contribution.sei/resources/packages/Base_Types.aadl#Base_Types.Float_32"/>
    </componentInstance>
    <componentInstance name="gyro_scale_0" category="data">
      <ownedPropertyAssociation xsi:type="instance:PropertyAssociationInstance">
        <property href="../../../../plugin/org.osate.contribution.sei/resources/properties/Data_Model.aadl#Data_Model.Data_Representation"/>
        <ownedValue>
          <ownedValue xsi:type="aadl2:NamedValue">
            <namedValue xsi:type="aadl2:EnumerationLiteral" href="../../../../plugin/org.osate.contribution.sei/resources/properties/Data_Model.aadl#/0/@ownedProperty.4/@ownedPropertyType/@ownedLiteral.4"/>
          </ownedValue>
        </ownedValue>
        <propertyAssociation href="../../../../plugin/org.osate.contribution.sei/resources/packages/Base_Types.aadl#/0/@ownedPublicSection/@ownedClassifier.11/@ownedPropertyAssociation.0"/>
      </ownedPropertyAssociation>
      <ownedPropertyAssociation xsi:type="instance:PropertyAssociationInstance">
        <property href="../../../../plugin/org.osate.workspace/resources/properties/Predeclared_Property_Sets/Memory_Properties.aadl#Memory_Properties.Data_Size"/>
        <ownedValue>
          <ownedValue xsi:type="aadl2:IntegerLiteral" value="4">
            <unit href="../../../../plugin/org.osate.workspace/resources/properties/Predeclared_Property_Sets/AADL_Project.aadl#/0/@ownedPropertyType.15/@ownedLiteral.1"/>
          </ownedValue>
        </ownedValue>
        <propertyAssociation href="../../../../plugin/org.osate.contribution.sei/resources/packages/Base_Types.aadl#/0/@ownedPublicSection/@ownedClassifier.12/@ownedPropertyAssociation.1"/>
      </ownedPropertyAssociation>
      <ownedPropertyAssociation xsi:type="instance:PropertyAssociationInstance">
        <property href="../../../../plugin/org.osate.contribution.sei/resources/properties/Data_Model.aadl#Data_Model.IEEE754_Precision"/>
        <ownedValue>
          <ownedValue xsi:type="aadl2:NamedValue">
            <namedValue xsi:type="aadl2:EnumerationLiteral" href="../../../../plugin/org.osate.contribution.sei/resources/properties/Data_Model.aadl#/0/@ownedProperty.9/@ownedPropertyType/@ownedLiteral.0"/>
          </ownedValue>
        </ownedValue>
        <propertyAssociation href="../../../../plugin/org.osate.contribution.sei/resources/packages/Base_Types.aadl#/0/@ownedPublicSection/@ownedClassifier.12/@ownedPropertyAssociation.0"/>
      </ownedPropertyAssociation>
      <subcomponent xsi:type="aadl2:DataSubcomponent" href="../DataType/sensor_correction.aadl#/0/@ownedPublicSection/@ownedClassifier.1/@ownedDataSubcomponent.2"/>
      <index>2</index>
      <classifier xsi:type="aadl2:DataType" href="../../../../plugin/org.osate.contribution.sei/resources/packages/Base_Types.aadl#Base_Types.Float_32"/>
    </componentInstance>
    <componentInstance name="gyro_scale_0" category="data">
      <ownedPropertyAssociation xsi:type="instance:PropertyAssociationInstance">
        <property href="../../../../plugin/org.osate.contribution.sei/resources/properties/Data_Model.aadl#Data_Model.Data_Representation"/>
        <ownedValue>
          <ownedValue xsi:type="aadl2:NamedValue">
            <namedValue xsi:type="aadl2:EnumerationLiteral" href="../../../../plugin/org.osate.contribution.sei/resources/properties/Data_Model.aadl#/0/@ownedProperty.4/@ownedPropertyType/@ownedLiteral.4"/>
          </ownedValue>
        </ownedValue>
        <propertyAssociation href="../../../../plugin/org.osate.contribution.sei/resources/packages/Base_Types.aadl#/0/@ownedPublicSection/@ownedClassifier.11/@ownedPropertyAssociation.0"/>
      </ownedPropertyAssociation>
      <ownedPropertyAssociation xsi:type="instance:PropertyAssociationInstance">
        <property href="../../../../plugin/org.osate.workspace/resources/properties/Predeclared_Property_Sets/Memory_Properties.aadl#Memory_Properties.Data_Size"/>
        <ownedValue>
          <ownedValue xsi:type="aadl2:IntegerLiteral" value="4">
            <unit href="../../../../plugin/org.osate.workspace/resources/properties/Predeclared_Property_Sets/AADL_Project.aadl#/0/@ownedPropertyType.15/@ownedLiteral.1"/>
          </ownedValue>
        </ownedValue>
        <propertyAssociation href="../../../../plugin/org.osate.contribution.sei/resources/packages/Base_Types.aadl#/0/@ownedPublicSection/@ownedClassifier.12/@ownedPropertyAssociation.1"/>
      </ownedPropertyAssociation>
      <ownedPropertyAssociation xsi:type="instance:PropertyAssociationInstance">
        <property href="../../../../plugin/org.osate.contribution.sei/resources/properties/Data_Model.aadl#Data_Model.IEEE754_Precision"/>
        <ownedValue>
          <ownedValue xsi:type="aadl2:NamedValue">
            <namedValue xsi:type="aadl2:EnumerationLiteral" href="../../../../plugin/org.osate.contribution.sei/resources/properties/Data_Model.aadl#/0/@ownedProperty.9/@ownedPropertyType/@ownedLiteral.0"/>
          </ownedValue>
        </ownedValue>
        <propertyAssociation href="../../../../plugin/org.osate.contribution.sei/resources/packages/Base_Types.aadl#/0/@ownedPublicSection/@ownedClassifier.12/@ownedPropertyAssociation.0"/>
      </ownedPropertyAssociation>
      <subcomponent xsi:type="aadl2:DataSubcomponent" href="../DataType/sensor_correction.aadl#/0/@ownedPublicSection/@ownedClassifier.1/@ownedDataSubcomponent.2"/>
      <index>3</index>
      <classifier xsi:type="aadl2:DataType" href="../../../../plugin/org.osate.contribution.sei/resources/packages/Base_Types.aadl#Base_Types.Float_32"/>
    </componentInstance>
    <componentInstance name="gyro_offset_1" category="data">
      <ownedPropertyAssociation xsi:type="instance:PropertyAssociationInstance">
        <property href="../../../../plugin/org.osate.contribution.sei/resources/properties/Data_Model.aadl#Data_Model.Data_Representation"/>
        <ownedValue>
          <ownedValue xsi:type="aadl2:NamedValue">
            <namedValue xsi:type="aadl2:EnumerationLiteral" href="../../../../plugin/org.osate.contribution.sei/resources/properties/Data_Model.aadl#/0/@ownedProperty.4/@ownedPropertyType/@ownedLiteral.4"/>
          </ownedValue>
        </ownedValue>
        <propertyAssociation href="../../../../plugin/org.osate.contribution.sei/resources/packages/Base_Types.aadl#/0/@ownedPublicSection/@ownedClassifier.11/@ownedPropertyAssociation.0"/>
      </ownedPropertyAssociation>
      <ownedPropertyAssociation xsi:type="instance:PropertyAssociationInstance">
        <property href="../../../../plugin/org.osate.workspace/resources/properties/Predeclared_Property_Sets/Memory_Properties.aadl#Memory_Properties.Data_Size"/>
        <ownedValue>
          <ownedValue xsi:type="aadl2:IntegerLiteral" value="4">
            <unit href="../../../../plugin/org.osate.workspace/resources/properties/Predeclared_Property_Sets/AADL_Project.aadl#/0/@ownedPropertyType.15/@ownedLiteral.1"/>
          </ownedValue>
        </ownedValue>
        <propertyAssociation href="../../../../plugin/org.osate.contribution.sei/resources/packages/Base_Types.aadl#/0/@ownedPublicSection/@ownedClassifier.12/@ownedPropertyAssociation.1"/>
      </ownedPropertyAssociation>
      <ownedPropertyAssociation xsi:type="instance:PropertyAssociationInstance">
        <property href="../../../../plugin/org.osate.contribution.sei/resources/properties/Data_Model.aadl#Data_Model.IEEE754_Precision"/>
        <ownedValue>
          <ownedValue xsi:type="aadl2:NamedValue">
            <namedValue xsi:type="aadl2:EnumerationLiteral" href="../../../../plugin/org.osate.contribution.sei/resources/properties/Data_Model.aadl#/0/@ownedProperty.9/@ownedPropertyType/@ownedLiteral.0"/>
          </ownedValue>
        </ownedValue>
        <propertyAssociation href="../../../../plugin/org.osate.contribution.sei/resources/packages/Base_Types.aadl#/0/@ownedPublicSection/@ownedClassifier.12/@ownedPropertyAssociation.0"/>
      </ownedPropertyAssociation>
      <subcomponent xsi:type="aadl2:DataSubcomponent" href="../DataType/sensor_correction.aadl#/0/@ownedPublicSection/@ownedClassifier.1/@ownedDataSubcomponent.3"/>
      <index>1</index>
      <classifier xsi:type="aadl2:DataType" href="../../../../plugin/org.osate.contribution.sei/resources/packages/Base_Types.aadl#Base_Types.Float_32"/>
    </componentInstance>
    <componentInstance name="gyro_offset_1" category="data">
      <ownedPropertyAssociation xsi:type="instance:PropertyAssociationInstance">
        <property href="../../../../plugin/org.osate.contribution.sei/resources/properties/Data_Model.aadl#Data_Model.Data_Representation"/>
        <ownedValue>
          <ownedValue xsi:type="aadl2:NamedValue">
            <namedValue xsi:type="aadl2:EnumerationLiteral" href="../../../../plugin/org.osate.contribution.sei/resources/properties/Data_Model.aadl#/0/@ownedProperty.4/@ownedPropertyType/@ownedLiteral.4"/>
          </ownedValue>
        </ownedValue>
        <propertyAssociation href="../../../../plugin/org.osate.contribution.sei/resources/packages/Base_Types.aadl#/0/@ownedPublicSection/@ownedClassifier.11/@ownedPropertyAssociation.0"/>
      </ownedPropertyAssociation>
      <ownedPropertyAssociation xsi:type="instance:PropertyAssociationInstance">
        <property href="../../../../plugin/org.osate.workspace/resources/properties/Predeclared_Property_Sets/Memory_Properties.aadl#Memory_Properties.Data_Size"/>
        <ownedValue>
          <ownedValue xsi:type="aadl2:IntegerLiteral" value="4">
            <unit href="../../../../plugin/org.osate.workspace/resources/properties/Predeclared_Property_Sets/AADL_Project.aadl#/0/@ownedPropertyType.15/@ownedLiteral.1"/>
          </ownedValue>
        </ownedValue>
        <propertyAssociation href="../../../../plugin/org.osate.contribution.sei/resources/packages/Base_Types.aadl#/0/@ownedPublicSection/@ownedClassifier.12/@ownedPropertyAssociation.1"/>
      </ownedPropertyAssociation>
      <ownedPropertyAssociation xsi:type="instance:PropertyAssociationInstance">
        <property href="../../../../plugin/org.osate.contribution.sei/resources/properties/Data_Model.aadl#Data_Model.IEEE754_Precision"/>
        <ownedValue>
          <ownedValue xsi:type="aadl2:NamedValue">
            <namedValue xsi:type="aadl2:EnumerationLiteral" href="../../../../plugin/org.osate.contribution.sei/resources/properties/Data_Model.aadl#/0/@ownedProperty.9/@ownedPropertyType/@ownedLiteral.0"/>
          </ownedValue>
        </ownedValue>
        <propertyAssociation href="../../../../plugin/org.osate.contribution.sei/resources/packages/Base_Types.aadl#/0/@ownedPublicSection/@ownedClassifier.12/@ownedPropertyAssociation.0"/>
      </ownedPropertyAssociation>
      <subcomponent xsi:type="aadl2:DataSubcomponent" href="../DataType/sensor_correction.aadl#/0/@ownedPublicSection/@ownedClassifier.1/@ownedDataSubcomponent.3"/>
      <index>2</index>
      <classifier xsi:type="aadl2:DataType" href="../../../../plugin/org.osate.contribution.sei/resources/packages/Base_Types.aadl#Base_Types.Float_32"/>
    </componentInstance>
    <componentInstance name="gyro_offset_1" category="data">
      <ownedPropertyAssociation xsi:type="instance:PropertyAssociationInstance">
        <property href="../../../../plugin/org.osate.contribution.sei/resources/properties/Data_Model.aadl#Data_Model.Data_Representation"/>
        <ownedValue>
          <ownedValue xsi:type="aadl2:NamedValue">
            <namedValue xsi:type="aadl2:EnumerationLiteral" href="../../../../plugin/org.osate.contribution.sei/resources/properties/Data_Model.aadl#/0/@ownedProperty.4/@ownedPropertyType/@ownedLiteral.4"/>
          </ownedValue>
        </ownedValue>
        <propertyAssociation href="../../../../plugin/org.osate.contribution.sei/resources/packages/Base_Types.aadl#/0/@ownedPublicSection/@ownedClassifier.11/@ownedPropertyAssociation.0"/>
      </ownedPropertyAssociation>
      <ownedPropertyAssociation xsi:type="instance:PropertyAssociationInstance">
        <property href="../../../../plugin/org.osate.workspace/resources/properties/Predeclared_Property_Sets/Memory_Properties.aadl#Memory_Properties.Data_Size"/>
        <ownedValue>
          <ownedValue xsi:type="aadl2:IntegerLiteral" value="4">
            <unit href="../../../../plugin/org.osate.workspace/resources/properties/Predeclared_Property_Sets/AADL_Project.aadl#/0/@ownedPropertyType.15/@ownedLiteral.1"/>
          </ownedValue>
        </ownedValue>
        <propertyAssociation href="../../../../plugin/org.osate.contribution.sei/resources/packages/Base_Types.aadl#/0/@ownedPublicSection/@ownedClassifier.12/@ownedPropertyAssociation.1"/>
      </ownedPropertyAssociation>
      <ownedPropertyAssociation xsi:type="instance:PropertyAssociationInstance">
        <property href="../../../../plugin/org.osate.contribution.sei/resources/properties/Data_Model.aadl#Data_Model.IEEE754_Precision"/>
        <ownedValue>
          <ownedValue xsi:type="aadl2:NamedValue">
            <namedValue xsi:type="aadl2:EnumerationLiteral" href="../../../../plugin/org.osate.contribution.sei/resources/properties/Data_Model.aadl#/0/@ownedProperty.9/@ownedPropertyType/@ownedLiteral.0"/>
          </ownedValue>
        </ownedValue>
        <propertyAssociation href="../../../../plugin/org.osate.contribution.sei/resources/packages/Base_Types.aadl#/0/@ownedPublicSection/@ownedClassifier.12/@ownedPropertyAssociation.0"/>
      </ownedPropertyAssociation>
      <subcomponent xsi:type="aadl2:DataSubcomponent" href="../DataType/sensor_correction.aadl#/0/@ownedPublicSection/@ownedClassifier.1/@ownedDataSubcomponent.3"/>
      <index>3</index>
      <classifier xsi:type="aadl2:DataType" href="../../../../plugin/org.osate.contribution.sei/resources/packages/Base_Types.aadl#Base_Types.Float_32"/>
    </componentInstance>
    <componentInstance name="gyro_scale_1" category="data">
      <ownedPropertyAssociation xsi:type="instance:PropertyAssociationInstance">
        <property href="../../../../plugin/org.osate.contribution.sei/resources/properties/Data_Model.aadl#Data_Model.Data_Representation"/>
        <ownedValue>
          <ownedValue xsi:type="aadl2:NamedValue">
            <namedValue xsi:type="aadl2:EnumerationLiteral" href="../../../../plugin/org.osate.contribution.sei/resources/properties/Data_Model.aadl#/0/@ownedProperty.4/@ownedPropertyType/@ownedLiteral.4"/>
          </ownedValue>
        </ownedValue>
        <propertyAssociation href="../../../../plugin/org.osate.contribution.sei/resources/packages/Base_Types.aadl#/0/@ownedPublicSection/@ownedClassifier.11/@ownedPropertyAssociation.0"/>
      </ownedPropertyAssociation>
      <ownedPropertyAssociation xsi:type="instance:PropertyAssociationInstance">
        <property href="../../../../plugin/org.osate.workspace/resources/properties/Predeclared_Property_Sets/Memory_Properties.aadl#Memory_Properties.Data_Size"/>
        <ownedValue>
          <ownedValue xsi:type="aadl2:IntegerLiteral" value="4">
            <unit href="../../../../plugin/org.osate.workspace/resources/properties/Predeclared_Property_Sets/AADL_Project.aadl#/0/@ownedPropertyType.15/@ownedLiteral.1"/>
          </ownedValue>
        </ownedValue>
        <propertyAssociation href="../../../../plugin/org.osate.contribution.sei/resources/packages/Base_Types.aadl#/0/@ownedPublicSection/@ownedClassifier.12/@ownedPropertyAssociation.1"/>
      </ownedPropertyAssociation>
      <ownedPropertyAssociation xsi:type="instance:PropertyAssociationInstance">
        <property href="../../../../plugin/org.osate.contribution.sei/resources/properties/Data_Model.aadl#Data_Model.IEEE754_Precision"/>
        <ownedValue>
          <ownedValue xsi:type="aadl2:NamedValue">
            <namedValue xsi:type="aadl2:EnumerationLiteral" href="../../../../plugin/org.osate.contribution.sei/resources/properties/Data_Model.aadl#/0/@ownedProperty.9/@ownedPropertyType/@ownedLiteral.0"/>
          </ownedValue>
        </ownedValue>
        <propertyAssociation href="../../../../plugin/org.osate.contribution.sei/resources/packages/Base_Types.aadl#/0/@ownedPublicSection/@ownedClassifier.12/@ownedPropertyAssociation.0"/>
      </ownedPropertyAssociation>
      <subcomponent xsi:type="aadl2:DataSubcomponent" href="../DataType/sensor_correction.aadl#/0/@ownedPublicSection/@ownedClassifier.1/@ownedDataSubcomponent.4"/>
      <index>1</index>
      <classifier xsi:type="aadl2:DataType" href="../../../../plugin/org.osate.contribution.sei/resources/packages/Base_Types.aadl#Base_Types.Float_32"/>
    </componentInstance>
    <componentInstance name="gyro_scale_1" category="data">
      <ownedPropertyAssociation xsi:type="instance:PropertyAssociationInstance">
        <property href="../../../../plugin/org.osate.contribution.sei/resources/properties/Data_Model.aadl#Data_Model.Data_Representation"/>
        <ownedValue>
          <ownedValue xsi:type="aadl2:NamedValue">
            <namedValue xsi:type="aadl2:EnumerationLiteral" href="../../../../plugin/org.osate.contribution.sei/resources/properties/Data_Model.aadl#/0/@ownedProperty.4/@ownedPropertyType/@ownedLiteral.4"/>
          </ownedValue>
        </ownedValue>
        <propertyAssociation href="../../../../plugin/org.osate.contribution.sei/resources/packages/Base_Types.aadl#/0/@ownedPublicSection/@ownedClassifier.11/@ownedPropertyAssociation.0"/>
      </ownedPropertyAssociation>
      <ownedPropertyAssociation xsi:type="instance:PropertyAssociationInstance">
        <property href="../../../../plugin/org.osate.workspace/resources/properties/Predeclared_Property_Sets/Memory_Properties.aadl#Memory_Properties.Data_Size"/>
        <ownedValue>
          <ownedValue xsi:type="aadl2:IntegerLiteral" value="4">
            <unit href="../../../../plugin/org.osate.workspace/resources/properties/Predeclared_Property_Sets/AADL_Project.aadl#/0/@ownedPropertyType.15/@ownedLiteral.1"/>
          </ownedValue>
        </ownedValue>
        <propertyAssociation href="../../../../plugin/org.osate.contribution.sei/resources/packages/Base_Types.aadl#/0/@ownedPublicSection/@ownedClassifier.12/@ownedPropertyAssociation.1"/>
      </ownedPropertyAssociation>
      <ownedPropertyAssociation xsi:type="instance:PropertyAssociationInstance">
        <property href="../../../../plugin/org.osate.contribution.sei/resources/properties/Data_Model.aadl#Data_Model.IEEE754_Precision"/>
        <ownedValue>
          <ownedValue xsi:type="aadl2:NamedValue">
            <namedValue xsi:type="aadl2:EnumerationLiteral" href="../../../../plugin/org.osate.contribution.sei/resources/properties/Data_Model.aadl#/0/@ownedProperty.9/@ownedPropertyType/@ownedLiteral.0"/>
          </ownedValue>
        </ownedValue>
        <propertyAssociation href="../../../../plugin/org.osate.contribution.sei/resources/packages/Base_Types.aadl#/0/@ownedPublicSection/@ownedClassifier.12/@ownedPropertyAssociation.0"/>
      </ownedPropertyAssociation>
      <subcomponent xsi:type="aadl2:DataSubcomponent" href="../DataType/sensor_correction.aadl#/0/@ownedPublicSection/@ownedClassifier.1/@ownedDataSubcomponent.4"/>
      <index>2</index>
      <classifier xsi:type="aadl2:DataType" href="../../../../plugin/org.osate.contribution.sei/resources/packages/Base_Types.aadl#Base_Types.Float_32"/>
    </componentInstance>
    <componentInstance name="gyro_scale_1" category="data">
      <ownedPropertyAssociation xsi:type="instance:PropertyAssociationInstance">
        <property href="../../../../plugin/org.osate.contribution.sei/resources/properties/Data_Model.aadl#Data_Model.Data_Representation"/>
        <ownedValue>
          <ownedValue xsi:type="aadl2:NamedValue">
            <namedValue xsi:type="aadl2:EnumerationLiteral" href="../../../../plugin/org.osate.contribution.sei/resources/properties/Data_Model.aadl#/0/@ownedProperty.4/@ownedPropertyType/@ownedLiteral.4"/>
          </ownedValue>
        </ownedValue>
        <propertyAssociation href="../../../../plugin/org.osate.contribution.sei/resources/packages/Base_Types.aadl#/0/@ownedPublicSection/@ownedClassifier.11/@ownedPropertyAssociation.0"/>
      </ownedPropertyAssociation>
      <ownedPropertyAssociation xsi:type="instance:PropertyAssociationInstance">
        <property href="../../../../plugin/org.osate.workspace/resources/properties/Predeclared_Property_Sets/Memory_Properties.aadl#Memory_Properties.Data_Size"/>
        <ownedValue>
          <ownedValue xsi:type="aadl2:IntegerLiteral" value="4">
            <unit href="../../../../plugin/org.osate.workspace/resources/properties/Predeclared_Property_Sets/AADL_Project.aadl#/0/@ownedPropertyType.15/@ownedLiteral.1"/>
          </ownedValue>
        </ownedValue>
        <propertyAssociation href="../../../../plugin/org.osate.contribution.sei/resources/packages/Base_Types.aadl#/0/@ownedPublicSection/@ownedClassifier.12/@ownedPropertyAssociation.1"/>
      </ownedPropertyAssociation>
      <ownedPropertyAssociation xsi:type="instance:PropertyAssociationInstance">
        <property href="../../../../plugin/org.osate.contribution.sei/resources/properties/Data_Model.aadl#Data_Model.IEEE754_Precision"/>
        <ownedValue>
          <ownedValue xsi:type="aadl2:NamedValue">
            <namedValue xsi:type="aadl2:EnumerationLiteral" href="../../../../plugin/org.osate.contribution.sei/resources/properties/Data_Model.aadl#/0/@ownedProperty.9/@ownedPropertyType/@ownedLiteral.0"/>
          </ownedValue>
        </ownedValue>
        <propertyAssociation href="../../../../plugin/org.osate.contribution.sei/resources/packages/Base_Types.aadl#/0/@ownedPublicSection/@ownedClassifier.12/@ownedPropertyAssociation.0"/>
      </ownedPropertyAssociation>
      <subcomponent xsi:type="aadl2:DataSubcomponent" href="../DataType/sensor_correction.aadl#/0/@ownedPublicSection/@ownedClassifier.1/@ownedDataSubcomponent.4"/>
      <index>3</index>
      <classifier xsi:type="aadl2:DataType" href="../../../../plugin/org.osate.contribution.sei/resources/packages/Base_Types.aadl#Base_Types.Float_32"/>
    </componentInstance>
    <componentInstance name="gyro_offset_2" category="data">
      <ownedPropertyAssociation xsi:type="instance:PropertyAssociationInstance">
        <property href="../../../../plugin/org.osate.contribution.sei/resources/properties/Data_Model.aadl#Data_Model.Data_Representation"/>
        <ownedValue>
          <ownedValue xsi:type="aadl2:NamedValue">
            <namedValue xsi:type="aadl2:EnumerationLiteral" href="../../../../plugin/org.osate.contribution.sei/resources/properties/Data_Model.aadl#/0/@ownedProperty.4/@ownedPropertyType/@ownedLiteral.4"/>
          </ownedValue>
        </ownedValue>
        <propertyAssociation href="../../../../plugin/org.osate.contribution.sei/resources/packages/Base_Types.aadl#/0/@ownedPublicSection/@ownedClassifier.11/@ownedPropertyAssociation.0"/>
      </ownedPropertyAssociation>
      <ownedPropertyAssociation xsi:type="instance:PropertyAssociationInstance">
        <property href="../../../../plugin/org.osate.workspace/resources/properties/Predeclared_Property_Sets/Memory_Properties.aadl#Memory_Properties.Data_Size"/>
        <ownedValue>
          <ownedValue xsi:type="aadl2:IntegerLiteral" value="4">
            <unit href="../../../../plugin/org.osate.workspace/resources/properties/Predeclared_Property_Sets/AADL_Project.aadl#/0/@ownedPropertyType.15/@ownedLiteral.1"/>
          </ownedValue>
        </ownedValue>
        <propertyAssociation href="../../../../plugin/org.osate.contribution.sei/resources/packages/Base_Types.aadl#/0/@ownedPublicSection/@ownedClassifier.12/@ownedPropertyAssociation.1"/>
      </ownedPropertyAssociation>
      <ownedPropertyAssociation xsi:type="instance:PropertyAssociationInstance">
        <property href="../../../../plugin/org.osate.contribution.sei/resources/properties/Data_Model.aadl#Data_Model.IEEE754_Precision"/>
        <ownedValue>
          <ownedValue xsi:type="aadl2:NamedValue">
            <namedValue xsi:type="aadl2:EnumerationLiteral" href="../../../../plugin/org.osate.contribution.sei/resources/properties/Data_Model.aadl#/0/@ownedProperty.9/@ownedPropertyType/@ownedLiteral.0"/>
          </ownedValue>
        </ownedValue>
        <propertyAssociation href="../../../../plugin/org.osate.contribution.sei/resources/packages/Base_Types.aadl#/0/@ownedPublicSection/@ownedClassifier.12/@ownedPropertyAssociation.0"/>
      </ownedPropertyAssociation>
      <subcomponent xsi:type="aadl2:DataSubcomponent" href="../DataType/sensor_correction.aadl#/0/@ownedPublicSection/@ownedClassifier.1/@ownedDataSubcomponent.5"/>
      <index>1</index>
      <classifier xsi:type="aadl2:DataType" href="../../../../plugin/org.osate.contribution.sei/resources/packages/Base_Types.aadl#Base_Types.Float_32"/>
    </componentInstance>
    <componentInstance name="gyro_offset_2" category="data">
      <ownedPropertyAssociation xsi:type="instance:PropertyAssociationInstance">
        <property href="../../../../plugin/org.osate.contribution.sei/resources/properties/Data_Model.aadl#Data_Model.Data_Representation"/>
        <ownedValue>
          <ownedValue xsi:type="aadl2:NamedValue">
            <namedValue xsi:type="aadl2:EnumerationLiteral" href="../../../../plugin/org.osate.contribution.sei/resources/properties/Data_Model.aadl#/0/@ownedProperty.4/@ownedPropertyType/@ownedLiteral.4"/>
          </ownedValue>
        </ownedValue>
        <propertyAssociation href="../../../../plugin/org.osate.contribution.sei/resources/packages/Base_Types.aadl#/0/@ownedPublicSection/@ownedClassifier.11/@ownedPropertyAssociation.0"/>
      </ownedPropertyAssociation>
      <ownedPropertyAssociation xsi:type="instance:PropertyAssociationInstance">
        <property href="../../../../plugin/org.osate.workspace/resources/properties/Predeclared_Property_Sets/Memory_Properties.aadl#Memory_Properties.Data_Size"/>
        <ownedValue>
          <ownedValue xsi:type="aadl2:IntegerLiteral" value="4">
            <unit href="../../../../plugin/org.osate.workspace/resources/properties/Predeclared_Property_Sets/AADL_Project.aadl#/0/@ownedPropertyType.15/@ownedLiteral.1"/>
          </ownedValue>
        </ownedValue>
        <propertyAssociation href="../../../../plugin/org.osate.contribution.sei/resources/packages/Base_Types.aadl#/0/@ownedPublicSection/@ownedClassifier.12/@ownedPropertyAssociation.1"/>
      </ownedPropertyAssociation>
      <ownedPropertyAssociation xsi:type="instance:PropertyAssociationInstance">
        <property href="../../../../plugin/org.osate.contribution.sei/resources/properties/Data_Model.aadl#Data_Model.IEEE754_Precision"/>
        <ownedValue>
          <ownedValue xsi:type="aadl2:NamedValue">
            <namedValue xsi:type="aadl2:EnumerationLiteral" href="../../../../plugin/org.osate.contribution.sei/resources/properties/Data_Model.aadl#/0/@ownedProperty.9/@ownedPropertyType/@ownedLiteral.0"/>
          </ownedValue>
        </ownedValue>
        <propertyAssociation href="../../../../plugin/org.osate.contribution.sei/resources/packages/Base_Types.aadl#/0/@ownedPublicSection/@ownedClassifier.12/@ownedPropertyAssociation.0"/>
      </ownedPropertyAssociation>
      <subcomponent xsi:type="aadl2:DataSubcomponent" href="../DataType/sensor_correction.aadl#/0/@ownedPublicSection/@ownedClassifier.1/@ownedDataSubcomponent.5"/>
      <index>2</index>
      <classifier xsi:type="aadl2:DataType" href="../../../../plugin/org.osate.contribution.sei/resources/packages/Base_Types.aadl#Base_Types.Float_32"/>
    </componentInstance>
    <componentInstance name="gyro_offset_2" category="data">
      <ownedPropertyAssociation xsi:type="instance:PropertyAssociationInstance">
        <property href="../../../../plugin/org.osate.contribution.sei/resources/properties/Data_Model.aadl#Data_Model.Data_Representation"/>
        <ownedValue>
          <ownedValue xsi:type="aadl2:NamedValue">
            <namedValue xsi:type="aadl2:EnumerationLiteral" href="../../../../plugin/org.osate.contribution.sei/resources/properties/Data_Model.aadl#/0/@ownedProperty.4/@ownedPropertyType/@ownedLiteral.4"/>
          </ownedValue>
        </ownedValue>
        <propertyAssociation href="../../../../plugin/org.osate.contribution.sei/resources/packages/Base_Types.aadl#/0/@ownedPublicSection/@ownedClassifier.11/@ownedPropertyAssociation.0"/>
      </ownedPropertyAssociation>
      <ownedPropertyAssociation xsi:type="instance:PropertyAssociationInstance">
        <property href="../../../../plugin/org.osate.workspace/resources/properties/Predeclared_Property_Sets/Memory_Properties.aadl#Memory_Properties.Data_Size"/>
        <ownedValue>
          <ownedValue xsi:type="aadl2:IntegerLiteral" value="4">
            <unit href="../../../../plugin/org.osate.workspace/resources/properties/Predeclared_Property_Sets/AADL_Project.aadl#/0/@ownedPropertyType.15/@ownedLiteral.1"/>
          </ownedValue>
        </ownedValue>
        <propertyAssociation href="../../../../plugin/org.osate.contribution.sei/resources/packages/Base_Types.aadl#/0/@ownedPublicSection/@ownedClassifier.12/@ownedPropertyAssociation.1"/>
      </ownedPropertyAssociation>
      <ownedPropertyAssociation xsi:type="instance:PropertyAssociationInstance">
        <property href="../../../../plugin/org.osate.contribution.sei/resources/properties/Data_Model.aadl#Data_Model.IEEE754_Precision"/>
        <ownedValue>
          <ownedValue xsi:type="aadl2:NamedValue">
            <namedValue xsi:type="aadl2:EnumerationLiteral" href="../../../../plugin/org.osate.contribution.sei/resources/properties/Data_Model.aadl#/0/@ownedProperty.9/@ownedPropertyType/@ownedLiteral.0"/>
          </ownedValue>
        </ownedValue>
        <propertyAssociation href="../../../../plugin/org.osate.contribution.sei/resources/packages/Base_Types.aadl#/0/@ownedPublicSection/@ownedClassifier.12/@ownedPropertyAssociation.0"/>
      </ownedPropertyAssociation>
      <subcomponent xsi:type="aadl2:DataSubcomponent" href="../DataType/sensor_correction.aadl#/0/@ownedPublicSection/@ownedClassifier.1/@ownedDataSubcomponent.5"/>
      <index>3</index>
      <classifier xsi:type="aadl2:DataType" href="../../../../plugin/org.osate.contribution.sei/resources/packages/Base_Types.aadl#Base_Types.Float_32"/>
    </componentInstance>
    <componentInstance name="gyro_scale_2" category="data">
      <ownedPropertyAssociation xsi:type="instance:PropertyAssociationInstance">
        <property href="../../../../plugin/org.osate.contribution.sei/resources/properties/Data_Model.aadl#Data_Model.Data_Representation"/>
        <ownedValue>
          <ownedValue xsi:type="aadl2:NamedValue">
            <namedValue xsi:type="aadl2:EnumerationLiteral" href="../../../../plugin/org.osate.contribution.sei/resources/properties/Data_Model.aadl#/0/@ownedProperty.4/@ownedPropertyType/@ownedLiteral.4"/>
          </ownedValue>
        </ownedValue>
        <propertyAssociation href="../../../../plugin/org.osate.contribution.sei/resources/packages/Base_Types.aadl#/0/@ownedPublicSection/@ownedClassifier.11/@ownedPropertyAssociation.0"/>
      </ownedPropertyAssociation>
      <ownedPropertyAssociation xsi:type="instance:PropertyAssociationInstance">
        <property href="../../../../plugin/org.osate.workspace/resources/properties/Predeclared_Property_Sets/Memory_Properties.aadl#Memory_Properties.Data_Size"/>
        <ownedValue>
          <ownedValue xsi:type="aadl2:IntegerLiteral" value="4">
            <unit href="../../../../plugin/org.osate.workspace/resources/properties/Predeclared_Property_Sets/AADL_Project.aadl#/0/@ownedPropertyType.15/@ownedLiteral.1"/>
          </ownedValue>
        </ownedValue>
        <propertyAssociation href="../../../../plugin/org.osate.contribution.sei/resources/packages/Base_Types.aadl#/0/@ownedPublicSection/@ownedClassifier.12/@ownedPropertyAssociation.1"/>
      </ownedPropertyAssociation>
      <ownedPropertyAssociation xsi:type="instance:PropertyAssociationInstance">
        <property href="../../../../plugin/org.osate.contribution.sei/resources/properties/Data_Model.aadl#Data_Model.IEEE754_Precision"/>
        <ownedValue>
          <ownedValue xsi:type="aadl2:NamedValue">
            <namedValue xsi:type="aadl2:EnumerationLiteral" href="../../../../plugin/org.osate.contribution.sei/resources/properties/Data_Model.aadl#/0/@ownedProperty.9/@ownedPropertyType/@ownedLiteral.0"/>
          </ownedValue>
        </ownedValue>
        <propertyAssociation href="../../../../plugin/org.osate.contribution.sei/resources/packages/Base_Types.aadl#/0/@ownedPublicSection/@ownedClassifier.12/@ownedPropertyAssociation.0"/>
      </ownedPropertyAssociation>
      <subcomponent xsi:type="aadl2:DataSubcomponent" href="../DataType/sensor_correction.aadl#/0/@ownedPublicSection/@ownedClassifier.1/@ownedDataSubcomponent.6"/>
      <index>1</index>
      <classifier xsi:type="aadl2:DataType" href="../../../../plugin/org.osate.contribution.sei/resources/packages/Base_Types.aadl#Base_Types.Float_32"/>
    </componentInstance>
    <componentInstance name="gyro_scale_2" category="data">
      <ownedPropertyAssociation xsi:type="instance:PropertyAssociationInstance">
        <property href="../../../../plugin/org.osate.contribution.sei/resources/properties/Data_Model.aadl#Data_Model.Data_Representation"/>
        <ownedValue>
          <ownedValue xsi:type="aadl2:NamedValue">
            <namedValue xsi:type="aadl2:EnumerationLiteral" href="../../../../plugin/org.osate.contribution.sei/resources/properties/Data_Model.aadl#/0/@ownedProperty.4/@ownedPropertyType/@ownedLiteral.4"/>
          </ownedValue>
        </ownedValue>
        <propertyAssociation href="../../../../plugin/org.osate.contribution.sei/resources/packages/Base_Types.aadl#/0/@ownedPublicSection/@ownedClassifier.11/@ownedPropertyAssociation.0"/>
      </ownedPropertyAssociation>
      <ownedPropertyAssociation xsi:type="instance:PropertyAssociationInstance">
        <property href="../../../../plugin/org.osate.workspace/resources/properties/Predeclared_Property_Sets/Memory_Properties.aadl#Memory_Properties.Data_Size"/>
        <ownedValue>
          <ownedValue xsi:type="aadl2:IntegerLiteral" value="4">
            <unit href="../../../../plugin/org.osate.workspace/resources/properties/Predeclared_Property_Sets/AADL_Project.aadl#/0/@ownedPropertyType.15/@ownedLiteral.1"/>
          </ownedValue>
        </ownedValue>
        <propertyAssociation href="../../../../plugin/org.osate.contribution.sei/resources/packages/Base_Types.aadl#/0/@ownedPublicSection/@ownedClassifier.12/@ownedPropertyAssociation.1"/>
      </ownedPropertyAssociation>
      <ownedPropertyAssociation xsi:type="instance:PropertyAssociationInstance">
        <property href="../../../../plugin/org.osate.contribution.sei/resources/properties/Data_Model.aadl#Data_Model.IEEE754_Precision"/>
        <ownedValue>
          <ownedValue xsi:type="aadl2:NamedValue">
            <namedValue xsi:type="aadl2:EnumerationLiteral" href="../../../../plugin/org.osate.contribution.sei/resources/properties/Data_Model.aadl#/0/@ownedProperty.9/@ownedPropertyType/@ownedLiteral.0"/>
          </ownedValue>
        </ownedValue>
        <propertyAssociation href="../../../../plugin/org.osate.contribution.sei/resources/packages/Base_Types.aadl#/0/@ownedPublicSection/@ownedClassifier.12/@ownedPropertyAssociation.0"/>
      </ownedPropertyAssociation>
      <subcomponent xsi:type="aadl2:DataSubcomponent" href="../DataType/sensor_correction.aadl#/0/@ownedPublicSection/@ownedClassifier.1/@ownedDataSubcomponent.6"/>
      <index>2</index>
      <classifier xsi:type="aadl2:DataType" href="../../../../plugin/org.osate.contribution.sei/resources/packages/Base_Types.aadl#Base_Types.Float_32"/>
    </componentInstance>
    <componentInstance name="gyro_scale_2" category="data">
      <ownedPropertyAssociation xsi:type="instance:PropertyAssociationInstance">
        <property href="../../../../plugin/org.osate.contribution.sei/resources/properties/Data_Model.aadl#Data_Model.Data_Representation"/>
        <ownedValue>
          <ownedValue xsi:type="aadl2:NamedValue">
            <namedValue xsi:type="aadl2:EnumerationLiteral" href="../../../../plugin/org.osate.contribution.sei/resources/properties/Data_Model.aadl#/0/@ownedProperty.4/@ownedPropertyType/@ownedLiteral.4"/>
          </ownedValue>
        </ownedValue>
        <propertyAssociation href="../../../../plugin/org.osate.contribution.sei/resources/packages/Base_Types.aadl#/0/@ownedPublicSection/@ownedClassifier.11/@ownedPropertyAssociation.0"/>
      </ownedPropertyAssociation>
      <ownedPropertyAssociation xsi:type="instance:PropertyAssociationInstance">
        <property href="../../../../plugin/org.osate.workspace/resources/properties/Predeclared_Property_Sets/Memory_Properties.aadl#Memory_Properties.Data_Size"/>
        <ownedValue>
          <ownedValue xsi:type="aadl2:IntegerLiteral" value="4">
            <unit href="../../../../plugin/org.osate.workspace/resources/properties/Predeclared_Property_Sets/AADL_Project.aadl#/0/@ownedPropertyType.15/@ownedLiteral.1"/>
          </ownedValue>
        </ownedValue>
        <propertyAssociation href="../../../../plugin/org.osate.contribution.sei/resources/packages/Base_Types.aadl#/0/@ownedPublicSection/@ownedClassifier.12/@ownedPropertyAssociation.1"/>
      </ownedPropertyAssociation>
      <ownedPropertyAssociation xsi:type="instance:PropertyAssociationInstance">
        <property href="../../../../plugin/org.osate.contribution.sei/resources/properties/Data_Model.aadl#Data_Model.IEEE754_Precision"/>
        <ownedValue>
          <ownedValue xsi:type="aadl2:NamedValue">
            <namedValue xsi:type="aadl2:EnumerationLiteral" href="../../../../plugin/org.osate.contribution.sei/resources/properties/Data_Model.aadl#/0/@ownedProperty.9/@ownedPropertyType/@ownedLiteral.0"/>
          </ownedValue>
        </ownedValue>
        <propertyAssociation href="../../../../plugin/org.osate.contribution.sei/resources/packages/Base_Types.aadl#/0/@ownedPublicSection/@ownedClassifier.12/@ownedPropertyAssociation.0"/>
      </ownedPropertyAssociation>
      <subcomponent xsi:type="aadl2:DataSubcomponent" href="../DataType/sensor_correction.aadl#/0/@ownedPublicSection/@ownedClassifier.1/@ownedDataSubcomponent.6"/>
      <index>3</index>
      <classifier xsi:type="aadl2:DataType" href="../../../../plugin/org.osate.contribution.sei/resources/packages/Base_Types.aadl#Base_Types.Float_32"/>
    </componentInstance>
    <componentInstance name="accel_offset_0" category="data">
      <ownedPropertyAssociation xsi:type="instance:PropertyAssociationInstance">
        <property href="../../../../plugin/org.osate.contribution.sei/resources/properties/Data_Model.aadl#Data_Model.Data_Representation"/>
        <ownedValue>
          <ownedValue xsi:type="aadl2:NamedValue">
            <namedValue xsi:type="aadl2:EnumerationLiteral" href="../../../../plugin/org.osate.contribution.sei/resources/properties/Data_Model.aadl#/0/@ownedProperty.4/@ownedPropertyType/@ownedLiteral.4"/>
          </ownedValue>
        </ownedValue>
        <propertyAssociation href="../../../../plugin/org.osate.contribution.sei/resources/packages/Base_Types.aadl#/0/@ownedPublicSection/@ownedClassifier.11/@ownedPropertyAssociation.0"/>
      </ownedPropertyAssociation>
      <ownedPropertyAssociation xsi:type="instance:PropertyAssociationInstance">
        <property href="../../../../plugin/org.osate.workspace/resources/properties/Predeclared_Property_Sets/Memory_Properties.aadl#Memory_Properties.Data_Size"/>
        <ownedValue>
          <ownedValue xsi:type="aadl2:IntegerLiteral" value="4">
            <unit href="../../../../plugin/org.osate.workspace/resources/properties/Predeclared_Property_Sets/AADL_Project.aadl#/0/@ownedPropertyType.15/@ownedLiteral.1"/>
          </ownedValue>
        </ownedValue>
        <propertyAssociation href="../../../../plugin/org.osate.contribution.sei/resources/packages/Base_Types.aadl#/0/@ownedPublicSection/@ownedClassifier.12/@ownedPropertyAssociation.1"/>
      </ownedPropertyAssociation>
      <ownedPropertyAssociation xsi:type="instance:PropertyAssociationInstance">
        <property href="../../../../plugin/org.osate.contribution.sei/resources/properties/Data_Model.aadl#Data_Model.IEEE754_Precision"/>
        <ownedValue>
          <ownedValue xsi:type="aadl2:NamedValue">
            <namedValue xsi:type="aadl2:EnumerationLiteral" href="../../../../plugin/org.osate.contribution.sei/resources/properties/Data_Model.aadl#/0/@ownedProperty.9/@ownedPropertyType/@ownedLiteral.0"/>
          </ownedValue>
        </ownedValue>
        <propertyAssociation href="../../../../plugin/org.osate.contribution.sei/resources/packages/Base_Types.aadl#/0/@ownedPublicSection/@ownedClassifier.12/@ownedPropertyAssociation.0"/>
      </ownedPropertyAssociation>
      <subcomponent xsi:type="aadl2:DataSubcomponent" href="../DataType/sensor_correction.aadl#/0/@ownedPublicSection/@ownedClassifier.1/@ownedDataSubcomponent.7"/>
      <index>1</index>
      <classifier xsi:type="aadl2:DataType" href="../../../../plugin/org.osate.contribution.sei/resources/packages/Base_Types.aadl#Base_Types.Float_32"/>
    </componentInstance>
    <componentInstance name="accel_offset_0" category="data">
      <ownedPropertyAssociation xsi:type="instance:PropertyAssociationInstance">
        <property href="../../../../plugin/org.osate.contribution.sei/resources/properties/Data_Model.aadl#Data_Model.Data_Representation"/>
        <ownedValue>
          <ownedValue xsi:type="aadl2:NamedValue">
            <namedValue xsi:type="aadl2:EnumerationLiteral" href="../../../../plugin/org.osate.contribution.sei/resources/properties/Data_Model.aadl#/0/@ownedProperty.4/@ownedPropertyType/@ownedLiteral.4"/>
          </ownedValue>
        </ownedValue>
        <propertyAssociation href="../../../../plugin/org.osate.contribution.sei/resources/packages/Base_Types.aadl#/0/@ownedPublicSection/@ownedClassifier.11/@ownedPropertyAssociation.0"/>
      </ownedPropertyAssociation>
      <ownedPropertyAssociation xsi:type="instance:PropertyAssociationInstance">
        <property href="../../../../plugin/org.osate.workspace/resources/properties/Predeclared_Property_Sets/Memory_Properties.aadl#Memory_Properties.Data_Size"/>
        <ownedValue>
          <ownedValue xsi:type="aadl2:IntegerLiteral" value="4">
            <unit href="../../../../plugin/org.osate.workspace/resources/properties/Predeclared_Property_Sets/AADL_Project.aadl#/0/@ownedPropertyType.15/@ownedLiteral.1"/>
          </ownedValue>
        </ownedValue>
        <propertyAssociation href="../../../../plugin/org.osate.contribution.sei/resources/packages/Base_Types.aadl#/0/@ownedPublicSection/@ownedClassifier.12/@ownedPropertyAssociation.1"/>
      </ownedPropertyAssociation>
      <ownedPropertyAssociation xsi:type="instance:PropertyAssociationInstance">
        <property href="../../../../plugin/org.osate.contribution.sei/resources/properties/Data_Model.aadl#Data_Model.IEEE754_Precision"/>
        <ownedValue>
          <ownedValue xsi:type="aadl2:NamedValue">
            <namedValue xsi:type="aadl2:EnumerationLiteral" href="../../../../plugin/org.osate.contribution.sei/resources/properties/Data_Model.aadl#/0/@ownedProperty.9/@ownedPropertyType/@ownedLiteral.0"/>
          </ownedValue>
        </ownedValue>
        <propertyAssociation href="../../../../plugin/org.osate.contribution.sei/resources/packages/Base_Types.aadl#/0/@ownedPublicSection/@ownedClassifier.12/@ownedPropertyAssociation.0"/>
      </ownedPropertyAssociation>
      <subcomponent xsi:type="aadl2:DataSubcomponent" href="../DataType/sensor_correction.aadl#/0/@ownedPublicSection/@ownedClassifier.1/@ownedDataSubcomponent.7"/>
      <index>2</index>
      <classifier xsi:type="aadl2:DataType" href="../../../../plugin/org.osate.contribution.sei/resources/packages/Base_Types.aadl#Base_Types.Float_32"/>
    </componentInstance>
    <componentInstance name="accel_offset_0" category="data">
      <ownedPropertyAssociation xsi:type="instance:PropertyAssociationInstance">
        <property href="../../../../plugin/org.osate.contribution.sei/resources/properties/Data_Model.aadl#Data_Model.Data_Representation"/>
        <ownedValue>
          <ownedValue xsi:type="aadl2:NamedValue">
            <namedValue xsi:type="aadl2:EnumerationLiteral" href="../../../../plugin/org.osate.contribution.sei/resources/properties/Data_Model.aadl#/0/@ownedProperty.4/@ownedPropertyType/@ownedLiteral.4"/>
          </ownedValue>
        </ownedValue>
        <propertyAssociation href="../../../../plugin/org.osate.contribution.sei/resources/packages/Base_Types.aadl#/0/@ownedPublicSection/@ownedClassifier.11/@ownedPropertyAssociation.0"/>
      </ownedPropertyAssociation>
      <ownedPropertyAssociation xsi:type="instance:PropertyAssociationInstance">
        <property href="../../../../plugin/org.osate.workspace/resources/properties/Predeclared_Property_Sets/Memory_Properties.aadl#Memory_Properties.Data_Size"/>
        <ownedValue>
          <ownedValue xsi:type="aadl2:IntegerLiteral" value="4">
            <unit href="../../../../plugin/org.osate.workspace/resources/properties/Predeclared_Property_Sets/AADL_Project.aadl#/0/@ownedPropertyType.15/@ownedLiteral.1"/>
          </ownedValue>
        </ownedValue>
        <propertyAssociation href="../../../../plugin/org.osate.contribution.sei/resources/packages/Base_Types.aadl#/0/@ownedPublicSection/@ownedClassifier.12/@ownedPropertyAssociation.1"/>
      </ownedPropertyAssociation>
      <ownedPropertyAssociation xsi:type="instance:PropertyAssociationInstance">
        <property href="../../../../plugin/org.osate.contribution.sei/resources/properties/Data_Model.aadl#Data_Model.IEEE754_Precision"/>
        <ownedValue>
          <ownedValue xsi:type="aadl2:NamedValue">
            <namedValue xsi:type="aadl2:EnumerationLiteral" href="../../../../plugin/org.osate.contribution.sei/resources/properties/Data_Model.aadl#/0/@ownedProperty.9/@ownedPropertyType/@ownedLiteral.0"/>
          </ownedValue>
        </ownedValue>
        <propertyAssociation href="../../../../plugin/org.osate.contribution.sei/resources/packages/Base_Types.aadl#/0/@ownedPublicSection/@ownedClassifier.12/@ownedPropertyAssociation.0"/>
      </ownedPropertyAssociation>
      <subcomponent xsi:type="aadl2:DataSubcomponent" href="../DataType/sensor_correction.aadl#/0/@ownedPublicSection/@ownedClassifier.1/@ownedDataSubcomponent.7"/>
      <index>3</index>
      <classifier xsi:type="aadl2:DataType" href="../../../../plugin/org.osate.contribution.sei/resources/packages/Base_Types.aadl#Base_Types.Float_32"/>
    </componentInstance>
    <componentInstance name="accel_scale_0" category="data">
      <ownedPropertyAssociation xsi:type="instance:PropertyAssociationInstance">
        <property href="../../../../plugin/org.osate.contribution.sei/resources/properties/Data_Model.aadl#Data_Model.Data_Representation"/>
        <ownedValue>
          <ownedValue xsi:type="aadl2:NamedValue">
            <namedValue xsi:type="aadl2:EnumerationLiteral" href="../../../../plugin/org.osate.contribution.sei/resources/properties/Data_Model.aadl#/0/@ownedProperty.4/@ownedPropertyType/@ownedLiteral.4"/>
          </ownedValue>
        </ownedValue>
        <propertyAssociation href="../../../../plugin/org.osate.contribution.sei/resources/packages/Base_Types.aadl#/0/@ownedPublicSection/@ownedClassifier.11/@ownedPropertyAssociation.0"/>
      </ownedPropertyAssociation>
      <ownedPropertyAssociation xsi:type="instance:PropertyAssociationInstance">
        <property href="../../../../plugin/org.osate.workspace/resources/properties/Predeclared_Property_Sets/Memory_Properties.aadl#Memory_Properties.Data_Size"/>
        <ownedValue>
          <ownedValue xsi:type="aadl2:IntegerLiteral" value="4">
            <unit href="../../../../plugin/org.osate.workspace/resources/properties/Predeclared_Property_Sets/AADL_Project.aadl#/0/@ownedPropertyType.15/@ownedLiteral.1"/>
          </ownedValue>
        </ownedValue>
        <propertyAssociation href="../../../../plugin/org.osate.contribution.sei/resources/packages/Base_Types.aadl#/0/@ownedPublicSection/@ownedClassifier.12/@ownedPropertyAssociation.1"/>
      </ownedPropertyAssociation>
      <ownedPropertyAssociation xsi:type="instance:PropertyAssociationInstance">
        <property href="../../../../plugin/org.osate.contribution.sei/resources/properties/Data_Model.aadl#Data_Model.IEEE754_Precision"/>
        <ownedValue>
          <ownedValue xsi:type="aadl2:NamedValue">
            <namedValue xsi:type="aadl2:EnumerationLiteral" href="../../../../plugin/org.osate.contribution.sei/resources/properties/Data_Model.aadl#/0/@ownedProperty.9/@ownedPropertyType/@ownedLiteral.0"/>
          </ownedValue>
        </ownedValue>
        <propertyAssociation href="../../../../plugin/org.osate.contribution.sei/resources/packages/Base_Types.aadl#/0/@ownedPublicSection/@ownedClassifier.12/@ownedPropertyAssociation.0"/>
      </ownedPropertyAssociation>
      <subcomponent xsi:type="aadl2:DataSubcomponent" href="../DataType/sensor_correction.aadl#/0/@ownedPublicSection/@ownedClassifier.1/@ownedDataSubcomponent.8"/>
      <index>1</index>
      <classifier xsi:type="aadl2:DataType" href="../../../../plugin/org.osate.contribution.sei/resources/packages/Base_Types.aadl#Base_Types.Float_32"/>
    </componentInstance>
    <componentInstance name="accel_scale_0" category="data">
      <ownedPropertyAssociation xsi:type="instance:PropertyAssociationInstance">
        <property href="../../../../plugin/org.osate.contribution.sei/resources/properties/Data_Model.aadl#Data_Model.Data_Representation"/>
        <ownedValue>
          <ownedValue xsi:type="aadl2:NamedValue">
            <namedValue xsi:type="aadl2:EnumerationLiteral" href="../../../../plugin/org.osate.contribution.sei/resources/properties/Data_Model.aadl#/0/@ownedProperty.4/@ownedPropertyType/@ownedLiteral.4"/>
          </ownedValue>
        </ownedValue>
        <propertyAssociation href="../../../../plugin/org.osate.contribution.sei/resources/packages/Base_Types.aadl#/0/@ownedPublicSection/@ownedClassifier.11/@ownedPropertyAssociation.0"/>
      </ownedPropertyAssociation>
      <ownedPropertyAssociation xsi:type="instance:PropertyAssociationInstance">
        <property href="../../../../plugin/org.osate.workspace/resources/properties/Predeclared_Property_Sets/Memory_Properties.aadl#Memory_Properties.Data_Size"/>
        <ownedValue>
          <ownedValue xsi:type="aadl2:IntegerLiteral" value="4">
            <unit href="../../../../plugin/org.osate.workspace/resources/properties/Predeclared_Property_Sets/AADL_Project.aadl#/0/@ownedPropertyType.15/@ownedLiteral.1"/>
          </ownedValue>
        </ownedValue>
        <propertyAssociation href="../../../../plugin/org.osate.contribution.sei/resources/packages/Base_Types.aadl#/0/@ownedPublicSection/@ownedClassifier.12/@ownedPropertyAssociation.1"/>
      </ownedPropertyAssociation>
      <ownedPropertyAssociation xsi:type="instance:PropertyAssociationInstance">
        <property href="../../../../plugin/org.osate.contribution.sei/resources/properties/Data_Model.aadl#Data_Model.IEEE754_Precision"/>
        <ownedValue>
          <ownedValue xsi:type="aadl2:NamedValue">
            <namedValue xsi:type="aadl2:EnumerationLiteral" href="../../../../plugin/org.osate.contribution.sei/resources/properties/Data_Model.aadl#/0/@ownedProperty.9/@ownedPropertyType/@ownedLiteral.0"/>
          </ownedValue>
        </ownedValue>
        <propertyAssociation href="../../../../plugin/org.osate.contribution.sei/resources/packages/Base_Types.aadl#/0/@ownedPublicSection/@ownedClassifier.12/@ownedPropertyAssociation.0"/>
      </ownedPropertyAssociation>
      <subcomponent xsi:type="aadl2:DataSubcomponent" href="../DataType/sensor_correction.aadl#/0/@ownedPublicSection/@ownedClassifier.1/@ownedDataSubcomponent.8"/>
      <index>2</index>
      <classifier xsi:type="aadl2:DataType" href="../../../../plugin/org.osate.contribution.sei/resources/packages/Base_Types.aadl#Base_Types.Float_32"/>
    </componentInstance>
    <componentInstance name="accel_scale_0" category="data">
      <ownedPropertyAssociation xsi:type="instance:PropertyAssociationInstance">
        <property href="../../../../plugin/org.osate.contribution.sei/resources/properties/Data_Model.aadl#Data_Model.Data_Representation"/>
        <ownedValue>
          <ownedValue xsi:type="aadl2:NamedValue">
            <namedValue xsi:type="aadl2:EnumerationLiteral" href="../../../../plugin/org.osate.contribution.sei/resources/properties/Data_Model.aadl#/0/@ownedProperty.4/@ownedPropertyType/@ownedLiteral.4"/>
          </ownedValue>
        </ownedValue>
        <propertyAssociation href="../../../../plugin/org.osate.contribution.sei/resources/packages/Base_Types.aadl#/0/@ownedPublicSection/@ownedClassifier.11/@ownedPropertyAssociation.0"/>
      </ownedPropertyAssociation>
      <ownedPropertyAssociation xsi:type="instance:PropertyAssociationInstance">
        <property href="../../../../plugin/org.osate.workspace/resources/properties/Predeclared_Property_Sets/Memory_Properties.aadl#Memory_Properties.Data_Size"/>
        <ownedValue>
          <ownedValue xsi:type="aadl2:IntegerLiteral" value="4">
            <unit href="../../../../plugin/org.osate.workspace/resources/properties/Predeclared_Property_Sets/AADL_Project.aadl#/0/@ownedPropertyType.15/@ownedLiteral.1"/>
          </ownedValue>
        </ownedValue>
        <propertyAssociation href="../../../../plugin/org.osate.contribution.sei/resources/packages/Base_Types.aadl#/0/@ownedPublicSection/@ownedClassifier.12/@ownedPropertyAssociation.1"/>
      </ownedPropertyAssociation>
      <ownedPropertyAssociation xsi:type="instance:PropertyAssociationInstance">
        <property href="../../../../plugin/org.osate.contribution.sei/resources/properties/Data_Model.aadl#Data_Model.IEEE754_Precision"/>
        <ownedValue>
          <ownedValue xsi:type="aadl2:NamedValue">
            <namedValue xsi:type="aadl2:EnumerationLiteral" href="../../../../plugin/org.osate.contribution.sei/resources/properties/Data_Model.aadl#/0/@ownedProperty.9/@ownedPropertyType/@ownedLiteral.0"/>
          </ownedValue>
        </ownedValue>
        <propertyAssociation href="../../../../plugin/org.osate.contribution.sei/resources/packages/Base_Types.aadl#/0/@ownedPublicSection/@ownedClassifier.12/@ownedPropertyAssociation.0"/>
      </ownedPropertyAssociation>
      <subcomponent xsi:type="aadl2:DataSubcomponent" href="../DataType/sensor_correction.aadl#/0/@ownedPublicSection/@ownedClassifier.1/@ownedDataSubcomponent.8"/>
      <index>3</index>
      <classifier xsi:type="aadl2:DataType" href="../../../../plugin/org.osate.contribution.sei/resources/packages/Base_Types.aadl#Base_Types.Float_32"/>
    </componentInstance>
    <componentInstance name="accel_offset_1" category="data">
      <ownedPropertyAssociation xsi:type="instance:PropertyAssociationInstance">
        <property href="../../../../plugin/org.osate.contribution.sei/resources/properties/Data_Model.aadl#Data_Model.Data_Representation"/>
        <ownedValue>
          <ownedValue xsi:type="aadl2:NamedValue">
            <namedValue xsi:type="aadl2:EnumerationLiteral" href="../../../../plugin/org.osate.contribution.sei/resources/properties/Data_Model.aadl#/0/@ownedProperty.4/@ownedPropertyType/@ownedLiteral.4"/>
          </ownedValue>
        </ownedValue>
        <propertyAssociation href="../../../../plugin/org.osate.contribution.sei/resources/packages/Base_Types.aadl#/0/@ownedPublicSection/@ownedClassifier.11/@ownedPropertyAssociation.0"/>
      </ownedPropertyAssociation>
      <ownedPropertyAssociation xsi:type="instance:PropertyAssociationInstance">
        <property href="../../../../plugin/org.osate.workspace/resources/properties/Predeclared_Property_Sets/Memory_Properties.aadl#Memory_Properties.Data_Size"/>
        <ownedValue>
          <ownedValue xsi:type="aadl2:IntegerLiteral" value="4">
            <unit href="../../../../plugin/org.osate.workspace/resources/properties/Predeclared_Property_Sets/AADL_Project.aadl#/0/@ownedPropertyType.15/@ownedLiteral.1"/>
          </ownedValue>
        </ownedValue>
        <propertyAssociation href="../../../../plugin/org.osate.contribution.sei/resources/packages/Base_Types.aadl#/0/@ownedPublicSection/@ownedClassifier.12/@ownedPropertyAssociation.1"/>
      </ownedPropertyAssociation>
      <ownedPropertyAssociation xsi:type="instance:PropertyAssociationInstance">
        <property href="../../../../plugin/org.osate.contribution.sei/resources/properties/Data_Model.aadl#Data_Model.IEEE754_Precision"/>
        <ownedValue>
          <ownedValue xsi:type="aadl2:NamedValue">
            <namedValue xsi:type="aadl2:EnumerationLiteral" href="../../../../plugin/org.osate.contribution.sei/resources/properties/Data_Model.aadl#/0/@ownedProperty.9/@ownedPropertyType/@ownedLiteral.0"/>
          </ownedValue>
        </ownedValue>
        <propertyAssociation href="../../../../plugin/org.osate.contribution.sei/resources/packages/Base_Types.aadl#/0/@ownedPublicSection/@ownedClassifier.12/@ownedPropertyAssociation.0"/>
      </ownedPropertyAssociation>
      <subcomponent xsi:type="aadl2:DataSubcomponent" href="../DataType/sensor_correction.aadl#/0/@ownedPublicSection/@ownedClassifier.1/@ownedDataSubcomponent.9"/>
      <index>1</index>
      <classifier xsi:type="aadl2:DataType" href="../../../../plugin/org.osate.contribution.sei/resources/packages/Base_Types.aadl#Base_Types.Float_32"/>
    </componentInstance>
    <componentInstance name="accel_offset_1" category="data">
      <ownedPropertyAssociation xsi:type="instance:PropertyAssociationInstance">
        <property href="../../../../plugin/org.osate.contribution.sei/resources/properties/Data_Model.aadl#Data_Model.Data_Representation"/>
        <ownedValue>
          <ownedValue xsi:type="aadl2:NamedValue">
            <namedValue xsi:type="aadl2:EnumerationLiteral" href="../../../../plugin/org.osate.contribution.sei/resources/properties/Data_Model.aadl#/0/@ownedProperty.4/@ownedPropertyType/@ownedLiteral.4"/>
          </ownedValue>
        </ownedValue>
        <propertyAssociation href="../../../../plugin/org.osate.contribution.sei/resources/packages/Base_Types.aadl#/0/@ownedPublicSection/@ownedClassifier.11/@ownedPropertyAssociation.0"/>
      </ownedPropertyAssociation>
      <ownedPropertyAssociation xsi:type="instance:PropertyAssociationInstance">
        <property href="../../../../plugin/org.osate.workspace/resources/properties/Predeclared_Property_Sets/Memory_Properties.aadl#Memory_Properties.Data_Size"/>
        <ownedValue>
          <ownedValue xsi:type="aadl2:IntegerLiteral" value="4">
            <unit href="../../../../plugin/org.osate.workspace/resources/properties/Predeclared_Property_Sets/AADL_Project.aadl#/0/@ownedPropertyType.15/@ownedLiteral.1"/>
          </ownedValue>
        </ownedValue>
        <propertyAssociation href="../../../../plugin/org.osate.contribution.sei/resources/packages/Base_Types.aadl#/0/@ownedPublicSection/@ownedClassifier.12/@ownedPropertyAssociation.1"/>
      </ownedPropertyAssociation>
      <ownedPropertyAssociation xsi:type="instance:PropertyAssociationInstance">
        <property href="../../../../plugin/org.osate.contribution.sei/resources/properties/Data_Model.aadl#Data_Model.IEEE754_Precision"/>
        <ownedValue>
          <ownedValue xsi:type="aadl2:NamedValue">
            <namedValue xsi:type="aadl2:EnumerationLiteral" href="../../../../plugin/org.osate.contribution.sei/resources/properties/Data_Model.aadl#/0/@ownedProperty.9/@ownedPropertyType/@ownedLiteral.0"/>
          </ownedValue>
        </ownedValue>
        <propertyAssociation href="../../../../plugin/org.osate.contribution.sei/resources/packages/Base_Types.aadl#/0/@ownedPublicSection/@ownedClassifier.12/@ownedPropertyAssociation.0"/>
      </ownedPropertyAssociation>
      <subcomponent xsi:type="aadl2:DataSubcomponent" href="../DataType/sensor_correction.aadl#/0/@ownedPublicSection/@ownedClassifier.1/@ownedDataSubcomponent.9"/>
      <index>2</index>
      <classifier xsi:type="aadl2:DataType" href="../../../../plugin/org.osate.contribution.sei/resources/packages/Base_Types.aadl#Base_Types.Float_32"/>
    </componentInstance>
    <componentInstance name="accel_offset_1" category="data">
      <ownedPropertyAssociation xsi:type="instance:PropertyAssociationInstance">
        <property href="../../../../plugin/org.osate.contribution.sei/resources/properties/Data_Model.aadl#Data_Model.Data_Representation"/>
        <ownedValue>
          <ownedValue xsi:type="aadl2:NamedValue">
            <namedValue xsi:type="aadl2:EnumerationLiteral" href="../../../../plugin/org.osate.contribution.sei/resources/properties/Data_Model.aadl#/0/@ownedProperty.4/@ownedPropertyType/@ownedLiteral.4"/>
          </ownedValue>
        </ownedValue>
        <propertyAssociation href="../../../../plugin/org.osate.contribution.sei/resources/packages/Base_Types.aadl#/0/@ownedPublicSection/@ownedClassifier.11/@ownedPropertyAssociation.0"/>
      </ownedPropertyAssociation>
      <ownedPropertyAssociation xsi:type="instance:PropertyAssociationInstance">
        <property href="../../../../plugin/org.osate.workspace/resources/properties/Predeclared_Property_Sets/Memory_Properties.aadl#Memory_Properties.Data_Size"/>
        <ownedValue>
          <ownedValue xsi:type="aadl2:IntegerLiteral" value="4">
            <unit href="../../../../plugin/org.osate.workspace/resources/properties/Predeclared_Property_Sets/AADL_Project.aadl#/0/@ownedPropertyType.15/@ownedLiteral.1"/>
          </ownedValue>
        </ownedValue>
        <propertyAssociation href="../../../../plugin/org.osate.contribution.sei/resources/packages/Base_Types.aadl#/0/@ownedPublicSection/@ownedClassifier.12/@ownedPropertyAssociation.1"/>
      </ownedPropertyAssociation>
      <ownedPropertyAssociation xsi:type="instance:PropertyAssociationInstance">
        <property href="../../../../plugin/org.osate.contribution.sei/resources/properties/Data_Model.aadl#Data_Model.IEEE754_Precision"/>
        <ownedValue>
          <ownedValue xsi:type="aadl2:NamedValue">
            <namedValue xsi:type="aadl2:EnumerationLiteral" href="../../../../plugin/org.osate.contribution.sei/resources/properties/Data_Model.aadl#/0/@ownedProperty.9/@ownedPropertyType/@ownedLiteral.0"/>
          </ownedValue>
        </ownedValue>
        <propertyAssociation href="../../../../plugin/org.osate.contribution.sei/resources/packages/Base_Types.aadl#/0/@ownedPublicSection/@ownedClassifier.12/@ownedPropertyAssociation.0"/>
      </ownedPropertyAssociation>
      <subcomponent xsi:type="aadl2:DataSubcomponent" href="../DataType/sensor_correction.aadl#/0/@ownedPublicSection/@ownedClassifier.1/@ownedDataSubcomponent.9"/>
      <index>3</index>
      <classifier xsi:type="aadl2:DataType" href="../../../../plugin/org.osate.contribution.sei/resources/packages/Base_Types.aadl#Base_Types.Float_32"/>
    </componentInstance>
    <componentInstance name="accel_scale_1" category="data">
      <ownedPropertyAssociation xsi:type="instance:PropertyAssociationInstance">
        <property href="../../../../plugin/org.osate.contribution.sei/resources/properties/Data_Model.aadl#Data_Model.Data_Representation"/>
        <ownedValue>
          <ownedValue xsi:type="aadl2:NamedValue">
            <namedValue xsi:type="aadl2:EnumerationLiteral" href="../../../../plugin/org.osate.contribution.sei/resources/properties/Data_Model.aadl#/0/@ownedProperty.4/@ownedPropertyType/@ownedLiteral.4"/>
          </ownedValue>
        </ownedValue>
        <propertyAssociation href="../../../../plugin/org.osate.contribution.sei/resources/packages/Base_Types.aadl#/0/@ownedPublicSection/@ownedClassifier.11/@ownedPropertyAssociation.0"/>
      </ownedPropertyAssociation>
      <ownedPropertyAssociation xsi:type="instance:PropertyAssociationInstance">
        <property href="../../../../plugin/org.osate.workspace/resources/properties/Predeclared_Property_Sets/Memory_Properties.aadl#Memory_Properties.Data_Size"/>
        <ownedValue>
          <ownedValue xsi:type="aadl2:IntegerLiteral" value="4">
            <unit href="../../../../plugin/org.osate.workspace/resources/properties/Predeclared_Property_Sets/AADL_Project.aadl#/0/@ownedPropertyType.15/@ownedLiteral.1"/>
          </ownedValue>
        </ownedValue>
        <propertyAssociation href="../../../../plugin/org.osate.contribution.sei/resources/packages/Base_Types.aadl#/0/@ownedPublicSection/@ownedClassifier.12/@ownedPropertyAssociation.1"/>
      </ownedPropertyAssociation>
      <ownedPropertyAssociation xsi:type="instance:PropertyAssociationInstance">
        <property href="../../../../plugin/org.osate.contribution.sei/resources/properties/Data_Model.aadl#Data_Model.IEEE754_Precision"/>
        <ownedValue>
          <ownedValue xsi:type="aadl2:NamedValue">
            <namedValue xsi:type="aadl2:EnumerationLiteral" href="../../../../plugin/org.osate.contribution.sei/resources/properties/Data_Model.aadl#/0/@ownedProperty.9/@ownedPropertyType/@ownedLiteral.0"/>
          </ownedValue>
        </ownedValue>
        <propertyAssociation href="../../../../plugin/org.osate.contribution.sei/resources/packages/Base_Types.aadl#/0/@ownedPublicSection/@ownedClassifier.12/@ownedPropertyAssociation.0"/>
      </ownedPropertyAssociation>
      <subcomponent xsi:type="aadl2:DataSubcomponent" href="../DataType/sensor_correction.aadl#/0/@ownedPublicSection/@ownedClassifier.1/@ownedDataSubcomponent.10"/>
      <index>1</index>
      <classifier xsi:type="aadl2:DataType" href="../../../../plugin/org.osate.contribution.sei/resources/packages/Base_Types.aadl#Base_Types.Float_32"/>
    </componentInstance>
    <componentInstance name="accel_scale_1" category="data">
      <ownedPropertyAssociation xsi:type="instance:PropertyAssociationInstance">
        <property href="../../../../plugin/org.osate.contribution.sei/resources/properties/Data_Model.aadl#Data_Model.Data_Representation"/>
        <ownedValue>
          <ownedValue xsi:type="aadl2:NamedValue">
            <namedValue xsi:type="aadl2:EnumerationLiteral" href="../../../../plugin/org.osate.contribution.sei/resources/properties/Data_Model.aadl#/0/@ownedProperty.4/@ownedPropertyType/@ownedLiteral.4"/>
          </ownedValue>
        </ownedValue>
        <propertyAssociation href="../../../../plugin/org.osate.contribution.sei/resources/packages/Base_Types.aadl#/0/@ownedPublicSection/@ownedClassifier.11/@ownedPropertyAssociation.0"/>
      </ownedPropertyAssociation>
      <ownedPropertyAssociation xsi:type="instance:PropertyAssociationInstance">
        <property href="../../../../plugin/org.osate.workspace/resources/properties/Predeclared_Property_Sets/Memory_Properties.aadl#Memory_Properties.Data_Size"/>
        <ownedValue>
          <ownedValue xsi:type="aadl2:IntegerLiteral" value="4">
            <unit href="../../../../plugin/org.osate.workspace/resources/properties/Predeclared_Property_Sets/AADL_Project.aadl#/0/@ownedPropertyType.15/@ownedLiteral.1"/>
          </ownedValue>
        </ownedValue>
        <propertyAssociation href="../../../../plugin/org.osate.contribution.sei/resources/packages/Base_Types.aadl#/0/@ownedPublicSection/@ownedClassifier.12/@ownedPropertyAssociation.1"/>
      </ownedPropertyAssociation>
      <ownedPropertyAssociation xsi:type="instance:PropertyAssociationInstance">
        <property href="../../../../plugin/org.osate.contribution.sei/resources/properties/Data_Model.aadl#Data_Model.IEEE754_Precision"/>
        <ownedValue>
          <ownedValue xsi:type="aadl2:NamedValue">
            <namedValue xsi:type="aadl2:EnumerationLiteral" href="../../../../plugin/org.osate.contribution.sei/resources/properties/Data_Model.aadl#/0/@ownedProperty.9/@ownedPropertyType/@ownedLiteral.0"/>
          </ownedValue>
        </ownedValue>
        <propertyAssociation href="../../../../plugin/org.osate.contribution.sei/resources/packages/Base_Types.aadl#/0/@ownedPublicSection/@ownedClassifier.12/@ownedPropertyAssociation.0"/>
      </ownedPropertyAssociation>
      <subcomponent xsi:type="aadl2:DataSubcomponent" href="../DataType/sensor_correction.aadl#/0/@ownedPublicSection/@ownedClassifier.1/@ownedDataSubcomponent.10"/>
      <index>2</index>
      <classifier xsi:type="aadl2:DataType" href="../../../../plugin/org.osate.contribution.sei/resources/packages/Base_Types.aadl#Base_Types.Float_32"/>
    </componentInstance>
    <componentInstance name="accel_scale_1" category="data">
      <ownedPropertyAssociation xsi:type="instance:PropertyAssociationInstance">
        <property href="../../../../plugin/org.osate.contribution.sei/resources/properties/Data_Model.aadl#Data_Model.Data_Representation"/>
        <ownedValue>
          <ownedValue xsi:type="aadl2:NamedValue">
            <namedValue xsi:type="aadl2:EnumerationLiteral" href="../../../../plugin/org.osate.contribution.sei/resources/properties/Data_Model.aadl#/0/@ownedProperty.4/@ownedPropertyType/@ownedLiteral.4"/>
          </ownedValue>
        </ownedValue>
        <propertyAssociation href="../../../../plugin/org.osate.contribution.sei/resources/packages/Base_Types.aadl#/0/@ownedPublicSection/@ownedClassifier.11/@ownedPropertyAssociation.0"/>
      </ownedPropertyAssociation>
      <ownedPropertyAssociation xsi:type="instance:PropertyAssociationInstance">
        <property href="../../../../plugin/org.osate.workspace/resources/properties/Predeclared_Property_Sets/Memory_Properties.aadl#Memory_Properties.Data_Size"/>
        <ownedValue>
          <ownedValue xsi:type="aadl2:IntegerLiteral" value="4">
            <unit href="../../../../plugin/org.osate.workspace/resources/properties/Predeclared_Property_Sets/AADL_Project.aadl#/0/@ownedPropertyType.15/@ownedLiteral.1"/>
          </ownedValue>
        </ownedValue>
        <propertyAssociation href="../../../../plugin/org.osate.contribution.sei/resources/packages/Base_Types.aadl#/0/@ownedPublicSection/@ownedClassifier.12/@ownedPropertyAssociation.1"/>
      </ownedPropertyAssociation>
      <ownedPropertyAssociation xsi:type="instance:PropertyAssociationInstance">
        <property href="../../../../plugin/org.osate.contribution.sei/resources/properties/Data_Model.aadl#Data_Model.IEEE754_Precision"/>
        <ownedValue>
          <ownedValue xsi:type="aadl2:NamedValue">
            <namedValue xsi:type="aadl2:EnumerationLiteral" href="../../../../plugin/org.osate.contribution.sei/resources/properties/Data_Model.aadl#/0/@ownedProperty.9/@ownedPropertyType/@ownedLiteral.0"/>
          </ownedValue>
        </ownedValue>
        <propertyAssociation href="../../../../plugin/org.osate.contribution.sei/resources/packages/Base_Types.aadl#/0/@ownedPublicSection/@ownedClassifier.12/@ownedPropertyAssociation.0"/>
      </ownedPropertyAssociation>
      <subcomponent xsi:type="aadl2:DataSubcomponent" href="../DataType/sensor_correction.aadl#/0/@ownedPublicSection/@ownedClassifier.1/@ownedDataSubcomponent.10"/>
      <index>3</index>
      <classifier xsi:type="aadl2:DataType" href="../../../../plugin/org.osate.contribution.sei/resources/packages/Base_Types.aadl#Base_Types.Float_32"/>
    </componentInstance>
    <componentInstance name="accel_offset_2" category="data">
      <ownedPropertyAssociation xsi:type="instance:PropertyAssociationInstance">
        <property href="../../../../plugin/org.osate.contribution.sei/resources/properties/Data_Model.aadl#Data_Model.Data_Representation"/>
        <ownedValue>
          <ownedValue xsi:type="aadl2:NamedValue">
            <namedValue xsi:type="aadl2:EnumerationLiteral" href="../../../../plugin/org.osate.contribution.sei/resources/properties/Data_Model.aadl#/0/@ownedProperty.4/@ownedPropertyType/@ownedLiteral.4"/>
          </ownedValue>
        </ownedValue>
        <propertyAssociation href="../../../../plugin/org.osate.contribution.sei/resources/packages/Base_Types.aadl#/0/@ownedPublicSection/@ownedClassifier.11/@ownedPropertyAssociation.0"/>
      </ownedPropertyAssociation>
      <ownedPropertyAssociation xsi:type="instance:PropertyAssociationInstance">
        <property href="../../../../plugin/org.osate.workspace/resources/properties/Predeclared_Property_Sets/Memory_Properties.aadl#Memory_Properties.Data_Size"/>
        <ownedValue>
          <ownedValue xsi:type="aadl2:IntegerLiteral" value="4">
            <unit href="../../../../plugin/org.osate.workspace/resources/properties/Predeclared_Property_Sets/AADL_Project.aadl#/0/@ownedPropertyType.15/@ownedLiteral.1"/>
          </ownedValue>
        </ownedValue>
        <propertyAssociation href="../../../../plugin/org.osate.contribution.sei/resources/packages/Base_Types.aadl#/0/@ownedPublicSection/@ownedClassifier.12/@ownedPropertyAssociation.1"/>
      </ownedPropertyAssociation>
      <ownedPropertyAssociation xsi:type="instance:PropertyAssociationInstance">
        <property href="../../../../plugin/org.osate.contribution.sei/resources/properties/Data_Model.aadl#Data_Model.IEEE754_Precision"/>
        <ownedValue>
          <ownedValue xsi:type="aadl2:NamedValue">
            <namedValue xsi:type="aadl2:EnumerationLiteral" href="../../../../plugin/org.osate.contribution.sei/resources/properties/Data_Model.aadl#/0/@ownedProperty.9/@ownedPropertyType/@ownedLiteral.0"/>
          </ownedValue>
        </ownedValue>
        <propertyAssociation href="../../../../plugin/org.osate.contribution.sei/resources/packages/Base_Types.aadl#/0/@ownedPublicSection/@ownedClassifier.12/@ownedPropertyAssociation.0"/>
      </ownedPropertyAssociation>
      <subcomponent xsi:type="aadl2:DataSubcomponent" href="../DataType/sensor_correction.aadl#/0/@ownedPublicSection/@ownedClassifier.1/@ownedDataSubcomponent.11"/>
      <index>1</index>
      <classifier xsi:type="aadl2:DataType" href="../../../../plugin/org.osate.contribution.sei/resources/packages/Base_Types.aadl#Base_Types.Float_32"/>
    </componentInstance>
    <componentInstance name="accel_offset_2" category="data">
      <ownedPropertyAssociation xsi:type="instance:PropertyAssociationInstance">
        <property href="../../../../plugin/org.osate.contribution.sei/resources/properties/Data_Model.aadl#Data_Model.Data_Representation"/>
        <ownedValue>
          <ownedValue xsi:type="aadl2:NamedValue">
            <namedValue xsi:type="aadl2:EnumerationLiteral" href="../../../../plugin/org.osate.contribution.sei/resources/properties/Data_Model.aadl#/0/@ownedProperty.4/@ownedPropertyType/@ownedLiteral.4"/>
          </ownedValue>
        </ownedValue>
        <propertyAssociation href="../../../../plugin/org.osate.contribution.sei/resources/packages/Base_Types.aadl#/0/@ownedPublicSection/@ownedClassifier.11/@ownedPropertyAssociation.0"/>
      </ownedPropertyAssociation>
      <ownedPropertyAssociation xsi:type="instance:PropertyAssociationInstance">
        <property href="../../../../plugin/org.osate.workspace/resources/properties/Predeclared_Property_Sets/Memory_Properties.aadl#Memory_Properties.Data_Size"/>
        <ownedValue>
          <ownedValue xsi:type="aadl2:IntegerLiteral" value="4">
            <unit href="../../../../plugin/org.osate.workspace/resources/properties/Predeclared_Property_Sets/AADL_Project.aadl#/0/@ownedPropertyType.15/@ownedLiteral.1"/>
          </ownedValue>
        </ownedValue>
        <propertyAssociation href="../../../../plugin/org.osate.contribution.sei/resources/packages/Base_Types.aadl#/0/@ownedPublicSection/@ownedClassifier.12/@ownedPropertyAssociation.1"/>
      </ownedPropertyAssociation>
      <ownedPropertyAssociation xsi:type="instance:PropertyAssociationInstance">
        <property href="../../../../plugin/org.osate.contribution.sei/resources/properties/Data_Model.aadl#Data_Model.IEEE754_Precision"/>
        <ownedValue>
          <ownedValue xsi:type="aadl2:NamedValue">
            <namedValue xsi:type="aadl2:EnumerationLiteral" href="../../../../plugin/org.osate.contribution.sei/resources/properties/Data_Model.aadl#/0/@ownedProperty.9/@ownedPropertyType/@ownedLiteral.0"/>
          </ownedValue>
        </ownedValue>
        <propertyAssociation href="../../../../plugin/org.osate.contribution.sei/resources/packages/Base_Types.aadl#/0/@ownedPublicSection/@ownedClassifier.12/@ownedPropertyAssociation.0"/>
      </ownedPropertyAssociation>
      <subcomponent xsi:type="aadl2:DataSubcomponent" href="../DataType/sensor_correction.aadl#/0/@ownedPublicSection/@ownedClassifier.1/@ownedDataSubcomponent.11"/>
      <index>2</index>
      <classifier xsi:type="aadl2:DataType" href="../../../../plugin/org.osate.contribution.sei/resources/packages/Base_Types.aadl#Base_Types.Float_32"/>
    </componentInstance>
    <componentInstance name="accel_offset_2" category="data">
      <ownedPropertyAssociation xsi:type="instance:PropertyAssociationInstance">
        <property href="../../../../plugin/org.osate.contribution.sei/resources/properties/Data_Model.aadl#Data_Model.Data_Representation"/>
        <ownedValue>
          <ownedValue xsi:type="aadl2:NamedValue">
            <namedValue xsi:type="aadl2:EnumerationLiteral" href="../../../../plugin/org.osate.contribution.sei/resources/properties/Data_Model.aadl#/0/@ownedProperty.4/@ownedPropertyType/@ownedLiteral.4"/>
          </ownedValue>
        </ownedValue>
        <propertyAssociation href="../../../../plugin/org.osate.contribution.sei/resources/packages/Base_Types.aadl#/0/@ownedPublicSection/@ownedClassifier.11/@ownedPropertyAssociation.0"/>
      </ownedPropertyAssociation>
      <ownedPropertyAssociation xsi:type="instance:PropertyAssociationInstance">
        <property href="../../../../plugin/org.osate.workspace/resources/properties/Predeclared_Property_Sets/Memory_Properties.aadl#Memory_Properties.Data_Size"/>
        <ownedValue>
          <ownedValue xsi:type="aadl2:IntegerLiteral" value="4">
            <unit href="../../../../plugin/org.osate.workspace/resources/properties/Predeclared_Property_Sets/AADL_Project.aadl#/0/@ownedPropertyType.15/@ownedLiteral.1"/>
          </ownedValue>
        </ownedValue>
        <propertyAssociation href="../../../../plugin/org.osate.contribution.sei/resources/packages/Base_Types.aadl#/0/@ownedPublicSection/@ownedClassifier.12/@ownedPropertyAssociation.1"/>
      </ownedPropertyAssociation>
      <ownedPropertyAssociation xsi:type="instance:PropertyAssociationInstance">
        <property href="../../../../plugin/org.osate.contribution.sei/resources/properties/Data_Model.aadl#Data_Model.IEEE754_Precision"/>
        <ownedValue>
          <ownedValue xsi:type="aadl2:NamedValue">
            <namedValue xsi:type="aadl2:EnumerationLiteral" href="../../../../plugin/org.osate.contribution.sei/resources/properties/Data_Model.aadl#/0/@ownedProperty.9/@ownedPropertyType/@ownedLiteral.0"/>
          </ownedValue>
        </ownedValue>
        <propertyAssociation href="../../../../plugin/org.osate.contribution.sei/resources/packages/Base_Types.aadl#/0/@ownedPublicSection/@ownedClassifier.12/@ownedPropertyAssociation.0"/>
      </ownedPropertyAssociation>
      <subcomponent xsi:type="aadl2:DataSubcomponent" href="../DataType/sensor_correction.aadl#/0/@ownedPublicSection/@ownedClassifier.1/@ownedDataSubcomponent.11"/>
      <index>3</index>
      <classifier xsi:type="aadl2:DataType" href="../../../../plugin/org.osate.contribution.sei/resources/packages/Base_Types.aadl#Base_Types.Float_32"/>
    </componentInstance>
    <componentInstance name="accel_scale_2" category="data">
      <ownedPropertyAssociation xsi:type="instance:PropertyAssociationInstance">
        <property href="../../../../plugin/org.osate.contribution.sei/resources/properties/Data_Model.aadl#Data_Model.Data_Representation"/>
        <ownedValue>
          <ownedValue xsi:type="aadl2:NamedValue">
            <namedValue xsi:type="aadl2:EnumerationLiteral" href="../../../../plugin/org.osate.contribution.sei/resources/properties/Data_Model.aadl#/0/@ownedProperty.4/@ownedPropertyType/@ownedLiteral.4"/>
          </ownedValue>
        </ownedValue>
        <propertyAssociation href="../../../../plugin/org.osate.contribution.sei/resources/packages/Base_Types.aadl#/0/@ownedPublicSection/@ownedClassifier.11/@ownedPropertyAssociation.0"/>
      </ownedPropertyAssociation>
      <ownedPropertyAssociation xsi:type="instance:PropertyAssociationInstance">
        <property href="../../../../plugin/org.osate.workspace/resources/properties/Predeclared_Property_Sets/Memory_Properties.aadl#Memory_Properties.Data_Size"/>
        <ownedValue>
          <ownedValue xsi:type="aadl2:IntegerLiteral" value="4">
            <unit href="../../../../plugin/org.osate.workspace/resources/properties/Predeclared_Property_Sets/AADL_Project.aadl#/0/@ownedPropertyType.15/@ownedLiteral.1"/>
          </ownedValue>
        </ownedValue>
        <propertyAssociation href="../../../../plugin/org.osate.contribution.sei/resources/packages/Base_Types.aadl#/0/@ownedPublicSection/@ownedClassifier.12/@ownedPropertyAssociation.1"/>
      </ownedPropertyAssociation>
      <ownedPropertyAssociation xsi:type="instance:PropertyAssociationInstance">
        <property href="../../../../plugin/org.osate.contribution.sei/resources/properties/Data_Model.aadl#Data_Model.IEEE754_Precision"/>
        <ownedValue>
          <ownedValue xsi:type="aadl2:NamedValue">
            <namedValue xsi:type="aadl2:EnumerationLiteral" href="../../../../plugin/org.osate.contribution.sei/resources/properties/Data_Model.aadl#/0/@ownedProperty.9/@ownedPropertyType/@ownedLiteral.0"/>
          </ownedValue>
        </ownedValue>
        <propertyAssociation href="../../../../plugin/org.osate.contribution.sei/resources/packages/Base_Types.aadl#/0/@ownedPublicSection/@ownedClassifier.12/@ownedPropertyAssociation.0"/>
      </ownedPropertyAssociation>
      <subcomponent xsi:type="aadl2:DataSubcomponent" href="../DataType/sensor_correction.aadl#/0/@ownedPublicSection/@ownedClassifier.1/@ownedDataSubcomponent.12"/>
      <index>1</index>
      <classifier xsi:type="aadl2:DataType" href="../../../../plugin/org.osate.contribution.sei/resources/packages/Base_Types.aadl#Base_Types.Float_32"/>
    </componentInstance>
    <componentInstance name="accel_scale_2" category="data">
      <ownedPropertyAssociation xsi:type="instance:PropertyAssociationInstance">
        <property href="../../../../plugin/org.osate.contribution.sei/resources/properties/Data_Model.aadl#Data_Model.Data_Representation"/>
        <ownedValue>
          <ownedValue xsi:type="aadl2:NamedValue">
            <namedValue xsi:type="aadl2:EnumerationLiteral" href="../../../../plugin/org.osate.contribution.sei/resources/properties/Data_Model.aadl#/0/@ownedProperty.4/@ownedPropertyType/@ownedLiteral.4"/>
          </ownedValue>
        </ownedValue>
        <propertyAssociation href="../../../../plugin/org.osate.contribution.sei/resources/packages/Base_Types.aadl#/0/@ownedPublicSection/@ownedClassifier.11/@ownedPropertyAssociation.0"/>
      </ownedPropertyAssociation>
      <ownedPropertyAssociation xsi:type="instance:PropertyAssociationInstance">
        <property href="../../../../plugin/org.osate.workspace/resources/properties/Predeclared_Property_Sets/Memory_Properties.aadl#Memory_Properties.Data_Size"/>
        <ownedValue>
          <ownedValue xsi:type="aadl2:IntegerLiteral" value="4">
            <unit href="../../../../plugin/org.osate.workspace/resources/properties/Predeclared_Property_Sets/AADL_Project.aadl#/0/@ownedPropertyType.15/@ownedLiteral.1"/>
          </ownedValue>
        </ownedValue>
        <propertyAssociation href="../../../../plugin/org.osate.contribution.sei/resources/packages/Base_Types.aadl#/0/@ownedPublicSection/@ownedClassifier.12/@ownedPropertyAssociation.1"/>
      </ownedPropertyAssociation>
      <ownedPropertyAssociation xsi:type="instance:PropertyAssociationInstance">
        <property href="../../../../plugin/org.osate.contribution.sei/resources/properties/Data_Model.aadl#Data_Model.IEEE754_Precision"/>
        <ownedValue>
          <ownedValue xsi:type="aadl2:NamedValue">
            <namedValue xsi:type="aadl2:EnumerationLiteral" href="../../../../plugin/org.osate.contribution.sei/resources/properties/Data_Model.aadl#/0/@ownedProperty.9/@ownedPropertyType/@ownedLiteral.0"/>
          </ownedValue>
        </ownedValue>
        <propertyAssociation href="../../../../plugin/org.osate.contribution.sei/resources/packages/Base_Types.aadl#/0/@ownedPublicSection/@ownedClassifier.12/@ownedPropertyAssociation.0"/>
      </ownedPropertyAssociation>
      <subcomponent xsi:type="aadl2:DataSubcomponent" href="../DataType/sensor_correction.aadl#/0/@ownedPublicSection/@ownedClassifier.1/@ownedDataSubcomponent.12"/>
      <index>2</index>
      <classifier xsi:type="aadl2:DataType" href="../../../../plugin/org.osate.contribution.sei/resources/packages/Base_Types.aadl#Base_Types.Float_32"/>
    </componentInstance>
    <componentInstance name="accel_scale_2" category="data">
      <ownedPropertyAssociation xsi:type="instance:PropertyAssociationInstance">
        <property href="../../../../plugin/org.osate.contribution.sei/resources/properties/Data_Model.aadl#Data_Model.Data_Representation"/>
        <ownedValue>
          <ownedValue xsi:type="aadl2:NamedValue">
            <namedValue xsi:type="aadl2:EnumerationLiteral" href="../../../../plugin/org.osate.contribution.sei/resources/properties/Data_Model.aadl#/0/@ownedProperty.4/@ownedPropertyType/@ownedLiteral.4"/>
          </ownedValue>
        </ownedValue>
        <propertyAssociation href="../../../../plugin/org.osate.contribution.sei/resources/packages/Base_Types.aadl#/0/@ownedPublicSection/@ownedClassifier.11/@ownedPropertyAssociation.0"/>
      </ownedPropertyAssociation>
      <ownedPropertyAssociation xsi:type="instance:PropertyAssociationInstance">
        <property href="../../../../plugin/org.osate.workspace/resources/properties/Predeclared_Property_Sets/Memory_Properties.aadl#Memory_Properties.Data_Size"/>
        <ownedValue>
          <ownedValue xsi:type="aadl2:IntegerLiteral" value="4">
            <unit href="../../../../plugin/org.osate.workspace/resources/properties/Predeclared_Property_Sets/AADL_Project.aadl#/0/@ownedPropertyType.15/@ownedLiteral.1"/>
          </ownedValue>
        </ownedValue>
        <propertyAssociation href="../../../../plugin/org.osate.contribution.sei/resources/packages/Base_Types.aadl#/0/@ownedPublicSection/@ownedClassifier.12/@ownedPropertyAssociation.1"/>
      </ownedPropertyAssociation>
      <ownedPropertyAssociation xsi:type="instance:PropertyAssociationInstance">
        <property href="../../../../plugin/org.osate.contribution.sei/resources/properties/Data_Model.aadl#Data_Model.IEEE754_Precision"/>
        <ownedValue>
          <ownedValue xsi:type="aadl2:NamedValue">
            <namedValue xsi:type="aadl2:EnumerationLiteral" href="../../../../plugin/org.osate.contribution.sei/resources/properties/Data_Model.aadl#/0/@ownedProperty.9/@ownedPropertyType/@ownedLiteral.0"/>
          </ownedValue>
        </ownedValue>
        <propertyAssociation href="../../../../plugin/org.osate.contribution.sei/resources/packages/Base_Types.aadl#/0/@ownedPublicSection/@ownedClassifier.12/@ownedPropertyAssociation.0"/>
      </ownedPropertyAssociation>
      <subcomponent xsi:type="aadl2:DataSubcomponent" href="../DataType/sensor_correction.aadl#/0/@ownedPublicSection/@ownedClassifier.1/@ownedDataSubcomponent.12"/>
      <index>3</index>
      <classifier xsi:type="aadl2:DataType" href="../../../../plugin/org.osate.contribution.sei/resources/packages/Base_Types.aadl#Base_Types.Float_32"/>
    </componentInstance>
    <componentInstance name="baro_offset_0" category="data">
      <ownedPropertyAssociation xsi:type="instance:PropertyAssociationInstance">
        <property href="../../../../plugin/org.osate.contribution.sei/resources/properties/Data_Model.aadl#Data_Model.Data_Representation"/>
        <ownedValue>
          <ownedValue xsi:type="aadl2:NamedValue">
            <namedValue xsi:type="aadl2:EnumerationLiteral" href="../../../../plugin/org.osate.contribution.sei/resources/properties/Data_Model.aadl#/0/@ownedProperty.4/@ownedPropertyType/@ownedLiteral.4"/>
          </ownedValue>
        </ownedValue>
        <propertyAssociation href="../../../../plugin/org.osate.contribution.sei/resources/packages/Base_Types.aadl#/0/@ownedPublicSection/@ownedClassifier.11/@ownedPropertyAssociation.0"/>
      </ownedPropertyAssociation>
      <ownedPropertyAssociation xsi:type="instance:PropertyAssociationInstance">
        <property href="../../../../plugin/org.osate.workspace/resources/properties/Predeclared_Property_Sets/Memory_Properties.aadl#Memory_Properties.Data_Size"/>
        <ownedValue>
          <ownedValue xsi:type="aadl2:IntegerLiteral" value="4">
            <unit href="../../../../plugin/org.osate.workspace/resources/properties/Predeclared_Property_Sets/AADL_Project.aadl#/0/@ownedPropertyType.15/@ownedLiteral.1"/>
          </ownedValue>
        </ownedValue>
        <propertyAssociation href="../../../../plugin/org.osate.contribution.sei/resources/packages/Base_Types.aadl#/0/@ownedPublicSection/@ownedClassifier.12/@ownedPropertyAssociation.1"/>
      </ownedPropertyAssociation>
      <ownedPropertyAssociation xsi:type="instance:PropertyAssociationInstance">
        <property href="../../../../plugin/org.osate.contribution.sei/resources/properties/Data_Model.aadl#Data_Model.IEEE754_Precision"/>
        <ownedValue>
          <ownedValue xsi:type="aadl2:NamedValue">
            <namedValue xsi:type="aadl2:EnumerationLiteral" href="../../../../plugin/org.osate.contribution.sei/resources/properties/Data_Model.aadl#/0/@ownedProperty.9/@ownedPropertyType/@ownedLiteral.0"/>
          </ownedValue>
        </ownedValue>
        <propertyAssociation href="../../../../plugin/org.osate.contribution.sei/resources/packages/Base_Types.aadl#/0/@ownedPublicSection/@ownedClassifier.12/@ownedPropertyAssociation.0"/>
      </ownedPropertyAssociation>
      <subcomponent xsi:type="aadl2:DataSubcomponent" href="../DataType/sensor_correction.aadl#/0/@ownedPublicSection/@ownedClassifier.1/@ownedDataSubcomponent.13"/>
      <index>0</index>
      <classifier xsi:type="aadl2:DataType" href="../../../../plugin/org.osate.contribution.sei/resources/packages/Base_Types.aadl#Base_Types.Float_32"/>
    </componentInstance>
    <componentInstance name="baro_scale_0" category="data">
      <ownedPropertyAssociation xsi:type="instance:PropertyAssociationInstance">
        <property href="../../../../plugin/org.osate.contribution.sei/resources/properties/Data_Model.aadl#Data_Model.Data_Representation"/>
        <ownedValue>
          <ownedValue xsi:type="aadl2:NamedValue">
            <namedValue xsi:type="aadl2:EnumerationLiteral" href="../../../../plugin/org.osate.contribution.sei/resources/properties/Data_Model.aadl#/0/@ownedProperty.4/@ownedPropertyType/@ownedLiteral.4"/>
          </ownedValue>
        </ownedValue>
        <propertyAssociation href="../../../../plugin/org.osate.contribution.sei/resources/packages/Base_Types.aadl#/0/@ownedPublicSection/@ownedClassifier.11/@ownedPropertyAssociation.0"/>
      </ownedPropertyAssociation>
      <ownedPropertyAssociation xsi:type="instance:PropertyAssociationInstance">
        <property href="../../../../plugin/org.osate.workspace/resources/properties/Predeclared_Property_Sets/Memory_Properties.aadl#Memory_Properties.Data_Size"/>
        <ownedValue>
          <ownedValue xsi:type="aadl2:IntegerLiteral" value="4">
            <unit href="../../../../plugin/org.osate.workspace/resources/properties/Predeclared_Property_Sets/AADL_Project.aadl#/0/@ownedPropertyType.15/@ownedLiteral.1"/>
          </ownedValue>
        </ownedValue>
        <propertyAssociation href="../../../../plugin/org.osate.contribution.sei/resources/packages/Base_Types.aadl#/0/@ownedPublicSection/@ownedClassifier.12/@ownedPropertyAssociation.1"/>
      </ownedPropertyAssociation>
      <ownedPropertyAssociation xsi:type="instance:PropertyAssociationInstance">
        <property href="../../../../plugin/org.osate.contribution.sei/resources/properties/Data_Model.aadl#Data_Model.IEEE754_Precision"/>
        <ownedValue>
          <ownedValue xsi:type="aadl2:NamedValue">
            <namedValue xsi:type="aadl2:EnumerationLiteral" href="../../../../plugin/org.osate.contribution.sei/resources/properties/Data_Model.aadl#/0/@ownedProperty.9/@ownedPropertyType/@ownedLiteral.0"/>
          </ownedValue>
        </ownedValue>
        <propertyAssociation href="../../../../plugin/org.osate.contribution.sei/resources/packages/Base_Types.aadl#/0/@ownedPublicSection/@ownedClassifier.12/@ownedPropertyAssociation.0"/>
      </ownedPropertyAssociation>
      <subcomponent xsi:type="aadl2:DataSubcomponent" href="../DataType/sensor_correction.aadl#/0/@ownedPublicSection/@ownedClassifier.1/@ownedDataSubcomponent.14"/>
      <index>0</index>
      <classifier xsi:type="aadl2:DataType" href="../../../../plugin/org.osate.contribution.sei/resources/packages/Base_Types.aadl#Base_Types.Float_32"/>
    </componentInstance>
    <componentInstance name="baro_offset_1" category="data">
      <ownedPropertyAssociation xsi:type="instance:PropertyAssociationInstance">
        <property href="../../../../plugin/org.osate.contribution.sei/resources/properties/Data_Model.aadl#Data_Model.Data_Representation"/>
        <ownedValue>
          <ownedValue xsi:type="aadl2:NamedValue">
            <namedValue xsi:type="aadl2:EnumerationLiteral" href="../../../../plugin/org.osate.contribution.sei/resources/properties/Data_Model.aadl#/0/@ownedProperty.4/@ownedPropertyType/@ownedLiteral.4"/>
          </ownedValue>
        </ownedValue>
        <propertyAssociation href="../../../../plugin/org.osate.contribution.sei/resources/packages/Base_Types.aadl#/0/@ownedPublicSection/@ownedClassifier.11/@ownedPropertyAssociation.0"/>
      </ownedPropertyAssociation>
      <ownedPropertyAssociation xsi:type="instance:PropertyAssociationInstance">
        <property href="../../../../plugin/org.osate.workspace/resources/properties/Predeclared_Property_Sets/Memory_Properties.aadl#Memory_Properties.Data_Size"/>
        <ownedValue>
          <ownedValue xsi:type="aadl2:IntegerLiteral" value="4">
            <unit href="../../../../plugin/org.osate.workspace/resources/properties/Predeclared_Property_Sets/AADL_Project.aadl#/0/@ownedPropertyType.15/@ownedLiteral.1"/>
          </ownedValue>
        </ownedValue>
        <propertyAssociation href="../../../../plugin/org.osate.contribution.sei/resources/packages/Base_Types.aadl#/0/@ownedPublicSection/@ownedClassifier.12/@ownedPropertyAssociation.1"/>
      </ownedPropertyAssociation>
      <ownedPropertyAssociation xsi:type="instance:PropertyAssociationInstance">
        <property href="../../../../plugin/org.osate.contribution.sei/resources/properties/Data_Model.aadl#Data_Model.IEEE754_Precision"/>
        <ownedValue>
          <ownedValue xsi:type="aadl2:NamedValue">
            <namedValue xsi:type="aadl2:EnumerationLiteral" href="../../../../plugin/org.osate.contribution.sei/resources/properties/Data_Model.aadl#/0/@ownedProperty.9/@ownedPropertyType/@ownedLiteral.0"/>
          </ownedValue>
        </ownedValue>
        <propertyAssociation href="../../../../plugin/org.osate.contribution.sei/resources/packages/Base_Types.aadl#/0/@ownedPublicSection/@ownedClassifier.12/@ownedPropertyAssociation.0"/>
      </ownedPropertyAssociation>
      <subcomponent xsi:type="aadl2:DataSubcomponent" href="../DataType/sensor_correction.aadl#/0/@ownedPublicSection/@ownedClassifier.1/@ownedDataSubcomponent.15"/>
      <index>0</index>
      <classifier xsi:type="aadl2:DataType" href="../../../../plugin/org.osate.contribution.sei/resources/packages/Base_Types.aadl#Base_Types.Float_32"/>
    </componentInstance>
    <componentInstance name="baro_scale_1" category="data">
      <ownedPropertyAssociation xsi:type="instance:PropertyAssociationInstance">
        <property href="../../../../plugin/org.osate.contribution.sei/resources/properties/Data_Model.aadl#Data_Model.Data_Representation"/>
        <ownedValue>
          <ownedValue xsi:type="aadl2:NamedValue">
            <namedValue xsi:type="aadl2:EnumerationLiteral" href="../../../../plugin/org.osate.contribution.sei/resources/properties/Data_Model.aadl#/0/@ownedProperty.4/@ownedPropertyType/@ownedLiteral.4"/>
          </ownedValue>
        </ownedValue>
        <propertyAssociation href="../../../../plugin/org.osate.contribution.sei/resources/packages/Base_Types.aadl#/0/@ownedPublicSection/@ownedClassifier.11/@ownedPropertyAssociation.0"/>
      </ownedPropertyAssociation>
      <ownedPropertyAssociation xsi:type="instance:PropertyAssociationInstance">
        <property href="../../../../plugin/org.osate.workspace/resources/properties/Predeclared_Property_Sets/Memory_Properties.aadl#Memory_Properties.Data_Size"/>
        <ownedValue>
          <ownedValue xsi:type="aadl2:IntegerLiteral" value="4">
            <unit href="../../../../plugin/org.osate.workspace/resources/properties/Predeclared_Property_Sets/AADL_Project.aadl#/0/@ownedPropertyType.15/@ownedLiteral.1"/>
          </ownedValue>
        </ownedValue>
        <propertyAssociation href="../../../../plugin/org.osate.contribution.sei/resources/packages/Base_Types.aadl#/0/@ownedPublicSection/@ownedClassifier.12/@ownedPropertyAssociation.1"/>
      </ownedPropertyAssociation>
      <ownedPropertyAssociation xsi:type="instance:PropertyAssociationInstance">
        <property href="../../../../plugin/org.osate.contribution.sei/resources/properties/Data_Model.aadl#Data_Model.IEEE754_Precision"/>
        <ownedValue>
          <ownedValue xsi:type="aadl2:NamedValue">
            <namedValue xsi:type="aadl2:EnumerationLiteral" href="../../../../plugin/org.osate.contribution.sei/resources/properties/Data_Model.aadl#/0/@ownedProperty.9/@ownedPropertyType/@ownedLiteral.0"/>
          </ownedValue>
        </ownedValue>
        <propertyAssociation href="../../../../plugin/org.osate.contribution.sei/resources/packages/Base_Types.aadl#/0/@ownedPublicSection/@ownedClassifier.12/@ownedPropertyAssociation.0"/>
      </ownedPropertyAssociation>
      <subcomponent xsi:type="aadl2:DataSubcomponent" href="../DataType/sensor_correction.aadl#/0/@ownedPublicSection/@ownedClassifier.1/@ownedDataSubcomponent.16"/>
      <index>0</index>
      <classifier xsi:type="aadl2:DataType" href="../../../../plugin/org.osate.contribution.sei/resources/packages/Base_Types.aadl#Base_Types.Float_32"/>
    </componentInstance>
    <componentInstance name="baro_offset_2" category="data">
      <ownedPropertyAssociation xsi:type="instance:PropertyAssociationInstance">
        <property href="../../../../plugin/org.osate.contribution.sei/resources/properties/Data_Model.aadl#Data_Model.Data_Representation"/>
        <ownedValue>
          <ownedValue xsi:type="aadl2:NamedValue">
            <namedValue xsi:type="aadl2:EnumerationLiteral" href="../../../../plugin/org.osate.contribution.sei/resources/properties/Data_Model.aadl#/0/@ownedProperty.4/@ownedPropertyType/@ownedLiteral.4"/>
          </ownedValue>
        </ownedValue>
        <propertyAssociation href="../../../../plugin/org.osate.contribution.sei/resources/packages/Base_Types.aadl#/0/@ownedPublicSection/@ownedClassifier.11/@ownedPropertyAssociation.0"/>
      </ownedPropertyAssociation>
      <ownedPropertyAssociation xsi:type="instance:PropertyAssociationInstance">
        <property href="../../../../plugin/org.osate.workspace/resources/properties/Predeclared_Property_Sets/Memory_Properties.aadl#Memory_Properties.Data_Size"/>
        <ownedValue>
          <ownedValue xsi:type="aadl2:IntegerLiteral" value="4">
            <unit href="../../../../plugin/org.osate.workspace/resources/properties/Predeclared_Property_Sets/AADL_Project.aadl#/0/@ownedPropertyType.15/@ownedLiteral.1"/>
          </ownedValue>
        </ownedValue>
        <propertyAssociation href="../../../../plugin/org.osate.contribution.sei/resources/packages/Base_Types.aadl#/0/@ownedPublicSection/@ownedClassifier.12/@ownedPropertyAssociation.1"/>
      </ownedPropertyAssociation>
      <ownedPropertyAssociation xsi:type="instance:PropertyAssociationInstance">
        <property href="../../../../plugin/org.osate.contribution.sei/resources/properties/Data_Model.aadl#Data_Model.IEEE754_Precision"/>
        <ownedValue>
          <ownedValue xsi:type="aadl2:NamedValue">
            <namedValue xsi:type="aadl2:EnumerationLiteral" href="../../../../plugin/org.osate.contribution.sei/resources/properties/Data_Model.aadl#/0/@ownedProperty.9/@ownedPropertyType/@ownedLiteral.0"/>
          </ownedValue>
        </ownedValue>
        <propertyAssociation href="../../../../plugin/org.osate.contribution.sei/resources/packages/Base_Types.aadl#/0/@ownedPublicSection/@ownedClassifier.12/@ownedPropertyAssociation.0"/>
      </ownedPropertyAssociation>
      <subcomponent xsi:type="aadl2:DataSubcomponent" href="../DataType/sensor_correction.aadl#/0/@ownedPublicSection/@ownedClassifier.1/@ownedDataSubcomponent.17"/>
      <index>0</index>
      <classifier xsi:type="aadl2:DataType" href="../../../../plugin/org.osate.contribution.sei/resources/packages/Base_Types.aadl#Base_Types.Float_32"/>
    </componentInstance>
    <componentInstance name="baro_scale_2" category="data">
      <ownedPropertyAssociation xsi:type="instance:PropertyAssociationInstance">
        <property href="../../../../plugin/org.osate.contribution.sei/resources/properties/Data_Model.aadl#Data_Model.Data_Representation"/>
        <ownedValue>
          <ownedValue xsi:type="aadl2:NamedValue">
            <namedValue xsi:type="aadl2:EnumerationLiteral" href="../../../../plugin/org.osate.contribution.sei/resources/properties/Data_Model.aadl#/0/@ownedProperty.4/@ownedPropertyType/@ownedLiteral.4"/>
          </ownedValue>
        </ownedValue>
        <propertyAssociation href="../../../../plugin/org.osate.contribution.sei/resources/packages/Base_Types.aadl#/0/@ownedPublicSection/@ownedClassifier.11/@ownedPropertyAssociation.0"/>
      </ownedPropertyAssociation>
      <ownedPropertyAssociation xsi:type="instance:PropertyAssociationInstance">
        <property href="../../../../plugin/org.osate.workspace/resources/properties/Predeclared_Property_Sets/Memory_Properties.aadl#Memory_Properties.Data_Size"/>
        <ownedValue>
          <ownedValue xsi:type="aadl2:IntegerLiteral" value="4">
            <unit href="../../../../plugin/org.osate.workspace/resources/properties/Predeclared_Property_Sets/AADL_Project.aadl#/0/@ownedPropertyType.15/@ownedLiteral.1"/>
          </ownedValue>
        </ownedValue>
        <propertyAssociation href="../../../../plugin/org.osate.contribution.sei/resources/packages/Base_Types.aadl#/0/@ownedPublicSection/@ownedClassifier.12/@ownedPropertyAssociation.1"/>
      </ownedPropertyAssociation>
      <ownedPropertyAssociation xsi:type="instance:PropertyAssociationInstance">
        <property href="../../../../plugin/org.osate.contribution.sei/resources/properties/Data_Model.aadl#Data_Model.IEEE754_Precision"/>
        <ownedValue>
          <ownedValue xsi:type="aadl2:NamedValue">
            <namedValue xsi:type="aadl2:EnumerationLiteral" href="../../../../plugin/org.osate.contribution.sei/resources/properties/Data_Model.aadl#/0/@ownedProperty.9/@ownedPropertyType/@ownedLiteral.0"/>
          </ownedValue>
        </ownedValue>
        <propertyAssociation href="../../../../plugin/org.osate.contribution.sei/resources/packages/Base_Types.aadl#/0/@ownedPublicSection/@ownedClassifier.12/@ownedPropertyAssociation.0"/>
      </ownedPropertyAssociation>
      <subcomponent xsi:type="aadl2:DataSubcomponent" href="../DataType/sensor_correction.aadl#/0/@ownedPublicSection/@ownedClassifier.1/@ownedDataSubcomponent.18"/>
      <index>0</index>
      <classifier xsi:type="aadl2:DataType" href="../../../../plugin/org.osate.contribution.sei/resources/packages/Base_Types.aadl#Base_Types.Float_32"/>
    </componentInstance>
    <componentInstance name="selected_gyro_instance" category="data">
      <ownedPropertyAssociation xsi:type="instance:PropertyAssociationInstance">
        <property href="../../../../plugin/org.osate.contribution.sei/resources/properties/Data_Model.aadl#Data_Model.Data_Representation"/>
        <ownedValue>
          <ownedValue xsi:type="aadl2:NamedValue">
            <namedValue xsi:type="aadl2:EnumerationLiteral" href="../../../../plugin/org.osate.contribution.sei/resources/properties/Data_Model.aadl#/0/@ownedProperty.4/@ownedPropertyType/@ownedLiteral.6"/>
          </ownedValue>
        </ownedValue>
        <propertyAssociation href="../../../../plugin/org.osate.contribution.sei/resources/packages/Base_Types.aadl#/0/@ownedPublicSection/@ownedClassifier.1/@ownedPropertyAssociation.0"/>
      </ownedPropertyAssociation>
      <ownedPropertyAssociation xsi:type="instance:PropertyAssociationInstance">
        <property href="../../../../plugin/org.osate.contribution.sei/resources/properties/Data_Model.aadl#Data_Model.Number_Representation"/>
        <ownedValue>
          <ownedValue xsi:type="aadl2:NamedValue">
            <namedValue xsi:type="aadl2:EnumerationLiteral" href="../../../../plugin/org.osate.contribution.sei/resources/properties/Data_Model.aadl#/0/@ownedProperty.13/@ownedPropertyType/@ownedLiteral.1"/>
          </ownedValue>
        </ownedValue>
        <propertyAssociation href="../../../../plugin/org.osate.contribution.sei/resources/packages/Base_Types.aadl#/0/@ownedPublicSection/@ownedClassifier.6/@ownedPropertyAssociation.0"/>
      </ownedPropertyAssociation>
      <ownedPropertyAssociation xsi:type="instance:PropertyAssociationInstance">
        <property href="../../../../plugin/org.osate.workspace/resources/properties/Predeclared_Property_Sets/Memory_Properties.aadl#Memory_Properties.Data_Size"/>
        <ownedValue>
          <ownedValue xsi:type="aadl2:IntegerLiteral" value="1">
            <unit href="../../../../plugin/org.osate.workspace/resources/properties/Predeclared_Property_Sets/AADL_Project.aadl#/0/@ownedPropertyType.15/@ownedLiteral.1"/>
          </ownedValue>
        </ownedValue>
        <propertyAssociation href="../../../../plugin/org.osate.contribution.sei/resources/packages/Base_Types.aadl#/0/@ownedPublicSection/@ownedClassifier.6/@ownedPropertyAssociation.1"/>
      </ownedPropertyAssociation>
      <subcomponent xsi:type="aadl2:DataSubcomponent" href="../DataType/sensor_correction.aadl#/0/@ownedPublicSection/@ownedClassifier.1/@ownedDataSubcomponent.19"/>
      <index>0</index>
      <classifier xsi:type="aadl2:DataType" href="../../../../plugin/org.osate.contribution.sei/resources/packages/Base_Types.aadl#Base_Types.Unsigned_8"/>
    </componentInstance>
    <componentInstance name="selected_accel_instance" category="data">
      <ownedPropertyAssociation xsi:type="instance:PropertyAssociationInstance">
        <property href="../../../../plugin/org.osate.contribution.sei/resources/properties/Data_Model.aadl#Data_Model.Data_Representation"/>
        <ownedValue>
          <ownedValue xsi:type="aadl2:NamedValue">
            <namedValue xsi:type="aadl2:EnumerationLiteral" href="../../../../plugin/org.osate.contribution.sei/resources/properties/Data_Model.aadl#/0/@ownedProperty.4/@ownedPropertyType/@ownedLiteral.6"/>
          </ownedValue>
        </ownedValue>
        <propertyAssociation href="../../../../plugin/org.osate.contribution.sei/resources/packages/Base_Types.aadl#/0/@ownedPublicSection/@ownedClassifier.1/@ownedPropertyAssociation.0"/>
      </ownedPropertyAssociation>
      <ownedPropertyAssociation xsi:type="instance:PropertyAssociationInstance">
        <property href="../../../../plugin/org.osate.contribution.sei/resources/properties/Data_Model.aadl#Data_Model.Number_Representation"/>
        <ownedValue>
          <ownedValue xsi:type="aadl2:NamedValue">
            <namedValue xsi:type="aadl2:EnumerationLiteral" href="../../../../plugin/org.osate.contribution.sei/resources/properties/Data_Model.aadl#/0/@ownedProperty.13/@ownedPropertyType/@ownedLiteral.1"/>
          </ownedValue>
        </ownedValue>
        <propertyAssociation href="../../../../plugin/org.osate.contribution.sei/resources/packages/Base_Types.aadl#/0/@ownedPublicSection/@ownedClassifier.6/@ownedPropertyAssociation.0"/>
      </ownedPropertyAssociation>
      <ownedPropertyAssociation xsi:type="instance:PropertyAssociationInstance">
        <property href="../../../../plugin/org.osate.workspace/resources/properties/Predeclared_Property_Sets/Memory_Properties.aadl#Memory_Properties.Data_Size"/>
        <ownedValue>
          <ownedValue xsi:type="aadl2:IntegerLiteral" value="1">
            <unit href="../../../../plugin/org.osate.workspace/resources/properties/Predeclared_Property_Sets/AADL_Project.aadl#/0/@ownedPropertyType.15/@ownedLiteral.1"/>
          </ownedValue>
        </ownedValue>
        <propertyAssociation href="../../../../plugin/org.osate.contribution.sei/resources/packages/Base_Types.aadl#/0/@ownedPublicSection/@ownedClassifier.6/@ownedPropertyAssociation.1"/>
      </ownedPropertyAssociation>
      <subcomponent xsi:type="aadl2:DataSubcomponent" href="../DataType/sensor_correction.aadl#/0/@ownedPublicSection/@ownedClassifier.1/@ownedDataSubcomponent.20"/>
      <index>0</index>
      <classifier xsi:type="aadl2:DataType" href="../../../../plugin/org.osate.contribution.sei/resources/packages/Base_Types.aadl#Base_Types.Unsigned_8"/>
    </componentInstance>
    <componentInstance name="selected_baro_instance" category="data">
      <ownedPropertyAssociation xsi:type="instance:PropertyAssociationInstance">
        <property href="../../../../plugin/org.osate.contribution.sei/resources/properties/Data_Model.aadl#Data_Model.Data_Representation"/>
        <ownedValue>
          <ownedValue xsi:type="aadl2:NamedValue">
            <namedValue xsi:type="aadl2:EnumerationLiteral" href="../../../../plugin/org.osate.contribution.sei/resources/properties/Data_Model.aadl#/0/@ownedProperty.4/@ownedPropertyType/@ownedLiteral.6"/>
          </ownedValue>
        </ownedValue>
        <propertyAssociation href="../../../../plugin/org.osate.contribution.sei/resources/packages/Base_Types.aadl#/0/@ownedPublicSection/@ownedClassifier.1/@ownedPropertyAssociation.0"/>
      </ownedPropertyAssociation>
      <ownedPropertyAssociation xsi:type="instance:PropertyAssociationInstance">
        <property href="../../../../plugin/org.osate.contribution.sei/resources/properties/Data_Model.aadl#Data_Model.Number_Representation"/>
        <ownedValue>
          <ownedValue xsi:type="aadl2:NamedValue">
            <namedValue xsi:type="aadl2:EnumerationLiteral" href="../../../../plugin/org.osate.contribution.sei/resources/properties/Data_Model.aadl#/0/@ownedProperty.13/@ownedPropertyType/@ownedLiteral.1"/>
          </ownedValue>
        </ownedValue>
        <propertyAssociation href="../../../../plugin/org.osate.contribution.sei/resources/packages/Base_Types.aadl#/0/@ownedPublicSection/@ownedClassifier.6/@ownedPropertyAssociation.0"/>
      </ownedPropertyAssociation>
      <ownedPropertyAssociation xsi:type="instance:PropertyAssociationInstance">
        <property href="../../../../plugin/org.osate.workspace/resources/properties/Predeclared_Property_Sets/Memory_Properties.aadl#Memory_Properties.Data_Size"/>
        <ownedValue>
          <ownedValue xsi:type="aadl2:IntegerLiteral" value="1">
            <unit href="../../../../plugin/org.osate.workspace/resources/properties/Predeclared_Property_Sets/AADL_Project.aadl#/0/@ownedPropertyType.15/@ownedLiteral.1"/>
          </ownedValue>
        </ownedValue>
        <propertyAssociation href="../../../../plugin/org.osate.contribution.sei/resources/packages/Base_Types.aadl#/0/@ownedPublicSection/@ownedClassifier.6/@ownedPropertyAssociation.1"/>
      </ownedPropertyAssociation>
      <subcomponent xsi:type="aadl2:DataSubcomponent" href="../DataType/sensor_correction.aadl#/0/@ownedPublicSection/@ownedClassifier.1/@ownedDataSubcomponent.21"/>
      <index>0</index>
      <classifier xsi:type="aadl2:DataType" href="../../../../plugin/org.osate.contribution.sei/resources/packages/Base_Types.aadl#Base_Types.Unsigned_8"/>
    </componentInstance>
    <componentInstance name="gyro_mapping" category="data">
      <ownedPropertyAssociation xsi:type="instance:PropertyAssociationInstance">
        <property href="../../../../plugin/org.osate.contribution.sei/resources/properties/Data_Model.aadl#Data_Model.Data_Representation"/>
        <ownedValue>
          <ownedValue xsi:type="aadl2:NamedValue">
            <namedValue xsi:type="aadl2:EnumerationLiteral" href="../../../../plugin/org.osate.contribution.sei/resources/properties/Data_Model.aadl#/0/@ownedProperty.4/@ownedPropertyType/@ownedLiteral.6"/>
          </ownedValue>
        </ownedValue>
        <propertyAssociation href="../../../../plugin/org.osate.contribution.sei/resources/packages/Base_Types.aadl#/0/@ownedPublicSection/@ownedClassifier.1/@ownedPropertyAssociation.0"/>
      </ownedPropertyAssociation>
      <ownedPropertyAssociation xsi:type="instance:PropertyAssociationInstance">
        <property href="../../../../plugin/org.osate.contribution.sei/resources/properties/Data_Model.aadl#Data_Model.Number_Representation"/>
        <ownedValue>
          <ownedValue xsi:type="aadl2:NamedValue">
            <namedValue xsi:type="aadl2:EnumerationLiteral" href="../../../../plugin/org.osate.contribution.sei/resources/properties/Data_Model.aadl#/0/@ownedProperty.13/@ownedPropertyType/@ownedLiteral.1"/>
          </ownedValue>
        </ownedValue>
        <propertyAssociation href="../../../../plugin/org.osate.contribution.sei/resources/packages/Base_Types.aadl#/0/@ownedPublicSection/@ownedClassifier.6/@ownedPropertyAssociation.0"/>
      </ownedPropertyAssociation>
      <ownedPropertyAssociation xsi:type="instance:PropertyAssociationInstance">
        <property href="../../../../plugin/org.osate.workspace/resources/properties/Predeclared_Property_Sets/Memory_Properties.aadl#Memory_Properties.Data_Size"/>
        <ownedValue>
          <ownedValue xsi:type="aadl2:IntegerLiteral" value="1">
            <unit href="../../../../plugin/org.osate.workspace/resources/properties/Predeclared_Property_Sets/AADL_Project.aadl#/0/@ownedPropertyType.15/@ownedLiteral.1"/>
          </ownedValue>
        </ownedValue>
        <propertyAssociation href="../../../../plugin/org.osate.contribution.sei/resources/packages/Base_Types.aadl#/0/@ownedPublicSection/@ownedClassifier.6/@ownedPropertyAssociation.1"/>
      </ownedPropertyAssociation>
      <subcomponent xsi:type="aadl2:DataSubcomponent" href="../DataType/sensor_correction.aadl#/0/@ownedPublicSection/@ownedClassifier.1/@ownedDataSubcomponent.22"/>
      <index>1</index>
      <classifier xsi:type="aadl2:DataType" href="../../../../plugin/org.osate.contribution.sei/resources/packages/Base_Types.aadl#Base_Types.Unsigned_8"/>
    </componentInstance>
    <componentInstance name="gyro_mapping" category="data">
      <ownedPropertyAssociation xsi:type="instance:PropertyAssociationInstance">
        <property href="../../../../plugin/org.osate.contribution.sei/resources/properties/Data_Model.aadl#Data_Model.Data_Representation"/>
        <ownedValue>
          <ownedValue xsi:type="aadl2:NamedValue">
            <namedValue xsi:type="aadl2:EnumerationLiteral" href="../../../../plugin/org.osate.contribution.sei/resources/properties/Data_Model.aadl#/0/@ownedProperty.4/@ownedPropertyType/@ownedLiteral.6"/>
          </ownedValue>
        </ownedValue>
        <propertyAssociation href="../../../../plugin/org.osate.contribution.sei/resources/packages/Base_Types.aadl#/0/@ownedPublicSection/@ownedClassifier.1/@ownedPropertyAssociation.0"/>
      </ownedPropertyAssociation>
      <ownedPropertyAssociation xsi:type="instance:PropertyAssociationInstance">
        <property href="../../../../plugin/org.osate.contribution.sei/resources/properties/Data_Model.aadl#Data_Model.Number_Representation"/>
        <ownedValue>
          <ownedValue xsi:type="aadl2:NamedValue">
            <namedValue xsi:type="aadl2:EnumerationLiteral" href="../../../../plugin/org.osate.contribution.sei/resources/properties/Data_Model.aadl#/0/@ownedProperty.13/@ownedPropertyType/@ownedLiteral.1"/>
          </ownedValue>
        </ownedValue>
        <propertyAssociation href="../../../../plugin/org.osate.contribution.sei/resources/packages/Base_Types.aadl#/0/@ownedPublicSection/@ownedClassifier.6/@ownedPropertyAssociation.0"/>
      </ownedPropertyAssociation>
      <ownedPropertyAssociation xsi:type="instance:PropertyAssociationInstance">
        <property href="../../../../plugin/org.osate.workspace/resources/properties/Predeclared_Property_Sets/Memory_Properties.aadl#Memory_Properties.Data_Size"/>
        <ownedValue>
          <ownedValue xsi:type="aadl2:IntegerLiteral" value="1">
            <unit href="../../../../plugin/org.osate.workspace/resources/properties/Predeclared_Property_Sets/AADL_Project.aadl#/0/@ownedPropertyType.15/@ownedLiteral.1"/>
          </ownedValue>
        </ownedValue>
        <propertyAssociation href="../../../../plugin/org.osate.contribution.sei/resources/packages/Base_Types.aadl#/0/@ownedPublicSection/@ownedClassifier.6/@ownedPropertyAssociation.1"/>
      </ownedPropertyAssociation>
      <subcomponent xsi:type="aadl2:DataSubcomponent" href="../DataType/sensor_correction.aadl#/0/@ownedPublicSection/@ownedClassifier.1/@ownedDataSubcomponent.22"/>
      <index>2</index>
      <classifier xsi:type="aadl2:DataType" href="../../../../plugin/org.osate.contribution.sei/resources/packages/Base_Types.aadl#Base_Types.Unsigned_8"/>
    </componentInstance>
    <componentInstance name="gyro_mapping" category="data">
      <ownedPropertyAssociation xsi:type="instance:PropertyAssociationInstance">
        <property href="../../../../plugin/org.osate.contribution.sei/resources/properties/Data_Model.aadl#Data_Model.Data_Representation"/>
        <ownedValue>
          <ownedValue xsi:type="aadl2:NamedValue">
            <namedValue xsi:type="aadl2:EnumerationLiteral" href="../../../../plugin/org.osate.contribution.sei/resources/properties/Data_Model.aadl#/0/@ownedProperty.4/@ownedPropertyType/@ownedLiteral.6"/>
          </ownedValue>
        </ownedValue>
        <propertyAssociation href="../../../../plugin/org.osate.contribution.sei/resources/packages/Base_Types.aadl#/0/@ownedPublicSection/@ownedClassifier.1/@ownedPropertyAssociation.0"/>
      </ownedPropertyAssociation>
      <ownedPropertyAssociation xsi:type="instance:PropertyAssociationInstance">
        <property href="../../../../plugin/org.osate.contribution.sei/resources/properties/Data_Model.aadl#Data_Model.Number_Representation"/>
        <ownedValue>
          <ownedValue xsi:type="aadl2:NamedValue">
            <namedValue xsi:type="aadl2:EnumerationLiteral" href="../../../../plugin/org.osate.contribution.sei/resources/properties/Data_Model.aadl#/0/@ownedProperty.13/@ownedPropertyType/@ownedLiteral.1"/>
          </ownedValue>
        </ownedValue>
        <propertyAssociation href="../../../../plugin/org.osate.contribution.sei/resources/packages/Base_Types.aadl#/0/@ownedPublicSection/@ownedClassifier.6/@ownedPropertyAssociation.0"/>
      </ownedPropertyAssociation>
      <ownedPropertyAssociation xsi:type="instance:PropertyAssociationInstance">
        <property href="../../../../plugin/org.osate.workspace/resources/properties/Predeclared_Property_Sets/Memory_Properties.aadl#Memory_Properties.Data_Size"/>
        <ownedValue>
          <ownedValue xsi:type="aadl2:IntegerLiteral" value="1">
            <unit href="../../../../plugin/org.osate.workspace/resources/properties/Predeclared_Property_Sets/AADL_Project.aadl#/0/@ownedPropertyType.15/@ownedLiteral.1"/>
          </ownedValue>
        </ownedValue>
        <propertyAssociation href="../../../../plugin/org.osate.contribution.sei/resources/packages/Base_Types.aadl#/0/@ownedPublicSection/@ownedClassifier.6/@ownedPropertyAssociation.1"/>
      </ownedPropertyAssociation>
      <subcomponent xsi:type="aadl2:DataSubcomponent" href="../DataType/sensor_correction.aadl#/0/@ownedPublicSection/@ownedClassifier.1/@ownedDataSubcomponent.22"/>
      <index>3</index>
      <classifier xsi:type="aadl2:DataType" href="../../../../plugin/org.osate.contribution.sei/resources/packages/Base_Types.aadl#Base_Types.Unsigned_8"/>
    </componentInstance>
    <componentInstance name="accel_mapping" category="data">
      <ownedPropertyAssociation xsi:type="instance:PropertyAssociationInstance">
        <property href="../../../../plugin/org.osate.contribution.sei/resources/properties/Data_Model.aadl#Data_Model.Data_Representation"/>
        <ownedValue>
          <ownedValue xsi:type="aadl2:NamedValue">
            <namedValue xsi:type="aadl2:EnumerationLiteral" href="../../../../plugin/org.osate.contribution.sei/resources/properties/Data_Model.aadl#/0/@ownedProperty.4/@ownedPropertyType/@ownedLiteral.6"/>
          </ownedValue>
        </ownedValue>
        <propertyAssociation href="../../../../plugin/org.osate.contribution.sei/resources/packages/Base_Types.aadl#/0/@ownedPublicSection/@ownedClassifier.1/@ownedPropertyAssociation.0"/>
      </ownedPropertyAssociation>
      <ownedPropertyAssociation xsi:type="instance:PropertyAssociationInstance">
        <property href="../../../../plugin/org.osate.contribution.sei/resources/properties/Data_Model.aadl#Data_Model.Number_Representation"/>
        <ownedValue>
          <ownedValue xsi:type="aadl2:NamedValue">
            <namedValue xsi:type="aadl2:EnumerationLiteral" href="../../../../plugin/org.osate.contribution.sei/resources/properties/Data_Model.aadl#/0/@ownedProperty.13/@ownedPropertyType/@ownedLiteral.1"/>
          </ownedValue>
        </ownedValue>
        <propertyAssociation href="../../../../plugin/org.osate.contribution.sei/resources/packages/Base_Types.aadl#/0/@ownedPublicSection/@ownedClassifier.6/@ownedPropertyAssociation.0"/>
      </ownedPropertyAssociation>
      <ownedPropertyAssociation xsi:type="instance:PropertyAssociationInstance">
        <property href="../../../../plugin/org.osate.workspace/resources/properties/Predeclared_Property_Sets/Memory_Properties.aadl#Memory_Properties.Data_Size"/>
        <ownedValue>
          <ownedValue xsi:type="aadl2:IntegerLiteral" value="1">
            <unit href="../../../../plugin/org.osate.workspace/resources/properties/Predeclared_Property_Sets/AADL_Project.aadl#/0/@ownedPropertyType.15/@ownedLiteral.1"/>
          </ownedValue>
        </ownedValue>
        <propertyAssociation href="../../../../plugin/org.osate.contribution.sei/resources/packages/Base_Types.aadl#/0/@ownedPublicSection/@ownedClassifier.6/@ownedPropertyAssociation.1"/>
      </ownedPropertyAssociation>
      <subcomponent xsi:type="aadl2:DataSubcomponent" href="../DataType/sensor_correction.aadl#/0/@ownedPublicSection/@ownedClassifier.1/@ownedDataSubcomponent.23"/>
      <index>1</index>
      <classifier xsi:type="aadl2:DataType" href="../../../../plugin/org.osate.contribution.sei/resources/packages/Base_Types.aadl#Base_Types.Unsigned_8"/>
    </componentInstance>
    <componentInstance name="accel_mapping" category="data">
      <ownedPropertyAssociation xsi:type="instance:PropertyAssociationInstance">
        <property href="../../../../plugin/org.osate.contribution.sei/resources/properties/Data_Model.aadl#Data_Model.Data_Representation"/>
        <ownedValue>
          <ownedValue xsi:type="aadl2:NamedValue">
            <namedValue xsi:type="aadl2:EnumerationLiteral" href="../../../../plugin/org.osate.contribution.sei/resources/properties/Data_Model.aadl#/0/@ownedProperty.4/@ownedPropertyType/@ownedLiteral.6"/>
          </ownedValue>
        </ownedValue>
        <propertyAssociation href="../../../../plugin/org.osate.contribution.sei/resources/packages/Base_Types.aadl#/0/@ownedPublicSection/@ownedClassifier.1/@ownedPropertyAssociation.0"/>
      </ownedPropertyAssociation>
      <ownedPropertyAssociation xsi:type="instance:PropertyAssociationInstance">
        <property href="../../../../plugin/org.osate.contribution.sei/resources/properties/Data_Model.aadl#Data_Model.Number_Representation"/>
        <ownedValue>
          <ownedValue xsi:type="aadl2:NamedValue">
            <namedValue xsi:type="aadl2:EnumerationLiteral" href="../../../../plugin/org.osate.contribution.sei/resources/properties/Data_Model.aadl#/0/@ownedProperty.13/@ownedPropertyType/@ownedLiteral.1"/>
          </ownedValue>
        </ownedValue>
        <propertyAssociation href="../../../../plugin/org.osate.contribution.sei/resources/packages/Base_Types.aadl#/0/@ownedPublicSection/@ownedClassifier.6/@ownedPropertyAssociation.0"/>
      </ownedPropertyAssociation>
      <ownedPropertyAssociation xsi:type="instance:PropertyAssociationInstance">
        <property href="../../../../plugin/org.osate.workspace/resources/properties/Predeclared_Property_Sets/Memory_Properties.aadl#Memory_Properties.Data_Size"/>
        <ownedValue>
          <ownedValue xsi:type="aadl2:IntegerLiteral" value="1">
            <unit href="../../../../plugin/org.osate.workspace/resources/properties/Predeclared_Property_Sets/AADL_Project.aadl#/0/@ownedPropertyType.15/@ownedLiteral.1"/>
          </ownedValue>
        </ownedValue>
        <propertyAssociation href="../../../../plugin/org.osate.contribution.sei/resources/packages/Base_Types.aadl#/0/@ownedPublicSection/@ownedClassifier.6/@ownedPropertyAssociation.1"/>
      </ownedPropertyAssociation>
      <subcomponent xsi:type="aadl2:DataSubcomponent" href="../DataType/sensor_correction.aadl#/0/@ownedPublicSection/@ownedClassifier.1/@ownedDataSubcomponent.23"/>
      <index>2</index>
      <classifier xsi:type="aadl2:DataType" href="../../../../plugin/org.osate.contribution.sei/resources/packages/Base_Types.aadl#Base_Types.Unsigned_8"/>
    </componentInstance>
    <componentInstance name="accel_mapping" category="data">
      <ownedPropertyAssociation xsi:type="instance:PropertyAssociationInstance">
        <property href="../../../../plugin/org.osate.contribution.sei/resources/properties/Data_Model.aadl#Data_Model.Data_Representation"/>
        <ownedValue>
          <ownedValue xsi:type="aadl2:NamedValue">
            <namedValue xsi:type="aadl2:EnumerationLiteral" href="../../../../plugin/org.osate.contribution.sei/resources/properties/Data_Model.aadl#/0/@ownedProperty.4/@ownedPropertyType/@ownedLiteral.6"/>
          </ownedValue>
        </ownedValue>
        <propertyAssociation href="../../../../plugin/org.osate.contribution.sei/resources/packages/Base_Types.aadl#/0/@ownedPublicSection/@ownedClassifier.1/@ownedPropertyAssociation.0"/>
      </ownedPropertyAssociation>
      <ownedPropertyAssociation xsi:type="instance:PropertyAssociationInstance">
        <property href="../../../../plugin/org.osate.contribution.sei/resources/properties/Data_Model.aadl#Data_Model.Number_Representation"/>
        <ownedValue>
          <ownedValue xsi:type="aadl2:NamedValue">
            <namedValue xsi:type="aadl2:EnumerationLiteral" href="../../../../plugin/org.osate.contribution.sei/resources/properties/Data_Model.aadl#/0/@ownedProperty.13/@ownedPropertyType/@ownedLiteral.1"/>
          </ownedValue>
        </ownedValue>
        <propertyAssociation href="../../../../plugin/org.osate.contribution.sei/resources/packages/Base_Types.aadl#/0/@ownedPublicSection/@ownedClassifier.6/@ownedPropertyAssociation.0"/>
      </ownedPropertyAssociation>
      <ownedPropertyAssociation xsi:type="instance:PropertyAssociationInstance">
        <property href="../../../../plugin/org.osate.workspace/resources/properties/Predeclared_Property_Sets/Memory_Properties.aadl#Memory_Properties.Data_Size"/>
        <ownedValue>
          <ownedValue xsi:type="aadl2:IntegerLiteral" value="1">
            <unit href="../../../../plugin/org.osate.workspace/resources/properties/Predeclared_Property_Sets/AADL_Project.aadl#/0/@ownedPropertyType.15/@ownedLiteral.1"/>
          </ownedValue>
        </ownedValue>
        <propertyAssociation href="../../../../plugin/org.osate.contribution.sei/resources/packages/Base_Types.aadl#/0/@ownedPublicSection/@ownedClassifier.6/@ownedPropertyAssociation.1"/>
      </ownedPropertyAssociation>
      <subcomponent xsi:type="aadl2:DataSubcomponent" href="../DataType/sensor_correction.aadl#/0/@ownedPublicSection/@ownedClassifier.1/@ownedDataSubcomponent.23"/>
      <index>3</index>
      <classifier xsi:type="aadl2:DataType" href="../../../../plugin/org.osate.contribution.sei/resources/packages/Base_Types.aadl#Base_Types.Unsigned_8"/>
    </componentInstance>
    <componentInstance name="baro_mapping" category="data">
      <ownedPropertyAssociation xsi:type="instance:PropertyAssociationInstance">
        <property href="../../../../plugin/org.osate.contribution.sei/resources/properties/Data_Model.aadl#Data_Model.Data_Representation"/>
        <ownedValue>
          <ownedValue xsi:type="aadl2:NamedValue">
            <namedValue xsi:type="aadl2:EnumerationLiteral" href="../../../../plugin/org.osate.contribution.sei/resources/properties/Data_Model.aadl#/0/@ownedProperty.4/@ownedPropertyType/@ownedLiteral.6"/>
          </ownedValue>
        </ownedValue>
        <propertyAssociation href="../../../../plugin/org.osate.contribution.sei/resources/packages/Base_Types.aadl#/0/@ownedPublicSection/@ownedClassifier.1/@ownedPropertyAssociation.0"/>
      </ownedPropertyAssociation>
      <ownedPropertyAssociation xsi:type="instance:PropertyAssociationInstance">
        <property href="../../../../plugin/org.osate.contribution.sei/resources/properties/Data_Model.aadl#Data_Model.Number_Representation"/>
        <ownedValue>
          <ownedValue xsi:type="aadl2:NamedValue">
            <namedValue xsi:type="aadl2:EnumerationLiteral" href="../../../../plugin/org.osate.contribution.sei/resources/properties/Data_Model.aadl#/0/@ownedProperty.13/@ownedPropertyType/@ownedLiteral.1"/>
          </ownedValue>
        </ownedValue>
        <propertyAssociation href="../../../../plugin/org.osate.contribution.sei/resources/packages/Base_Types.aadl#/0/@ownedPublicSection/@ownedClassifier.6/@ownedPropertyAssociation.0"/>
      </ownedPropertyAssociation>
      <ownedPropertyAssociation xsi:type="instance:PropertyAssociationInstance">
        <property href="../../../../plugin/org.osate.workspace/resources/properties/Predeclared_Property_Sets/Memory_Properties.aadl#Memory_Properties.Data_Size"/>
        <ownedValue>
          <ownedValue xsi:type="aadl2:IntegerLiteral" value="1">
            <unit href="../../../../plugin/org.osate.workspace/resources/properties/Predeclared_Property_Sets/AADL_Project.aadl#/0/@ownedPropertyType.15/@ownedLiteral.1"/>
          </ownedValue>
        </ownedValue>
        <propertyAssociation href="../../../../plugin/org.osate.contribution.sei/resources/packages/Base_Types.aadl#/0/@ownedPublicSection/@ownedClassifier.6/@ownedPropertyAssociation.1"/>
      </ownedPropertyAssociation>
      <subcomponent xsi:type="aadl2:DataSubcomponent" href="../DataType/sensor_correction.aadl#/0/@ownedPublicSection/@ownedClassifier.1/@ownedDataSubcomponent.24"/>
      <index>1</index>
      <classifier xsi:type="aadl2:DataType" href="../../../../plugin/org.osate.contribution.sei/resources/packages/Base_Types.aadl#Base_Types.Unsigned_8"/>
    </componentInstance>
    <componentInstance name="baro_mapping" category="data">
      <ownedPropertyAssociation xsi:type="instance:PropertyAssociationInstance">
        <property href="../../../../plugin/org.osate.contribution.sei/resources/properties/Data_Model.aadl#Data_Model.Data_Representation"/>
        <ownedValue>
          <ownedValue xsi:type="aadl2:NamedValue">
            <namedValue xsi:type="aadl2:EnumerationLiteral" href="../../../../plugin/org.osate.contribution.sei/resources/properties/Data_Model.aadl#/0/@ownedProperty.4/@ownedPropertyType/@ownedLiteral.6"/>
          </ownedValue>
        </ownedValue>
        <propertyAssociation href="../../../../plugin/org.osate.contribution.sei/resources/packages/Base_Types.aadl#/0/@ownedPublicSection/@ownedClassifier.1/@ownedPropertyAssociation.0"/>
      </ownedPropertyAssociation>
      <ownedPropertyAssociation xsi:type="instance:PropertyAssociationInstance">
        <property href="../../../../plugin/org.osate.contribution.sei/resources/properties/Data_Model.aadl#Data_Model.Number_Representation"/>
        <ownedValue>
          <ownedValue xsi:type="aadl2:NamedValue">
            <namedValue xsi:type="aadl2:EnumerationLiteral" href="../../../../plugin/org.osate.contribution.sei/resources/properties/Data_Model.aadl#/0/@ownedProperty.13/@ownedPropertyType/@ownedLiteral.1"/>
          </ownedValue>
        </ownedValue>
        <propertyAssociation href="../../../../plugin/org.osate.contribution.sei/resources/packages/Base_Types.aadl#/0/@ownedPublicSection/@ownedClassifier.6/@ownedPropertyAssociation.0"/>
      </ownedPropertyAssociation>
      <ownedPropertyAssociation xsi:type="instance:PropertyAssociationInstance">
        <property href="../../../../plugin/org.osate.workspace/resources/properties/Predeclared_Property_Sets/Memory_Properties.aadl#Memory_Properties.Data_Size"/>
        <ownedValue>
          <ownedValue xsi:type="aadl2:IntegerLiteral" value="1">
            <unit href="../../../../plugin/org.osate.workspace/resources/properties/Predeclared_Property_Sets/AADL_Project.aadl#/0/@ownedPropertyType.15/@ownedLiteral.1"/>
          </ownedValue>
        </ownedValue>
        <propertyAssociation href="../../../../plugin/org.osate.contribution.sei/resources/packages/Base_Types.aadl#/0/@ownedPublicSection/@ownedClassifier.6/@ownedPropertyAssociation.1"/>
      </ownedPropertyAssociation>
      <subcomponent xsi:type="aadl2:DataSubcomponent" href="../DataType/sensor_correction.aadl#/0/@ownedPublicSection/@ownedClassifier.1/@ownedDataSubcomponent.24"/>
      <index>2</index>
      <classifier xsi:type="aadl2:DataType" href="../../../../plugin/org.osate.contribution.sei/resources/packages/Base_Types.aadl#Base_Types.Unsigned_8"/>
    </componentInstance>
    <componentInstance name="baro_mapping" category="data">
      <ownedPropertyAssociation xsi:type="instance:PropertyAssociationInstance">
        <property href="../../../../plugin/org.osate.contribution.sei/resources/properties/Data_Model.aadl#Data_Model.Data_Representation"/>
        <ownedValue>
          <ownedValue xsi:type="aadl2:NamedValue">
            <namedValue xsi:type="aadl2:EnumerationLiteral" href="../../../../plugin/org.osate.contribution.sei/resources/properties/Data_Model.aadl#/0/@ownedProperty.4/@ownedPropertyType/@ownedLiteral.6"/>
          </ownedValue>
        </ownedValue>
        <propertyAssociation href="../../../../plugin/org.osate.contribution.sei/resources/packages/Base_Types.aadl#/0/@ownedPublicSection/@ownedClassifier.1/@ownedPropertyAssociation.0"/>
      </ownedPropertyAssociation>
      <ownedPropertyAssociation xsi:type="instance:PropertyAssociationInstance">
        <property href="../../../../plugin/org.osate.contribution.sei/resources/properties/Data_Model.aadl#Data_Model.Number_Representation"/>
        <ownedValue>
          <ownedValue xsi:type="aadl2:NamedValue">
            <namedValue xsi:type="aadl2:EnumerationLiteral" href="../../../../plugin/org.osate.contribution.sei/resources/properties/Data_Model.aadl#/0/@ownedProperty.13/@ownedPropertyType/@ownedLiteral.1"/>
          </ownedValue>
        </ownedValue>
        <propertyAssociation href="../../../../plugin/org.osate.contribution.sei/resources/packages/Base_Types.aadl#/0/@ownedPublicSection/@ownedClassifier.6/@ownedPropertyAssociation.0"/>
      </ownedPropertyAssociation>
      <ownedPropertyAssociation xsi:type="instance:PropertyAssociationInstance">
        <property href="../../../../plugin/org.osate.workspace/resources/properties/Predeclared_Property_Sets/Memory_Properties.aadl#Memory_Properties.Data_Size"/>
        <ownedValue>
          <ownedValue xsi:type="aadl2:IntegerLiteral" value="1">
            <unit href="../../../../plugin/org.osate.workspace/resources/properties/Predeclared_Property_Sets/AADL_Project.aadl#/0/@ownedPropertyType.15/@ownedLiteral.1"/>
          </ownedValue>
        </ownedValue>
        <propertyAssociation href="../../../../plugin/org.osate.contribution.sei/resources/packages/Base_Types.aadl#/0/@ownedPublicSection/@ownedClassifier.6/@ownedPropertyAssociation.1"/>
      </ownedPropertyAssociation>
      <subcomponent xsi:type="aadl2:DataSubcomponent" href="../DataType/sensor_correction.aadl#/0/@ownedPublicSection/@ownedClassifier.1/@ownedDataSubcomponent.24"/>
      <index>3</index>
      <classifier xsi:type="aadl2:DataType" href="../../../../plugin/org.osate.contribution.sei/resources/packages/Base_Types.aadl#Base_Types.Unsigned_8"/>
    </componentInstance>
    <subcomponent xsi:type="aadl2:DataSubcomponent" href="../CSW.aadl#/0/@ownedPublicSection/@ownedClassifier.1/@ownedDataSubcomponent.17"/>
    <index>0</index>
    <classifier xsi:type="aadl2:DataImplementation" href="../DataType/sensor_correction.aadl#sensor_correction.sensor_correction.impl"/>
  </componentInstance>
  <componentInstance name="sensor_combined" category="data">
    <ownedPropertyAssociation xsi:type="instance:PropertyAssociationInstance">
      <property href="../../../../plugin/org.osate.contribution.sei/resources/properties/Data_Model.aadl#Data_Model.Data_Representation"/>
      <ownedValue>
        <ownedValue xsi:type="aadl2:NamedValue">
          <namedValue xsi:type="aadl2:EnumerationLiteral" href="../../../../plugin/org.osate.contribution.sei/resources/properties/Data_Model.aadl#/0/@ownedProperty.4/@ownedPropertyType/@ownedLiteral.8"/>
        </ownedValue>
      </ownedValue>
      <propertyAssociation href="../DataType/sensor_combined.aadl#/0/@ownedPublicSection/@ownedClassifier.0/@ownedPropertyAssociation.0"/>
    </ownedPropertyAssociation>
    <componentInstance name="timestamp" category="data">
      <ownedPropertyAssociation xsi:type="instance:PropertyAssociationInstance">
        <property href="../../../../plugin/org.osate.contribution.sei/resources/properties/Data_Model.aadl#Data_Model.Data_Representation"/>
        <ownedValue>
          <ownedValue xsi:type="aadl2:NamedValue">
            <namedValue xsi:type="aadl2:EnumerationLiteral" href="../../../../plugin/org.osate.contribution.sei/resources/properties/Data_Model.aadl#/0/@ownedProperty.4/@ownedPropertyType/@ownedLiteral.6"/>
          </ownedValue>
        </ownedValue>
        <propertyAssociation href="../../../../plugin/org.osate.contribution.sei/resources/packages/Base_Types.aadl#/0/@ownedPublicSection/@ownedClassifier.1/@ownedPropertyAssociation.0"/>
      </ownedPropertyAssociation>
      <ownedPropertyAssociation xsi:type="instance:PropertyAssociationInstance">
        <property href="../../../../plugin/org.osate.contribution.sei/resources/properties/Data_Model.aadl#Data_Model.Number_Representation"/>
        <ownedValue>
          <ownedValue xsi:type="aadl2:NamedValue">
            <namedValue xsi:type="aadl2:EnumerationLiteral" href="../../../../plugin/org.osate.contribution.sei/resources/properties/Data_Model.aadl#/0/@ownedProperty.13/@ownedPropertyType/@ownedLiteral.1"/>
          </ownedValue>
        </ownedValue>
        <propertyAssociation href="../../../../plugin/org.osate.contribution.sei/resources/packages/Base_Types.aadl#/0/@ownedPublicSection/@ownedClassifier.9/@ownedPropertyAssociation.0"/>
      </ownedPropertyAssociation>
      <ownedPropertyAssociation xsi:type="instance:PropertyAssociationInstance">
        <property href="../../../../plugin/org.osate.workspace/resources/properties/Predeclared_Property_Sets/Memory_Properties.aadl#Memory_Properties.Data_Size"/>
        <ownedValue>
          <ownedValue xsi:type="aadl2:IntegerLiteral" value="8">
            <unit href="../../../../plugin/org.osate.workspace/resources/properties/Predeclared_Property_Sets/AADL_Project.aadl#/0/@ownedPropertyType.15/@ownedLiteral.1"/>
          </ownedValue>
        </ownedValue>
        <propertyAssociation href="../../../../plugin/org.osate.contribution.sei/resources/packages/Base_Types.aadl#/0/@ownedPublicSection/@ownedClassifier.9/@ownedPropertyAssociation.1"/>
      </ownedPropertyAssociation>
      <subcomponent xsi:type="aadl2:DataSubcomponent" href="../DataType/sensor_combined.aadl#/0/@ownedPublicSection/@ownedClassifier.1/@ownedDataSubcomponent.0"/>
      <index>0</index>
      <classifier xsi:type="aadl2:DataType" href="../../../../plugin/org.osate.contribution.sei/resources/packages/Base_Types.aadl#Base_Types.Unsigned_64"/>
    </componentInstance>
    <componentInstance name="gyro_rad" category="data">
      <ownedPropertyAssociation xsi:type="instance:PropertyAssociationInstance">
        <property href="../../../../plugin/org.osate.contribution.sei/resources/properties/Data_Model.aadl#Data_Model.Data_Representation"/>
        <ownedValue>
          <ownedValue xsi:type="aadl2:NamedValue">
            <namedValue xsi:type="aadl2:EnumerationLiteral" href="../../../../plugin/org.osate.contribution.sei/resources/properties/Data_Model.aadl#/0/@ownedProperty.4/@ownedPropertyType/@ownedLiteral.4"/>
          </ownedValue>
        </ownedValue>
        <propertyAssociation href="../../../../plugin/org.osate.contribution.sei/resources/packages/Base_Types.aadl#/0/@ownedPublicSection/@ownedClassifier.11/@ownedPropertyAssociation.0"/>
      </ownedPropertyAssociation>
      <ownedPropertyAssociation xsi:type="instance:PropertyAssociationInstance">
        <property href="../../../../plugin/org.osate.workspace/resources/properties/Predeclared_Property_Sets/Memory_Properties.aadl#Memory_Properties.Data_Size"/>
        <ownedValue>
          <ownedValue xsi:type="aadl2:IntegerLiteral" value="4">
            <unit href="../../../../plugin/org.osate.workspace/resources/properties/Predeclared_Property_Sets/AADL_Project.aadl#/0/@ownedPropertyType.15/@ownedLiteral.1"/>
          </ownedValue>
        </ownedValue>
        <propertyAssociation href="../../../../plugin/org.osate.contribution.sei/resources/packages/Base_Types.aadl#/0/@ownedPublicSection/@ownedClassifier.12/@ownedPropertyAssociation.1"/>
      </ownedPropertyAssociation>
      <ownedPropertyAssociation xsi:type="instance:PropertyAssociationInstance">
        <property href="../../../../plugin/org.osate.contribution.sei/resources/properties/Data_Model.aadl#Data_Model.IEEE754_Precision"/>
        <ownedValue>
          <ownedValue xsi:type="aadl2:NamedValue">
            <namedValue xsi:type="aadl2:EnumerationLiteral" href="../../../../plugin/org.osate.contribution.sei/resources/properties/Data_Model.aadl#/0/@ownedProperty.9/@ownedPropertyType/@ownedLiteral.0"/>
          </ownedValue>
        </ownedValue>
        <propertyAssociation href="../../../../plugin/org.osate.contribution.sei/resources/packages/Base_Types.aadl#/0/@ownedPublicSection/@ownedClassifier.12/@ownedPropertyAssociation.0"/>
      </ownedPropertyAssociation>
      <subcomponent xsi:type="aadl2:DataSubcomponent" href="../DataType/sensor_combined.aadl#/0/@ownedPublicSection/@ownedClassifier.1/@ownedDataSubcomponent.1"/>
      <index>1</index>
      <classifier xsi:type="aadl2:DataType" href="../../../../plugin/org.osate.contribution.sei/resources/packages/Base_Types.aadl#Base_Types.Float_32"/>
    </componentInstance>
    <componentInstance name="gyro_rad" category="data">
      <ownedPropertyAssociation xsi:type="instance:PropertyAssociationInstance">
        <property href="../../../../plugin/org.osate.contribution.sei/resources/properties/Data_Model.aadl#Data_Model.Data_Representation"/>
        <ownedValue>
          <ownedValue xsi:type="aadl2:NamedValue">
            <namedValue xsi:type="aadl2:EnumerationLiteral" href="../../../../plugin/org.osate.contribution.sei/resources/properties/Data_Model.aadl#/0/@ownedProperty.4/@ownedPropertyType/@ownedLiteral.4"/>
          </ownedValue>
        </ownedValue>
        <propertyAssociation href="../../../../plugin/org.osate.contribution.sei/resources/packages/Base_Types.aadl#/0/@ownedPublicSection/@ownedClassifier.11/@ownedPropertyAssociation.0"/>
      </ownedPropertyAssociation>
      <ownedPropertyAssociation xsi:type="instance:PropertyAssociationInstance">
        <property href="../../../../plugin/org.osate.workspace/resources/properties/Predeclared_Property_Sets/Memory_Properties.aadl#Memory_Properties.Data_Size"/>
        <ownedValue>
          <ownedValue xsi:type="aadl2:IntegerLiteral" value="4">
            <unit href="../../../../plugin/org.osate.workspace/resources/properties/Predeclared_Property_Sets/AADL_Project.aadl#/0/@ownedPropertyType.15/@ownedLiteral.1"/>
          </ownedValue>
        </ownedValue>
        <propertyAssociation href="../../../../plugin/org.osate.contribution.sei/resources/packages/Base_Types.aadl#/0/@ownedPublicSection/@ownedClassifier.12/@ownedPropertyAssociation.1"/>
      </ownedPropertyAssociation>
      <ownedPropertyAssociation xsi:type="instance:PropertyAssociationInstance">
        <property href="../../../../plugin/org.osate.contribution.sei/resources/properties/Data_Model.aadl#Data_Model.IEEE754_Precision"/>
        <ownedValue>
          <ownedValue xsi:type="aadl2:NamedValue">
            <namedValue xsi:type="aadl2:EnumerationLiteral" href="../../../../plugin/org.osate.contribution.sei/resources/properties/Data_Model.aadl#/0/@ownedProperty.9/@ownedPropertyType/@ownedLiteral.0"/>
          </ownedValue>
        </ownedValue>
        <propertyAssociation href="../../../../plugin/org.osate.contribution.sei/resources/packages/Base_Types.aadl#/0/@ownedPublicSection/@ownedClassifier.12/@ownedPropertyAssociation.0"/>
      </ownedPropertyAssociation>
      <subcomponent xsi:type="aadl2:DataSubcomponent" href="../DataType/sensor_combined.aadl#/0/@ownedPublicSection/@ownedClassifier.1/@ownedDataSubcomponent.1"/>
      <index>2</index>
      <classifier xsi:type="aadl2:DataType" href="../../../../plugin/org.osate.contribution.sei/resources/packages/Base_Types.aadl#Base_Types.Float_32"/>
    </componentInstance>
    <componentInstance name="gyro_rad" category="data">
      <ownedPropertyAssociation xsi:type="instance:PropertyAssociationInstance">
        <property href="../../../../plugin/org.osate.contribution.sei/resources/properties/Data_Model.aadl#Data_Model.Data_Representation"/>
        <ownedValue>
          <ownedValue xsi:type="aadl2:NamedValue">
            <namedValue xsi:type="aadl2:EnumerationLiteral" href="../../../../plugin/org.osate.contribution.sei/resources/properties/Data_Model.aadl#/0/@ownedProperty.4/@ownedPropertyType/@ownedLiteral.4"/>
          </ownedValue>
        </ownedValue>
        <propertyAssociation href="../../../../plugin/org.osate.contribution.sei/resources/packages/Base_Types.aadl#/0/@ownedPublicSection/@ownedClassifier.11/@ownedPropertyAssociation.0"/>
      </ownedPropertyAssociation>
      <ownedPropertyAssociation xsi:type="instance:PropertyAssociationInstance">
        <property href="../../../../plugin/org.osate.workspace/resources/properties/Predeclared_Property_Sets/Memory_Properties.aadl#Memory_Properties.Data_Size"/>
        <ownedValue>
          <ownedValue xsi:type="aadl2:IntegerLiteral" value="4">
            <unit href="../../../../plugin/org.osate.workspace/resources/properties/Predeclared_Property_Sets/AADL_Project.aadl#/0/@ownedPropertyType.15/@ownedLiteral.1"/>
          </ownedValue>
        </ownedValue>
        <propertyAssociation href="../../../../plugin/org.osate.contribution.sei/resources/packages/Base_Types.aadl#/0/@ownedPublicSection/@ownedClassifier.12/@ownedPropertyAssociation.1"/>
      </ownedPropertyAssociation>
      <ownedPropertyAssociation xsi:type="instance:PropertyAssociationInstance">
        <property href="../../../../plugin/org.osate.contribution.sei/resources/properties/Data_Model.aadl#Data_Model.IEEE754_Precision"/>
        <ownedValue>
          <ownedValue xsi:type="aadl2:NamedValue">
            <namedValue xsi:type="aadl2:EnumerationLiteral" href="../../../../plugin/org.osate.contribution.sei/resources/properties/Data_Model.aadl#/0/@ownedProperty.9/@ownedPropertyType/@ownedLiteral.0"/>
          </ownedValue>
        </ownedValue>
        <propertyAssociation href="../../../../plugin/org.osate.contribution.sei/resources/packages/Base_Types.aadl#/0/@ownedPublicSection/@ownedClassifier.12/@ownedPropertyAssociation.0"/>
      </ownedPropertyAssociation>
      <subcomponent xsi:type="aadl2:DataSubcomponent" href="../DataType/sensor_combined.aadl#/0/@ownedPublicSection/@ownedClassifier.1/@ownedDataSubcomponent.1"/>
      <index>3</index>
      <classifier xsi:type="aadl2:DataType" href="../../../../plugin/org.osate.contribution.sei/resources/packages/Base_Types.aadl#Base_Types.Float_32"/>
    </componentInstance>
    <componentInstance name="gyro_integral_dt" category="data">
      <ownedPropertyAssociation xsi:type="instance:PropertyAssociationInstance">
        <property href="../../../../plugin/org.osate.contribution.sei/resources/properties/Data_Model.aadl#Data_Model.Data_Representation"/>
        <ownedValue>
          <ownedValue xsi:type="aadl2:NamedValue">
            <namedValue xsi:type="aadl2:EnumerationLiteral" href="../../../../plugin/org.osate.contribution.sei/resources/properties/Data_Model.aadl#/0/@ownedProperty.4/@ownedPropertyType/@ownedLiteral.6"/>
          </ownedValue>
        </ownedValue>
        <propertyAssociation href="../../../../plugin/org.osate.contribution.sei/resources/packages/Base_Types.aadl#/0/@ownedPublicSection/@ownedClassifier.1/@ownedPropertyAssociation.0"/>
      </ownedPropertyAssociation>
      <ownedPropertyAssociation xsi:type="instance:PropertyAssociationInstance">
        <property href="../../../../plugin/org.osate.contribution.sei/resources/properties/Data_Model.aadl#Data_Model.Number_Representation"/>
        <ownedValue>
          <ownedValue xsi:type="aadl2:NamedValue">
            <namedValue xsi:type="aadl2:EnumerationLiteral" href="../../../../plugin/org.osate.contribution.sei/resources/properties/Data_Model.aadl#/0/@ownedProperty.13/@ownedPropertyType/@ownedLiteral.1"/>
          </ownedValue>
        </ownedValue>
        <propertyAssociation href="../../../../plugin/org.osate.contribution.sei/resources/packages/Base_Types.aadl#/0/@ownedPublicSection/@ownedClassifier.8/@ownedPropertyAssociation.0"/>
      </ownedPropertyAssociation>
      <ownedPropertyAssociation xsi:type="instance:PropertyAssociationInstance">
        <property href="../../../../plugin/org.osate.workspace/resources/properties/Predeclared_Property_Sets/Memory_Properties.aadl#Memory_Properties.Data_Size"/>
        <ownedValue>
          <ownedValue xsi:type="aadl2:IntegerLiteral" value="4">
            <unit href="../../../../plugin/org.osate.workspace/resources/properties/Predeclared_Property_Sets/AADL_Project.aadl#/0/@ownedPropertyType.15/@ownedLiteral.1"/>
          </ownedValue>
        </ownedValue>
        <propertyAssociation href="../../../../plugin/org.osate.contribution.sei/resources/packages/Base_Types.aadl#/0/@ownedPublicSection/@ownedClassifier.8/@ownedPropertyAssociation.1"/>
      </ownedPropertyAssociation>
      <subcomponent xsi:type="aadl2:DataSubcomponent" href="../DataType/sensor_combined.aadl#/0/@ownedPublicSection/@ownedClassifier.1/@ownedDataSubcomponent.2"/>
      <index>0</index>
      <classifier xsi:type="aadl2:DataType" href="../../../../plugin/org.osate.contribution.sei/resources/packages/Base_Types.aadl#Base_Types.Unsigned_32"/>
    </componentInstance>
    <componentInstance name="accelerometer_timestamp_relative" category="data">
      <ownedPropertyAssociation xsi:type="instance:PropertyAssociationInstance">
        <property href="../../../../plugin/org.osate.contribution.sei/resources/properties/Data_Model.aadl#Data_Model.Data_Representation"/>
        <ownedValue>
          <ownedValue xsi:type="aadl2:NamedValue">
            <namedValue xsi:type="aadl2:EnumerationLiteral" href="../../../../plugin/org.osate.contribution.sei/resources/properties/Data_Model.aadl#/0/@ownedProperty.4/@ownedPropertyType/@ownedLiteral.6"/>
          </ownedValue>
        </ownedValue>
        <propertyAssociation href="../../../../plugin/org.osate.contribution.sei/resources/packages/Base_Types.aadl#/0/@ownedPublicSection/@ownedClassifier.1/@ownedPropertyAssociation.0"/>
      </ownedPropertyAssociation>
      <ownedPropertyAssociation xsi:type="instance:PropertyAssociationInstance">
        <property href="../../../../plugin/org.osate.contribution.sei/resources/properties/Data_Model.aadl#Data_Model.Number_Representation"/>
        <ownedValue>
          <ownedValue xsi:type="aadl2:NamedValue">
            <namedValue xsi:type="aadl2:EnumerationLiteral" href="../../../../plugin/org.osate.contribution.sei/resources/properties/Data_Model.aadl#/0/@ownedProperty.13/@ownedPropertyType/@ownedLiteral.0"/>
          </ownedValue>
        </ownedValue>
        <propertyAssociation href="../../../../plugin/org.osate.contribution.sei/resources/packages/Base_Types.aadl#/0/@ownedPublicSection/@ownedClassifier.4/@ownedPropertyAssociation.0"/>
      </ownedPropertyAssociation>
      <ownedPropertyAssociation xsi:type="instance:PropertyAssociationInstance">
        <property href="../../../../plugin/org.osate.workspace/resources/properties/Predeclared_Property_Sets/Memory_Properties.aadl#Memory_Properties.Data_Size"/>
        <ownedValue>
          <ownedValue xsi:type="aadl2:IntegerLiteral" value="4">
            <unit href="../../../../plugin/org.osate.workspace/resources/properties/Predeclared_Property_Sets/AADL_Project.aadl#/0/@ownedPropertyType.15/@ownedLiteral.1"/>
          </ownedValue>
        </ownedValue>
        <propertyAssociation href="../../../../plugin/org.osate.contribution.sei/resources/packages/Base_Types.aadl#/0/@ownedPublicSection/@ownedClassifier.4/@ownedPropertyAssociation.1"/>
      </ownedPropertyAssociation>
      <subcomponent xsi:type="aadl2:DataSubcomponent" href="../DataType/sensor_combined.aadl#/0/@ownedPublicSection/@ownedClassifier.1/@ownedDataSubcomponent.3"/>
      <index>0</index>
      <classifier xsi:type="aadl2:DataType" href="../../../../plugin/org.osate.contribution.sei/resources/packages/Base_Types.aadl#Base_Types.Integer_32"/>
    </componentInstance>
    <componentInstance name="accelerometer_m_s2" category="data">
      <ownedPropertyAssociation xsi:type="instance:PropertyAssociationInstance">
        <property href="../../../../plugin/org.osate.contribution.sei/resources/properties/Data_Model.aadl#Data_Model.Data_Representation"/>
        <ownedValue>
          <ownedValue xsi:type="aadl2:NamedValue">
            <namedValue xsi:type="aadl2:EnumerationLiteral" href="../../../../plugin/org.osate.contribution.sei/resources/properties/Data_Model.aadl#/0/@ownedProperty.4/@ownedPropertyType/@ownedLiteral.4"/>
          </ownedValue>
        </ownedValue>
        <propertyAssociation href="../../../../plugin/org.osate.contribution.sei/resources/packages/Base_Types.aadl#/0/@ownedPublicSection/@ownedClassifier.11/@ownedPropertyAssociation.0"/>
      </ownedPropertyAssociation>
      <ownedPropertyAssociation xsi:type="instance:PropertyAssociationInstance">
        <property href="../../../../plugin/org.osate.workspace/resources/properties/Predeclared_Property_Sets/Memory_Properties.aadl#Memory_Properties.Data_Size"/>
        <ownedValue>
          <ownedValue xsi:type="aadl2:IntegerLiteral" value="4">
            <unit href="../../../../plugin/org.osate.workspace/resources/properties/Predeclared_Property_Sets/AADL_Project.aadl#/0/@ownedPropertyType.15/@ownedLiteral.1"/>
          </ownedValue>
        </ownedValue>
        <propertyAssociation href="../../../../plugin/org.osate.contribution.sei/resources/packages/Base_Types.aadl#/0/@ownedPublicSection/@ownedClassifier.12/@ownedPropertyAssociation.1"/>
      </ownedPropertyAssociation>
      <ownedPropertyAssociation xsi:type="instance:PropertyAssociationInstance">
        <property href="../../../../plugin/org.osate.contribution.sei/resources/properties/Data_Model.aadl#Data_Model.IEEE754_Precision"/>
        <ownedValue>
          <ownedValue xsi:type="aadl2:NamedValue">
            <namedValue xsi:type="aadl2:EnumerationLiteral" href="../../../../plugin/org.osate.contribution.sei/resources/properties/Data_Model.aadl#/0/@ownedProperty.9/@ownedPropertyType/@ownedLiteral.0"/>
          </ownedValue>
        </ownedValue>
        <propertyAssociation href="../../../../plugin/org.osate.contribution.sei/resources/packages/Base_Types.aadl#/0/@ownedPublicSection/@ownedClassifier.12/@ownedPropertyAssociation.0"/>
      </ownedPropertyAssociation>
      <subcomponent xsi:type="aadl2:DataSubcomponent" href="../DataType/sensor_combined.aadl#/0/@ownedPublicSection/@ownedClassifier.1/@ownedDataSubcomponent.4"/>
      <index>1</index>
      <classifier xsi:type="aadl2:DataType" href="../../../../plugin/org.osate.contribution.sei/resources/packages/Base_Types.aadl#Base_Types.Float_32"/>
    </componentInstance>
    <componentInstance name="accelerometer_m_s2" category="data">
      <ownedPropertyAssociation xsi:type="instance:PropertyAssociationInstance">
        <property href="../../../../plugin/org.osate.contribution.sei/resources/properties/Data_Model.aadl#Data_Model.Data_Representation"/>
        <ownedValue>
          <ownedValue xsi:type="aadl2:NamedValue">
            <namedValue xsi:type="aadl2:EnumerationLiteral" href="../../../../plugin/org.osate.contribution.sei/resources/properties/Data_Model.aadl#/0/@ownedProperty.4/@ownedPropertyType/@ownedLiteral.4"/>
          </ownedValue>
        </ownedValue>
        <propertyAssociation href="../../../../plugin/org.osate.contribution.sei/resources/packages/Base_Types.aadl#/0/@ownedPublicSection/@ownedClassifier.11/@ownedPropertyAssociation.0"/>
      </ownedPropertyAssociation>
      <ownedPropertyAssociation xsi:type="instance:PropertyAssociationInstance">
        <property href="../../../../plugin/org.osate.workspace/resources/properties/Predeclared_Property_Sets/Memory_Properties.aadl#Memory_Properties.Data_Size"/>
        <ownedValue>
          <ownedValue xsi:type="aadl2:IntegerLiteral" value="4">
            <unit href="../../../../plugin/org.osate.workspace/resources/properties/Predeclared_Property_Sets/AADL_Project.aadl#/0/@ownedPropertyType.15/@ownedLiteral.1"/>
          </ownedValue>
        </ownedValue>
        <propertyAssociation href="../../../../plugin/org.osate.contribution.sei/resources/packages/Base_Types.aadl#/0/@ownedPublicSection/@ownedClassifier.12/@ownedPropertyAssociation.1"/>
      </ownedPropertyAssociation>
      <ownedPropertyAssociation xsi:type="instance:PropertyAssociationInstance">
        <property href="../../../../plugin/org.osate.contribution.sei/resources/properties/Data_Model.aadl#Data_Model.IEEE754_Precision"/>
        <ownedValue>
          <ownedValue xsi:type="aadl2:NamedValue">
            <namedValue xsi:type="aadl2:EnumerationLiteral" href="../../../../plugin/org.osate.contribution.sei/resources/properties/Data_Model.aadl#/0/@ownedProperty.9/@ownedPropertyType/@ownedLiteral.0"/>
          </ownedValue>
        </ownedValue>
        <propertyAssociation href="../../../../plugin/org.osate.contribution.sei/resources/packages/Base_Types.aadl#/0/@ownedPublicSection/@ownedClassifier.12/@ownedPropertyAssociation.0"/>
      </ownedPropertyAssociation>
      <subcomponent xsi:type="aadl2:DataSubcomponent" href="../DataType/sensor_combined.aadl#/0/@ownedPublicSection/@ownedClassifier.1/@ownedDataSubcomponent.4"/>
      <index>2</index>
      <classifier xsi:type="aadl2:DataType" href="../../../../plugin/org.osate.contribution.sei/resources/packages/Base_Types.aadl#Base_Types.Float_32"/>
    </componentInstance>
    <componentInstance name="accelerometer_m_s2" category="data">
      <ownedPropertyAssociation xsi:type="instance:PropertyAssociationInstance">
        <property href="../../../../plugin/org.osate.contribution.sei/resources/properties/Data_Model.aadl#Data_Model.Data_Representation"/>
        <ownedValue>
          <ownedValue xsi:type="aadl2:NamedValue">
            <namedValue xsi:type="aadl2:EnumerationLiteral" href="../../../../plugin/org.osate.contribution.sei/resources/properties/Data_Model.aadl#/0/@ownedProperty.4/@ownedPropertyType/@ownedLiteral.4"/>
          </ownedValue>
        </ownedValue>
        <propertyAssociation href="../../../../plugin/org.osate.contribution.sei/resources/packages/Base_Types.aadl#/0/@ownedPublicSection/@ownedClassifier.11/@ownedPropertyAssociation.0"/>
      </ownedPropertyAssociation>
      <ownedPropertyAssociation xsi:type="instance:PropertyAssociationInstance">
        <property href="../../../../plugin/org.osate.workspace/resources/properties/Predeclared_Property_Sets/Memory_Properties.aadl#Memory_Properties.Data_Size"/>
        <ownedValue>
          <ownedValue xsi:type="aadl2:IntegerLiteral" value="4">
            <unit href="../../../../plugin/org.osate.workspace/resources/properties/Predeclared_Property_Sets/AADL_Project.aadl#/0/@ownedPropertyType.15/@ownedLiteral.1"/>
          </ownedValue>
        </ownedValue>
        <propertyAssociation href="../../../../plugin/org.osate.contribution.sei/resources/packages/Base_Types.aadl#/0/@ownedPublicSection/@ownedClassifier.12/@ownedPropertyAssociation.1"/>
      </ownedPropertyAssociation>
      <ownedPropertyAssociation xsi:type="instance:PropertyAssociationInstance">
        <property href="../../../../plugin/org.osate.contribution.sei/resources/properties/Data_Model.aadl#Data_Model.IEEE754_Precision"/>
        <ownedValue>
          <ownedValue xsi:type="aadl2:NamedValue">
            <namedValue xsi:type="aadl2:EnumerationLiteral" href="../../../../plugin/org.osate.contribution.sei/resources/properties/Data_Model.aadl#/0/@ownedProperty.9/@ownedPropertyType/@ownedLiteral.0"/>
          </ownedValue>
        </ownedValue>
        <propertyAssociation href="../../../../plugin/org.osate.contribution.sei/resources/packages/Base_Types.aadl#/0/@ownedPublicSection/@ownedClassifier.12/@ownedPropertyAssociation.0"/>
      </ownedPropertyAssociation>
      <subcomponent xsi:type="aadl2:DataSubcomponent" href="../DataType/sensor_combined.aadl#/0/@ownedPublicSection/@ownedClassifier.1/@ownedDataSubcomponent.4"/>
      <index>3</index>
      <classifier xsi:type="aadl2:DataType" href="../../../../plugin/org.osate.contribution.sei/resources/packages/Base_Types.aadl#Base_Types.Float_32"/>
    </componentInstance>
    <componentInstance name="accelerometer_integral_dt" category="data">
      <ownedPropertyAssociation xsi:type="instance:PropertyAssociationInstance">
        <property href="../../../../plugin/org.osate.contribution.sei/resources/properties/Data_Model.aadl#Data_Model.Data_Representation"/>
        <ownedValue>
          <ownedValue xsi:type="aadl2:NamedValue">
[truncated: 796,211 more chars]
