# Supplementary material for: An integrated modeling, verification, and code generation for uncrewed aerial systems: less cost and more efficiency
Source: PeerJ Comput Sci. 2025 Jan 9;11:e2575. doi: 10.7717/peerj-cs.2575 (PMC11784798; doi:10.7717/peerj-cs.2575)
Supplement: Supplemental Information 1 [file peerj-cs-11-2575-s001.zip › ┤·┬δ/software/MBS.aadl]

package MBS
public
	with CORTEX;

	with feature_group;


	system Sys_uORB
		features
			bus_access: requires virtual bus access CORTEX::AHB_BUS;
	end Sys_uORB;

	system implementation Sys_uORB.impl
		subcomponents
			this_process_controller: process controller;
	end Sys_uORB.impl;

	process controller
		features
			data_in_accel0: in data port; --加速计数据
			data_in_accel1: in data port;
			data_in_accel2: in data port;
			data_in_gyroscope0: in data port; --陀螺仪数据
			data_in_gyroscope1: in data port;
			data_in_gyroscope2: in data port;
			data_in_barometric: in data port;
			commands_in: in data port;
			commands_out: out data port;
			data_in_rc: in data port;
			data_out_rc: out data port;
			data_out_vehicle_air_data: out data port;
			controller_new_feature: feature group inverse of feature_group::group_sensor;
			sensors_group: feature group inverse of feature_group::group_sensor;
	end controller;

	process implementation controller.impl1

	end controller.impl1;

	process implementation controller.impl
		subcomponents
			sensor_accel_write: thread uORB_write.accel;
			sensor_accel_read: thread uORB_read.accel;
			get_best_accel: thread get_best.accel;
			sensor_gyroscope_read: thread uORB_read.gyroscope;
			sensor_gyroscope_write: thread uORB_write.gyroscope;
			get_best_gyroscope: thread get_best.gyroscope;
			sensor_barometric_read: thread uORB_read.barometric;
			sensor_barometric_write: thread uORB_write.barometric;
			rcinput_read: thread rcinput_out;
			rcinput_write: thread rcinput_in.impl;
			uorb_init: thread uORB_init.impl;
		connections
			conn01: port data_in_accel1 -> get_best_accel.data1;
			conn02: port data_in_accel2 -> get_best_accel.data2;
			conn00: port data_in_accel0 -> get_best_accel.data0;
			conn03: port get_best_accel.best_data -> sensor_accel_write.Msg;
			conn10: port data_in_gyroscope0 -> get_best_gyroscope.data0;
			conn11: port data_in_gyroscope1 -> get_best_gyroscope.data1;
			conn12: port data_in_gyroscope2 -> get_best_gyroscope.data2;
			conn13: port get_best_gyroscope.best_data -> sensor_gyroscope_write.Msg;
			conn20: port data_in_barometric -> sensor_barometric_write.Msg;
			conn000: port data_in_rc -> rcinput_write.data0;
			conn001: port rcinput_read.data0 -> data_out_rc;
			controller_impl_new_connection: port sensor_barometric_read.Msg -> sensors_group.baro_data;
			controller_impl_new_connection2: port sensor_accel_read.Msg -> sensors_group.accel_data;
			controller_impl_new_connection3: port sensor_gyroscope_read.Msg -> sensors_group.gyro_data;
	end controller.impl;

	thread uORB_read
		features
			Msg: out data port;
			Status: out data port;
	end uORB_read;

	thread implementation uORB_read.accel
	end uORB_read.accel;

	thread implementation uORB_read.gyroscope
	end uORB_read.gyroscope;

	thread implementation uORB_read.barometric
	end uORB_read.barometric;

	thread uORB_write
		features
			Msg: in data port;
	end uORB_write;

	thread implementation uORB_write.accel
	end uORB_write.accel;

	thread implementation uORB_write.gyroscope
		subcomponents
			orb_advertise: subprogram uORB_advertise.impl;
			orb_publish: subprogram uORB_publish.impl;
	end uORB_write.gyroscope;

	thread implementation uORB_write.barometric
	end uORB_write.barometric;

	thread get_best
		features
			data0: in data port;
			data1: in data port;
			data2: in data port;
			best_data: out data port;
	end get_best;

	thread implementation get_best.accel
	end get_best.accel;

	thread implementation get_best.gyroscope --陀螺仪
	end get_best.gyroscope;

	thread rcinput_in --rcinput数据发布到uorb总线并存储
		features
			data0: in data port;
	end rcinput_in;

	thread implementation rcinput_in.impl
	end rcinput_in.impl;

	thread rcinput_out --有模块订阅了rcinput，从总线取rcinput
		features
			data0: out data port;
	end rcinput_out;

	thread implementation rcinput_out.impl
	end rcinput_out.impl;

	thread uORB_init
	end uORB_init;

	thread implementation uORB_init.impl
	end uORB_init.impl;

	subprogram orb_subscribe
		features
			metadata: in parameter;
			instance: in parameter;
	end orb_subscribe;

	subprogram implementation orb_subscribe.impl
	end orb_subscribe.impl;

	subprogram uORB_advertise
		features
			metadata: in parameter;
			data_const: in parameter;
			queue_size: in parameter;
	end uORB_advertise;

	subprogram implementation uORB_advertise.impl
	end uORB_advertise.impl;

	subprogram uORB_publish
		features
			metadata: in parameter;
			handle: in parameter;
			data_const: in parameter;
	end uORB_publish;

	subprogram implementation uORB_publish.impl
	end uORB_publish.impl;


end MBS;
