# Supplementary material for: An integrated modeling, verification, and code generation for uncrewed aerial systems: less cost and more efficiency
Source: PeerJ Comput Sci. 2025 Jan 9;11:e2575. doi: 10.7717/peerj-cs.2575 (PMC11784798; doi:10.7717/peerj-cs.2575)
Supplement: Supplemental Information 1 [file peerj-cs-11-2575-s001.zip › ┤·┬δ/software/Modules/att_control.aadl]

package att_control
public
	with px4_sys;
	with vehicle_attitude;
	with vehicle_rates_setpoint;

	with battery_status;
	with sensor_correction,sensor_bias,sensor_correction,pos_control;
---------------------------------------------------------------------------------
------------------------mc_att_control:旋翼_姿态控制------------------------------			
	process mc_att_control
		features
				--subscribe:订阅
			vehicle_attitude		: in data port vehicle_attitude::vehicle_attitude.impl; --ekf2发布
					--uorb图中，vtol_att_control发布该消息
			vehicle_control_mode	: in data port pos_control::vehicle_control_mode_s; --commander发布
			parameter_update		: in data port;
			manual_control_setpoint	: in data port; --遥控器输入	
			vehicle_status			: in data port pos_control::vehicle_status_s; --commander发布
			multirotor_motor_limits	: in data port;
			sensor_gyro				: in data port;
			sensor_correction		: in data port sensor_correction::sensor_correction.impl;
			sensor_bias				: in data port sensor_bias::sensor_bias.impl;
			vehicle_land_detected	: in data port pos_control::vehicle_land_detected_s;
			battery_status			: in data port battery_status::battery_status.impl;
--			landing_gear: in data port;
					--advertise
			actuator_controls		: out data port;
			rate_ctrl_status		: out data port;
			vehicle_rates_setpoint	: in out data port vehicle_rates_setpoint::vehicle_rates_setpoint.impl;
			vehicle_attitude_setpoint: in out data port pos_control::vehicle_attitude_setpoint_s; --subscribe and advertise
			landing_gear			: in out data port pos_control::landing_gear_s;
------------------------------------------------------------------------------------------------------------
---------------------针对simulink设计接口---------------------------------------------------------------------
--			p_ref: in data port Base_Types::Float_32; --期望值
--			y_ref: in data port Base_Types::Float_32;
--			r_ref: in data port Base_Types::Float_32;
--			p_b: in data port Base_Types::Float_32; --卡尔曼滤波后值
--			y_b: in data port Base_Types::Float_32;
--			r_b: in data port Base_Types::Float_32;
--			Wp_b: in data port Base_Types::Float_32; --传感器纠偏之后的值
--			Wy_b: in data port Base_Types::Float_32;
--			Wr_b: in data port Base_Types::Float_32;
--			pitch: out data port Base_Types::Float_32; --输出值
--			yaw: out data port Base_Types::Float_32;
--			roll: out data port Base_Types::Float_32;
--		properties
--			Source_Text => ("/home/wangcheng/wangcheng_work/osate2-2.3.7/workspace/simulink/scripts",
--						"/home/wangcheng/wangcheng_work/osate2-2.3.7/workspace/simulink/models/demo1.slx", "", "");
--			Dispatch_Protocol => periodic;
--			Period => 100ms;
--			Deadline => 100ms;
		annex agree {**
--			assume "p_ref input range" : p_ref < 45.0;	--rad/s
--			assume "y_ref input range" : y_ref < 60.0;
--			assume "r_ref input range" : r_ref < 45.0;
--			
--			assume "p_b input range" : p_b < 45.0;	--rad/s
--			assume "y_b input range" : y_b < 60.0;
--			assume "r_b input range" : r_b < 45.0;
			
--			assume "Wp_b input range" : Wp_b < 45.0;	--rad/s
--			assume "Wy_b input range" : Wy_b < 60.0;
--			assume "Wr_b input range" : Wr_b < 45.0;
--			
--			guarantee "pitch output range" : p_ref < 45.0;	--rad/s
--			guarantee "yaw output range" : p_ref < 60.0;
			guarantee "roll output range" : p_ref < 45.0;**};
			
		flows
			mc_att_control_new_flow_spec: flow path vehicle_attitude_setpoint -> actuator_controls;
		properties
			PX4_sys::OS => "Nuttx";
	end mc_att_control;

	process implementation mc_att_control.impl
		subcomponents
			mc_att_control_main: thread mc_att_control_main;
		properties
			PX4_SYS::Path_reference => ("E:/PX4/home/test/src/modules/mc_att_control");		
	end mc_att_control.impl;

	thread mc_att_control_main
	end mc_att_control_main;

	
end att_control;
