# Supplementary material for: An integrated modeling, verification, and code generation for uncrewed aerial systems: less cost and more efficiency
Source: PeerJ Comput Sci. 2025 Jan 9;11:e2575. doi: 10.7717/peerj-cs.2575 (PMC11784798; doi:10.7717/peerj-cs.2575)
Supplement: Supplemental Information 1 [file peerj-cs-11-2575-s001.zip › ┤·┬δ/software/Modules/command.aadl]

package command
public
	with battery_status;

	with geofence_result;

	with px4_sys;

	with estimator_status;

	with mission_result;

	with vehicle_global_position;
	with sensor_bias,vehicle_gps_position,vehicle_attitude,sensor_correction,pos_control;

---------------------------------------------------------------------------------
------------------------commander:主要飞行安全状态机------------------------------
--飞行控制命令切换模块		
	process commander
		features
			parameter_update: requires data access;
			--advertise:公告，用于发布数据
			mavlink_log				: out data port;
			home_position			: out data port pos_control::home_position_s;
			vehicle_status			: out data port pos_control::vehicle_status_s;
			vehicle_control_mode	: out data port pos_control::vehicle_control_mode_s;
			mission					: out data port;
			
			actuator_controls		: in data port;
			battery_status			: in data port battery_status::battery_status.impl;
			cpuload					: in data port;
			geofence_result			: in data port geofence_result::geofence_result.impl;
			vehicle_land_detectoed	: in data port pos_control::vehicle_land_detected_s;
			offboar_control_mode	: in data port;
			safety					: in data port;
			manual_control_setpoint	: in data port;
			subsystem_info			: in data port;
			system_power			: in data port;
			mission_result			: in data port mission_result::mission_result.impl;
			sensor_bias				: in data port sensor_bias::sensor_bias.impl;
			vehicle_local_position	: in data port pos_control::vehicle_local_position_s;
			vehicle_global_position	: in data port vehicle_global_position::vehicle_global_position.impl;
			estimator_status		: in data port estimator_status::estimator_status.impl;
			vehicle_gps_position	: in data port vehicle_gps_position::vehicle_gps_position.impl;
			telemetry_status		: in data port;
			vehicle_attitude		: in data port vehicle_attitude::vehicle_attitude.impl;
			sensor_correction		: in data port sensor_correction::sensor_correction.impl;
			
			power_button_state		: in out data port;
			vehicle_command_ack		: in out data port;
			vehicle_command			: in out data port pos_control::vehicle_command_s; --订阅，由sdlog2发布
		properties
			PX4_sys::OS => "Nuttx";
		annex agree {**
			assume "commander module is normal":true;
			guarantee "output mission is valid":true;
			**};
			
	end commander;

	process implementation commander.impl
		subcomponents
			main : thread main_thread;
		properties
			PX4_SYS::Path_reference => ("E:/PX4/home/test/src/modules/commander");
	end commander.impl;
	
	thread main_thread
		properties
			Compute_Execution_Time =>5 ms .. 10 ms;
			Compute_Deadline => 20 ms;
			Dispatch_Protocol => Periodic;
			Period => 50 ms;
	end main_thread;
end command;
