# Supplementary material for: An integrated modeling, verification, and code generation for uncrewed aerial systems: less cost and more efficiency
Source: PeerJ Comput Sci. 2025 Jan 9;11:e2575. doi: 10.7717/peerj-cs.2575 (PMC11784798; doi:10.7717/peerj-cs.2575)
Supplement: Supplemental Information 1 [file peerj-cs-11-2575-s001.zip › ┤·┬δ/software/Modules/ekf2.aadl]

package ekf2
public
	with px4_sys;

	with vehicle_air_data;

	with vehicle_magnetometer;

	with sensor_selection;


	with sensor_combined;

	with vehicle_gps_position;

	with estimator_status;

	with sensor_bias;

	with vehicle_attitude;

	with vehicle_global_position;

	with pos_control,ekf2_innovations,CSW;

---------------------------------------------------------------------------------
------------------------ekf2:融合算法----------------------------------------------		
	process ekf2
		features			
			vehicle_air_data		: in data port vehicle_air_data::vehicle_air_data.impl;
			vehicle_magnetometer	: in data port vehicle_magnetometer::vehicle_magnetometer.impl;
			sensor_selection		: in data port sensor_selection::sensor_selection.impl;
			sensor_combined			: in data port sensor_combined::sensor_combined.impl;
			landing_target_pose		: requires data access;
			vehicle_status			: in data port pos_control::vehicle_status_s;
			vehicle_land_detected	: in data port pos_control::vehicle_land_detected_s;
			vehicle_gps_position	: in data port vehicle_gps_position::vehicle_gps_position.impl;
			
			vehicle_global_position	: out data port vehicle_global_position::vehicle_global_position.impl;
			vehicle_local_position	: out data port pos_control::vehicle_local_position_s;
			vehicle_odometry		: out data port; --mavlink subscribe
			vehicle_attitude		: out data port vehicle_attitude::vehicle_attitude.impl; --			
			wind_estimate			: out data port; --		--只有mavlink订阅？			
			estimator_status		: out data port estimator_status::estimator_status.impl; --	
			ekf_gps_drift			: out data port; --没有订阅？	
			ekf2_innovations		: out data port ekf2_innovations::ekf2_innovations.impl; --没有订阅？
			ekf2_timestamps			: out data port CSW::system_info; --没有订阅？
			sensor_bias				: out data port sensor_bias::sensor_bias.impl; --
			ekf_gps_position		: out data port; --没有订阅？
			
		properties
			PX4_sys::OS => "Nuttx";
		annex agree {****};
	end ekf2;

	process implementation ekf2.impl
		subcomponents
			ekf2_main: thread ekf2_main;
		properties
			PX4_SYS::Path_reference => ("E:/PX4/home/test/src/modules/ekf2");
	end ekf2.impl;

	thread ekf2_main
	end ekf2_main;
end ekf2;
