# Supplementary material for: An integrated modeling, verification, and code generation for uncrewed aerial systems: less cost and more efficiency
Source: PeerJ Comput Sci. 2025 Jan 9;11:e2575. doi: 10.7717/peerj-cs.2575 (PMC11784798; doi:10.7717/peerj-cs.2575)
Supplement: Supplemental Information 1 [file peerj-cs-11-2575-s001.zip › ┤·┬δ/software/Modules/events.aadl]

package events
public
	with px4_sys;
	with battery_status,pos_control;
	
	process events
		features
			--subscribe
			vehicle_command 		: in  data port pos_control::vehicle_command_s;
			vehicle_status 			: in  data port pos_control::vehicle_status_s;
			battery_status 			: in  data port battery_status::battery_status.impl;
			cpuload 				: in  data port;
			vehicle_status_flags	: in  data port;
			
			--advertise
			vehicle_command_ack		: out data port;
			tune_control			: out data port;
			led_control				: out data port;
	end events;
	
	process implementation events.impl
		properties
			PX4_SYS::Path_reference => ("E:/PX4/home/test/src/modules/events");
	end events.impl;
end events;
