# Supplementary material for: An integrated modeling, verification, and code generation for uncrewed aerial systems: less cost and more efficiency
Source: PeerJ Comput Sci. 2025 Jan 9;11:e2575. doi: 10.7717/peerj-cs.2575 (PMC11784798; doi:10.7717/peerj-cs.2575)
Supplement: Supplemental Information 1 [file peerj-cs-11-2575-s001.zip › ┤·┬δ/software/Modules/gps_module.aadl]

package gps_module
public
	with vehicle_gps_position;
	with gps_property;
	with px4_sys;
	
	process GpsModule
		features
			msg_gps_in : in data port vehicle_gps_position::vehicle_gps_position.impl;
			msg_gps_out : out data port vehicle_gps_position::vehicle_gps_position.impl;
		properties
			gps_property::Is_Checked => true;
	end GpsModule;
	
	process implementation GpsModule.impl
		properties
			PX4_SYS::Path_reference => ("E:/gps_implementation");
	end GpsModule.impl;
		
		
end gps_module;
