# Supplementary material for: An integrated modeling, verification, and code generation for uncrewed aerial systems: less cost and more efficiency
Source: PeerJ Comput Sci. 2025 Jan 9;11:e2575. doi: 10.7717/peerj-cs.2575 (PMC11784798; doi:10.7717/peerj-cs.2575)
Supplement: Supplemental Information 1 [file peerj-cs-11-2575-s001.zip › ┤·┬δ/software/Modules/instances/pos_control_mc_pos_control_impl_Instance.aaxl2]

<?xml version="1.0" encoding="ASCII"?>
<instance:SystemInstance xmi:version="2.0" xmlns:xmi="http://www.omg.org/XMI" xmlns:xsi="http://www.w3.org/2001/XMLSchema-instance" xmlns:aadl2="http://aadl.info/AADL/2.0" xmlns:instance="http://aadl.info/AADL/2.0/instance" name="mc_pos_control_impl_Instance" category="process">
  <ownedPropertyAssociation xsi:type="instance:PropertyAssociationInstance">
    <property href="../../../properties/px4_sys.aadl#px4_sys.OS"/>
    <ownedValue>
      <ownedValue xsi:type="aadl2:StringLiteral" value="Nuttx"/>
    </ownedValue>
    <propertyAssociation href="../pos_control.aadl#/0/@ownedPublicSection/@ownedClassifier.74/@ownedPropertyAssociation.0"/>
  </ownedPropertyAssociation>
  <ownedPropertyAssociation xsi:type="instance:PropertyAssociationInstance">
    <property href="../../../properties/px4_sys.aadl#px4_sys.Header_Lib"/>
    <ownedValue>
      <ownedValue xsi:type="aadl2:ListValue">
        <ownedListElement xsi:type="aadl2:StringLiteral" value="px4_config.h"/>
        <ownedListElement xsi:type="aadl2:StringLiteral" value="px4_defines.h"/>
        <ownedListElement xsi:type="aadl2:StringLiteral" value="px4_module_params.h"/>
        <ownedListElement xsi:type="aadl2:StringLiteral" value="px4_tasks.h"/>
        <ownedListElement xsi:type="aadl2:StringLiteral" value="px4_module.h"/>
        <ownedListElement xsi:type="aadl2:StringLiteral" value="px4_posix.h"/>
        <ownedListElement xsi:type="aadl2:StringLiteral" value="drivers/drv_hrt.h"/>
        <ownedListElement xsi:type="aadl2:StringLiteral" value="systemlib/hysteresis/hysteresis.h"/>
        <ownedListElement xsi:type="aadl2:StringLiteral" value="commander/px4_custom_mode.h"/>
        <ownedListElement xsi:type="aadl2:StringLiteral" value="uORB/topics/home_position.h"/>
        <ownedListElement xsi:type="aadl2:StringLiteral" value="uORB/topics/parameter_update.h"/>
        <ownedListElement xsi:type="aadl2:StringLiteral" value="uORB/topics/vehicle_attitude_setpoint.h"/>
        <ownedListElement xsi:type="aadl2:StringLiteral" value="uORB/topics/vehicle_control_mode.h"/>
        <ownedListElement xsi:type="aadl2:StringLiteral" value="uORB/topics/vehicle_land_detected.h"/>
        <ownedListElement xsi:type="aadl2:StringLiteral" value="uORB/topics/vehicle_local_position.h"/>
        <ownedListElement xsi:type="aadl2:StringLiteral" value="uORB/topics/vehicle_local_position_setpoint.h"/>
        <ownedListElement xsi:type="aadl2:StringLiteral" value="uORB/topics/vehicle_status.h"/>
        <ownedListElement xsi:type="aadl2:StringLiteral" value="uORB/topics/vehicle_trajectory_waypoint.h"/>
        <ownedListElement xsi:type="aadl2:StringLiteral" value="uORB/topics/landing_gear.h"/>
        <ownedListElement xsi:type="aadl2:StringLiteral" value="float.h"/>
        <ownedListElement xsi:type="aadl2:StringLiteral" value="mathlib/mathlib.h"/>
        <ownedListElement xsi:type="aadl2:StringLiteral" value="systemlib/mavlink_log.h"/>
        <ownedListElement xsi:type="aadl2:StringLiteral" value="controllib/blocks.hpp"/>
        <ownedListElement xsi:type="aadl2:StringLiteral" value="lib/FlightTasks/FlightTasks.hpp"/>
        <ownedListElement xsi:type="aadl2:StringLiteral" value="lib/WeatherVane/WeatherVane.hpp"/>
      </ownedValue>
    </ownedValue>
    <propertyAssociation href="../pos_control.aadl#/0/@ownedPublicSection/@ownedClassifier.74/@ownedPropertyAssociation.1"/>
  </ownedPropertyAssociation>
  <ownedPropertyAssociation xsi:type="instance:PropertyAssociationInstance">
    <property href="../../../properties/px4_sys.aadl#px4_sys.Header_Pro"/>
    <ownedValue>
      <ownedValue xsi:type="aadl2:ListValue">
        <ownedListElement xsi:type="aadl2:StringLiteral" value="PositionControl.hpp"/>
        <ownedListElement xsi:type="aadl2:StringLiteral" value="Utility/ControlMath.hpp"/>
        <ownedListElement xsi:type="aadl2:StringLiteral" value="Takeoff.hpp"/>
      </ownedValue>
    </ownedValue>
    <propertyAssociation href="../pos_control.aadl#/0/@ownedPublicSection/@ownedClassifier.74/@ownedPropertyAssociation.2"/>
  </ownedPropertyAssociation>
  <ownedPropertyAssociation xsi:type="instance:PropertyAssociationInstance">
    <property href="../../../properties/px4_sys.aadl#px4_sys.namespace"/>
    <ownedValue>
      <ownedValue xsi:type="aadl2:ListValue">
        <ownedListElement xsi:type="aadl2:StringLiteral" value="time_literals"/>
      </ownedValue>
    </ownedValue>
    <propertyAssociation href="../pos_control.aadl#/0/@ownedPublicSection/@ownedClassifier.74/@ownedPropertyAssociation.3"/>
  </ownedPropertyAssociation>
  <ownedPropertyAssociation xsi:type="instance:PropertyAssociationInstance">
    <property href="../../../properties/px4_sys.aadl#px4_sys.export_c"/>
    <ownedValue>
      <ownedValue xsi:type="aadl2:ListValue">
        <ownedListElement xsi:type="aadl2:StringLiteral" value="int mc_pos_control_main(int argc,char *argv[])"/>
        <ownedListElement xsi:type="aadl2:StringLiteral" value="argc"/>
        <ownedListElement xsi:type="aadl2:StringLiteral" value="argv"/>
      </ownedValue>
    </ownedValue>
    <propertyAssociation href="../pos_control.aadl#/0/@ownedPublicSection/@ownedClassifier.74/@ownedPropertyAssociation.4"/>
  </ownedPropertyAssociation>
  <ownedPropertyAssociation xsi:type="instance:PropertyAssociationInstance">
    <property href="../../../properties/px4_sys.aadl#px4_sys.Path_reference"/>
    <ownedValue>
      <ownedValue xsi:type="aadl2:ListValue">
        <ownedListElement xsi:type="aadl2:StringLiteral" value="C:/PX4/home/test/src/modules/mc_pos_control"/>
      </ownedValue>
    </ownedValue>
    <propertyAssociation href="../pos_control.aadl#/0/@ownedPublicSection/@ownedClassifier.74/@ownedPropertyAssociation.5"/>
  </ownedPropertyAssociation>
  <featureInstance name="landing_gear_pub" direction="out">
    <ownedPropertyAssociation xsi:type="instance:PropertyAssociationInstance">
      <property href="../../../properties/px4_sys.aadl#px4_sys.ORB_ID"/>
      <ownedValue>
        <ownedValue xsi:type="aadl2:StringLiteral" value="landing_gear"/>
      </ownedValue>
      <propertyAssociation href="../pos_control.aadl#/0/@ownedPublicSection/@ownedClassifier.73/@ownedDataPort.0/@ownedPropertyAssociation.0"/>
    </ownedPropertyAssociation>
    <feature xsi:type="aadl2:DataPort" href="../pos_control.aadl#/0/@ownedPublicSection/@ownedClassifier.73/@ownedDataPort.0"/>
  </featureInstance>
  <featureInstance name="traj_sp_pub" direction="out">
    <ownedPropertyAssociation xsi:type="instance:PropertyAssociationInstance">
      <property href="../../../properties/px4_sys.aadl#px4_sys.ORB_ID"/>
      <ownedValue>
        <ownedValue xsi:type="aadl2:StringLiteral" value="trajectory_setpoint"/>
      </ownedValue>
      <propertyAssociation href="../pos_control.aadl#/0/@ownedPublicSection/@ownedClassifier.73/@ownedDataPort.1/@ownedPropertyAssociation.0"/>
    </ownedPropertyAssociation>
    <feature xsi:type="aadl2:DataPort" href="../pos_control.aadl#/0/@ownedPublicSection/@ownedClassifier.73/@ownedDataPort.1"/>
  </featureInstance>
  <featureInstance name="local_pos_sp_pub" direction="out">
    <ownedPropertyAssociation xsi:type="instance:PropertyAssociationInstance">
      <property href="../../../properties/px4_sys.aadl#px4_sys.ORB_ID"/>
      <ownedValue>
        <ownedValue xsi:type="aadl2:StringLiteral" value="vehicle_local_position_setpoint"/>
      </ownedValue>
      <propertyAssociation href="../pos_control.aadl#/0/@ownedPublicSection/@ownedClassifier.73/@ownedDataPort.2/@ownedPropertyAssociation.0"/>
    </ownedPropertyAssociation>
    <feature xsi:type="aadl2:DataPort" href="../pos_control.aadl#/0/@ownedPublicSection/@ownedClassifier.73/@ownedDataPort.2"/>
  </featureInstance>
  <featureInstance name="vehicle_command_pub" direction="out">
    <ownedPropertyAssociation xsi:type="instance:PropertyAssociationInstance">
      <property href="../../../properties/px4_sys.aadl#px4_sys.ORB_ID"/>
      <ownedValue>
        <ownedValue xsi:type="aadl2:StringLiteral" value="vehicle_command"/>
      </ownedValue>
      <propertyAssociation href="../pos_control.aadl#/0/@ownedPublicSection/@ownedClassifier.73/@ownedDataPort.3/@ownedPropertyAssociation.0"/>
    </ownedPropertyAssociation>
    <feature xsi:type="aadl2:DataPort" href="../pos_control.aadl#/0/@ownedPublicSection/@ownedClassifier.73/@ownedDataPort.3"/>
  </featureInstance>
  <featureInstance name="vehicle_attitude_setpoint_pub" direction="out">
    <ownedPropertyAssociation xsi:type="instance:PropertyAssociationInstance">
      <property href="../../../properties/px4_sys.aadl#px4_sys.ORB_ID"/>
      <ownedValue>
        <ownedValue xsi:type="aadl2:StringLiteral" value="vehicle_attitude_setpoint"/>
      </ownedValue>
      <propertyAssociation href="../pos_control.aadl#/0/@ownedPublicSection/@ownedClassifier.73/@ownedDataPort.4/@ownedPropertyAssociation.0"/>
    </ownedPropertyAssociation>
    <feature xsi:type="aadl2:DataPort" href="../pos_control.aadl#/0/@ownedPublicSection/@ownedClassifier.73/@ownedDataPort.4"/>
  </featureInstance>
  <featureInstance name="vehicle_status_sub">
    <ownedPropertyAssociation xsi:type="instance:PropertyAssociationInstance">
      <property href="../../../properties/px4_sys.aadl#px4_sys.ORB_ID"/>
      <ownedValue>
        <ownedValue xsi:type="aadl2:StringLiteral" value="vehicle_status"/>
      </ownedValue>
      <propertyAssociation href="../pos_control.aadl#/0/@ownedPublicSection/@ownedClassifier.73/@ownedDataPort.5/@ownedPropertyAssociation.0"/>
    </ownedPropertyAssociation>
    <ownedPropertyAssociation xsi:type="instance:PropertyAssociationInstance">
      <property href="../../../../../plugin/org.osate.contribution.sei/resources/properties/Data_Model.aadl#Data_Model.Data_Representation"/>
      <ownedValue>
        <ownedValue xsi:type="aadl2:NamedValue">
          <namedValue xsi:type="aadl2:EnumerationLiteral" href="../../../../../plugin/org.osate.contribution.sei/resources/properties/Data_Model.aadl#/0/@ownedProperty.4/@ownedPropertyType/@ownedLiteral.8"/>
        </ownedValue>
      </ownedValue>
      <propertyAssociation href="../../DataType/vehicle_status.aadl#/0/@ownedPublicSection/@ownedClassifier.0/@ownedPropertyAssociation.0"/>
    </ownedPropertyAssociation>
    <feature xsi:type="aadl2:DataPort" href="../pos_control.aadl#/0/@ownedPublicSection/@ownedClassifier.73/@ownedDataPort.5"/>
  </featureInstance>
  <featureInstance name="vehicle_land_detected_sub">
    <ownedPropertyAssociation xsi:type="instance:PropertyAssociationInstance">
      <property href="../../../properties/px4_sys.aadl#px4_sys.ORB_ID"/>
      <ownedValue>
        <ownedValue xsi:type="aadl2:StringLiteral" value="vehicle_land_detected"/>
      </ownedValue>
      <propertyAssociation href="../pos_control.aadl#/0/@ownedPublicSection/@ownedClassifier.73/@ownedDataPort.6/@ownedPropertyAssociation.0"/>
    </ownedPropertyAssociation>
    <feature xsi:type="aadl2:DataPort" href="../pos_control.aadl#/0/@ownedPublicSection/@ownedClassifier.73/@ownedDataPort.6"/>
  </featureInstance>
  <featureInstance name="control_mode_sub">
    <ownedPropertyAssociation xsi:type="instance:PropertyAssociationInstance">
      <property href="../../../properties/px4_sys.aadl#px4_sys.ORB_ID"/>
      <ownedValue>
        <ownedValue xsi:type="aadl2:StringLiteral" value="vehicle_control_mode"/>
      </ownedValue>
      <propertyAssociation href="../pos_control.aadl#/0/@ownedPublicSection/@ownedClassifier.73/@ownedDataPort.7/@ownedPropertyAssociation.0"/>
    </ownedPropertyAssociation>
    <ownedPropertyAssociation xsi:type="instance:PropertyAssociationInstance">
      <property href="../../../../../plugin/org.osate.contribution.sei/resources/properties/Data_Model.aadl#Data_Model.Data_Representation"/>
      <ownedValue>
        <ownedValue xsi:type="aadl2:NamedValue">
          <namedValue xsi:type="aadl2:EnumerationLiteral" href="../../../../../plugin/org.osate.contribution.sei/resources/properties/Data_Model.aadl#/0/@ownedProperty.4/@ownedPropertyType/@ownedLiteral.8"/>
        </ownedValue>
      </ownedValue>
      <propertyAssociation href="../../DataType/vehicle_control_mode.aadl#/0/@ownedPublicSection/@ownedClassifier.0/@ownedPropertyAssociation.0"/>
    </ownedPropertyAssociation>
    <feature xsi:type="aadl2:DataPort" href="../pos_control.aadl#/0/@ownedPublicSection/@ownedClassifier.73/@ownedDataPort.7"/>
  </featureInstance>
  <featureInstance name="att_sub">
    <ownedPropertyAssociation xsi:type="instance:PropertyAssociationInstance">
      <property href="../../../properties/px4_sys.aadl#px4_sys.ORB_ID"/>
      <ownedValue>
        <ownedValue xsi:type="aadl2:StringLiteral" value="vehicle_attitude"/>
      </ownedValue>
      <propertyAssociation href="../pos_control.aadl#/0/@ownedPublicSection/@ownedClassifier.73/@ownedDataPort.8/@ownedPropertyAssociation.0"/>
    </ownedPropertyAssociation>
    <feature xsi:type="aadl2:DataPort" href="../pos_control.aadl#/0/@ownedPublicSection/@ownedClassifier.73/@ownedDataPort.8"/>
  </featureInstance>
  <featureInstance name="home_pos_sub">
    <ownedPropertyAssociation xsi:type="instance:PropertyAssociationInstance">
      <property href="../../../properties/px4_sys.aadl#px4_sys.ORB_ID"/>
      <ownedValue>
        <ownedValue xsi:type="aadl2:StringLiteral" value="home_position"/>
      </ownedValue>
      <propertyAssociation href="../pos_control.aadl#/0/@ownedPublicSection/@ownedClassifier.73/@ownedDataPort.9/@ownedPropertyAssociation.0"/>
    </ownedPropertyAssociation>
    <ownedPropertyAssociation xsi:type="instance:PropertyAssociationInstance">
      <property href="../../../../../plugin/org.osate.contribution.sei/resources/properties/Data_Model.aadl#Data_Model.Data_Representation"/>
      <ownedValue>
        <ownedValue xsi:type="aadl2:NamedValue">
          <namedValue xsi:type="aadl2:EnumerationLiteral" href="../../../../../plugin/org.osate.contribution.sei/resources/properties/Data_Model.aadl#/0/@ownedProperty.4/@ownedPropertyType/@ownedLiteral.8"/>
        </ownedValue>
      </ownedValue>
      <propertyAssociation href="../../DataType/home_position.aadl#/0/@ownedPublicSection/@ownedClassifier.0/@ownedPropertyAssociation.0"/>
    </ownedPropertyAssociation>
    <feature xsi:type="aadl2:DataPort" href="../pos_control.aadl#/0/@ownedPublicSection/@ownedClassifier.73/@ownedDataPort.9"/>
  </featureInstance>
  <featureInstance name="local_pos_sub">
    <ownedPropertyAssociation xsi:type="instance:PropertyAssociationInstance">
      <property href="../../../properties/px4_sys.aadl#px4_sys.ORB_ID"/>
      <ownedValue>
        <ownedValue xsi:type="aadl2:StringLiteral" value="vehicle_local_position"/>
      </ownedValue>
      <propertyAssociation href="../pos_control.aadl#/0/@ownedPublicSection/@ownedClassifier.73/@ownedDataPort.10/@ownedPropertyAssociation.0"/>
    </ownedPropertyAssociation>
    <feature xsi:type="aadl2:DataPort" href="../pos_control.aadl#/0/@ownedPublicSection/@ownedClassifier.73/@ownedDataPort.10"/>
  </featureInstance>
  <featureInstance name="params_sub">
    <ownedPropertyAssociation xsi:type="instance:PropertyAssociationInstance">
      <property href="../../../properties/px4_sys.aadl#px4_sys.ORB_ID"/>
      <ownedValue>
        <ownedValue xsi:type="aadl2:StringLiteral" value="parameter_update"/>
      </ownedValue>
      <propertyAssociation href="../pos_control.aadl#/0/@ownedPublicSection/@ownedClassifier.73/@ownedDataPort.11/@ownedPropertyAssociation.0"/>
    </ownedPropertyAssociation>
    <feature xsi:type="aadl2:DataPort" href="../pos_control.aadl#/0/@ownedPublicSection/@ownedClassifier.73/@ownedDataPort.11"/>
  </featureInstance>
  <componentInstance name="task_manage" category="thread">
    <ownedPropertyAssociation xsi:type="instance:PropertyAssociationInstance">
      <property href="../../../properties/px4_sys.aadl#px4_sys.STACK_MAIN"/>
      <ownedValue>
        <ownedValue xsi:type="aadl2:StringLiteral" value="1200"/>
      </ownedValue>
      <propertyAssociation href="../pos_control.aadl#/0/@ownedPublicSection/@ownedClassifier.74/@ownedThreadSubcomponent.0/@ownedPropertyAssociation.0"/>
    </ownedPropertyAssociation>
    <ownedPropertyAssociation xsi:type="instance:PropertyAssociationInstance">
      <property href="../../../properties/px4_sys.aadl#px4_sys.Class_inherit"/>
      <ownedValue>
        <ownedValue xsi:type="aadl2:ListValue">
          <ownedListElement xsi:type="aadl2:StringLiteral" value="ModuleBase&lt;MulticopterPositionControl>"/>
          <ownedListElement xsi:type="aadl2:StringLiteral" value="control::SuperBlock"/>
          <ownedListElement xsi:type="aadl2:StringLiteral" value="ModuleParams"/>
        </ownedValue>
      </ownedValue>
      <propertyAssociation href="../pos_control.aadl#/0/@ownedPublicSection/@ownedClassifier.72/@ownedPropertyAssociation.0"/>
    </ownedPropertyAssociation>
    <featureInstance name="task_spawn" category="subprogramAccess" direction="in out">
      <ownedPropertyAssociation xsi:type="instance:PropertyAssociationInstance">
        <property href="../../../properties/px4_sys.aadl#px4_sys.return_type"/>
        <ownedValue>
          <ownedValue xsi:type="aadl2:NamedValue">
            <namedValue xsi:type="aadl2:EnumerationLiteral" href="../../../properties/px4_sys.aadl#/0/@ownedProperty.38/@ownedPropertyType/@ownedLiteral.0"/>
          </ownedValue>
        </ownedValue>
        <propertyAssociation href="../pos_control.aadl#/0/@ownedPublicSection/@ownedClassifier.42/@ownedPropertyAssociation.1"/>
      </ownedPropertyAssociation>
      <feature xsi:type="aadl2:SubprogramAccess" href="../pos_control.aadl#/0/@ownedPublicSection/@ownedClassifier.71/@ownedSubprogramAccess.0"/>
    </featureInstance>
    <featureInstance name="instantiate" category="subprogramAccess" direction="in out">
      <ownedPropertyAssociation xsi:type="instance:PropertyAssociationInstance">
        <property href="../../../properties/px4_sys.aadl#px4_sys.return_type"/>
        <ownedValue>
          <ownedValue xsi:type="aadl2:NamedValue">
            <namedValue xsi:type="aadl2:EnumerationLiteral" href="../../../properties/px4_sys.aadl#/0/@ownedProperty.38/@ownedPropertyType/@ownedLiteral.4"/>
          </ownedValue>
        </ownedValue>
        <propertyAssociation href="../pos_control.aadl#/0/@ownedPublicSection/@ownedClassifier.44/@ownedPropertyAssociation.1"/>
      </ownedPropertyAssociation>
      <feature xsi:type="aadl2:SubprogramAccess" href="../pos_control.aadl#/0/@ownedPublicSection/@ownedClassifier.71/@ownedSubprogramAccess.1"/>
    </featureInstance>
    <featureInstance name="custom_command" category="subprogramAccess" direction="in out">
      <ownedPropertyAssociation xsi:type="instance:PropertyAssociationInstance">
        <property href="../../../properties/px4_sys.aadl#px4_sys.return_type"/>
        <ownedValue>
          <ownedValue xsi:type="aadl2:NamedValue">
            <namedValue xsi:type="aadl2:EnumerationLiteral" href="../../../properties/px4_sys.aadl#/0/@ownedProperty.38/@ownedPropertyType/@ownedLiteral.0"/>
          </ownedValue>
        </ownedValue>
        <propertyAssociation href="../pos_control.aadl#/0/@ownedPublicSection/@ownedClassifier.46/@ownedPropertyAssociation.1"/>
      </ownedPropertyAssociation>
      <feature xsi:type="aadl2:SubprogramAccess" href="../pos_control.aadl#/0/@ownedPublicSection/@ownedClassifier.71/@ownedSubprogramAccess.2"/>
    </featureInstance>
    <featureInstance name="print_usage" category="subprogramAccess" direction="in out">
      <ownedPropertyAssociation xsi:type="instance:PropertyAssociationInstance">
        <property href="../../../properties/px4_sys.aadl#px4_sys.return_type"/>
        <ownedValue>
          <ownedValue xsi:type="aadl2:NamedValue">
            <namedValue xsi:type="aadl2:EnumerationLiteral" href="../../../properties/px4_sys.aadl#/0/@ownedProperty.38/@ownedPropertyType/@ownedLiteral.0"/>
          </ownedValue>
        </ownedValue>
        <propertyAssociation href="../pos_control.aadl#/0/@ownedPublicSection/@ownedClassifier.48/@ownedPropertyAssociation.1"/>
      </ownedPropertyAssociation>
      <feature xsi:type="aadl2:SubprogramAccess" href="../pos_control.aadl#/0/@ownedPublicSection/@ownedClassifier.71/@ownedSubprogramAccess.3"/>
    </featureInstance>
    <featureInstance name="run" category="subprogramAccess" direction="in out">
      <ownedPropertyAssociation xsi:type="instance:PropertyAssociationInstance">
        <property href="../../../properties/px4_sys.aadl#px4_sys.return_type"/>
        <ownedValue>
          <ownedValue xsi:type="aadl2:NamedValue">
            <namedValue xsi:type="aadl2:EnumerationLiteral" href="../../../properties/px4_sys.aadl#/0/@ownedProperty.38/@ownedPropertyType/@ownedLiteral.1"/>
          </ownedValue>
        </ownedValue>
        <propertyAssociation href="../pos_control.aadl#/0/@ownedPublicSection/@ownedClassifier.50/@ownedPropertyAssociation.1"/>
      </ownedPropertyAssociation>
      <feature xsi:type="aadl2:SubprogramAccess" href="../pos_control.aadl#/0/@ownedPublicSection/@ownedClassifier.71/@ownedSubprogramAccess.4"/>
    </featureInstance>
    <featureInstance name="print_status" category="subprogramAccess" direction="in out">
      <ownedPropertyAssociation xsi:type="instance:PropertyAssociationInstance">
        <property href="../../../properties/px4_sys.aadl#px4_sys.return_type"/>
        <ownedValue>
          <ownedValue xsi:type="aadl2:NamedValue">
            <namedValue xsi:type="aadl2:EnumerationLiteral" href="../../../properties/px4_sys.aadl#/0/@ownedProperty.38/@ownedPropertyType/@ownedLiteral.0"/>
          </ownedValue>
        </ownedValue>
        <propertyAssociation href="../pos_control.aadl#/0/@ownedPublicSection/@ownedClassifier.52/@ownedPropertyAssociation.1"/>
      </ownedPropertyAssociation>
      <feature xsi:type="aadl2:SubprogramAccess" href="../pos_control.aadl#/0/@ownedPublicSection/@ownedClassifier.71/@ownedSubprogramAccess.5"/>
    </featureInstance>
    <componentInstance name="takeoff" category="data">
      <subcomponent xsi:type="aadl2:DataSubcomponent" href="../pos_control.aadl#/0/@ownedPublicSection/@ownedClassifier.72/@ownedDataSubcomponent.0"/>
      <index>0</index>
      <classifier xsi:type="aadl2:DataType" href="../pos_control.aadl#pos_control.Takeoff"/>
    </componentInstance>
    <componentInstance name="DEFINE_PARAMETERS" category="data">
      <componentInstance name="MPC_TKO_RAMP_T" category="data">
        <subcomponent xsi:type="aadl2:DataSubcomponent" href="../pos_control.aadl#/0/@ownedPublicSection/@ownedClassifier.27/@ownedDataSubcomponent.0"/>
        <index>0</index>
        <classifier xsi:type="aadl2:DataType" href="../pos_control.aadl#pos_control.float"/>
      </componentInstance>
      <componentInstance name="MPC_Z_VEL_MAX_UP" category="data">
        <subcomponent xsi:type="aadl2:DataSubcomponent" href="../pos_control.aadl#/0/@ownedPublicSection/@ownedClassifier.27/@ownedDataSubcomponent.1"/>
        <index>0</index>
        <classifier xsi:type="aadl2:DataType" href="../pos_control.aadl#pos_control.float"/>
      </componentInstance>
      <componentInstance name="MPC_Z_VEL_MAX_DN" category="data">
        <subcomponent xsi:type="aadl2:DataSubcomponent" href="../pos_control.aadl#/0/@ownedPublicSection/@ownedClassifier.27/@ownedDataSubcomponent.2"/>
        <index>0</index>
        <classifier xsi:type="aadl2:DataType" href="../pos_control.aadl#pos_control.float"/>
      </componentInstance>
      <componentInstance name="MPC_LAND_SPEED" category="data">
        <subcomponent xsi:type="aadl2:DataSubcomponent" href="../pos_control.aadl#/0/@ownedPublicSection/@ownedClassifier.27/@ownedDataSubcomponent.3"/>
        <index>0</index>
        <classifier xsi:type="aadl2:DataType" href="../pos_control.aadl#pos_control.float"/>
      </componentInstance>
      <componentInstance name="MPC_TKO_SPEED" category="data">
        <subcomponent xsi:type="aadl2:DataSubcomponent" href="../pos_control.aadl#/0/@ownedPublicSection/@ownedClassifier.27/@ownedDataSubcomponent.4"/>
        <index>0</index>
        <classifier xsi:type="aadl2:DataType" href="../pos_control.aadl#pos_control.float"/>
      </componentInstance>
      <componentInstance name="MPC_LAND_ALT2" category="data">
        <subcomponent xsi:type="aadl2:DataSubcomponent" href="../pos_control.aadl#/0/@ownedPublicSection/@ownedClassifier.27/@ownedDataSubcomponent.5"/>
        <index>0</index>
        <classifier xsi:type="aadl2:DataType" href="../pos_control.aadl#pos_control.float"/>
      </componentInstance>
      <componentInstance name="MPC_POS_MODE" category="data">
        <subcomponent xsi:type="aadl2:DataSubcomponent" href="../pos_control.aadl#/0/@ownedPublicSection/@ownedClassifier.27/@ownedDataSubcomponent.6"/>
        <index>0</index>
        <classifier xsi:type="aadl2:DataType" href="../pos_control.aadl#pos_control.int"/>
      </componentInstance>
      <componentInstance name="MPC_AUTO_MODE" category="data">
        <subcomponent xsi:type="aadl2:DataSubcomponent" href="../pos_control.aadl#/0/@ownedPublicSection/@ownedClassifier.27/@ownedDataSubcomponent.7"/>
        <index>0</index>
        <classifier xsi:type="aadl2:DataType" href="../pos_control.aadl#pos_control.int"/>
      </componentInstance>
      <componentInstance name="MPC_ALT_MODE" category="data">
        <subcomponent xsi:type="aadl2:DataSubcomponent" href="../pos_control.aadl#/0/@ownedPublicSection/@ownedClassifier.27/@ownedDataSubcomponent.8"/>
        <index>0</index>
        <classifier xsi:type="aadl2:DataType" href="../pos_control.aadl#pos_control.int"/>
      </componentInstance>
      <componentInstance name="MPC_SPOOLUP_TIME" category="data">
        <subcomponent xsi:type="aadl2:DataSubcomponent" href="../pos_control.aadl#/0/@ownedPublicSection/@ownedClassifier.27/@ownedDataSubcomponent.9"/>
        <index>0</index>
        <classifier xsi:type="aadl2:DataType" href="../pos_control.aadl#pos_control.float"/>
      </componentInstance>
      <componentInstance name="MPC_TILTMAX_LND" category="data">
        <subcomponent xsi:type="aadl2:DataSubcomponent" href="../pos_control.aadl#/0/@ownedPublicSection/@ownedClassifier.27/@ownedDataSubcomponent.10"/>
        <index>0</index>
        <classifier xsi:type="aadl2:DataType" href="../pos_control.aadl#pos_control.float"/>
      </componentInstance>
      <componentInstance name="MPC_THR_HOVER" category="data">
        <subcomponent xsi:type="aadl2:DataSubcomponent" href="../pos_control.aadl#/0/@ownedPublicSection/@ownedClassifier.27/@ownedDataSubcomponent.11"/>
        <index>0</index>
        <classifier xsi:type="aadl2:DataType" href="../pos_control.aadl#pos_control.float"/>
      </componentInstance>
      <componentInstance name="MPC_Z_VEL_P" category="data">
        <subcomponent xsi:type="aadl2:DataSubcomponent" href="../pos_control.aadl#/0/@ownedPublicSection/@ownedClassifier.27/@ownedDataSubcomponent.12"/>
        <index>0</index>
        <classifier xsi:type="aadl2:DataType" href="../pos_control.aadl#pos_control.float"/>
      </componentInstance>
      <subcomponent xsi:type="aadl2:DataSubcomponent" href="../pos_control.aadl#/0/@ownedPublicSection/@ownedClassifier.72/@ownedDataSubcomponent.1"/>
      <index>0</index>
      <classifier xsi:type="aadl2:DataImplementation" href="../pos_control.aadl#pos_control.DEFINE_PARAMETERS.impl"/>
    </componentInstance>
    <componentInstance name="vel_x_deriv" category="data">
      <subcomponent xsi:type="aadl2:DataSubcomponent" href="../pos_control.aadl#/0/@ownedPublicSection/@ownedClassifier.72/@ownedDataSubcomponent.2"/>
      <index>0</index>
      <classifier xsi:type="aadl2:DataType" href="../control.aadl#control.BlockDerivative"/>
    </componentInstance>
    <componentInstance name="vel_y_deriv" category="data">
      <subcomponent xsi:type="aadl2:DataSubcomponent" href="../pos_control.aadl#/0/@ownedPublicSection/@ownedClassifier.72/@ownedDataSubcomponent.3"/>
      <index>0</index>
      <classifier xsi:type="aadl2:DataType" href="../control.aadl#control.BlockDerivative"/>
    </componentInstance>
    <componentInstance name="vel_z_deriv" category="data">
      <subcomponent xsi:type="aadl2:DataSubcomponent" href="../pos_control.aadl#/0/@ownedPublicSection/@ownedClassifier.72/@ownedDataSubcomponent.4"/>
      <index>0</index>
      <classifier xsi:type="aadl2:DataType" href="../control.aadl#control.BlockDerivative"/>
    </componentInstance>
    <componentInstance name="flight_tasks" category="data">
      <subcomponent xsi:type="aadl2:DataSubcomponent" href="../pos_control.aadl#/0/@ownedPublicSection/@ownedClassifier.72/@ownedDataSubcomponent.5"/>
      <index>0</index>
      <classifier xsi:type="aadl2:DataType" href="../pos_control.aadl#pos_control.FlightTasks"/>
    </componentInstance>
    <componentInstance name="control" category="data">
      <subcomponent xsi:type="aadl2:DataSubcomponent" href="../pos_control.aadl#/0/@ownedPublicSection/@ownedClassifier.72/@ownedDataSubcomponent.6"/>
      <index>0</index>
      <classifier xsi:type="aadl2:DataType" href="../pos_control.aadl#pos_control.PositionControl"/>
    </componentInstance>
    <componentInstance name="task_failure_count" category="data">
      <ownedPropertyAssociation xsi:type="instance:PropertyAssociationInstance">
        <property href="../../../properties/px4_sys.aadl#px4_sys.data_value"/>
        <ownedValue>
          <ownedValue xsi:type="aadl2:StringLiteral" value="0"/>
        </ownedValue>
        <propertyAssociation href="../pos_control.aadl#/0/@ownedPublicSection/@ownedClassifier.72/@ownedDataSubcomponent.7/@ownedPropertyAssociation.0"/>
      </ownedPropertyAssociation>
      <subcomponent xsi:type="aadl2:DataSubcomponent" href="../pos_control.aadl#/0/@ownedPublicSection/@ownedClassifier.72/@ownedDataSubcomponent.7"/>
      <index>0</index>
      <classifier xsi:type="aadl2:DataType" href="../pos_control.aadl#pos_control.int"/>
    </componentInstance>
    <componentInstance name="states" category="data">
      <ownedPropertyAssociation xsi:type="instance:PropertyAssociationInstance">
        <property href="../../../properties/px4_sys.aadl#px4_sys.symbol"/>
        <ownedValue>
          <ownedValue xsi:type="aadl2:StringLiteral" value="{"/>
        </ownedValue>
        <propertyAssociation href="../pos_control.aadl#/0/@ownedPublicSection/@ownedClassifier.72/@ownedDataSubcomponent.8/@ownedPropertyAssociation.0"/>
      </ownedPropertyAssociation>
      <subcomponent xsi:type="aadl2:DataSubcomponent" href="../pos_control.aadl#/0/@ownedPublicSection/@ownedClassifier.72/@ownedDataSubcomponent.8"/>
      <index>0</index>
      <classifier xsi:type="aadl2:DataType" href="../pos_control.aadl#pos_control.PositionControlStates"/>
    </componentInstance>
    <componentInstance name="last_warn" category="data">
      <ownedPropertyAssociation xsi:type="instance:PropertyAssociationInstance">
        <property href="../../../properties/px4_sys.aadl#px4_sys.data_value"/>
        <ownedValue>
          <ownedValue xsi:type="aadl2:StringLiteral" value="0"/>
        </ownedValue>
        <propertyAssociation href="../pos_control.aadl#/0/@ownedPublicSection/@ownedClassifier.72/@ownedDataSubcomponent.9/@ownedPropertyAssociation.0"/>
      </ownedPropertyAssociation>
      <subcomponent xsi:type="aadl2:DataSubcomponent" href="../pos_control.aadl#/0/@ownedPublicSection/@ownedClassifier.72/@ownedDataSubcomponent.9"/>
      <index>0</index>
      <classifier xsi:type="aadl2:DataType" href="../pos_control.aadl#pos_control.hrt_abstime"/>
    </componentInstance>
    <componentInstance name="in_failsafe" category="data">
      <ownedPropertyAssociation xsi:type="instance:PropertyAssociationInstance">
        <property href="../../../properties/px4_sys.aadl#px4_sys.data_value"/>
        <ownedValue>
          <ownedValue xsi:type="aadl2:StringLiteral" value="false"/>
        </ownedValue>
        <propertyAssociation href="../pos_control.aadl#/0/@ownedPublicSection/@ownedClassifier.72/@ownedDataSubcomponent.10/@ownedPropertyAssociation.0"/>
      </ownedPropertyAssociation>
      <subcomponent xsi:type="aadl2:DataSubcomponent" href="../pos_control.aadl#/0/@ownedPublicSection/@ownedClassifier.72/@ownedDataSubcomponent.10"/>
      <index>0</index>
      <classifier xsi:type="aadl2:DataType" href="../pos_control.aadl#pos_control.bool"/>
    </componentInstance>
    <componentInstance name="TRAJECTORY_STREAM_TIMEOUT_US" category="data">
      <ownedPropertyAssociation xsi:type="instance:PropertyAssociationInstance">
        <property href="../../../properties/px4_sys.aadl#px4_sys.data_value"/>
        <ownedValue>
          <ownedValue xsi:type="aadl2:StringLiteral" value="500_ms"/>
        </ownedValue>
        <propertyAssociation href="../pos_control.aadl#/0/@ownedPublicSection/@ownedClassifier.72/@ownedDataSubcomponent.11/@ownedPropertyAssociation.0"/>
      </ownedPropertyAssociation>
      <ownedPropertyAssociation xsi:type="instance:PropertyAssociationInstance">
        <property href="../../../properties/px4_sys.aadl#px4_sys.com_attribute"/>
        <ownedValue>
          <ownedValue xsi:type="aadl2:NamedValue">
            <namedValue xsi:type="aadl2:EnumerationLiteral" href="../../../properties/px4_sys.aadl#/0/@ownedProperty.35/@ownedPropertyType/@ownedLiteral.2"/>
          </ownedValue>
        </ownedValue>
        <propertyAssociation href="../pos_control.aadl#/0/@ownedPublicSection/@ownedClassifier.72/@ownedDataSubcomponent.11/@ownedPropertyAssociation.1"/>
      </ownedPropertyAssociation>
      <subcomponent xsi:type="aadl2:DataSubcomponent" href="../pos_control.aadl#/0/@ownedPublicSection/@ownedClassifier.72/@ownedDataSubcomponent.11"/>
      <index>0</index>
      <classifier xsi:type="aadl2:DataType" href="../pos_control.aadl#pos_control.uint64_t"/>
    </componentInstance>
    <componentInstance name="NUM_FAILURE_TRIES" category="data">
      <ownedPropertyAssociation xsi:type="instance:PropertyAssociationInstance">
        <property href="../../../properties/px4_sys.aadl#px4_sys.data_value"/>
        <ownedValue>
          <ownedValue xsi:type="aadl2:StringLiteral" value="10"/>
        </ownedValue>
        <propertyAssociation href="../pos_control.aadl#/0/@ownedPublicSection/@ownedClassifier.72/@ownedDataSubcomponent.12/@ownedPropertyAssociation.1"/>
      </ownedPropertyAssociation>
      <ownedPropertyAssociation xsi:type="instance:PropertyAssociationInstance">
        <property href="../../../properties/px4_sys.aadl#px4_sys.com_attribute"/>
        <ownedValue>
          <ownedValue xsi:type="aadl2:NamedValue">
            <namedValue xsi:type="aadl2:EnumerationLiteral" href="../../../properties/px4_sys.aadl#/0/@ownedProperty.35/@ownedPropertyType/@ownedLiteral.2"/>
          </ownedValue>
        </ownedValue>
        <propertyAssociation href="../pos_control.aadl#/0/@ownedPublicSection/@ownedClassifier.72/@ownedDataSubcomponent.12/@ownedPropertyAssociation.0"/>
      </ownedPropertyAssociation>
      <subcomponent xsi:type="aadl2:DataSubcomponent" href="../pos_control.aadl#/0/@ownedPublicSection/@ownedClassifier.72/@ownedDataSubcomponent.12"/>
      <index>0</index>
      <classifier xsi:type="aadl2:DataType" href="../pos_control.aadl#pos_control.int"/>
    </componentInstance>
    <componentInstance name="LOITER_TIME_BEFORE_DESCEND" category="data">
      <ownedPropertyAssociation xsi:type="instance:PropertyAssociationInstance">
        <property href="../../../properties/px4_sys.aadl#px4_sys.data_value"/>
        <ownedValue>
          <ownedValue xsi:type="aadl2:StringLiteral" value="200_ms"/>
        </ownedValue>
        <propertyAssociation href="../pos_control.aadl#/0/@ownedPublicSection/@ownedClassifier.72/@ownedDataSubcomponent.13/@ownedPropertyAssociation.0"/>
      </ownedPropertyAssociation>
      <ownedPropertyAssociation xsi:type="instance:PropertyAssociationInstance">
        <property href="../../../properties/px4_sys.aadl#px4_sys.com_attribute"/>
        <ownedValue>
          <ownedValue xsi:type="aadl2:NamedValue">
            <namedValue xsi:type="aadl2:EnumerationLiteral" href="../../../properties/px4_sys.aadl#/0/@ownedProperty.35/@ownedPropertyType/@ownedLiteral.2"/>
          </ownedValue>
        </ownedValue>
        <propertyAssociation href="../pos_control.aadl#/0/@ownedPublicSection/@ownedClassifier.72/@ownedDataSubcomponent.13/@ownedPropertyAssociation.1"/>
      </ownedPropertyAssociation>
      <subcomponent xsi:type="aadl2:DataSubcomponent" href="../pos_control.aadl#/0/@ownedPublicSection/@ownedClassifier.72/@ownedDataSubcomponent.13"/>
      <index>0</index>
      <classifier xsi:type="aadl2:DataType" href="../pos_control.aadl#pos_control.uint64_t"/>
    </componentInstance>
    <componentInstance name="ALTITUDE_THRESHOLD" category="data">
      <ownedPropertyAssociation xsi:type="instance:PropertyAssociationInstance">
        <property href="../../../properties/px4_sys.aadl#px4_sys.data_value"/>
        <ownedValue>
          <ownedValue xsi:type="aadl2:StringLiteral" value="0.3f"/>
        </ownedValue>
        <propertyAssociation href="../pos_control.aadl#/0/@ownedPublicSection/@ownedClassifier.72/@ownedDataSubcomponent.14/@ownedPropertyAssociation.1"/>
      </ownedPropertyAssociation>
      <ownedPropertyAssociation xsi:type="instance:PropertyAssociationInstance">
        <property href="../../../properties/px4_sys.aadl#px4_sys.com_attribute"/>
        <ownedValue>
          <ownedValue xsi:type="aadl2:NamedValue">
            <namedValue xsi:type="aadl2:EnumerationLiteral" href="../../../properties/px4_sys.aadl#/0/@ownedProperty.35/@ownedPropertyType/@ownedLiteral.2"/>
          </ownedValue>
        </ownedValue>
        <propertyAssociation href="../pos_control.aadl#/0/@ownedPublicSection/@ownedClassifier.72/@ownedDataSubcomponent.14/@ownedPropertyAssociation.0"/>
      </ownedPropertyAssociation>
      <subcomponent xsi:type="aadl2:DataSubcomponent" href="../pos_control.aadl#/0/@ownedPublicSection/@ownedClassifier.72/@ownedDataSubcomponent.14"/>
      <index>0</index>
      <classifier xsi:type="aadl2:DataType" href="../pos_control.aadl#pos_control.float"/>
    </componentInstance>
    <componentInstance name="failsafe_land_hysteresis" category="data">
      <ownedPropertyAssociation xsi:type="instance:PropertyAssociationInstance">
        <property href="../../../properties/px4_sys.aadl#px4_sys.data_value"/>
        <ownedValue>
          <ownedValue xsi:type="aadl2:StringLiteral" value="false"/>
        </ownedValue>
        <propertyAssociation href="../pos_control.aadl#/0/@ownedPublicSection/@ownedClassifier.72/@ownedDataSubcomponent.15/@ownedPropertyAssociation.1"/>
      </ownedPropertyAssociation>
      <ownedPropertyAssociation xsi:type="instance:PropertyAssociationInstance">
        <property href="../../../properties/px4_sys.aadl#px4_sys.symbol"/>
        <ownedValue>
          <ownedValue xsi:type="aadl2:StringLiteral" value="{"/>
        </ownedValue>
        <propertyAssociation href="../pos_control.aadl#/0/@ownedPublicSection/@ownedClassifier.72/@ownedDataSubcomponent.15/@ownedPropertyAssociation.0"/>
      </ownedPropertyAssociation>
      <subcomponent xsi:type="aadl2:DataSubcomponent" href="../pos_control.aadl#/0/@ownedPublicSection/@ownedClassifier.72/@ownedDataSubcomponent.15"/>
      <index>0</index>
      <classifier xsi:type="aadl2:DataType" href="../systemlib.aadl#systemlib.Hysteresis"/>
    </componentInstance>
    <componentInstance name="old_landing_gear_position" category="data">
      <ownedPropertyAssociation xsi:type="instance:PropertyAssociationInstance">
        <property href="../../../properties/px4_sys.aadl#px4_sys.data_value"/>
        <ownedValue>
          <ownedValue xsi:type="aadl2:StringLiteral" value="landing_gear_s::GEAR_KEEP"/>
        </ownedValue>
        <propertyAssociation href="../pos_control.aadl#/0/@ownedPublicSection/@ownedClassifier.72/@ownedDataSubcomponent.16/@ownedPropertyAssociation.1"/>
      </ownedPropertyAssociation>
      <ownedPropertyAssociation xsi:type="instance:PropertyAssociationInstance">
        <property href="../../../properties/px4_sys.aadl#px4_sys.symbol"/>
        <ownedValue>
          <ownedValue xsi:type="aadl2:StringLiteral" value="{"/>
        </ownedValue>
        <propertyAssociation href="../pos_control.aadl#/0/@ownedPublicSection/@ownedClassifier.72/@ownedDataSubcomponent.16/@ownedPropertyAssociation.0"/>
      </ownedPropertyAssociation>
      <subcomponent xsi:type="aadl2:DataSubcomponent" href="../pos_control.aadl#/0/@ownedPublicSection/@ownedClassifier.72/@ownedDataSubcomponent.16"/>
      <index>0</index>
      <classifier xsi:type="aadl2:DataType" href="../pos_control.aadl#pos_control.int8_t"/>
    </componentInstance>
    <componentInstance name="wv_controller" category="data">
      <ownedPropertyAssociation xsi:type="instance:PropertyAssociationInstance">
        <property href="../../../properties/px4_sys.aadl#px4_sys.data_value"/>
        <ownedValue>
          <ownedValue xsi:type="aadl2:StringLiteral" value="nullptr"/>
        </ownedValue>
        <propertyAssociation href="../pos_control.aadl#/0/@ownedPublicSection/@ownedClassifier.72/@ownedDataSubcomponent.17/@ownedPropertyAssociation.2"/>
      </ownedPropertyAssociation>
      <ownedPropertyAssociation xsi:type="instance:PropertyAssociationInstance">
        <property href="../../../properties/px4_sys.aadl#px4_sys.symbol"/>
        <ownedValue>
          <ownedValue xsi:type="aadl2:StringLiteral" value="{"/>
        </ownedValue>
        <propertyAssociation href="../pos_control.aadl#/0/@ownedPublicSection/@ownedClassifier.72/@ownedDataSubcomponent.17/@ownedPropertyAssociation.1"/>
      </ownedPropertyAssociation>
      <ownedPropertyAssociation xsi:type="instance:PropertyAssociationInstance">
        <property href="../../../properties/px4_sys.aadl#px4_sys.return_pointer"/>
        <ownedValue>
          <ownedValue xsi:type="aadl2:StringLiteral" value="*"/>
        </ownedValue>
        <propertyAssociation href="../pos_control.aadl#/0/@ownedPublicSection/@ownedClassifier.72/@ownedDataSubcomponent.17/@ownedPropertyAssociation.0"/>
      </ownedPropertyAssociation>
      <subcomponent xsi:type="aadl2:DataSubcomponent" href="../pos_control.aadl#/0/@ownedPublicSection/@ownedClassifier.72/@ownedDataSubcomponent.17"/>
      <index>0</index>
      <classifier xsi:type="aadl2:DataType" href="../pos_control.aadl#pos_control.WeatherVane"/>
    </componentInstance>
    <subcomponent xsi:type="aadl2:ThreadSubcomponent" href="../pos_control.aadl#/0/@ownedPublicSection/@ownedClassifier.74/@ownedThreadSubcomponent.0"/>
    <index>0</index>
    <classifier xsi:type="aadl2:ThreadImplementation" href="../pos_control.aadl#pos_control.MulticopterPositionControl.impl"/>
  </componentInstance>
  <systemOperationMode name="No Modes"/>
  <componentImplementation xsi:type="aadl2:ProcessImplementation" href="../pos_control.aadl#pos_control.mc_pos_control.impl"/>
</instance:SystemInstance>
