# Supplementary material for: An integrated modeling, verification, and code generation for uncrewed aerial systems: less cost and more efficiency
Source: PeerJ Comput Sci. 2025 Jan 9;11:e2575. doi: 10.7717/peerj-cs.2575 (PMC11784798; doi:10.7717/peerj-cs.2575)
Supplement: Supplemental Information 1 [file peerj-cs-11-2575-s001.zip › ┤·┬δ/software/Modules/land_detector.aadl]

package land_detector
public
	with px4_sys;
	with vehicle_local_position,sensor_bias,vehicle_control_mode,battery_status,pos_control;
	
	process land_detector
		features
			--subscribe
			parameter_update 		:in data port;
			actuator_armed 			: in  data port;
			vehicle_local_position 	: in  data port pos_control::vehicle_local_position_s;
			vehicle_local_position_setpoint :in  data port pos_control::vehicle_local_position_setpoint_s;
			vehicle_attitude 		: in  data port;
			actuator_control 		: in  data port;
			sensor_bias 			: in  data port sensor_bias::sensor_bias.impl;
			vehicle_control_mode 	: in  data port pos_control::vehicle_control_mode_s;
			battery_status 			: in  data port battery_status::battery_status.impl;
			--advertise
			vehicle_land_detector 	: out data port pos_control::vehicle_land_detected_s;
	end land_detector;
	
	process implementation land_detector.impl
		properties
			PX4_SYS::Path_reference => ("E:/PX4/home/test/src/modules/land_detector");		
	end land_detector.impl;
	
end land_detector;
