# Supplementary material for: An integrated modeling, verification, and code generation for uncrewed aerial systems: less cost and more efficiency
Source: PeerJ Comput Sci. 2025 Jan 9;11:e2575. doi: 10.7717/peerj-cs.2575 (PMC11784798; doi:10.7717/peerj-cs.2575)
Supplement: Supplemental Information 1 [file peerj-cs-11-2575-s001.zip › ┤·┬δ/software/Modules/logger.aadl]

package logger
public
	with px4_sys;
	with pos_control;
	
	process logger
		features
			--subscribe
			vehicle_command 	: in  data port pos_control::vehicle_command_s;
			log_message 		: in  data port;
			vehicle_status 		: in  data port pos_control::vehicle_status_s;
			parameter_update 	: in  data port;
			--advertise
			vehicle_command_ack : out  data port;

	end logger;
	
	process implementation logger.impl
		properties
			PX4_SYS::Path_reference => ("E:/PX4/home/test/src/modules/logger");
	end logger.impl;
end logger;
