# Supplementary material for: An integrated modeling, verification, and code generation for uncrewed aerial systems: less cost and more efficiency
Source: PeerJ Comput Sci. 2025 Jan 9;11:e2575. doi: 10.7717/peerj-cs.2575 (PMC11784798; doi:10.7717/peerj-cs.2575)
Supplement: Supplemental Information 1 [file peerj-cs-11-2575-s001.zip › ┤·┬δ/software/Modules/mavlink.aadl]

package mavlink
public
	with px4_sys;
	with DataTypes;
	with gps_property;
	process mavlink
		features
			mavlink_internal: in out data port DataTypes::Mavlink_data; --
			
		properties
			PX4_sys::OS => "Nuttx";
			gps_property::Is_Checked=>true;
	end mavlink;

	process implementation mavlink.impl
		subcomponents
			mavlink_in_thread: thread mavlink_in;
			mavlink_out_thread: thread mavlink_out;
		connections
			mavlink_impl_new_connection: port mavlink_internal -> mavlink_in_thread.mes_mavlink_in;
			mavlink_impl_new_connection2: port mavlink_out_thread.mes_mavlink_out -> mavlink_internal;
		properties
			PX4_SYS::Path_reference => ("E:/PX4/home/test/src/modules/mavlink");
	end mavlink.impl;

	thread mavlink_in
		features
			mes_mavlink_in: in data port DataTypes::Mavlink_data;
		properties
			PX4_sys::Language => "C++";
			gps_property::Is_Checked=>true;
	end mavlink_in;

	thread mavlink_out
		features
			mes_mavlink_out: out data port DataTypes::Mavlink_data;
		properties
			PX4_sys::Language => "C++";
	end mavlink_out;
end mavlink;
