# Supplementary material for: An integrated modeling, verification, and code generation for uncrewed aerial systems: less cost and more efficiency
Source: PeerJ Comput Sci. 2025 Jan 9;11:e2575. doi: 10.7717/peerj-cs.2575 (PMC11784798; doi:10.7717/peerj-cs.2575)
Supplement: Supplemental Information 1 [file peerj-cs-11-2575-s001.zip › ┤·┬δ/software/Modules/mixer.aadl]

package mixer
public
	process mixer
		features
			actuator_control: in data port;
			motor0: out data port ;
			motor1: out data port ;
			motor3: out data port ;
			motor2: out data port ;
	end mixer;
	
end mixer;
