# Supplementary material for: An integrated modeling, verification, and code generation for uncrewed aerial systems: less cost and more efficiency
Source: PeerJ Comput Sci. 2025 Jan 9;11:e2575. doi: 10.7717/peerj-cs.2575 (PMC11784798; doi:10.7717/peerj-cs.2575)
Supplement: Supplemental Information 1 [file peerj-cs-11-2575-s001.zip › ┤·┬δ/software/Modules/navigator.aadl]

package navigator
public
	with px4_sys;
	with vehicle_global_position;
	with vehicle_gps_position;
--	with home_position;

	with geofence_result;
	with mission_result;
--	with vehicle_local_position;
	with pos_control;
	
---------------------------------------------------------------------------------
------------------------navigator:任务，失效保护和RTL导航仪？------------------------------			
	process navigator
		features
				--subscribe:
			vehicle_local_position	: in data port pos_control::vehicle_local_position_s;
			vehicle_global_position	: in data port vehicle_global_position::vehicle_global_position.impl; --ekf2发布的
			vehicle_gps_position	: in data port vehicle_gps_position::vehicle_gps_position.impl; --gps数据是由外部传感器发布的		
--			position_controller_landing_status:in data port; --只有固定翼的位置控制发布该消息
			vehicle_status			: in data port pos_control::vehicle_status_s; --commander发布
			vehicle_land_detected	: in data port pos_control::vehicle_land_detected_s;
			home_position			: in data port pos_control::home_position_s;
			mission					: in data port;
			parameter_update		: in data port;
--			vehicle_command: in data port; --由sdlog2发布该消息
			transponder_report		: in data port; --自己发布自己订阅，同时mavlink订阅
			mission_result			: out data port mission_result::mission_result.impl;
			geofence_result			: out data port geofence_result::geofence_result.impl; --电子围栏结果？
			vehicle_command			: in out data port pos_control::vehicle_command_s;
			vehicle_command_ack		: out data port;
			vehicle_attitude_setpoint: out data port pos_control::vehicle_attitude_setpoint_s; --gpsfailure class
			actuator_controls		: out data port; --missionblock class
			position_setpoint_triplet: out data port pos_control::position_setpoint_triplet_s;
		flows
			navigator_new_flow_spec	: flow source position_setpoint_triplet;
		properties
			PX4_sys::OS => "Nuttx";
	end navigator;

	process implementation navigator.impl
		subcomponents
			navigator_main: thread navigator_main;
		properties
			PX4_SYS::Path_reference => ("E:/PX4/home/test/src/modules/navigator");			
	end navigator.impl;

	thread navigator_main
	end navigator_main;	
end navigator;
