# Supplementary material for: An integrated modeling, verification, and code generation for uncrewed aerial systems: less cost and more efficiency
Source: PeerJ Comput Sci. 2025 Jan 9;11:e2575. doi: 10.7717/peerj-cs.2575 (PMC11784798; doi:10.7717/peerj-cs.2575)
Supplement: Supplemental Information 1 [file peerj-cs-11-2575-s001.zip › ┤·┬δ/software/Modules/pos_control.aadl]

package pos_control
public
	with vehicle_status;
	with vehicle_control_mode;
	with home_position;
	with px4_sys;
	with control,systemlib;
	data char
	end char;
	data implementation char.impl
	end char.impl;
	data Takeoff
	end Takeoff;
	data implementation Takeoff.impl
	end Takeoff.impl;
	data FlightTasks
	end FlightTasks;
	data implementation FlightTasks.impl
	end FlightTasks.impl;
	data PositionControl
	end PositionControl;
	data implementation PositionControl.impl
	end PositionControl.impl;
	data PositionControlStates
	end PositionControlStates;
	data implementation PositionControlStates.impl
	end PositionControlStates.impl;
	data int
	end int;
	data implementation int.impl
	end int.impl;
	data hrt_abstime
	end hrt_abstime;
	data implementation hrt_abstime.impl
	end hrt_abstime.impl;
	data bool
	end bool;
	data uint8_t
	end uint8_t;
	data implementation bool.impl
	end bool.impl;
	data WeatherVane
	end WeatherVane;
	data implementation WeatherVane.impl
	end WeatherVane.impl;
	data uint64_t
	end uint64_t;
	data implementation uint64_t.impl
	end uint64_t.impl;
	data float
	end float;
	data implementation float.impl
	end float.impl;
	data int8_t
	end int8_t;
	data vehicle_local_position_setpoint_s
	end vehicle_local_position_setpoint_s;
	data implementation vehicle_local_position_setpoint_s.impl
	end vehicle_local_position_setpoint_s.impl;
	data DEFINE_PARAMETERS
	end DEFINE_PARAMETERS;
	data BlockDerivative
	end BlockDerivative;
	data implementation DEFINE_PARAMETERS.impl
		subcomponents
			MPC_TKO_RAMP_T		: data float;
			MPC_Z_VEL_MAX_UP	: data float;
			MPC_Z_VEL_MAX_DN	: data float;
			MPC_LAND_SPEED		: data float;
			MPC_TKO_SPEED		: data float;
			MPC_LAND_ALT2		: data float;
			MPC_POS_MODE		: data int;
			MPC_AUTO_MODE		: data int;
			MPC_ALT_MODE		: data int;
			MPC_SPOOLUP_TIME	: data float;
			MPC_TILTMAX_LND		: data float;
			MPC_THR_HOVER		: data float;
			MPC_Z_VEL_P			: data float;
	end DEFINE_PARAMETERS.impl;
	data controlBlockDerivative
	end controlBlockDerivative;
	data att_sub_s
	end att_sub_s;
	data landing_gear_s
	end landing_gear_s;
	data trajectory_setpoint_s
	end trajectory_setpoint_s;
	data vehicle_status_s extends vehicle_status::vehicle_status
	end vehicle_status_s;
	data vehicle_attitude_s
	end vehicle_attitude_s;
	data vehicle_command_s
	end vehicle_command_s;
	data vehicle_attitude_setpoint_s
	end vehicle_attitude_setpoint_s;
	data vehicle_land_detected_s
	end vehicle_land_detected_s;
	data vehicle_control_mode_s extends vehicle_control_mode::vehicle_control_mode
	end vehicle_control_mode_s;
	data home_position_s extends home_position::home_position
	end home_position_s;
	data vehicle_local_position_s
	end vehicle_local_position_s;
	data position_setpoint_triplet_s
	end position_setpoint_triplet_s;
	data parameter_update_s
	end parameter_update_s;
--------------------------------------------------------------------------------------------------------------------
-----------------------------------------public---------------------------------------------------------------------
	subprogram task_spawn
		features
			argc: in parameter int;
			argv: out parameter char;
--			argv2: out parameter char {px4_sys.IfArray => True;};
				--{PX4_SYS::parameter_symbol => "&";};
				--表示指针变量，如何建模 --out parameter用来表示指针变量，当为地址变量时，加上parameter_symbol，并设置参数为&
		properties
			PX4_SYS::com_attribute	=> static;
			PX4_SYS::return_type	=> int;
	end task_spawn;
	subprogram implementation task_spawn.impl
	end task_spawn.impl;
	subprogram instantiate
		features
			argc: in parameter int;
			argv: out parameter char[];
				--{PX4_SYS::parameter_symbol => "&";};
				--表示指针变量，如何建模 --out parameter用来表示指针变量，当为地址变量时，加上parameter_symbol，并设置参数为&
		properties	--最终生成 static MulticopterPositionControl *instantiate(int argc, char *argv[]);
			PX4_SYS::com_attribute	=> static;
			PX4_SYS::return_type	=> MulticopterPositionControl;
--			px4_sys.return_value => "*";
	end instantiate;
	subprogram implementation instantiate.impl
	end instantiate.impl;
	subprogram custom_command
		features
			argc: in parameter int;
			argv: out parameter char[];
				--{PX4_SYS::parameter_symbol => "&";};
				--表示指针变量，如何建模 --out parameter用来表示指针变量，当为地址变量时，加上parameter_symbol，并设置参数为&
		properties
			PX4_SYS::com_attribute	=> static;
			PX4_SYS::return_type	=> int;
	end custom_command;
	subprogram implementation custom_command.impl
	end custom_command.impl;
	subprogram print_usage
		features
			reason: out parameter char{
						PX4_SYS::com_attribute	=> const;
						PX4_SYS::data_value		=> "nullptr";
						};
				--{PX4_SYS::parameter_symbol => "&";};
				--表示指针变量，如何建模 --out parameter用来表示指针变量，当为地址变量时，加上parameter_symbol，并设置参数为&
		properties
			PX4_SYS::com_attribute	=> static;
			PX4_SYS::return_type	=> int;
	end print_usage;
	subprogram implementation print_usage.impl
	end print_usage.impl;
	subprogram run
		--如果是重写为true时，则在方法后面添加override
		properties
			PX4_SYS::program_override => True;
			PX4_SYS::return_type => void;
	end run;
	subprogram implementation run.impl
	end run.impl;
	subprogram print_status
		--如果是重写为true时，则在方法后面添加override
		properties
			PX4_SYS::program_override => True;
			PX4_SYS::return_type => int;
	end print_status;
	subprogram implementation print_status.impl
	end print_status.impl;
--------------------------------------------------------------------------------------------------------------------
------------------------------------------------private-------------------------------------------------------------
	subprogram parameters_update
		features
			force: in parameter bool;
	end parameters_update;
	subprogram poll_subscriptions
	end poll_subscriptions;
	subprogram task_main
	end task_main;
	subprogram set_vehicle_states
		--void set_vehicle_states(const float &vel_sp_z)
		--Q:参数里&如何去建模
		--A:用out parameter标识&
		features
			vel_sp_z: out parameter float {
						PX4_SYS::com_attribute => const;
						PX4_SYS::parameter_symbol => "&";
					};
	end set_vehicle_states;
	subprogram limit_altitude
		features
			setpoint: out parameter vehicle_local_position_setpoint_s {
						PX4_SYS::parameter_symbol => "&";
					};
	end limit_altitude;
	subprogram warn_rate_limited
		features
			str: out parameter char {
						PX4_SYS::com_attribute => const;
					};
	end warn_rate_limited;
	subprogram publish_attitude
	end publish_attitude;
	subprogram publish_local_pos_sp
		features
			local_pos_sp: out parameter vehicle_local_position_setpoint_s {
						PX4_SYS::com_attribute => const;
						PX4_SYS::parameter_symbol => "&";
					};
	end publish_local_pos_sp;
	subprogram publish_trajectory_sp
		features
			traj: out parameter vehicle_local_position_setpoint_s {
						PX4_SYS::com_attribute => const;
						PX4_SYS::parameter_symbol => "&";
					};
	end publish_trajectory_sp;
	subprogram limit_thrust_during_landing
		features
			setpoint: out parameter vehicle_local_position_setpoint_s {
						PX4_SYS::com_attribute => const;
						PX4_SYS::parameter_symbol => "&";
					};
	end limit_thrust_during_landing;
	subprogram start_flight_task
	end start_flight_task;
	subprogram failsafe
		features
			setpoint: out parameter vehicle_local_position_setpoint_s {PX4_SYS::parameter_symbol => "&";};
			local_states: out parameter PositionControlStates {
						PX4_SYS::com_attribute => const;
						PX4_SYS::parameter_symbol => "&";
					};
			force: in parameter bool {PX4_SYS::com_attribute => const;};
			warn: in parameter bool {PX4_SYS::com_attribute => const;};
	--对应的c++方法及参数
	-- void failsafe(vehicle_local_position_setpoint_s &setpoint,
	-- const PositionControlStates &states,
	-- const bool force,
	-- bool warn);
	--特别说明：如果是加&的话，则用out标识
	end failsafe;
	subprogram reset_setpoint_to_nan
		features
			setpoint: out parameter vehicle_local_position_setpoint_s {
						PX4_SYS::parameter_symbol => "&";
					};
	end reset_setpoint_to_nan;
	subprogram task_main_trampoline
		features
			argc	: in parameter int;
			argv: out parameter char[];
		properties
			PX4_SYS::com_attribute	=> static;
			PX4_SYS::return_type	=> int;
	end task_main_trampoline;
	subprogram check_failure
		features
			task_failure	: in parameter bool;
			nav_state		: in parameter uint8_t;
	end check_failure;
	subprogram send_vehicle_cmd_do
		features
			nav_state		: in parameter uint8_t;
	end send_vehicle_cmd_do;
	subprogram implementation failsafe.impl
	end failsafe.impl;
	thread MulticopterPositionControl
		features
			task_spawn		: provides subprogram access task_spawn ;
			instantiate		: provides subprogram access instantiate ;
			custom_command	: provides subprogram access custom_command;
			print_usage		: provides subprogram access print_usage;
			run				: provides subprogram access run;
			print_status	: provides subprogram access print_status;
	end MulticopterPositionControl;
	thread implementation MulticopterPositionControl.impl
		subcomponents
			takeoff				: data Takeoff;
			DEFINE_PARAMETERS	: data DEFINE_PARAMETERS.impl;
			vel_x_deriv: data BlockDerivative{PX4_SYS::namespace_refer => "control::";};
			vel_y_deriv: data BlockDerivative{PX4_SYS::namespace_refer => "control::";};
			vel_z_deriv: data BlockDerivative{PX4_SYS::namespace_refer => "control::";};
--			vel_x_deriv			: data control::BlockDerivative;
--			vel_y_deriv			: data control::BlockDerivative;
--			vel_z_deriv			: data control::BlockDerivative;
			flight_tasks		: data FlightTasks;
			control				: data PositionControl;
			task_failure_count	: data int {PX4_SYS::data_value => "0";};
			states				: data PositionControlStates	{PX4_SYS::symbol => "{";};
			last_warn			: data hrt_abstime				{PX4_SYS::data_value => "0";};
			in_failsafe			: data bool					{PX4_SYS::data_value => "false";};
			TRAJECTORY_STREAM_TIMEOUT_US	: data uint64_t	{
							PX4_SYS::data_value	=> "500_ms";
							PX4_SYS::com_attribute	=> static_constexpr;
							};
			NUM_FAILURE_TRIES				: data int {
						PX4_SYS::com_attribute	=> static_constexpr;
						PX4_SYS::data_value	=> "10";
						};
			LOITER_TIME_BEFORE_DESCEND		: data uint64_t	{
							PX4_SYS::data_value	=> "200_ms";
							PX4_SYS::com_attribute	=> static_constexpr;
							};
			ALTITUDE_THRESHOLD				: data float {
						PX4_SYS::com_attribute => static_constexpr;
						PX4_SYS::data_value => "0.3f";
					};
			failsafe_land_hysteresis		: data systemlib::Hysteresis {
						PX4_SYS::symbol	=> "{";
						PX4_SYS::data_value => "false";
					};
			old_landing_gear_position: data int8_t {
						PX4_SYS::symbol	=> "{";
						PX4_SYS::data_value => "landing_gear_s::GEAR_KEEP";
					};
			wv_controller: data WeatherVane {
						PX4_SYS::return_pointer => "*";
						PX4_SYS::symbol		=> "{";
						PX4_SYS::data_value	=> "nullptr";
					};
					--static constexpr float ALTITUDE_THRESHOLD = 0.3f
					---- WeatherVane *_wv_controller{nullptr}; 指针类型的返回值如何去建模
					--如果是指针类型则加return_pointer，默认没有指针
					--如果是加大括号的，则把braces设为true，默认是变量（即=）
		calls
			call1: { --不是函数执行顺序，而是为了建模类中的方法
				parameters_update	: subprogram parameters_update {PX4_SYS::return_type => int;};
				poll_subscriptions	: subprogram poll_subscriptions {PX4_SYS::return_type => void;};
				set_vehicle_states	: subprogram set_vehicle_states {PX4_SYS::return_type => void;};
				limit_altitude		: subprogram limit_altitude	{PX4_SYS::return_type => void;};
				warn_rate_limited	: subprogram warn_rate_limited	{PX4_SYS::return_type => void;};
				publish_attitude	: subprogram publish_attitude	{PX4_SYS::return_type => void;};
				publish_local_pos_sp: subprogram publish_local_pos_sp	{PX4_SYS::return_type => void;};
				publish_trajectory_sp: subprogram publish_trajectory_sp	{PX4_SYS::return_type => void;};
				limit_thrust_during_landing	: subprogram limit_thrust_during_landing	{PX4_SYS::return_type => void;};
				start_flight_task	: subprogram start_flight_task	{PX4_SYS::return_type => void;};
				failsafe			: subprogram failsafe {PX4_SYS::return_type => void;};
				reset_setpoint_to_nan: subprogram reset_setpoint_to_nan {PX4_SYS::return_type => void;};
				task_main_trampoline: subprogram task_main_trampoline {PX4_SYS::return_type => void;};
				check_failure		: subprogram check_failure {PX4_SYS::return_type => void;};
				send_vehicle_cmd_do: subprogram send_vehicle_cmd_do {PX4_SYS::return_type => void;};
				task_main			: subprogram task_main {PX4_SYS::return_type => void;};
			};
		properties
			PX4_SYS::Class_inherit => ("ModuleBase<MulticopterPositionControl>",
						control::SuperBlock, "ModuleParams");
	end MulticopterPositionControl.impl;
	process mc_pos_control
		features
			--这里用out data port来代表是发布，in data port 代表是订阅
			--publication 发布
			landing_gear_pub				: out data port landing_gear_s						{PX4_SYS::ORB_ID => "landing_gear";};
			traj_sp_pub						: out data port vehicle_local_position_setpoint_s	{PX4_SYS::ORB_ID => "trajectory_setpoint";};
			local_pos_sp_pub				: out data port vehicle_local_position_setpoint_s	{PX4_SYS::ORB_ID => "vehicle_local_position_setpoint";};
			vehicle_command_pub				: out data port vehicle_command_s					{PX4_SYS::ORB_ID => "vehicle_command";};
			vehicle_attitude_setpoint_pub	: out data port vehicle_attitude_setpoint_s		{PX4_SYS::ORB_ID => "vehicle_attitude_setpoint";};
			vehicle_status_sub				: in data port vehicle_status_s						{PX4_SYS::ORB_ID => "vehicle_status";};
			vehicle_land_detected_sub		: in data port vehicle_land_detected_s				{PX4_SYS::ORB_ID => "vehicle_land_detected";};
			control_mode_sub				: in data port vehicle_control_mode_s				{PX4_SYS::ORB_ID => "vehicle_control_mode";};
			att_sub							: in data port vehicle_attitude_s					{PX4_SYS::ORB_ID => "vehicle_attitude";};
			home_pos_sub					: in data port home_position_s						{PX4_SYS::ORB_ID => "home_position";};
			local_pos_sub					: in data port vehicle_local_position_s			{PX4_SYS::ORB_ID => "vehicle_local_position";};
--			position_setpoint_triplet_sub	: in data port position_setpoint_triplet_s			{PX4_SYS::ORB_ID => "position_setpoint_triplet";};
			params_sub						: in data port parameter_update_s					{PX4_SYS::ORB_ID => "parameter_update";};
	end mc_pos_control;
	process implementation mc_pos_control.impl
		subcomponents
			task_manage: thread MulticopterPositionControl.impl {PX4_SYS::STACK_MAIN => "1200";};
				--DEFINE_PARAMETERSS: data DEFINE_PARAMETERS.impl;
		properties
			PX4_SYS::OS => "Nuttx";
			PX4_SYS::Header_Lib => ("px4_config.h", "px4_defines.h", "px4_module_params.h", "px4_tasks.h",
						px4_module.h, "px4_posix.h", "drivers/drv_hrt.h", "systemlib/hysteresis/hysteresis.h",
						commander/px4_custom_mode.h,
						uORB/topics/home_position.h, "uORB/topics/parameter_update.h",
						uORB/topics/vehicle_attitude_setpoint.h, "uORB/topics/vehicle_control_mode.h",
						uORB/topics/vehicle_land_detected.h,
						uORB/topics/vehicle_local_position.h, "uORB/topics/vehicle_local_position_setpoint.h",
						uORB/topics/vehicle_status.h, "uORB/topics/vehicle_trajectory_waypoint.h",
						uORB/topics/landing_gear.h, "float.h", "mathlib/mathlib.h", "systemlib/mavlink_log.h",
						controllib/blocks.hpp, "lib/FlightTasks/FlightTasks.hpp", "lib/WeatherVane/WeatherVane.hpp");
			PX4_SYS::Header_Pro => ("PositionControl.hpp", "Utility/ControlMath.hpp", "Takeoff.hpp");
			PX4_SYS::namespace => ("time_literals");
			PX4_SYS::export_c => ("int mc_pos_control_main(int argc,char *argv[])", "argc", "argv");
			PX4_SYS::Path_reference => ("E:/PX4/home/test/src/modules/mc_pos_control");
	end mc_pos_control.impl;
end pos_control;
