# Supplementary material for: An integrated modeling, verification, and code generation for uncrewed aerial systems: less cost and more efficiency
Source: PeerJ Comput Sci. 2025 Jan 9;11:e2575. doi: 10.7717/peerj-cs.2575 (PMC11784798; doi:10.7717/peerj-cs.2575)
Supplement: Supplemental Information 1 [file peerj-cs-11-2575-s001.zip › ┤·┬δ/software/Modules/px4iofirmware.aadl]

package px4iofirmware
public
	with px4_sys;
	with DataTypes;
---------------------------------------------------------------------------------
------------------------px4iofirmware:IO控制部分------------------------------
	process px4iofirmware
		features
				--subscribe:订阅，用于获取数据
			actuator_controls_0: requires data access;
					--advertise:公告，用于发布数据
			actuator_outputs: provides data access;
			motor0: out data port DataTypes::Servo_Commands;
			motor1: out data port DataTypes::Servo_Commands;
			motor3: out data port DataTypes::Servo_Commands;
			motor2: out data port DataTypes::Servo_Commands;
		properties
			PX4_sys::Encryption_Algorthim => "AES-128-GCM";
			PX4_sys::OS => "Nuttx";
	end px4iofirmware;

	process implementation px4iofirmware.impl
		subcomponents
			px4io: thread px4io;
		properties
			PX4_SYS::Path_reference => ("E:/PX4/home/test/src/modules/px4iofirmware");
	end px4iofirmware.impl;

	thread px4io
	end px4io;
	
end px4iofirmware;
