# Supplementary material for: An integrated modeling, verification, and code generation for uncrewed aerial systems: less cost and more efficiency
Source: PeerJ Comput Sci. 2025 Jan 9;11:e2575. doi: 10.7717/peerj-cs.2575 (PMC11784798; doi:10.7717/peerj-cs.2575)
Supplement: Supplemental Information 1 [file peerj-cs-11-2575-s001.zip › ┤·┬δ/software/Modules/sensors.aadl]

package sensors
public
	with px4_sys,vehicle_air_data,vehicle_magnetometer,sensor_correction,sensor_selection,sensor_combined,battery_status;
	with DataTypes,sensor_gyro,sensor_accel,sensor_baro,sensor_mag;
	with pos_control;
	with gps_property;
---------------------------------------------------------------------------------
------------------------Sensors:传感器应用-----------------------------------------
--对陀螺仪、加速计、磁力计的处理
	process Sensors
		features
			sensor_gyro			: in data port sensor_gyro::sensor_gyro.impl;
			sensor_mag			: in data port sensor_mag::sensor_mag.impl;
			sensor_accel		: in data port sensor_accel::sensor_accel.impl;
			sensor_baro			: in data port sensor_baro::sensor_baro.impl;
			data_battery		: in data port DataTypes::Battery_data;	
			input_rc			: in data port;
			rc_parameter_map	: in data port;
			vehicle_status		: in data port;
			vehicle_control_mode: in data port pos_control::vehicle_control_mode_s;
			parameter_update	: in data port;
			autuator_controls	: in out data port;
					
			sensor_selection	: out data port sensor_selection::sensor_selection.impl;
			sensor_combined		: out data port sensor_combined::sensor_combined.impl;
			vehicle_air_data	: out data port vehicle_air_data::vehicle_air_data.impl;
			vehicle_magnetometer: out data port vehicle_magnetometer::vehicle_magnetometer.impl;
			battery_status		: out data port battery_status::battery_status.impl;
			sensor_correction	: out data port sensor_correction::sensor_correction.impl;
			rc_channels			: out data port;
			manual_control_setpoint: out data port;
			subsystem_info		: out data port;
			
		properties
			PX4_sys::OS => "Nuttx";
			gps_property::Is_Checked=>true;
	end Sensors;

	process implementation Sensors.impl
		subcomponents
			Sensors_main: thread Sensors_main;
		properties
			PX4_SYS::Path_reference => ("E:/PX4/home/test/src/modules/sensors");
	end Sensors.impl;

	thread Sensors_main
		properties
			Compute_Execution_Time =>5 ms .. 10 ms;
			Compute_Deadline => 20 ms;
			Dispatch_Protocol => Periodic;
			Period => 50 ms;
	end Sensors_main;
	
end sensors;
