# Supplementary material for: An integrated modeling, verification, and code generation for uncrewed aerial systems: less cost and more efficiency
Source: PeerJ Comput Sci. 2025 Jan 9;11:e2575. doi: 10.7717/peerj-cs.2575 (PMC11784798; doi:10.7717/peerj-cs.2575)
Supplement: Supplemental Information 1 [file peerj-cs-11-2575-s001.zip › ┤·┬δ/software/Modules/sih.aadl]

package sih
public
	with px4_sys;
	
	process sih
		end sih;
	process implementation sih.impl
		properties
			PX4_SYS::Path_reference => ("E:/PX4/home/test/src/modules/sih");		
	end sih.impl;	
end sih;
