# Supplementary material for: An integrated modeling, verification, and code generation for uncrewed aerial systems: less cost and more efficiency
Source: PeerJ Comput Sci. 2025 Jan 9;11:e2575. doi: 10.7717/peerj-cs.2575 (PMC11784798; doi:10.7717/peerj-cs.2575)
Supplement: Supplemental Information 1 [file peerj-cs-11-2575-s001.zip › ┤·┬δ/software/Modules/systemlib.aadl]

package systemlib
public
	
	data Hysteresis
		
	end Hysteresis;
	
	data implementation Hysteresis.impl
		
	end Hysteresis.impl;
end systemlib;
