# Supplementary material for: An integrated modeling, verification, and code generation for uncrewed aerial systems: less cost and more efficiency
Source: PeerJ Comput Sci. 2025 Jan 9;11:e2575. doi: 10.7717/peerj-cs.2575 (PMC11784798; doi:10.7717/peerj-cs.2575)
Supplement: Supplemental Information 1 [file peerj-cs-11-2575-s001.zip › ┤·┬δ/software/Modules/wind_estimator.aadl]

package wind_estimator
public
	with px4_sys;
	
	process wind_estimator
		features
			vehicle_attitude		: in data port;
			vehicle_local_position	: in data port;
			parameter_update		: in data port;
			wind_estimate			: in out data port; --subscribe,advertise
		properties
			PX4_SYS::Path_reference => ("E:/PX4/home/test/src/modules/wind_estimator");
	end wind_estimator;
end wind_estimator;
