# Supplementary material for: An integrated modeling, verification, and code generation for uncrewed aerial systems: less cost and more efficiency
Source: PeerJ Comput Sci. 2025 Jan 9;11:e2575. doi: 10.7717/peerj-cs.2575 (PMC11784798; doi:10.7717/peerj-cs.2575)
Supplement: Supplemental Information 1 [file peerj-cs-11-2575-s001.zip › ┤·┬δ/software/uORB/Subscription.aadl]

package Subscription
public

	with Base_Types;
	
	subprogram Subscription1
		features
			this: requires data access Subscription;
			meta: in parameter;		--输入为orb消息，一个代表地址的字符串
			instance: in parameter;	--默认是1，如何设置
	end Subscription1;
	
	subprogram suscribe1
		features
			this: requires data access Subscription;
			ret_value: out parameter Base_Types::boolean;
	end suscribe1;
	
	subprogram valid
		features
			this: requires data access Subscription;
			ret_value: out parameter Base_Types::boolean;
	end valid;
	
	subprogram advertised
		features
			this: requires data access Subscription;
			ret_value: out parameter Base_Types::boolean;			
	end advertised;
	
	subprogram updated
		features
			this: requires data access Subscription;
			ret_value: out parameter Base_Types::boolean;			
	end updated;

	subprogram update
		features
			this: requires data access Subscription;
			ret_value: out parameter Base_Types::boolean;			
	end update;
	
	--update的重载函数，如何通过AADL表示
	
	subprogram copy
		features
			this: requires data access Subscription;
			ret_value: out parameter Base_Types::boolean;			
	end copy;	
	
	subprogram get_instance
		features
			this: requires data access Subscription;
			ret_value: out parameter Base_Types::Unsigned_8;			
	end get_instance;	
	
	subprogram get_topic	--返回值类型应该为orb_id_t
		features
			this: requires data access Subscription;
			ret_value: out parameter ;	
	end get_topic;		
	
	--friend class：友元类，在一个类中指明其他的类或者函数能够直接访问该类中的private和protected成员
	
	
	data Subscription
		features
			Subscription: requires subprogram access Subscription1;
			
			subscribe: requires subprogram access suscribe1;
			
	end Subscription;		


end Subscription;
