# Supplementary material for: An integrated modeling, verification, and code generation for uncrewed aerial systems: less cost and more efficiency
Source: PeerJ Comput Sci. 2025 Jan 9;11:e2575. doi: 10.7717/peerj-cs.2575 (PMC11784798; doi:10.7717/peerj-cs.2575)
Supplement: Supplemental Information 1 [file peerj-cs-11-2575-s001.zip › ┤·┬δ/UAS.aadl]

package UAS
public
	with UAV;
	with AGREE_LIB;
	
	system UAS
		annex agree {**
			assume "GCS output valid mavlink data":true;
			guarantee "UAS system work normal":true;
			**};
	end UAS;

	system implementation UAS.impl
		subcomponents
			GCS: system GCS;
			UAV: system UAV::UAV.Impl;
			RC_Controller: device RC_Controller;
			Radio_RF_915MHz: bus RF_Spectrum.RF_915MHz;
			Radio_RF_2_4GHz: bus RF_Spectrum.RF_2_4GHz;
		connections
			conn0: bus access RC_Controller.Radio_RF_2_4GHz <-> Radio_RF_2_4GHz;
			conn1: bus access GCS.Radio_RF_915MHz <-> Radio_RF_915MHz;
			conn2: bus access Radio_RF_2_4GHz <-> UAV.RF_2_4GHz;
			conn3: bus access Radio_RF_915MHz <-> UAV.RF_915MHz;
			UAS_impl_new_connection: port GCS.mavlink_out -> UAV.mavlink_in;
			UAS_impl_new_connection2: port UAV.mavlink_out -> GCS.mavlink_in;
			UAS_impl_new_connection3: port RC_Controller.flight_control_commands -> UAV.ppm_commands;
	end UAS.impl;	

	system GCS --地面站系统
		features
			mavlink_out: out  data port ;
			Radio_RF_915MHz: requires bus access RF_Spectrum.RF_915MHz;
			mavlink_in: in  data port ;
	end GCS;

	device RC_Controller --遥控器
		features
			Radio_RF_2_4GHz: requires bus access RF_Spectrum.RF_2_4GHz;
			flight_control_commands: out data port UAV::Flight_Control_Commands.i;
	end RC_Controller;

	bus RF_Spectrum
	end RF_Spectrum;

	bus implementation RF_Spectrum.RF_915MHz
	end RF_Spectrum.RF_915MHz;

	bus implementation RF_Spectrum.RF_2_4GHz
	end RF_Spectrum.RF_2_4GHz;


end UAS;
