# Supplementary material for: An integrated modeling, verification, and code generation for uncrewed aerial systems: less cost and more efficiency
Source: PeerJ Comput Sci. 2025 Jan 9;11:e2575. doi: 10.7717/peerj-cs.2575 (PMC11784798; doi:10.7717/peerj-cs.2575)
Supplement: Supplemental Information 1 [file peerj-cs-11-2575-s001.zip › ┤·┬δ/UAV.aadl]

package UAV
public
	with HardWare;

	with UAS;

	with CSW;

	with Hardware_IO;

	with Data_Model;

	with Base_Types;

	system UAV
		features
			RF_2_4GHz: requires bus access UAS::RF_Spectrum.RF_2_4GHz;
			RF_915MHz: requires bus access UAS::RF_Spectrum.RF_915MHz;
			mavlink_in: in  data port EncryptMAVLink;
			mavlink_out: out  data port EncryptMAVLink;
			ppm_commands: in  data port Flight_Control_Commands.i;
		annex agree {**
	  	  eq control_mode : int;
	  	  
	  	  eq last_mavlink_received_time : real =
	  	  0.0 -> time;
--	  	    if event(mavlink_in) then time else prev(last_mavlink_received_time, 0.0);
	  	  
	  	  eq last_ppm_received_time : real =
	  	  0.0 -> time;
--	  	    0.0 -> if event(ppm_commands) then time else pre(last_ppm_received_time);
	    	
	      const PPM_PERIOD : real = 500.0;
	      
	  	  assume "not frequent ppms" : true ;
--			(time - pre(last_ppm_received_time)) < PPM_PERIOD => not event(ppm_commands); 
			guarantee "if no ppm or mavlink commands are received then then vehicle is in landing mode" : true;
			guarantee "if no ppm message is received and mavlink fails to decrypt then landing mode" : true;**};
	end UAV;

	system implementation UAV.Impl
		
		subcomponents
			Pixhawk_Board: system HardWare::HardWare.Impl; --飞控板主控
			CSW_corper: system CSW::CSW.impl; --主控程序
			pixhawk_io: system Hardware_IO::PX4IO.Impl; --IO板
		connections
			conn0: bus access RF_2_4GHz <-> Pixhawk_Board.rc_radio {Actual_Latency => 0ps .. 1ps;};
			conn1: bus access RF_915MHz -> Pixhawk_Board.x3dr_radio{Actual_Latency => 0ps .. 1ps;};
			conn3: bus access Pixhawk_Board.uart6_cor_to_io <-> pixhawk_io.PX4IO_px4 {Actual_Latency => 0ps .. 1ps;};
			UAV_Impl_new_connection3: port mavlink_in -> CSW_corper.mavlink_in {Communication_Properties::Timing => immediate;};
			UAV_Impl_new_connection4: port CSW_corper.mavlink_out -> mavlink_out {Communication_Properties::Timing => immediate;};
			UAV_Impl_new_connection: feature group CSW_corper.csw_to_px4io -> pixhawk_io.csw_to_px4io;
			UAV_Impl_new_connection2: feature group Pixhawk_Board.Sensors -> CSW_corper.sensors_data;
			UAV_Impl_new_connection5: port ppm_commands -> CSW_corper.ppm_in {Communication_Properties::Timing => immediate;};
			
			annex resolute {**
			prove GNSS_jam()
			**};			
	end UAV.Impl;

	data Flight_Control_Commands
		properties
			Data_Model::Data_Representation => Struct;
	end Flight_Control_Commands;

	data implementation Flight_Control_Commands.i
		subcomponents
				--ppm inputs
			ppm0: data Base_Types::Float;
			ppm1: data Base_Types::Float;
			ppm2: data Base_Types::Float;
			ppm3: data Base_Types::Float;
			ppm4: data Base_Types::Float;
			ppm5: data Base_Types::Float;
			ppm6: data Base_Types::Float;
			ppm7: data Base_Types::Float;
	end Flight_Control_Commands.i;

	data EncryptMAVLink
	end EncryptMAVLink;
end UAV;
