# Supplementary material for: An integrated modeling, verification, and code generation for uncrewed aerial systems: less cost and more efficiency
Source: PeerJ Comput Sci. 2025 Jan 9;11:e2575. doi: 10.7717/peerj-cs.2575 (PMC11784798; doi:10.7717/peerj-cs.2575)
Supplement: Supplemental Information 2 — This file contains the dataset used for the paper, and is availabe in zenodo link: https://zenodo.org/records/10605584. [file peerj-cs-11-2575-s002.txt]

https://zenodo.org/records/10605584
